# Supplementary material for: Probing Field Cancerization in the Gastrointestinal Tract Using a Hybrid Raman and Partial Wave Spectroscopy Microscope
Source: Anal Chem. 2025 Jun 11;97(24):12642–53. doi: 10.1021/acs.analchem.5c00954 (PMC12199223; doi:10.1021/acs.analchem.5c00954)
Supplement: Supplementary file 2 [file ac5c00954_si_002.xlsx]

## Sheet: Suitable Samples
Supplementary Table 1. Sequencing metrics IL1B model.
Condition	Number of Sample	Label	Tissue	TIN score	Total reads	Mapped reads	Uniquely mapped reads
Experimental	60123	11-SCJ	SCJ	54.81	21617756	21105622	18282797
Experimental	60123	12-ST	ST	65.68	25814488	25224469	22122418
Experimental	60117	19-FS	FS	47.53	8024514	7784434	6746720
Experimental	60117	20-SCJ	SCJ	62.89	18964703	18476823	15974851
Experimental	60117	21-ST	ST	56.8	25426518	24873639	21493617
Experimental	60032	23-SCJ	SCJ	53.97	21814288	21302846	18421971
Experimental	60033	29-SCJ	SCJ	71.65	30973923	30286264	26252765
Experimental	60033	30-ST	ST	66.71	26962516	26397473	22978399
Experimental	60124	31-FS	FS	65.65	26909088	26265689	23281533
Experimental	60124	32-SCJ	SCJ	58.1	22224037	21625861	18764229
Experimental	60124	33-ST	ST	73.12	25963320	25390781	22284363
Experimental	60014	34-FS	FS	49.58	18320641	17178174	15376138
Experimental	60014	35-SCJ	SCJ	66.06	20399365	19949582	17681953
Experimental	60014	36-ST	ST	71.59	31076181	30325288	26793430
Experimental	60026	40-FS	FS	56.48	18181743	17383520	15656875
Experimental	60026	41-SCJ	SCJ	64.95	24668674	24014109	21005589
Experimental	60026	42-ST	ST	62.17	23198037	22716001	20148434
Experimental	60125	43-FS	FS	21.23	9637257	9093904	7895304
Experimental	60125	44-SCJ	SCJ	65.15	20133312	19643355	17170688
Experimental	60125	45-ST	ST	70.42	23850901	23338197	20492480
Experimental	60138	47-FS	FS	57.03	22437064	21693304	18971403
Experimental	60138	48-SCJ	SCJ	67.11	20507802	20099794	17690095
Experimental	60138	49-ST	ST	68.06	28390584	27754332	24590416
Experimental	60144	53-FS	FS	58.16	19581730	19155992	17006396
Experimental	60144	54-SCJ	SCJ	67.79	22025588	21558393	19041234
Experimental	60144	55-ST	ST	65.44	21887988	21406768	19053050
Experimental	60051	63-SCJ	SCJ	63.63	25201482	24658518	21729885
Experimental	60147	77-FS	FS	30.11	9597813	9213325	8126442
Experimental	60147	78-SCJ	SCJ	65.62	27118125	26003488	23127456
Experimental	60147	79-ST	ST	69.52	26087085	25578652	22691587
Experimental	60160	83-FS	FS	42.73	20738539	20199931	17798224
Experimental	60160	84-SCJ	SCJ	63.51	24024550	23534118	20746461
Experimental	60160	85-ST	ST	71.37	29649927	29048557	25856537
Experimental	60148	86-FS	FS	64.7	23594947	23068191	20282596
Experimental	60148	87-SCJ	SCJ	65.2	18873816	18581288	16216196
Experimental	60148	88-ST	ST	67.64	15519456	15276189	13337109
Control	127	100-FS	FS	66.47	20497305	19714270	17968006
Control	127	101-ST	ST	70.25	32996206	32338715	28869477
Control	127	102-SCJ	SCJ	67.04	23064986	22673879	20261110
Control	128	104-FS	FS	59.27	37787223	32633277	28905805
Control	128	105-ST	ST	69.51	21841637	21459229	19305940
Control	128	106-SCJ	SCJ	64.78	24048067	23521489	21138686
Control	129	107-FS	FS	61.73	21467361	19694706	17703207
Control	129	108-ST	ST	70.22	26960218	26328449	23401015
Control	129	109-SCJ	SCJ	66.39	23880875	23370304	20856907
Control	133	123-FS	FS	61.91	21219691	20834248	18878580
Control	133	124-ST	ST	69.68	20772119	20393432	18241328
Control	133	125-SCJ	SCJ	68.5	17141663	16863276	15178091
Experimental	60106	7-FS	FS		12328951	11837320	10372540
Experimental	60137	37-FS	FS		21538334	19151979	16795309
Experimental	60050	56-FS	FS		24330673	23291318	20976799
Experimental	60153	65-FS	FS		22227885	21490353	19180678
Experimental	60155	68-FS	FS		26825028	26074305	23137093
Experimental	60145	71-FS	FS		23677611	22953109	20644281
Experimental	60156	74-FS	FS		24737986	23420428	21182176
Experimental	60159	80-FS	FS		19564965	18703177
Experimental	60162	89-FS	FS		19838509	19306512	17048096
Experimental	60149	92-FS	FS		21595859	21034738	18534551
Control	126	96-FS	FS		24815639	22341834	20346188
Control	130	111-FS	FS		14220497	13648198	11669607
Control	131	115-FS	FS		25427414	23048860	21056091
Control	132	119-FS	FS		24854721	23186784	20961105
Control	134	127-FS	FS		16601546	15580355	13824672
Control	135	131-FS	FS		22797643	21851926	18735266

## Sheet: Outlying Samples
Condition	Number of Sample	Label	Tissue	TIN score	Total reads	Mapped reads	Uniquely mapped reads
Experimental	60033	28-FS	FS	57.29	12168859	11838983	10207912
Experimental	60051	62-FS	FS	41.89	17751997	17342112	14840270
Experimental	60032	24-ST	ST	67.77	27493079	26908223	23634137
Experimental	60051	64-ST	ST	69.69	26454730	25943892	23093301
