# Supplementary material for: Probing Field Cancerization in the Gastrointestinal Tract Using a Hybrid Raman and Partial Wave Spectroscopy Microscope
Source: Anal Chem. 2025 Jun 11;97(24):12642–53. doi: 10.1021/acs.analchem.5c00954 (PMC12199223; doi:10.1021/acs.analchem.5c00954)
Supplement: Supplementary file 3 [file ac5c00954_si_003.xlsx]

## Sheet: Φύλλο2
Supplementary Table 2. Sequencing metrics Apc model
Condition	Number of Sample	Label	Tissue	TIN score	Total reads	Mapped reads	Percentage of total mapped reads
Experimental	MT2323	134-S2	S	71.82	20562051	20124411	97.8716
Experimental	MT2323	136-T2	T	68.19	22843752	22336231	97.7783
Experimental	MT2198	138-S1	S	68.43	20809965	20468053	98.357
Experimental	MT2198	139-T1	T	69.39	15672739	15354837	97.9716
Experimental	MT2384	144-S1	S	70.71	19620119	19227550	97.9992
Experimental	MT2390	145-S1	S	63.25	17699424	17315098	97.8286
Experimental	MT796	150-S1	S	69.16	16790352	16473385	98.1122
Experimental	MT796	151-T	T	72.48	20186797	19802695	98.0973
Experimental	MT1502	152-S1	S	72.01	20678107	20273983	98.0456
Experimental	MT1502	154-T1-1	T	71.82	17663422	17311174	98.0058
Control	MT2455	157-S1	S	66.18	19418635	19092416	98.3201
Control	MT2455	158-S2	S	70.54	20482507	20147797	98.3659
Control	MT2268	160-S1	S	67.52	21488916	21154758	98.445
Control	MT2268	161-S2	S	70.74	21164384	20764487	98.1105
Control	MT2509	163-S1	S	72.46	37647606	37083013	98.5003
Control	MT2509	164-S2	S	70.62	18432393	18094719	98.168
Experimental	MT2790	166-S1	S		14005809	13093470	93.486
Experimental	MT2790	167-S2	S		35352657	34511909	97.6218
Experimental	MT2790	168-S3	S		24818854	24076887	97.0105
Experimental	MT2790	169-T2	T		24273260	23636981	97.3787
Experimental	MT2790	170-T3-1	T		22571468	21947509	97.2356
Control	MT3203	171-S2	S		24971999	24224918	97.0083
Control	MT3203	172-S3	S		23118619	22499420	97.3216
Experimental	VB490	173-S1	S		22434651	21914787	97.6828
Experimental	VB490	174-S2	S		27158178	26492235	97.5479
Experimental	VB490	175-T3-7	T		22960219	22185360	96.6252
Control	VB488	176-S2	S		21339611	20863294	97.7679
Control	VB488	177-S3	S		26271296	25508335	97.0958
Control	MT3310	178-S2	S		24356879	23774455	97.6088
Control	MT3310	179-S3	S		25936006	25311372	97.5916
Control	MT3317	180-S2	S		22336265	21755137	97.3983
Control	MT3317	181-S3	S		22144764	21546829	97.2999
Control	MT3315	182-S2	S		23890970	23303679	97.5418
Control	MT3315	183-S3	S		21291585	20734594	97.384
Experimental	MT2773	184-S1	S		30927042	30180657	97.5866
Experimental	MT2773	185-T2	T		14296650	13900116	97.2264
Experimental	MT2773	186-T3-1	T		23767204	23251664	97.8309
Control	MT2774	187-S1	S		20566793	19998259	97.2357
Control	MT2774	188-S2	S		20972897	20392745	97.2338
Control	MT2774	189-S3	S		19908223	19404170	97.4681
