# Supplementary material for: Probing Field Cancerization in the Gastrointestinal Tract Using a Hybrid Raman and Partial Wave Spectroscopy Microscope
Source: Anal Chem. 2025 Jun 11;97(24):12642–53. doi: 10.1021/acs.analchem.5c00954 (PMC12199223; doi:10.1021/acs.analchem.5c00954)
Supplement: Supplementary file 4 [file ac5c00954_si_004.xlsx]

## Sheet: normalised counts
Supplementary Table 3. DEGs Tumor FS VS Control FS (outliers are excluded).
	96_FS.tabular	100_FS.txt	104_FS.txt	107_FS.txt	111_FS.tabular	115_FS.tabular	119_FS.tabular	123_FS.txt	127_FS.tabular	131_FS.tabular	7_FS.tabular	19_FS.txt	31_FS.txt	34_FS.txt	37_FS.tabular	40_FS.txt	43_FS.txt	47_FS.txt	53_FS.txt	56_FS.tabular	65_FS.tabular	68_FS.tabular	71_FS.tabular	74_FS.tabular	77_FS.txt	80_FS.tabular	83_FS.txt	86_FS.txt	89_FS.tabular	92_FS.tabular
0610007C21Rik	576.22	631.37	721.774	737.469	820.307	654.887	634.679	759.459	627.139	777.234	952.117	957.46	662.179	656.65	470.682	985.33	1217.48	745.945	581.039	746.564	577.127	681.093	618.578	691.918	732.099	791.237	803.996	675.108	618.392	802.569
0610007L01Rik	595.347	457.37	616.528	546.484	818.646	566.063	543.524	546.547	922.073	795.205	537.056	977.348	883.142	620.621	837.214	613.297	647.809	757.215	651.98	714.481	624.909	593.065	624.779	642.316	674.544	657.26	730.743	699.167	635.649	804.939
0610007N19Rik	204.028	231.999	259.066	210.841	270.668	340.24	157.605	308.027	145.846	189.816	429.084	448.898	262.747	109.248	67.0973	435.897	395.744	414.883	216.201	119.658	176.199	152.282	129.452	110.135	174.967	161.16	218.866	180.078	119.843	218.811
0610007P08Rik	226.344	163.228	193.054	190.04	180.999	217.543	195.941	228.277	158.81	216.772	252.402	235.814	194.05	195.252	173.251	228.086	161.322	190.184	179.886	138.734	209.05	246.093	186.038	159.738	138.132	177.664	191.172	201.949	218.594	194.323
0610007P14Rik	688.595	708.426	661.366	726.124	959.792	544.986	914.108	468.991	1105.19	1183.82	298.676	508.562	616.854	1351.65	2073.01	529.159	917.52	628.312	1504.96	914.779	1022.1	667.599	1156.54	963.473	1379.02	836.866	1283.71	740.724	1432.37	669.071
0610007P22Rik	292.493	272.599	294.563	266.624	366.979	258.944	313.506	332.172	583.385	399.849	343.547	139.215	285.41	409.099	402.584	283.84	383.14	297.955	329.368	482.969	292.67	363.035	355.023	389.257	366.05	376.687	375.198	291.623	465.951	255.147
0610008F07Rik	0	0.828569	0	0	0	0	0	2.19497	0	0	0	0	0.708213	0	0	0	0	0	0	0	0	0	0	0	0	0	0	0.729059	0	0.78993
0610009B14Rik	0	0.828569	0	0	0	0	0	1.46331	0	0	0	8.52338	4.95749	0	0	1.01371	0	1.40877	0	0	2.23982	0	0.77516	0	0	0	1.78666	3.64529	0	10.2691
0610009B22Rik	274.96	224.542	283.354	249.605	342.071	230.339	334.804	190.962	259.282	340.321	152.844	329.571	260.622	273.12	294.427	145.975	199.132	224.699	197.621	254.924	228.462	180.554	271.306	305.184	336.121	183.489	274.252	223.092	288.583	236.189
0610009D07Rik	822.488	691.855	1086.09	883.072	1514.41	739.947	1037.64	700.926	1422.81	1532	632.408	741.534	815.153	1424.87	1443.09	696.421	1580.45	697.342	1058.2	1317.98	948.937	1224.68	1228.63	1049.23	2053.56	1087.34	1482.03	934.653	1543.58	861.814
0610009L18Rik	48.6161	47.2284	89.054	37.8189	71.4032	66.2414	46.0036	50.4842	29.1693	44.9268	182.291	116.486	26.2039	29.0553	19.0276	80.0834	47.8925	78.1869	35.4704	34.6836	38.0769	52.0458	32.5567	27.744	57.555	50.4838	46.4531	29.1623	52.7311	30.8073
0610009O20Rik	448.702	550.998	435.929	510.556	421.777	523.909	423.403	519.475	312.759	447.022	524.436	610.842	512.038	426.532	305.443	583.899	352.892	445.172	370.75	368.513	471.855	448.493	398.432	402.708	354.539	344.649	317.132	517.632	418.014	570.33
0610010B08Rik	0	3.31428	0.622756	0	1.66054	0	0	0	8.10257	1.12317	1.40223	0	0	0	0	0	2.52066	0	0.844533	1.73418	0.746606	0	0	0	0	0	0	0	0.958747	0
0610010F05Rik	125.127	95.2854	101.509	108.729	114.577	118.181	121.824	108.285	124.78	150.505	88.3408	184.673	114.731	86.0037	92.1336	122.659	70.5785	118.337	97.9659	95.3798	88.8461	91.8833	61.2376	101.728	69.0659	99.9968	129.533	126.127	84.3697	112.17
0610010K14Rik	291.696	289.171	439.043	354.553	626.023	319.916	360.361	320.465	588.247	597.527	387.017	360.823	371.104	625.27	457.663	306.142	680.578	359.237	391.019	559.273	380.023	409.941	433.314	399.345	718.286	404.841	553.864	376.194	545.527	373.637
0610010O12Rik	54.1949	116.828	122.683	110.62	19.9265	115.922	53.6708	420.702	38.8923	13.478	88.3408	4594.1	2893.76	54.624	41.0595	93.2617	133.595	1772.94	65.0291	39.019	1122.15	62.969	208.518	48.7622	46.044	69.9007	319.812	2254.25	34.5149	2685.76
0610011F06Rik	429.575	399.37	453.989	443.427	674.179	337.982	463.444	397.289	656.308	789.589	339.341	758.581	509.913	332.393	219.318	286.881	468.843	494.479	199.31	461.291	338.213	291.071	284.484	400.186	363.747	392.22	315.345	508.883	332.685	507.135
0610011L14Rik	392.913	367.056	431.57	447.209	400.19	355.295	429.367	402.411	474.811	452.638	410.855	383.552	449.007	504.4	590.857	419.678	375.578	386.004	426.489	521.121	433.778	372.031	462.77	459.037	478.857	459.209	484.184	457.12	464.992	431.302
0610012G03Rik	640.775	420.913	756.025	556.884	1190.61	488.53	735.205	413.385	1207.28	1300.63	496.391	875.067	718.836	1086.67	960.392	509.898	1023.39	545.195	651.135	1057.85	753.326	691.373	862.753	889.489	1358.3	842.691	788.809	579.602	1081.47	633.524
0610012H03Rik	0	0	0	1.89095	3.32108	2.25823	0.851918	0	1.62051	1.12317	0	0	0	0	1.00145	1.01371	0	0.704386	0	0.867089	0	0	0	0	0	0.970843	0.893329	0.729059	0.958747	3.15972
0610030E20Rik	518.04	427.542	446.516	417.899	516.428	390.674	469.407	370.218	714.647	626.729	420.67	406.281	419.97	519.509	469.681	360.882	612.52	359.237	336.124	591.355	436.018	404.158	444.942	489.303	570.945	449.5	378.771	414.834	538.816	395.755
0610031J06Rik	1158.02	1104.48	1285.99	1231.95	1238.76	949.209	1202.06	747.752	1526.52	1235.49	626.799	1110.88	1182.72	1254.03	1034.5	965.056	1156.98	1132.65	983.881	1128.08	1104.23	750.487	1179.02	1332.55	985.341	1141.71	978.195	1220.44	1048.87	1316.02
0610031O16Rik	0	0.828569	0	0	0	0.752743	0	0	0	0	0	0	0	0	0	0	0	0	0	0	0	0	0	0	0	0	0	0	0	0
0610037L13Rik	502.897	471.456	562.971	510.556	946.508	578.107	625.308	541.425	1020.92	859.225	640.821	431.851	447.591	602.026	415.602	597.077	851.983	467.712	461.96	769.108	496.493	618.766	568.967	558.243	801.165	629.106	548.504	398.066	620.309	443.151
0610037P05Rik	436.747	458.199	595.354	546.484	725.656	485.519	498.372	444.847	599.59	668.286	444.508	877.908	491.5	453.263	393.571	421.705	695.702	383.89	380.04	502.045	424.819	367.533	413.935	423.726	642.313	420.375	576.197	537.316	367.2	507.135
0610038B21Rik	6.37588	5.79998	5.6048	2.83642	6.64216	1.50549	5.11151	0.731656	3.24103	3.36951	5.60894	2.84113	2.83285	5.81106	5.00726	4.05486	7.56198	0.704386	2.5336	6.93671	2.98643	2.57016	3.10064	13.4516	0	5.82506	3.57332	2.91623	5.75248	2.36979
0610038L08Rik	0	1.65714	1.86827	0.945474	0	3.01097	0.851918	2.19497	3.24103	0	0	0	0	0	0	1.01371	0	0	0	1.73418	0	0	1.55032	3.36291	0	0.970843	0	0	0	0
0610039K10Rik	1.59397	0.828569	1.24551	0	0	2.25823	0	5.85324	0	4.49268	4.2067	2.84113	2.12464	1.16221	2.0029	1.01371	0	0	2.5336	2.60127	0	1.92762	1.55032	0	0	0.970843	0.893329	0.729059	0	3.15972
0610040B10Rik	13.5487	12.4285	6.85031	12.2912	14.9449	4.51646	11.0749	5.85324	19.4462	39.311	16.8268	8.52338	4.24928	6.97327	5.00726	5.06857	37.8099	8.45263	3.37813	13.8734	8.21267	10.9232	6.20128	14.2924	9.20879	10.6793	16.9733	20.4136	6.71123	11.849
0610040F04Rik	1.59397	2.48571	0.622756	1.89095	4.98162	3.01097	4.25959	0	6.48206	5.61585	4.2067	5.68225	2.12464	3.48664	2.0029	0	10.0826	2.81754	5.0672	4.33545	0	1.28508	3.10064	1.68145	2.3022	0	2.67999	1.45812	0	3.15972
0610040J01Rik	32.6764	53.857	54.1797	43.4918	49.8162	39.8954	32.3729	147.063	34.0308	25.8329	60.2961	1059.74	1019.83	23.2442	130.189	67.9188	42.8512	620.564	73.4744	27.7469	433.032	23.1315	71.3147	46.24	29.9286	60.1922	159.906	1044.74	32.5974	1055.35
0610043K17Rik	6.37588	14.0857	3.73653	7.56379	0	9.78566	2.55575	14.6331	6.48206	2.24634	14.0223	0	0	3.48664	2.0029	7.096	0	6.33948	5.91173	3.46836	3.73303	3.2127	6.20128	1.68145	9.20879	3.88337	2.67999	2.18718	5.75248	1.57986
0910001L09Rik	627.227	575.027	802.109	722.342	1614.04	572.085	794.84	602.884	1583.24	1410.7	931.084	909.161	662.179	1230.78	1018.48	918.425	2397.15	767.077	705.185	1546.89	695.09	805.103	913.913	950.862	1595.42	1102.88	1160.43	685.315	1106.39	738.585
100043387	0	0	0	0	0	0	0	0	0	0	0	0	0	0	0	0	0	0	0	0	0	0	0	0	0	0	0	0	0	0
1100001G20Rik	790.609	546.027	700.6	780.016	1421.42	729.408	1100.68	308.027	1879.8	2289.02	74.3184	0	225.212	756.6	305.443	578.831	438.595	64.0991	54.0501	1923.2	494.253	448.493	410.835	1502.38	1512.54	1421.31	728.956	75.0931	591.547	59.2448
1110001A16Rik	196.058	137.542	208.623	215.568	313.842	167.862	182.31	158.038	225.252	296.517	110.777	221.608	159.348	125.519	156.226	121.646	184.008	149.33	111.478	169.949	135.136	134.933	134.878	166.464	253.242	118.443	210.826	166.225	152.441	184.054
1110001J03Rik	169.758	130.914	244.743	169.24	504.804	194.961	207.868	184.377	320.862	306.626	315.503	491.515	239.376	237.091	173.251	195.647	564.628	275.415	156.239	273.133	218.009	239.668	242.625	201.775	336.121	191.256	276.932	175.703	223.388	263.047
1110002B05Rik	536.371	463.17	534.324	478.41	684.142	517.887	495.816	717.754	468.329	589.664	625.397	1153.5	956.796	1150.59	2093.03	784.614	1497.27	899.501	2121.47	602.627	837.692	726.071	944.145	664.174	1834.85	639.785	1999.27	1154.83	1223.36	1218.07
1110002L01Rik	98.8261	86.9997	62.2756	66.1832	68.0821	98.6094	84.3399	76.8238	40.5129	64.0207	77.1229	73.8693	60.9063	62.7594	39.0566	58.7954	52.9338	68.3255	48.9829	51.1583	67.9412	37.9099	65.1134	55.488	66.7637	47.5713	32.1598	59.7828	59.4423	49.7656
1110002N22Rik	102.014	66.2855	89.054	100.22	89.6691	78.2853	114.157	89.262	87.5078	88.7305	103.765	122.168	78.6117	123.194	111.161	86.1657	103.347	73.9605	85.2979	76.3038	91.086	84.1728	80.6166	92.48	128.923	60.1922	105.413	138.521	118.885	109.8
1110003E01Rik	1218.59	1025.77	1386.25	1193.19	1663.86	1098.25	1138.16	1153.09	1312.62	1664.54	1445.7	2133.69	1516.99	1211.02	1225.78	1402.98	2069.46	1587.69	1182.35	1263.35	1121.4	997.865	1179.02	1213.17	1860.18	1241.71	1558.86	1439.16	1164.88	1543.52
1110004E09Rik	159.397	136.714	140.743	164.512	217.531	201.735	172.087	248.031	186.359	194.308	239.782	278.43	261.331	189.441	206.299	183.482	176.446	223.995	162.995	193.361	205.317	240.31	217.82	170.668	200.291	203.877	231.372	244.235	203.254	241.719
1110004F10Rik	718.88	711.741	716.169	724.233	885.068	802.424	776.097	725.071	630.38	912.014	806.285	633.571	787.533	783.331	1021.48	885.986	589.834	750.171	882.537	786.45	753.326	916.905	803.066	890.33	715.984	756.286	1030.01	885.077	866.707	838.116
1110005A03Rik	274.96	265.971	302.036	296.879	657.574	240.125	317.765	267.786	354.893	541.368	337.939	318.206	217.421	434.667	303.44	252.415	436.074	207.794	277.851	333.829	266.538	291.713	359.674	285.007	485.764	296.107	315.345	242.048	369.118	284.375
1110006O24Rik	12.7518	5.79998	9.96409	9.45474	18.2659	6.77469	11.9269	15.3648	22.6872	24.7097	19.6313	11.3645	11.3314	18.5954	11.016	19.2606	25.2066	16.2009	14.3571	27.7469	11.1991	17.9911	9.30192	31.1069	11.511	27.1836	21.4399	11.6649	20.1337	19.7483
1110007C09Rik	227.141	245.256	321.342	289.315	257.384	251.416	230.87	309.49	217.149	295.394	242.587	613.683	449.007	284.742	257.373	299.046	317.603	507.862	273.629	269.665	327.014	246.735	275.957	304.343	296.984	308.728	321.598	392.963	313.51	451.05
1110008F13Rik	1307.05	1123.54	1789.18	1525.05	2804.65	1130.62	1546.23	1145.04	1643.2	2712.46	783.849	1366.58	1602.69	2412.75	2627.81	1031.96	1620.78	1178.44	1760.85	2096.62	1731.38	1587.72	2172	2013.54	2824.8	1622.28	1980.51	1578.41	2252.1	1494.55
1110008J03Rik	94.8411	116	93.4133	107.784	104.614	96.3512	102.23	84.8721	51.8565	76.3756	70.1117	198.879	133.852	75.5438	106.154	82.1108	37.8099	78.8913	68.4072	68.5	94.0724	66.1817	81.3918	77.3469	57.555	63.1048	92.0129	125.398	69.0298	126.389
1110008L16Rik	138.675	147.485	153.198	173.967	202.586	132.483	163.568	125.113	165.292	203.294	130.408	301.159	372.52	168.521	197.286	129.755	244.504	295.842	157.083	129.196	232.941	160.635	165.109	155.535	147.341	161.16	153.653	402.44	156.276	311.233
1110008P14Rik	814.518	610.655	1097.92	878.345	1647.26	610.475	1077.68	387.777	1612.41	1931.85	251	593.796	723.794	1913	1815.63	646.749	1910.66	546.604	1113.94	1330.11	906.38	830.162	1396.84	1484.72	1972.98	1180.54	1632.11	793.216	1765.05	799.409
1110012J17Rik	58.9768	60.4855	51.066	62.4013	16.6054	83.5545	51.967	75.3605	17.8257	19.0939	116.385	238.655	262.747	24.4065	24.0348	78.056	47.8925	256.397	28.7141	8.67089	207.557	52.6883	29.4561	17.6553	16.1154	39.8045	50.0264	226.008	17.2574	330.191
1110012L19Rik	148.239	145.828	155.066	170.185	207.567	149.043	153.345	165.354	85.8873	141.519	158.453	127.851	109.065	146.439	116.168	151.043	199.132	157.078	153.705	157.81	134.389	138.146	146.505	113.498	163.456	126.21	155.439	148.728	115.05	169.835
1110014N23Rik	1052.02	1018.31	889.295	1118.5	795.398	856.622	1187.57	740.435	969.068	1106.32	744.587	457.421	612.604	978.582	776.125	728.86	864.586	574.779	800.618	923.45	834.706	788.397	949.571	1214.01	780.445	1039.77	668.21	721.039	907.934	799.409
1110015O18Rik	0	0	0	0	0	0	0.851918	0	0	0	0	0	0	0	0	0	0	0	0	0	0	0	0	0	0	0	0	0	0	0
1110017D15Rik	2.39095	3.31428	1.24551	2.83642	6.64216	3.76372	0.851918	4.38993	12.9641	5.61585	1.40223	0	2.83285	0	0	3.04114	0	2.11316	1.68907	6.93671	1.49321	1.28508	2.32548	3.36291	0	2.91253	2.67999	0	0	0
1110017F19Rik	9.56381	47.2284	49.8204	34.0371	23.2476	24.8405	23.0018	83.4087	61.5796	37.0646	15.4246	2068.34	1197.59	36.0286	13.0189	10.1371	65.5371	917.111	34.6259	35.5507	303.122	12.2083	94.5695	32.7884	18.4176	47.5713	100.053	1077.55	13.4225	1060.09
1110018G07Rik	250.253	246.914	265.917	255.278	267.347	267.977	262.391	280.224	243.077	323.473	256.609	295.477	276.911	264.984	324.47	244.305	181.487	268.371	274.473	231.513	254.593	225.532	285.259	253.9	292.379	258.244	202.786	315.682	277.078	343.62
1110018J18Rik	225.547	217.085	191.186	255.278	134.504	236.361	210.424	171.939	123.159	159.49	113.581	122.168	131.728	117.383	107.155	182.468	45.3719	107.771	126.68	112.722	150.068	119.513	134.878	201.775	110.506	155.335	73.253	162.58	117.926	155.616
1110019D14Rik	19.1276	14.0857	14.9461	17.0185	13.2843	14.3021	16.1864	25.6079	12.9641	10.1085	11.2179	96.5983	36.8271	6.97327	11.016	25.3428	17.6446	27.4711	9.28987	2.60127	19.4118	9.63811	11.6274	8.40727	23.022	1.94169	13.3999	40.8273	16.2987	25.2778
1110020A21Rik	9.56381	2.48571	5.6048	9.45474	16.6054	6.02195	9.3711	10.9748	14.5846	14.6012	12.6201	11.3645	6.37392	12.7843	6.00871	7.096	5.04132	8.45263	4.22267	7.8038	3.73303	7.71048	2.32548	12.6109	2.3022	11.6501	4.46664	8.01965	3.83499	7.8993
1110020G09Rik	141.863	161.571	110.228	138.039	126.201	166.356	117.565	190.962	74.5437	135.904	150.039	369.346	195.467	145.276	84.1219	156.112	173.926	162.713	141.037	131.798	115.724	133.006	137.203	158.897	174.967	157.277	201.892	195.388	116.967	210.911
1110021J02Rik	135.487	140.857	150.707	136.148	245.76	109.901	139.715	144.868	189.6	230.25	144.43	201.72	175.637	135.979	160.232	139.893	244.504	145.104	124.146	155.209	135.882	118.87	147.28	142.083	253.242	123.297	154.546	132.689	141.895	135.868
1110021L09Rik	200.84	163.228	179.354	153.167	149.449	215.285	136.307	300.71	183.118	196.555	217.346	224.449	302.407	145.276	146.212	186.523	68.0578	207.09	145.26	153.475	232.195	150.997	172.861	154.694	92.0879	158.247	130.426	287.978	173.533	228.29
1110028C15Rik	128.314	125.114	100.264	85.0926	109.596	133.236	115.009	147.063	79.4052	114.563	207.531	247.178	189.801	82.5171	99.1437	266.607	103.347	202.159	121.613	109.253	150.068	135.576	120.925	74.8247	115.11	113.589	155.439	190.284	111.215	258.307
1110028F11Rik	2.39095	1.65714	2.49102	5.67284	1.66054	2.25823	7.66726	5.85324	16.2051	5.61585	11.2179	2.84113	2.83285	5.81106	5.00726	2.02743	10.0826	2.11316	5.91173	8.67089	3.73303	3.85524	2.32548	3.36291	4.6044	0.970843	7.14663	3.64529	3.83499	3.94965
1110028F18Rik	0	0	0	0	0	0	0	0	0	4.49268	0	0	0.708213	0	1.00145	1.01371	5.04132	0.704386	1.68907	0	0.746606	0	0	1.68145	4.6044	1.94169	0	1.45812	0.958747	1.57986
1110031I02Rik	110.781	101.085	114.587	134.257	94.6508	140.01	103.934	153.648	98.8514	71.8829	161.257	261.384	146.6	116.221	60.0871	193.619	120.992	178.21	101.344	117.924	164.253	112.445	96.895	92.48	73.6703	99.9968	125.066	161.851	91.081	183.264
1110032A03Rik	159.397	188.085	193.677	189.095	210.889	176.895	178.051	207.059	150.708	265.068	173.877	380.711	270.537	103.437	102.148	229.099	186.529	207.794	145.26	116.19	150.814	150.354	119.375	158.057	92.0879	157.277	150.973	219.447	159.152	275.686
1110032A04Rik	5875.37	5005.39	6528.35	6077.5	4664.46	3386.59	7015.55	1423.8	4600.64	7538.72	137.419	6690.85	6493.61	1270.3	83.1205	730.888	529.338	4207.3	114.857	3860.28	1907.58	741.492	730.201	5195.69	994.55	3221.26	299.265	6332.6	698.927	4727.73
1110032F04Rik	1.59397	2.48571	0.622756	0	1.66054	3.76372	1.70384	1.46331	0	1.12317	11.2179	0	4.24928	1.16221	1.00145	0	10.0826	3.52193	5.0672	0	2.98643	1.28508	0.77516	1.68145	0	5.82506	2.67999	0.729059	0.958747	4.73958
1110034A24Rik	82.0894	84.514	94.0361	85.0926	97.9718	92.5874	87.7476	77.5555	74.5437	71.8829	60.2961	99.4394	98.4416	105.761	115.167	65.8914	105.868	65.5079	117.39	84.1076	88.0995	75.8198	113.173	96.6836	135.83	81.5508	95.5862	115.92	79.576	118.49
1110034B05Rik	137.878	129.257	154.443	125.748	164.393	140.01	145.678	131.698	149.087	154.998	141.626	127.851	105.524	113.897	104.151	149.016	115.95	123.972	120.768	121.392	114.231	143.286	106.972	124.428	140.434	107.764	136.679	126.127	125.596	101.111
1110034G24Rik	134.69	111.857	141.366	109.675	169.375	125.708	126.084	119.26	165.292	168.476	185.095	133.533	71.5295	105.761	60.0871	145.975	191.57	81.0044	84.4533	156.076	97.0588	98.9512	106.972	111.817	154.247	128.151	81.2929	65.6153	106.421	72.6736
1110035M17Rik	2.39095	1.65714	3.73653	0.945474	3.32108	2.25823	2.55575	1.46331	0	2.24634	12.6201	0	1.41643	2.32442	3.00436	4.05486	15.124	1.40877	3.37813	0.867089	0.746606	2.57016	2.32548	2.52218	2.3022	1.94169	0.893329	0.729059	0.958747	0
1110036E04Rik	0	0	0	0	0	0	0	0.731656	0	0	0	0	0	0	0	0	0	0	0	0	0	0	0	0	0	0	0	0	0	0
1110037F02Rik	418.417	426.713	472.049	405.608	371.961	528.426	448.109	436.798	366.236	342.567	514.62	463.104	387.393	388.179	422.613	469.349	370.537	376.142	445.069	391.057	391.222	409.941	396.107	407.753	483.462	388.337	456.491	411.918	370.076	387.066
1110038B12Rik	217.577	205.485	297.054	272.296	699.087	210.768	328.84	288.272	447.262	631.222	387.017	201.72	322.945	497.427	681.989	253.428	904.917	259.214	437.468	518.519	357.624	415.081	421.687	372.442	718.286	438.821	711.09	394.421	562.785	396.545
1110038D17Rik	157.803	259.342	198.036	234.477	164.393	257.438	174.643	532.645	118.298	141.519	227.162	321.047	316.571	195.252	227.33	198.688	146.198	277.528	217.89	154.342	193.371	228.102	174.411	203.456	128.923	211.644	128.639	269.752	161.07	320.712
1110038F14Rik	331.546	329.77	360.575	305.388	488.199	333.465	414.884	436.067	481.293	352.675	548.274	377.87	313.738	490.453	524.761	489.624	531.859	382.482	412.132	567.076	359.864	470.982	459.67	478.374	522.599	500.955	477.931	322.973	640.443	383.906
1110046J04Rik	9.56381	13.2571	23.6647	10.4002	11.6238	21.0768	21.298	8.04821	8.10257	11.2317	25.2402	5.68225	16.2889	19.7576	1.00145	31.4251	12.6033	8.45263	10.1344	19.9431	8.21267	9.63811	7.7516	10.0887	13.8132	21.3585	16.0799	10.2068	7.66998	8.68923
1110049F12Rik	518.04	453.227	487.618	467.064	705.729	407.987	467.703	488.746	482.913	648.069	471.151	411.963	478.044	654.325	587.852	533.213	788.966	431.789	477.161	641.646	513.665	516.602	558.115	570.854	821.885	532.993	633.37	437.435	591.547	443.151
1110050K14Rik	433.56	619.77	490.731	417.899	144.467	649.618	315.21	797.505	108.574	68.5134	1196.11	332.412	283.993	102.275	48.0697	977.22	131.074	619.86	337.813	185.557	283.71	422.149	145.73	146.287	119.714	244.652	234.946	110.817	261.738	139.818
1110051M20Rik	157.803	192.228	185.581	186.258	219.191	218.296	174.643	234.861	202.564	204.417	274.838	127.851	143.059	125.519	96.1394	266.607	181.487	188.775	143.571	144.804	108.258	203.685	132.552	152.172	98.9945	173.781	135.786	146.541	162.028	147.717
1110054M08Rik	68.5407	60.4855	62.8983	65.2377	79.7059	54.9503	53.6708	80.4821	128.021	106.701	127.603	184.673	100.566	105.761	70.1016	74.0011	148.719	125.381	70.0963	112.722	88.0995	52.0458	82.9421	84.9134	110.506	92.2301	116.133	107.901	96.8335	120.859
1110054O05Rik	180.915	195.542	189.94	189.095	217.531	187.433	201.053	222.423	179.877	228.004	148.637	201.72	237.251	181.305	225.327	156.112	194.091	162.009	184.953	220.241	222.489	195.332	206.968	206.819	227.918	180.577	175.092	219.447	196.543	214.861
1110057K04Rik	379.365	324.799	353.725	315.788	308.86	356.8	331.396	389.972	267.385	298.763	286.056	480.15	434.843	295.202	269.391	309.183	181.487	359.237	309.944	259.26	346.425	244.808	282.158	279.962	267.055	212.615	216.186	346.303	305.84	343.62
1110058L19Rik	140.269	124.285	182.467	115.348	338.75	143.774	155.049	147.063	264.144	236.989	164.061	201.72	163.597	163.872	133.193	177.4	289.876	167.644	148.638	193.361	130.656	127.223	162.784	153.853	273.962	148.539	167.946	144.354	170.657	171.415
1110059E24Rik	243.877	301.599	264.671	263.787	269.007	246.9	260.687	237.788	243.077	302.133	210.335	264.225	276.203	318.446	303.44	342.635	279.793	255.692	385.952	220.241	271.018	250.591	305.413	341.335	416.698	244.652	322.492	357.968	268.449	279.635
1110059G10Rik	185.697	181.457	198.036	201.386	185.98	182.164	203.608	218.765	173.395	189.816	232.771	227.29	175.637	198.738	173.251	220.99	224.339	188.071	204.377	193.361	160.52	207.541	168.985	179.075	191.082	167.956	227.799	187.368	166.822	200.642
1110059M19Rik	0.796984	0	0	0	0	0.752743	0	0	0	0	0	0	0	0	0	0	0	0	0	0	0	0	0.77516	0.840727	0	0	0	0	0	0
1110065P20Rik	185.697	153.285	259.066	203.277	265.686	215.285	172.087	209.985	191.221	194.308	245.391	247.178	166.43	198.738	169.245	240.25	360.454	174.688	157.928	176.019	189.638	154.21	186.814	141.242	165.758	151.451	257.279	139.25	161.07	161.936
1110067D22Rik	2667.51	2386.28	3087	2697.44	3802.64	2385.44	2772.14	1006.03	3869.79	5095.82	469.749	463.104	912.179	1019.26	1286.87	844.424	824.256	414.179	1308.18	1434.17	1051.22	821.809	984.453	1128.26	1273.12	1046.57	1045.19	1353.86	776.585	795.46
1190002F15Rik	47.0221	31.4856	52.3115	28.3642	242.439	59.4667	50.2632	28.5346	270.626	144.889	36.4581	5.68225	44.6174	138.303	44.0639	28.384	100.826	37.3325	35.4704	149.139	48.5294	57.8286	72.0899	65.5767	126.621	64.0756	75.933	44.4726	128.472	26.0677
1190002H23Rik	315.606	207.142	362.444	297.824	280.631	176.142	407.217	131.698	281.97	304.379	53.2849	156.262	109.065	306.824	146.212	91.2342	234.421	155.669	108.945	321.69	167.24	115.015	256.578	250.537	244.033	185.431	150.079	126.127	231.058	146.927
1190002N15Rik	576.22	454.884	510.037	454.773	569.565	459.926	523.93	547.278	314.38	544.738	466.944	480.15	249.999	338.204	300.436	601.132	350.372	290.207	452.67	409.266	309.095	393.877	329.443	405.23	499.577	372.804	293.905	229.654	360.489	276.476
1190003J15Rik	159.397	173.999	204.264	174.913	473.254	129.472	229.166	195.352	262.523	374.016	182.291	286.954	1342.77	1627.1	8575.43	270.662	1615.74	1232.68	5660.06	326.893	1252.81	859.719	2220.83	417.841	1910.82	354.358	5684.25	2711.37	3221.39	1634.37
1190003K10Rik	0	0	0	0	0	0	0	0	0	0	0	0	0	0	0	0	0	0	0	0	0	0	0	0	0	0	0	0	0	0
1190005F20Rik	379.365	302.428	307.018	244.878	368.64	294.323	279.429	460.943	397.026	361.661	531.447	309.683	349.857	374.232	321.466	374.06	405.826	419.814	269.406	346.836	332.24	339.261	352.698	263.988	405.187	330.086	274.252	277.771	356.654	327.031
1190005I06Rik	122.736	149.971	227.306	125.748	227.494	253.675	86.0437	277.297	183.118	120.179	336.536	187.514	80.0281	49.9751	32.0465	276.744	345.33	234.561	54.0501	88.4431	95.5656	100.236	34.8822	47.0807	75.9725	96.1134	118.813	28.4333	73.8235	52.9253
1190007F08Rik	396.101	541.056	356.216	353.607	171.036	669.942	273.466	718.486	113.436	102.209	851.156	372.188	309.489	141.79	67.0973	1178.95	347.851	561.396	315.855	156.076	241.9	350.184	180.612	173.19	103.599	286.399	156.333	101.339	144.771	132.708
1190007I07Rik	103.608	80.3712	95.9043	111.566	184.32	87.3182	92.0072	93.6519	123.159	142.643	162.659	96.5983	98.4416	105.761	85.1234	85.152	151.24	94.3877	84.4533	91.9115	106.018	128.508	91.4689	96.6836	131.225	105.822	109.879	80.9255	110.256	97.9514
1200009I06Rik	98.0291	116.828	137.006	140.876	59.7794	80.5435	103.082	720.681	77.7847	111.194	53.2849	56.8225	107.648	118.546	209.303	67.9188	126.033	107.067	162.995	82.3735	104.525	89.3131	106.197	133.676	124.319	69.9007	134.893	118.108	99.7097	97.1614
1200011I18Rik	300.463	289.171	300.168	342.261	383.585	285.29	340.767	220.228	338.688	462.746	208.933	323.888	334.985	378.881	406.589	276.744	378.099	290.911	342.036	339.899	292.67	330.266	349.597	358.15	366.05	307.757	368.945	377.652	362.406	368.897
1200011M11Rik	306.839	309.885	275.881	294.988	177.678	214.532	341.619	182.182	173.395	193.185	121.994	181.832	210.339	423.045	410.595	172.331	161.322	171.87	333.591	261.861	277.738	229.387	455.794	400.186	299.286	252.419	292.119	252.254	304.882	266.207
1200014J11Rik	443.123	427.542	427.21	436.809	423.438	425.3	494.113	378.266	539.631	429.051	434.693	326.73	419.97	540.429	621.902	449.075	478.925	357.124	494.052	566.209	415.113	430.502	470.522	534.702	559.434	459.209	456.491	468.056	463.075	423.403
1200016B10Rik	153.021	121.8	183.09	144.657	328.787	127.214	150.79	177.061	372.718	327.966	241.184	292.636	189.093	144.114	157.228	176.386	347.851	202.863	123.302	232.38	161.267	164.49	135.653	122.746	292.379	179.606	193.852	149.457	199.419	176.154
1300001I01Rik	2139.11	2413.62	2015.86	2430.81	2605.39	2036.17	2550.64	2235.21	3352.84	2684.38	2045.86	1846.73	2165.01	2160.55	2700.92	1528.68	1640.95	1398.21	1833.48	2832.78	2608.64	3074.56	2334.01	2683.6	1908.52	2487.3	1672.31	2190.09	2826.39	1931.38
1300002E11Rik	164.976	164.885	198.036	177.749	220.852	125.708	181.459	175.597	257.662	238.112	213.14	215.926	157.932	158.061	114.165	136.851	214.256	153.556	115.701	172.551	153.801	116.3	156.582	156.375	221.011	173.781	175.092	176.432	140.936	202.222
1300002K09Rik	5.57889	8.28569	3.73653	5.67284	4.98162	6.02195	4.25959	29.9979	8.10257	7.86219	2.80447	2.84113	4.95749	4.64885	2.0029	3.04114	5.04132	4.22632	9.28987	1.73418	8.21267	9.63811	3.8758	10.9295	4.6044	9.70843	0.893329	9.47776	0.958747	7.8993
1300010F03Rik	671.858	779.683	647.666	683.577	692.445	671.447	742.873	779.213	819.98	968.173	737.575	755.74	592.774	376.557	229.332	598.091	405.826	568.44	292.209	613.899	474.842	577.001	367.426	531.34	326.912	509.692	336.785	531.484	424.725	560.061
1300014I06Rik	136.284	169.028	254.084	159.785	89.6691	309.378	65.5977	512.891	55.0975	61.7744	295.872	156.262	242.209	119.708	739.071	308.169	289.876	314.156	423.956	122.26	167.24	189.549	153.482	86.5949	161.154	140.772	1105.05	188.826	176.409	233.029
1300015D01Rik	1.59397	3.31428	3.11378	0.945474	3.32108	5.2692	0.851918	1.46331	8.10257	1.12317	2.80447	0	2.12464	0	0	13.1783	2.52066	25.3579	0.844533	0.867089	0	0.64254	0.77516	0	0	2.91253	0.893329	0	0	0.78993
1300017J02Rik	5.57889	13.2571	1.24551	0	0	2.25823	0	0.731656	0	1.12317	0	0	0	12.7843	2.0029	2.02743	0	1.40877	0	0	0	1.92762	0	1.68145	0	0	0	1.45812	0	0.78993
1300018I17Rik	658.309	669.484	499.45	622.122	514.767	557.03	792.284	542.888	709.785	671.656	487.978	235.814	380.31	633.406	494.717	532.2	299.958	348.671	521.922	601.76	562.941	647.038	651.909	869.312	534.11	765.024	368.945	425.77	632.773	377.587
1300018J18Rik	349.876	298.285	354.971	397.099	295.576	330.454	305.839	342.415	223.631	256.083	361.777	576.749	386.684	270.795	225.327	367.978	269.711	338.105	254.205	243.652	346.425	294.283	284.484	285.847	267.055	327.174	267.105	439.622	255.985	505.555
1500001M20Rik	182.509	165.714	194.3	185.313	287.273	152.054	212.98	145.599	332.205	272.93	144.43	184.673	184.135	298.688	224.325	159.153	262.149	159.896	218.734	327.76	211.29	298.781	216.27	342.176	296.984	268.923	355.545	214.343	294.335	180.104
1500002O10Rik	0	0.828569	0	0	0	0	0	2.19497	0	0	0	0	5.66571	0	8.01161	0	10.0826	4.9307	4.22267	0.867089	4.47964	0	0.77516	0.840727	0	0	4.46664	7.29059	0	7.8993
1500002O20Rik	405.665	386.942	363.066	364.953	363.658	411.751	383.363	379.729	531.529	402.095	525.838	278.43	378.894	454.425	393.571	453.13	473.884	495.183	418.044	469.095	459.163	517.245	382.154	481.737	345.33	489.305	393.958	417.751	439.106	436.042
1500003O03Rik	3109.83	3028.42	2717.71	3073.73	2233.43	2507.39	2815.59	1870.84	2158.53	3031.44	1428.88	4452.05	3338.52	2782.34	2998.35	2057.84	2157.68	1851.13	2994.72	2303.86	2433.19	1854.37	2808.4	3278	2753.43	2359.15	3028.39	3627.8	2195.53	3701.61
1500004A13Rik	7.96984	1.65714	3.11378	0.945474	4.98162	3.01097	0.851918	3.65828	0	1.12317	9.81564	0	2.12464	1.16221	0	4.05486	0	2.11316	1.68907	0.867089	0.746606	1.28508	2.32548	0.840727	0	5.82506	1.78666	1.45812	1.91749	0.78993
1500009C09Rik	0.796984	0	1.24551	1.89095	0	1.50549	0	1.46331	0	0	1.40223	11.3645	54.5324	1.16221	3.00436	2.02743	2.52066	51.4202	0.844533	1.73418	13.4389	0	5.42612	3.36291	0	0	3.57332	15.3102	0	26.0677
1500009L16Rik	25.5035	31.4856	46.0839	32.1461	84.6875	34.6262	49.4113	29.2662	74.5437	69.6366	37.8603	22.729	95.6088	73.2194	44.0639	38.5211	50.4132	43.6719	64.1845	95.3798	57.4887	55.901	67.4389	76.5062	46.044	61.1631	69.6797	72.1768	75.741	48.1857
1500010J02Rik	321.185	391.913	270.276	327.134	285.613	328.949	304.135	328.513	380.821	231.373	433.291	292.636	289.659	332.393	217.315	420.691	373.058	310.634	271.095	315.62	296.403	308.419	291.46	316.113	303.89	315.524	286.759	317.141	288.583	295.434
1500011B03Rik	96.4351	86.1712	105.868	104.002	117.898	86.5655	115.009	110.48	149.087	107.824	120.592	144.897	109.773	139.465	115.167	114.55	156.281	123.268	107.256	150.006	104.525	120.798	98.4453	133.676	133.527	138.83	143.826	110.088	126.555	150.877
1500011H22Rik	129.111	120.143	131.401	116.293	114.577	154.312	112.453	196.815	81.0257	96.5927	190.704	130.692	99.1498	117.383	106.154	211.866	189.049	140.173	123.302	122.26	100.045	156.78	103.096	93.3207	122.017	152.422	133.106	87.487	115.05	94.7916
1500011K16Rik	432.763	271.771	548.648	455.718	1135.81	410.998	509.447	348.268	912.35	961.434	457.129	366.505	278.328	546.24	455.661	399.403	945.247	351.489	298.12	725.754	398.688	401.588	473.623	521.251	989.945	499.013	514.557	281.417	648.113	280.425
1500012F01Rik	477.394	415.113	516.264	393.317	2298.19	375.619	637.235	542.888	1482.77	1968.92	1368.58	338.094	580.735	1259.84	1355.97	976.206	3052.52	647.331	776.126	1481.86	600.271	1078.83	988.329	864.268	1968.38	1197.05	1375.73	779.364	1275.13	855.495
1500012K07Rik	3.98492	4.14284	6.85031	2.83642	9.96324	9.03292	1.70384	11.7065	3.24103	7.86219	21.0335	8.52338	2.12464	0	1.00145	13.1783	10.0826	11.9746	2.5336	1.73418	3.73303	2.57016	0	0	13.8132	1.94169	1.78666	0.729059	0.958747	0
1500015A07Rik	52.601	46.3999	70.3714	71.856	63.1005	47.4228	72.413	61.4591	131.262	78.6219	102.363	107.963	86.402	125.519	149.216	72.9874	138.636	85.9351	115.701	126.595	96.3122	90.5982	130.227	112.657	147.341	103.88	133.999	115.92	134.225	136.658
1500015L24Rik	0	0	0	0	0	0	0	0	0	0	0	0	0	0	1.00145	0	0	0	0.844533	0	0.746606	0.64254	0	0	0	0	0.893329	2.91623	0	1.57986
1500015O10Rik	26.3005	21.5428	22.4192	17.0185	11.6238	22.5823	11.0749	35.1195	1.62051	4.49268	18.2291	36.9346	10.6232	0	0	55.7543	52.9338	35.2193	20.2688	1.73418	10.4525	8.35302	2.32548	1.68145	2.3022	5.82506	16.0799	2.18718	10.5462	7.10937
1500016L03Rik	0	0	0	0	0	0	0	0	0	0	0	0	0	0	0	0	0	0	0	0.867089	0	0	0	0	0	0	0	0	0	0
1500017E21Rik	3.98492	2.48571	1.86827	2.83642	1.66054	2.25823	5.96343	1.46331	3.24103	2.24634	4.2067	2.84113	1.41643	2.32442	0	4.05486	0	2.11316	0	0	1.49321	0.64254	0.77516	4.20364	0	4.85421	0	0	1.91749	0
1500031L02Rik	227.141	188.914	229.174	237.314	185.98	185.175	229.166	185.841	197.703	176.338	164.061	207.402	226.628	280.093	262.38	168.276	156.281	172.575	184.108	176.886	233.688	159.993	289.91	264.829	308.495	213.585	231.372	227.466	195.584	190.373
1500032L24Rik	1405.88	1182.37	1702.61	1364.32	3272.92	1376.77	1914.26	1372.59	2876.41	3619.98	1182.08	2102.43	1455.38	2379.05	1921.79	1356.35	2714.75	1418.63	1387.57	2655.03	1644.03	1756.71	2140.99	2303.59	2875.45	2164.01	1896.54	1342.2	2454.39	1530.88
1520402A15Rik	18.3306	12.4285	25.533	21.7459	23.2476	31.6152	13.6307	29.2662	25.9282	13.478	35.0559	28.4113	19.1218	23.2442	18.0261	17.2331	35.2892	26.7667	19.4243	22.5443	23.8914	14.7784	8.52676	20.1775	9.20879	30.0961	23.2266	16.7684	23.9687	24.4878
1600002D24Rik	1.59397	4.14284	0	2.83642	9.96324	0.752743	0.851918	0.731656	14.5846	13.478	0	5.68225	2.83285	4.64885	0	0	5.04132	0	0.844533	1.73418	1.49321	1.28508	1.55032	0	2.3022	2.91253	2.67999	4.37435	3.83499	0.78993
1600002H07Rik	372.192	353.799	368.049	371.571	481.556	288.301	364.621	199.01	667.652	602.019	140.223	65.3459	104.107	211.523	82.119	198.688	153.76	130.311	77.6971	282.671	159.774	179.269	196.115	374.124	154.247	292.224	134.893	88.2161	159.152	98.7413
1600002K03Rik	184.103	149.971	222.324	186.258	337.09	164.851	224.054	188.035	406.749	342.567	242.587	176.15	118.272	267.309	159.231	165.235	536.9	130.311	151.171	333.829	209.796	216.536	227.122	247.174	497.275	267.953	234.052	133.418	236.811	139.818
1600010M07Rik	0.796984	1.65714	0.622756	2.83642	3.32108	0	0	3.65828	0	0	4.2067	2.84113	7.79034	1.16221	9.01307	3.04114	10.0826	6.33948	8.44533	2.60127	1.49321	1.28508	9.30192	3.36291	2.3022	4.85421	8.93329	10.2068	1.91749	7.8993
1600012F09Rik	100.42	96.9426	117.078	126.693	86.3481	119.686	106.49	102.432	50.2359	48.2963	71.514	142.056	118.272	110.41	118.171	100.358	37.8099	82.4132	79.3861	104.918	104.525	84.1728	113.948	83.232	112.808	56.3089	94.6929	85.2999	103.545	88.4722
1600012H06Rik	687.798	671.141	617.151	687.359	511.446	576.601	787.172	442.652	474.811	673.902	305.687	633.571	513.455	661.299	496.72	465.295	425.991	376.847	483.918	487.304	505.452	453.633	563.541	895.374	651.522	583.476	533.317	552.627	503.342	598.767
1600014C10Rik	830.458	830.226	723.019	861.327	904.994	620.261	937.962	751.41	878.319	1159.11	563.698	187.514	266.288	665.947	476.691	473.404	350.372	341.627	397.775	856.684	587.579	623.264	751.905	618.775	570.945	752.403	403.785	360.155	707.555	345.2
1600014C23Rik	0	0.828569	0.622756	0	0	0	0.851918	0	3.24103	0	0	0	0.708213	1.16221	0	1.01371	2.52066	2.81754	3.37813	0	0.746606	0	2.32548	1.68145	0	0	1.78666	0.729059	0.958747	0
1600014K23Rik	0	0.828569	0	0	0	0	0	0	0	0	0	0	0	0	0	0	0	0	0	0	0	0	0	0	0	0	0	0	0	0
1600015I10Rik	0	0	0	0	0	0.752743	0	0	0	0	0	0	0	0	0	0	0	0	0	0	0	0	0	0	0	0	0	0	0	0
1600016N20Rik	99.6231	157.428	99.0181	146.548	101.293	107.642	157.605	95.1152	286.831	201.047	54.6872	62.5048	74.3624	95.3014	91.1321	42.576	30.2479	35.9237	65.8736	117.924	79.8869	107.304	68.9892	130.313	59.8572	160.189	49.1331	99.881	121.761	99.5312
1600019K03Rik	0	0	0	0	0	0	0	0	0	0	0	0	0	0	0	0	0	0	0	0	0	0	0	0	0	0	0	0	0	0
1600020E01Rik	161.788	91.1426	149.461	111.566	224.173	102.373	139.715	128.771	372.718	248.221	265.022	93.7572	82.8609	187.116	98.1423	129.755	189.049	185.254	105.567	218.506	95.5656	158.707	114.724	171.508	191.082	186.402	143.826	106.443	173.533	106.641
1600021P15Rik	252.644	202.171	232.911	220.295	295.576	194.961	237.685	215.107	294.934	315.611	196.313	142.056	160.764	254.524	286.415	239.236	214.256	180.323	249.137	236.715	193.371	241.595	269.756	215.226	280.868	248.536	238.519	226.008	263.655	182.474
1600025M17Rik	0	0	0	0	0	0	0	0	0	0	0	0	0	0	0	0	0	0	0	0	0	0	0	0	0	0	0	0	0	0
1600027N09Rik	151.427	154.942	135.138	152.221	73.0637	163.345	202.757	166.086	105.333	107.824	136.017	113.645	124.646	137.141	182.264	119.618	63.0165	119.746	147.793	117.057	165	222.961	147.28	174.031	57.555	124.268	108.986	170.6	163.946	150.877
1600029D21Rik	13.5487	39.7713	56.6708	51.0556	14.9449	19.5713	14.4826	46.0943	19.4462	22.4634	46.2737	1698.99	3854.1	1313.3	7146.36	286.881	1519.96	3236.65	4294.45	120.525	1891.9	247.378	1582.88	364.876	1321.46	248.536	2969.43	4885.42	1937.63	3296.38
1600029I14Rik	0	0	0	0	0	0	0.851918	0.731656	0	0	0	0	0	0	0	0	0	0	0	0	0	0	0	0	0	0	0	0	0	0
1600029O15Rik	0.796984	3.31428	1.86827	0.945474	0	0.752743	1.70384	1.46331	0	1.12317	1.40223	0	2.83285	1.16221	0	1.01371	2.52066	2.11316	0.844533	2.60127	2.23982	2.57016	2.32548	2.52218	0	0.970843	0	0	0	0.78993
1700001C02Rik	0	0	0	0	0	0	0	0	0	0	0	0	0	0	0	0	0	0	0	0	0	0	0	0	0	0	0	0	0	0
1700001C19Rik	7.96984	2.48571	5.6048	2.83642	1.66054	3.01097	8.51918	4.38993	17.8257	6.73902	4.2067	5.68225	2.12464	10.4599	6.00871	4.05486	7.56198	2.11316	3.37813	4.33545	2.23982	5.78286	3.8758	11.7702	4.6044	11.6501	4.46664	10.9359	2.87624	7.10937
1700001D01Rik	0	0	0	0	0	0	0	0	0	0	0	0	0	0	0	0	0	0	0	0	0	0	0	0	0	0	0	0	0	0
1700001F09Rik	0	0	0	0	0	0	0	0	0	1.12317	0	0	0	0	0	0	0	0	0	0	0	0	0	0	0	0	0	0	0	0
1700001G11Rik	0.796984	0.828569	1.86827	0	0	2.25823	2.55575	0	3.24103	2.24634	0	2.84113	0	0	0	0	2.52066	2.81754	1.68907	2.60127	0	0.64254	0	0.840727	2.3022	4.85421	0	0.729059	0	0.78993
1700001G17Rik	1.59397	5.79998	3.11378	2.83642	6.64216	6.77469	1.70384	2.92662	3.24103	2.24634	5.60894	14.2056	5.66571	6.97327	1.00145	2.02743	5.04132	3.52193	3.37813	6.06962	5.97285	3.2127	1.55032	2.52218	9.20879	5.82506	3.57332	2.91623	4.79374	3.94965
1700001J03Rik	0.796984	3.31428	1.24551	1.89095	6.64216	3.76372	4.25959	3.65828	4.86154	3.36951	1.40223	8.52338	1.41643	2.32442	1.00145	5.06857	10.0826	6.33948	2.5336	0.867089	2.23982	2.57016	0.77516	0.840727	2.3022	2.91253	5.35997	5.83247	0	3.15972
1700001J11Rik	0	0	0	0	0	0	0	0	0	0	0	0	0	0	0	0	0	0	0	0	0	0	0	0	0	0	0	0	0	0
1700001K19Rik	0	0	0	0	1.66054	0	0	0	0	0	0	0	0	0	0	0	0	0	0	0	0	0	0	0	0	0	0	0	0	0
1700001K23Rik	0	0	0	0	1.66054	0	0	0	0	0	0	0	0	0	0	0	0	0	0	0	0.746606	0	0	0	0	0	0	0.729059	0	0
1700001L05Rik	28.6914	33.9713	34.2516	31.2006	21.587	30.1097	27.2614	40.2411	32.4103	35.9415	21.0335	85.2338	56.6571	12.7843	19.0276	41.5623	20.1653	21.836	38.004	27.7469	45.543	30.8419	24.8051	30.2662	25.3242	24.2711	24.1199	47.3888	26.8449	60.8246
1700001L19Rik	2.39095	4.14284	0.622756	2.83642	3.32108	3.01097	0.851918	1.46331	8.10257	0	1.40223	2.84113	1.41643	0	1.00145	2.02743	0	0.704386	0	1.73418	5.22624	2.57016	0.77516	3.36291	2.3022	3.88337	2.67999	1.45812	0	1.57986
1700001O22Rik	58.1799	58.8284	51.6887	74.6924	97.9718	45.1646	58.7824	47.5576	108.574	74.1292	21.0335	31.2524	26.9121	45.3263	66.0958	25.3428	52.9338	20.4272	61.6509	48.557	43.3032	28.9143	46.5096	55.488	34.533	62.1339	55.3864	42.2854	55.6073	38.7066
1700001P01Rik	0	0.828569	0	0.945474	0	1.50549	0.851918	1.46331	0	0	0	2.84113	0.708213	0	2.0029	3.04114	0	0.704386	1.68907	0	0.746606	0.64254	0	1.68145	2.3022	1.94169	0.893329	0.729059	0	0.78993
1700003C15Rik	0	0	0	0	0	0	0	0	0	0	0	0	0	0	0	0	0	0	0	0	0	0	0	0	0	0	0	0	0	0
1700003D09Rik	0	0	1.24551	0	0	0	0	0	0	0	0	2.84113	0	0	0	0	0	0.704386	0	0	0	0	0	0	0	0	0	1.45812	0	1.57986
1700003E16Rik	31.0824	33.1428	45.4612	36.8735	28.2292	27.8515	23.8537	12.4381	24.3077	20.2171	16.8268	2.84113	12.0396	22.082	24.0348	24.3291	17.6446	10.5658	15.2016	28.6139	26.1312	14.7784	19.379	23.5404	20.7198	26.2128	13.3999	12.394	31.6387	13.4288
1700003F12Rik	0	0	1.24551	5.67284	0	0.752743	3.40767	2.19497	0	2.24634	0	0	0.708213	2.32442	2.0029	1.01371	5.04132	2.81754	0	1.73418	1.49321	0	1.55032	2.52218	0	0.970843	4.46664	0	2.87624	0.78993
1700003F17Rik	0	0	0	0.945474	0	0	0	0	0	0	0	0	0	0	1.00145	0	0	0	0	0	0	0	0	0	0	0	0	0.729059	0	0
1700003G13Rik	7.17286	2.48571	4.35929	6.61832	8.3027	4.51646	4.25959	3.65828	19.4462	10.1085	5.60894	2.84113	2.83285	2.32442	0	10.1371	10.0826	0.704386	1.68907	10.4051	3.73303	7.06794	8.52676	10.0887	0	6.7959	2.67999	0.729059	1.91749	0.78993
1700003G18Rik	0	0	0	0	0	0	0	0	0	0	0	0	0	0	0	0	0	0.704386	0	0	0	0	0	0.840727	0	0	0	0	0	0.78993
1700003H04Rik	0	0	0	0	0	0	0	0	0	0	0	0	0	0	0	0	0	0	0	0	0	0	0	0	0	0	0	0	0	0
1700003L19Rik	0	0	0	0	0	0	0	0	0	0	0	0	0	0	0	0	0	0	0	0	0	0	0	0	0	0	0	0	0	0
1700003M02Rik	1.59397	0	0	0	0	0	0	0	0	0	0	0	0	0	0	0	0	0	0	0	0	0	0	0	0	0	0	0	0	0
1700003M07Rik	0.796984	2.48571	0	0.945474	0	0.752743	0.851918	3.65828	0	1.12317	1.40223	0	8.49856	0	0	7.096	5.04132	10.5658	6.75627	0	0	0.64254	1.55032	0	4.6044	1.94169	0	1.45812	0	0
1700003P14Rik	0	0	0	0	0	0	0	0	0	0	0	0	0	0	0	0	0	0	0	0	0	0	0	0	0	0	0	0	0	0
1700006A11Rik	0	0	0	0	0	0	0	0	0	0	0	0	0	0	0	0	0	0	0	0	0	0	0	0	0	0	0	0	0	0
1700006E09Rik	0	0	0	0	0	0	0	0	0	0	0	0	0	0	0	0	0	0	0	0	0	0	0	0	0	0	0	0	0	0
1700006F04Rik	0	0	0	0	0	0.752743	0	0	0	0	0	0	0	0	0	0	0	0	2.5336	0	0	0	0	0	0	0	0	0	0	0
1700006H21Rik	0	0	0	0	0	0	0	0	0	0	0	0	0	0	0	0	0	0	0	0	0	0	0	0	0	0	0	0	0	0
1700007B14Rik	0	0	0	0	0	0	0	0	0	0	0	0	0	0	0	0	0	0.704386	0	0.867089	0	0	0	0	0	0	0	0	0	0
1700007F19Rik	0	1.65714	0	0	0	0	0	0	0	4.49268	1.40223	0	0	0	2.0029	0	0	0	0	1.73418	0	1.28508	0	1.68145	4.6044	0	0	0	0	0
1700007G11Rik	0	0	1.24551	0	1.66054	1.50549	0	1.46331	0	1.12317	0	0	0	1.16221	0	0	0	0	0	0	0	0	0	0	0	0	0	0	0	0.78993
1700007I08Rik	0	0	0	0	1.66054	1.50549	0	0	0	0	0	0	0	0	0	0	0	0	0	0	0	0	0	0	0	0	0	0	0	0
1700007J10Rik	0	0	0	0	1.66054	0	0	1.46331	0	0	0	0	0.708213	0	0	0	0	0.704386	0	0	0	0	0	0	0	0	0	0.729059	0	0
1700007K09Rik	0.796984	0	1.24551	0	1.66054	2.25823	3.40767	2.92662	1.62051	3.36951	1.40223	2.84113	0.708213	4.64885	5.00726	2.02743	5.04132	0	2.5336	4.33545	4.47964	3.2127	4.65096	8.40727	0	5.82506	1.78666	2.18718	3.83499	0
1700007K13Rik	40.6462	21.5428	24.2875	23.6368	44.8346	24.8405	59.6343	17.5597	37.2718	44.9268	7.01117	0	14.8725	41.8396	34.0494	13.1783	25.2066	11.2702	16.8907	32.9494	28.371	24.4165	34.8822	34.4698	43.7418	38.8337	29.4799	28.4333	43.1436	17.3785
1700007L15Rik	7.17286	9.94283	20.5509	16.0731	19.9265	8.28018	5.96343	10.2432	0	6.73902	5.60894	19.8879	18.4135	16.271	12.0174	5.06857	35.2892	12.679	11.8235	11.2722	5.22624	14.1359	12.4026	16.8145	9.20879	8.73758	17.8666	16.7684	2.87624	18.9583
1700007P06Rik	0	0	0	0	0	0	0	0	0	0	0	0	0	0	0	0	0	0	0	0.867089	0	0	0	0	0	0	0	0	0	0
1700008A04Rik	0	0	0	0	0	0	0	0	0	0	0	0	0	0	0	0	0	0.704386	0	0	0	0	0	0	0	0	0.893329	0	0	0
1700008F21Rik	0	0	0	0	0	0	0	0	0	0	0	0	0	0	0	0	0	0	0	0	0	0	0	0	0	0	0	0	0	0
1700008I05Rik	2.39095	3.31428	0.622756	3.78189	0	0	5.96343	0	0	0	0	0	0	0	0	0	0	0	0	0	0	0	0	0.840727	0	0	0	0	0	0
1700008J07Rik	68.5407	82.0283	58.539	84.1472	84.6875	65.4887	79.2284	40.9727	58.3385	84.2378	44.8715	48.2992	54.5324	67.4083	67.0973	43.5897	45.3719	59.8728	50.672	81.5064	64.9547	63.6115	86.8179	84.9134	39.1374	67.959	50.9198	56.1375	79.576	59.2448
1700008K24Rik	0	0	0	0	0	0	0	0	0	0	0	0	0	0	0	0	0	0	0	0	0	0	0	0	0	0	0	0	0	0
1700008O03Rik	3.98492	1.65714	3.73653	5.67284	4.98162	8.28018	5.96343	4.38993	8.10257	7.86219	9.81564	5.68225	2.83285	9.2977	8.01161	11.1509	32.7686	8.45263	5.0672	4.33545	5.22624	12.8508	10.0771	5.04436	6.90659	8.73758	10.7199	2.18718	7.66998	9.47916
1700008P02Rik	0	0	0	0	0	0	0	0	0	0	0	0	0	0	0	0	0	0	0	0	0	0	0	0	4.6044	0	0	0	0	0
1700008P20Rik	1.59397	1.65714	0.622756	0.945474	4.98162	2.25823	11.9269	0.731656	4.86154	4.49268	0	0	0	1.16221	0	1.01371	0	0.704386	0	1.73418	1.49321	4.49778	0.77516	4.20364	0	2.91253	1.78666	2.18718	0	0
1700009C05Rik	0	0	0	0	0	0	0	0	0	0	0	0	0	0	0	0	0	0	0	0	0	0	0	0	0	0	0	0	0	0
1700009J07Rik	0	0	0	0	0	0.752743	0	1.46331	0	0	0	0	0	0	0	0	0	0	0	0	0	0	0	0	0	0	0	0	0	0
1700009N14Rik	0	0	0	0	0	0.752743	0	0	0	0	0	2.84113	0	0	0	0	0	0.704386	0	0	0	0	0	0	0	0	0	0	0	0.78993
1700009P17Rik	8.76683	14.9142	11.2096	5.67284	13.2843	14.3021	11.9269	16.8281	17.8257	14.6012	15.4246	51.1403	20.5382	15.1088	8.01161	16.2194	17.6446	28.8798	16.0461	23.4114	13.4389	10.2806	12.4026	7.56654	18.4176	12.621	12.5066	25.5171	14.3812	28.4375
1700010B08Rik	0	0	0	0.945474	0	1.50549	0	0	0	0	0	0	0	0	0	0	0	0	0	0	0	0	0	0.840727	0	0	0	0	0	0
1700010D01Rik	0	0	0	0	0	0	0	0	0	0	0	0	0	0	0	0	0	0	0	0	0	0	0	0	0	0	0	0	0	0
1700010I02Rik	0	0	0	0	0	0	0	0	0	0	0	0	0	0	0	0	0	0	0	0	0	0	0	0	0	0	0	0	0	0
1700010I14Rik	6.37588	3.31428	8.09582	1.89095	0	9.03292	0	6.5849	0	1.12317	14.0223	8.52338	16.9971	2.32442	4.00581	11.1509	5.04132	22.5404	11.8235	0	6.71946	3.2127	0	1.68145	0	10.6793	13.3999	19.6846	2.87624	24.4878
1700010J16Rik	0	0	0	0	0	0	0	0	3.24103	0	0	0	0	0	0	0	0	0	0	0	0	0	0	0	0	0	0	0	0	0
1700010K23Rik	0	0	0	0	0	0	0	0	0	0	0	0	0	0	2.0029	0	0	0	0	0	0	0.64254	0	0	0	0.970843	0	0	0.958747	0
1700010M22Rik	0	0	0	0	0	0	0	0	0	0	1.40223	0	0	0	0	0	0	0	0	0	0	0	0	0	0	0	0	0	0	0
1700011A15Rik	0	0	0	0	3.32108	0	0	0.731656	1.62051	0	0	0	0	0	0	0	2.52066	0.704386	0	0	0	0	0	0	0	0	0	0.729059	0	0
1700011B04Rik	0	0	0	0	0	0	0	0	0	0	0	0	0	0	33.0479	0	0	3.52193	9.28987	0	1.49321	0	0	0	0	0	4.46664	16.0393	0	7.8993
1700011E24Rik	0	0	0.622756	1.89095	0	0	0	0	0	0	1.40223	0	0.708213	0	0	0	0	0	0.844533	0	0.746606	1.28508	0	0	0	0	0	0	0	0
1700011F03Rik	0	0	0	0	0	0	0	0	0	0	0	0	0	0	0	0	0	0	0	0	0	0	0	0	0	0	0	0	0	0
1700011F14Rik	0	0	0	0	0	0	0	0	0	0	0	0	0	0	0	0	0	0	0	0	0	0	0	0	0	0	0	0	0	0
1700011H14Rik	0	0	0.622756	0	0	0	0	0.731656	0	0	0	0	0	0	0	0	0	0	0	0	1.49321	0	0	0	0	0	0	0	0	0
1700011I03Rik	1.59397	0	2.49102	0	0	3.01097	0	3.65828	0	0	2.80447	0	0	0	0	2.02743	2.52066	0	0	0	0	1.28508	0	0.840727	0	1.94169	0	0	1.91749	0
1700011J10Rik	60.5708	48.057	87.1858	47.2737	176.017	68.4997	80.9322	62.1907	162.051	183.077	47.676	82.3927	55.9488	66.2461	61.0886	52.7131	113.43	81.0044	52.3611	129.196	60.4751	82.2452	71.3147	104.25	92.0879	113.589	85.7596	61.97	67.1123	78.2031
1700011L22Rik	0.796984	2.48571	1.86827	0	0	0.752743	0.851918	1.46331	6.48206	6.73902	0	0	1.41643	1.16221	1.00145	0	0	0	0	0.867089	0.746606	0.64254	0	0.840727	0	0.970843	2.67999	0	0	0.78993
1700011M02Rik	0	0	0	0	0	0	0	0.731656	0	0	0	0	0	0	0	0	0	0	0	0	0	0	0	0	0	0	0	0	0	0
1700012A03Rik	0	0	0	0	0	0	0	0	0	0	0	0	0	0	0	0	0	0	0	0	0	0	0	0	0	0	0	0	0	0
1700012A16Rik	0.796984	0	4.98204	4.72737	6.64216	3.76372	3.40767	2.92662	4.86154	4.49268	4.2067	0	2.12464	6.97327	4.00581	0	7.56198	0	1.68907	4.33545	3.73303	3.2127	2.32548	1.68145	4.6044	3.88337	2.67999	1.45812	0.958747	2.36979
1700012B07Rik	0	0	0	0	0	0	0	0	0	0	4.2067	2.84113	0.708213	0	15.0218	1.01371	2.52066	3.52193	3.37813	0	1.49321	1.92762	1.55032	0	4.6044	0	5.35997	17.4974	0	1.57986
1700012B09Rik	0	0	0	0	0	0	0	0	0	0	0	0	0	0	0	0	0	0	0	0	0	0	0	0	0	0	0	0	0	0
1700012B15Rik	82.0894	99.4283	108.359	127.639	104.614	89.5765	103.934	135.356	108.574	180.83	138.821	142.056	100.566	119.708	93.135	129.755	118.471	115.519	124.991	87.576	111.991	124.01	95.3447	126.95	92.0879	120.384	97.3729	103.526	101.627	148.507
1700012D01Rik	11.9548	13.2571	11.2096	4.72737	28.2292	17.3131	18.7422	8.04821	43.7539	28.0793	15.4246	8.52338	8.49856	4.64885	11.016	18.2468	35.2892	8.45263	4.22267	22.5443	16.4253	8.35302	17.8287	15.1331	23.022	13.5918	16.9733	7.29059	11.505	3.94965
1700012D14Rik	3.18794	2.48571	8.71858	10.4002	0	12.0439	5.96343	2.92662	3.24103	8.98536	7.01117	2.84113	4.95749	3.48664	12.0174	7.096	2.52066	3.52193	2.5336	4.33545	5.22624	8.35302	3.10064	2.52218	9.20879	2.91253	5.35997	4.37435	5.75248	7.8993
1700012I11Rik	0	0	0	0	0	0	0	0	0	0	0	0	0	0	1.00145	0	0	0	0	0.867089	0	0	0	0	0	0	0	0	0	0
1700012L04Rik	0	0	0.622756	0	0	0	0	1.46331	0	0	0	8.52338	0.708213	0	0	0	0	0	0.844533	0	0	0	0	0	2.3022	0	0.893329	0.729059	0	0
1700012P22Rik	3.18794	4.14284	3.11378	2.83642	1.66054	3.76372	6.81535	6.5849	9.72309	10.1085	0	0	2.83285	0	1.00145	6.08228	0	0	0.844533	2.60127	0.746606	7.06794	1.55032	15.1331	0	2.91253	0	1.45812	2.87624	0.78993
1700013D24Rik	0	0	0	0	0	0	0	0	0	0	0	0	0	0	0	0	0	0	0	0	0	0	0	0.840727	0	0	0	0	0	1.57986
1700013F07Rik	0	0	0	0	0	0	0	0	0	0	1.40223	0	0	0	0	0	0	0	0	0	0	0	0	0	0	0	0	0	0	0.78993
1700013G23Rik	1.59397	0.828569	4.35929	1.89095	3.32108	3.01097	0.851918	0.731656	3.24103	3.36951	11.2179	8.52338	0	1.16221	2.0029	2.02743	0	2.11316	0.844533	4.33545	0.746606	2.57016	2.32548	0.840727	6.90659	1.94169	0.893329	1.45812	0	0
1700013G24Rik	0	0	0	0	0	0	0	0	0	0	0	2.84113	0	0	0	0	0	0	0	0	0	0	0	0	0	0	0	0	0	0
1700013H16Rik	0	0	0	0	0	0	0	0	0	0	0	0	0	0	0	0	0	1.40877	0	0	0.746606	0	0.77516	0.840727	2.3022	0.970843	0	0	0	0
1700013N18Rik	0	0.828569	0.622756	0	0	0	0	0	0	0	0	0	0	0	0	0	0	0	0	0	0	0	0	0	0	0	0	0	0	0
1700014N06Rik	0	0	0	0	0	0	0	0	0	0	0	0	0	0	0	0	0	0	0	0	0	0	0	0	0	0	0	0	0	0
1700015E13Rik	0	0	0	0	0	0	0	0	0	0	0	0	0	0	0	0	0	0	0	0	0	0	0	0	0	0	0	0	0	0
1700015F17Rik	0	0.828569	0	0	0	0	0	0	0	0	0	0	0	0	0	0	0	0	0	0	0	0	0	0	0	0	0	0	0	0
1700015G11Rik	0	0	0	0	0	0	0	0	1.62051	0	0	0	0	0	0	0	0	0	0	0	0	0	0	0	0	0	0	0	0	0
1700016C15Rik	0	0	0.622756	0	0	0.752743	0	13.9015	0	0	0	0	2.83285	0	1.00145	0	0	4.9307	0	0	2.98643	0.64254	0	0	0	0.970843	0.893329	7.29059	2.87624	7.8993
1700016D06Rik	0	0	0.622756	0	1.66054	0	0.851918	0	3.24103	0	1.40223	0	0	1.16221	0	0	0	0.704386	0	0.867089	0	0.64254	0	0	0	0	0.893329	0	0	0.78993
1700016G22Rik	0	0.828569	0	0	0	0	0	0	4.86154	0	0	0	0.708213	2.32442	1.00145	0	0	0	0	0	0	0.64254	0	0	0	0	0.893329	0	0	0
1700016H13Rik	0	4.97141	1.24551	0	3.32108	4.51646	5.11151	1.46331	1.62051	0	2.80447	0	2.12464	4.64885	7.01016	1.01371	0	0	5.0672	1.73418	2.23982	5.14032	6.20128	5.88509	4.6044	1.94169	5.35997	2.18718	5.75248	5.52951
1700016K19Rik	1.59397	1.65714	1.24551	1.89095	0	3.76372	0	0.731656	6.48206	3.36951	4.2067	161.944	59.4899	0	0	1.01371	2.52066	21.836	1.68907	6.06962	23.8914	0	7.7516	1.68145	0	0	15.1866	48.8469	0	57.6649
1700016L04Rik	0	0	0	0	0	0	0	0	0	0	0	0	0	0	0	1.01371	0	0	0	0	0	0	0	0	0	0	0	0	0	0
1700016L21Rik	0	0	0	0	0	0	0	0	0	0	0	0	0	0	0	0	0	0	0.844533	0	0	0	0.77516	0	0	0	0	0	0	0
1700016M24Rik	17.5337	18.2285	15.5689	9.45474	18.2659	9.78566	25.5575	2.19497	17.8257	30.3256	2.80447	0	2.12464	6.97327	4.00581	4.05486	0	0.704386	2.5336	8.67089	5.97285	1.92762	0	6.72582	2.3022	8.73758	1.78666	4.37435	2.87624	4.73958
1700016P04Rik	0	0	0	0	0	0	0	0	0	0	0	0	0	0	0	0	0	0	0	0	0	0	0	0	0	0	0	0	0	0
1700017B05Rik	250.253	387.77	298.923	295.933	361.998	322.927	270.91	411.19	246.318	332.458	497.793	372.188	278.328	297.526	425.617	584.913	383.14	441.65	499.964	348.57	344.186	454.919	344.171	277.44	301.588	368.92	282.292	234.757	331.727	261.467
1700017D01Rik	0	0	0	0	3.32108	0	0	0	1.62051	0	0	0	0	0	0	1.01371	0	2.11316	0	0.867089	0	0	0	0	0	0	0	0.729059	0	0
1700017G19Rik	0	0	0	0	0	0	0	0	0	0	0	0	0	0	0	0	0	0	0	0	0	0	0	0	0	0	0	0	0	0
1700017J07Rik	0	0	0	0	0	0	0	0	0	0	0	0	0	0	0	0	0	0	0	0	0	0	0	0	0	0	0	0	0	0
1700017N19Rik	0	0	0	0	0	0	0	0	0	0	0	0	0	0	0	0	0	0	0	0	0	0	0	0	0	0	0	0	0	0
1700018A04Rik	7.17286	10.7714	6.22756	15.1276	18.2659	9.78566	11.0749	7.31656	3.24103	3.36951	4.2067	8.52338	6.37392	1.16221	1.00145	10.1371	5.04132	5.63509	0.844533	4.33545	1.49321	3.2127	0.77516	5.04436	0	4.85421	1.78666	6.56153	4.79374	6.31944
1700018A14Rik	0	0	0	0	0	0	0.851918	0	0	0	0	0	0	0	0	0	0	0	0	0	0	0	0	0.840727	0	0	0	0	0	0
1700018B08Rik	1.59397	2.48571	0.622756	0	6.64216	0.752743	1.70384	2.92662	14.5846	11.2317	0	0	0	1.16221	0	0	0	0	1.68907	1.73418	0	0	0.77516	0.840727	0	1.94169	0	0	0	0
1700018B24Rik	0	0	0	0	0	0	0	0	0	0	0	0	0	0	0	0	0	0	0	0	0	0	0	0	0	0	0	0	0	0
1700018C11Rik	0	0	0	0	0	0	0	0	0	0	0	0	0	0	0	0	0	0	0	0	0	0	0	0	0	0	0	0	0	0
1700018F24Rik	0	0	0	0	0	0	0	0	0	0	0	0	0	0	0	0	0	0	0	0	0	0	0	0	0	0	0	0	0	0
1700018G05Rik	0	0	0	0	0	0	0	0	0	0	0	0	0	0	0	0	0	0	0	0	0	0	0	0	0	0	0	0	0	0
1700018L02Rik	3.18794	7.45712	3.73653	4.72737	1.66054	4.51646	3.40767	5.12159	1.62051	1.12317	9.81564	19.8879	6.37392	2.32442	1.00145	20.2743	15.124	7.74825	9.28987	5.20253	3.73303	12.2083	4.65096	0.840727	0	5.82506	9.82662	6.56153	1.91749	15.0087
1700018L24Rik	0	0	1.24551	0	0	0	0.851918	0	1.62051	0	0	0	0	0	1.00145	0	0	2.81754	0	0.867089	1.49321	0.64254	0.77516	1.68145	2.3022	0	0	2.91623	2.87624	2.36979
1700019A02Rik	0	2.48571	0	0	0	0.752743	1.70384	0	3.24103	2.24634	1.40223	0	0	2.32442	0	0	5.04132	0	0.844533	0	0	0	0	0	0	0	0	0	0	0
1700019B03Rik	1.59397	2.48571	4.98204	7.56379	4.98162	3.76372	1.70384	4.38993	42.1334	5.61585	0	2.84113	2.83285	0	0	1.01371	0	2.81754	0	2.60127	0	2.57016	0.77516	2.52218	0	1.94169	0.893329	3.64529	0	1.57986
1700019B21Rik	0	0	0	0	1.66054	0	0	0	0	1.12317	0	0	0	0	0	0	0	0.704386	0	0	0	0	0	0	0	0	0	0	0.958747	0
1700019D03Rik	27.0975	29.8285	29.2695	37.8189	14.9449	33.8735	40.0402	41.7044	12.9641	31.4488	141.626	79.5516	32.5778	17.4332	12.0174	86.1657	50.4132	50.7158	37.1595	25.1456	22.3982	54.6159	13.1777	31.1069	18.4176	40.7754	28.5865	13.1231	16.2987	22.908
1700019E08Rik	0	0	0	0	0	0	0	0	0	0	0	0	0	0	0	0	0	0	0	0	0	0	0	0	0	0	0	0	0	0
1700019E19Rik	153.021	154.114	196.168	162.621	205.907	217.543	202.757	187.304	181.498	161.737	180.888	238.655	200.424	180.143	199.289	175.372	269.711	200.046	211.133	182.956	172.466	208.826	185.263	172.349	174.967	180.577	256.385	242.777	230.099	208.542
1700019G17Rik	34.2703	57.1713	66.0121	72.8015	33.2108	36.8844	58.7824	361.438	43.7539	65.1439	18.2291	82.3927	46.0339	20.9198	11.016	16.2194	12.6033	38.7412	18.5797	23.4114	15.6787	16.706	16.2784	24.3811	9.20879	25.2419	16.0799	56.8666	23.0099	45.026
1700019G24Rik	0	0	0	0	1.66054	0.752743	0	0	1.62051	1.12317	1.40223	0	0.708213	0	0	0	0	0	0	0	0	0	0	0	0	0	0	0	0	0
1700019L03Rik	2.39095	2.48571	0.622756	0	0	0.752743	0	7.31656	1.62051	0	7.01117	0	0.708213	1.16221	1.00145	2.02743	0	2.81754	1.68907	0	0.746606	1.28508	2.32548	0.840727	0	1.94169	2.67999	2.91623	0	0
1700019M22Rik	0	0	0	0	0	0	0	0	0	0	0	0	0	0	0	0	0	0	0	0	0	0	0	0	0	0	0	0	0	0
1700019N12Rik	103.608	110.2	110.228	153.167	283.952	94.0929	154.197	83.4087	307.898	323.473	123.397	2.84113	81.4445	215.009	154.224	134.824	269.711	56.3509	136.814	260.994	106.765	259.586	134.103	311.91	193.385	258.244	200.999	110.088	264.614	82.1528
1700019N19Rik	0	0	1.24551	0	0	0	0	0.731656	0	0	0	0	0	0	0	0	0	0	0	0	0	0	0	0	0	0	0	0	0	0
1700019O17Rik	0	0	0	0	0	0	0	0	0	0	0	0	0	0	0	0	0	0	0	0	0	0	0	0	0	0	0	0	0	0
1700020A23Rik	0	0	0	0	0	0	0	0	0	0	0	0	0	0	0	0	0	0	0	0	0	0	0	0	0	0	0	0	0	0
1700020C07Rik	1.59397	0	1.86827	0	1.66054	0	0.851918	1.46331	0	0	0	0	0	0	1.00145	2.02743	0	2.81754	0.844533	1.73418	0.746606	0.64254	0	4.20364	0	0.970843	0	0	0	0
1700020D05Rik	1.59397	0	3.11378	0	0	2.25823	0	0.731656	0	1.12317	1.40223	0	0	0	0	0	2.52066	9.15702	1.68907	0	2.23982	2.57016	0.77516	0.840727	0	1.94169	0.893329	2.18718	1.91749	0.78993
1700020G17Rik	0	0	0	0	0	0	0	0	0	0	0	0	0	0	0	0	0	0	0	0	0	0	0	0	0	0	0	0	0	0
1700020I14Rik	176.134	140.028	170.012	165.458	212.549	181.411	168.68	169.012	187.98	172.968	114.983	232.972	172.804	172.007	237.344	146.988	196.611	160.6	179.886	142.203	163.507	120.155	172.861	161.42	223.313	117.472	205.466	168.413	156.276	184.054
1700020L24Rik	7.17286	4.97141	15.5689	6.61832	4.98162	8.28018	9.3711	9.51152	16.2051	5.61585	19.6313	11.3645	8.49856	4.64885	5.00726	15.2057	2.52066	18.314	5.0672	7.8038	8.21267	10.9232	2.32548	5.88509	6.90659	7.76674	9.82662	7.29059	9.58747	5.52951
1700020M21Rik	0	0	0	0	0	0	0	0	0	0	0	0	0	0	0	0	0	0	0	0	0	0	0	0	0	0	0	0	0	0
1700020N01Rik	0	0	0	0	0	0	0	1.46331	0	0	0	0	0	0	0	0	0	0	0	0	0	0	0	0	0	0	0	2.91623	0	0
1700020N15Rik	0	0	0	0	0	0	0	0	0	0	0	0	0	0	0	0	0	0	0	0	0	0	0	0	0	0	0	0	0	0
1700020N18Rik	0	0	0	0	0	0	0	0.731656	0	0	0	0	0	0	0	0	0	0	0	0	0	0	0	0	0	0	0	0	0	0
1700020O03Rik	223.953	224.542	195.545	197.604	147.788	197.972	235.129	205.595	123.159	189.816	176.682	139.215	216.713	155.736	266.386	223.017	35.2892	164.826	202.688	126.595	178.439	210.753	215.494	147.968	140.434	174.752	146.506	253.712	190.791	195.113
1700021C14Rik	20.7216	14.0857	31.7605	24.5823	43.174	24.0878	19.5941	22.6813	30.7898	56.1585	40.6648	22.729	22.6628	23.2442	26.0377	22.3017	42.8512	16.9053	25.336	45.0886	25.3846	26.3442	43.4089	36.992	62.1594	31.067	17.8666	16.7684	38.3499	33.967
1700021F05Rik	241.486	240.285	267.162	223.132	504.804	217.543	324.581	294.126	795.673	552.6	406.648	525.608	328.611	360.286	449.652	336.553	715.867	302.886	322.612	455.222	261.312	368.176	316.265	378.327	600.874	411.637	401.998	326.618	420.89	304.123
1700021F07Rik	0	0	0	0	0	0	0	0	0	0	0	0	0	0	0	0	0	0	0	0	0	0	0	0	0	0	0	0	0	0
1700021K19Rik	600.926	675.284	513.773	565.393	451.667	593.915	563.118	510.696	547.734	552.6	465.542	309.683	463.171	482.318	542.787	530.172	398.264	452.216	531.212	530.659	528.597	454.919	529.434	448.948	384.467	457.267	391.278	484.824	548.403	478.698
1700021N21Rik	0	0	0	0	0	0	0	0	0	0	0	0	0	0	0	0	0	0	0.844533	0	0	0	0	0.840727	0	0	0	0.729059	0	0
1700022A21Rik	0	0	0	0	0	0	0	0	0	0	0	0	0	0	0	0	0	0	0	0	0.746606	0	0	0	0	0	0	0.729059	0	0
1700022A22Rik	0	0	0	0	0	0	0	0	3.24103	0	0	0	0	0	0	0	0	0	0	0	0	0	0	0	0	0	0	0	0	0
1700022E09Rik	0	0	0	0	0	0	0	0	0	0	0	0	0	0	0	0	0	0	0	0	0	0	0	0	0	0	0	0	0	0
1700022H16Rik	0	0	0	0	0	0	0	0	0	0	0	0	0	0	0	0	0	0	0	0	0	0	0	0	0	0	0	0	0	0
1700022I11Rik	0	0	0	0	0	0	0	0	0	0	0	0	0	0	0	0	0	0	0	0	0	0	0	0	0	0	0	0	0	0
1700022P22Rik	0	0	0	0	0	0	0	0	0	0	0	0	0	0	0	0	0	0	0	0	0	0	0	0	0	0	0	0	0	0
1700023A16Rik	0	0	0	0	0	1.50549	0.851918	0	1.62051	1.12317	2.80447	0	0	1.16221	1.00145	0	7.56198	1.40877	0	0.867089	1.49321	0.64254	0.77516	0	0	0.970843	0	0	0	0
1700023C21Rik	0	0	0	0	0	0	0	0	0	0	0	0	0	0	0	0	0	0	0.844533	0	0	0	0	0.840727	0	0	0	0	0	0
1700023E05Rik	0	0	0	0	3.32108	0	0	0	0	2.24634	0	0	0	2.32442	1.00145	0	0	2.11316	0	0	0.746606	0	0	0.840727	0	0	0	0	0	0
1700023F02Rik	0	0	0	0	4.98162	0	0	0	0	1.12317	1.40223	0	0	1.16221	0	1.01371	2.52066	0	0	0	0	3.2127	0	0	0	0.970843	0	0	0	0
1700023F06Rik	39.0522	37.2856	50.4432	46.3282	69.7427	27.8515	67.3015	35.8511	64.8206	34.8183	85.5363	17.0468	11.3314	49.9751	15.0218	59.8091	136.116	31.6974	16.0461	71.9684	19.4118	23.774	34.107	39.5142	43.7418	52.4255	30.3732	16.0393	35.4736	18.9583
1700023L04Rik	0	4.14284	1.24551	3.78189	0	0	0.851918	0.731656	0	2.24634	1.40223	5.68225	0.708213	0	0	1.01371	0	6.33948	2.5336	2.60127	1.49321	1.28508	0.77516	0	0	0	5.35997	2.18718	0	3.15972
1700024B18Rik	0	0	0	0	0	0	0	0	0	0	0	0	0	0	1.00145	0	0	0	0	0	0	0	0	0	0	0	0	0	0	0
1700024F13Rik	0.796984	0	0	0	0	0.752743	0	0	0	0	0	0	0	0	0	0	0	0	1.68907	0	0	0	0	0.840727	0	0.970843	0	0	0	0
1700024G13Rik	0	0	0	0	0	0	0	0	0	0	0	0	0	0	0	0	0	0	0	0	0	0	0	0	0	0	0	0	0	0
1700024P03Rik	0	0	0	0	0	0	0	0	0	0	0	0	0	0	0	0	0	0	0	0	0	0	0	0	0	0	0	0	0	0
1700024P04Rik	0	0	0	0	0	0	0	0	0	0	0	0	0	0	0	0	0	0	0	0	0	0	0	0	0	0	0	0	0	0
1700024P16Rik	70.1346	92.7997	57.2935	71.856	88.0086	34.6262	92.0072	79.0188	129.641	177.461	36.4581	2.84113	24.7875	110.41	78.1132	32.4388	98.3057	29.5842	41.3821	63.2975	64.2081	114.372	97.6701	89.1171	62.1594	70.8715	127.746	75.0931	98.751	67.1441
1700025B11Rik	0	0	0	0	0	0.752743	0	0	0	0	0	0	0	0	0	1.01371	2.52066	0	0	0	0	0	0	0	0	0	0	0	0	0
1700025C18Rik	0	0	0	0	0	0	0	0	0	0	0	0	0	0	0	0	0	0	0	0	0	0	0	0	0	0	0	0	0	0
1700025E21Rik	0	0	0	0	0	0	0	0	0	2.24634	0	0	0.708213	0	0	0	5.04132	1.40877	0.844533	0.867089	0.746606	0.64254	0	1.68145	0	0.970843	0	2.18718	0	0
1700025F22Rik	0	0	0	0	1.66054	0	0	0	0	0	0	0	0	0	0	0	0	0	0	0	0	0	0	0	0	0	0	0	0	0
1700025F24Rik	0	0	0	0	0	0	0	0	0	0	0	0	0	0	0	0	0	0	0	0	0	0	0	0	0	0	0.893329	0	0	0
1700025G04Rik	494.13	466.484	516.264	530.411	812.004	504.338	500.076	532.645	657.929	691.873	625.397	576.749	696.882	1252.86	1088.58	631.544	1182.19	573.37	926.453	702.342	746.606	763.98	830.196	675.104	1015.27	640.756	901.369	917.156	971.211	892.621
1700025K23Rik	8.76683	13.2571	16.1916	12.2912	16.6054	19.5713	8.51918	11.7065	17.8257	10.1085	26.6425	14.2056	9.20677	6.97327	2.0029	26.3566	10.0826	19.7228	7.6008	6.93671	11.9457	10.9232	11.6274	10.9295	23.022	9.70843	8.93329	9.47776	5.75248	9.47916
1700025K24Rik	0	0	0	0	0	0	0	0	0	0	0	0	0	0	0	0	0	0	0	0	0	0	0	0	0	0	0	0	0	0
1700025M24Rik	0.796984	0	0.622756	0	1.66054	0	0	0	0	0	0	0	0	1.16221	0	0	0	0	0	0	0	0	0	0	0	0	0	0	0	0
1700025N23Rik	0	0	1.24551	0	0	0	0	1.46331	0	2.24634	0	0	0.708213	0	0	0	0	0	0.844533	0.867089	0	1.92762	0	0	0	0.970843	0	1.45812	0	1.57986
1700026D08Rik	0	0	0	0	1.66054	0.752743	0	0	1.62051	0	1.40223	2.84113	0	0	0	1.01371	0	0.704386	2.5336	0	0	0	0	0	0	0	3.57332	0	0.958747	0
1700026D11Rik	0	0	0	0	0	0	0	0	0	1.12317	0	0	0	0	0	0	0	0	0	0	0.746606	0	0	0	0	0	0	0	0	0
1700026F02Rik	0	0	0	0	0	0	0	0	0	0	0	0	0	0	0	0	0	0	0	0	0	0	0	0	0	0	0	0	0	0
1700026J04Rik	11.1578	17.3999	7.47307	15.1276	21.587	11.2912	5.96343	5.85324	12.9641	16.8476	4.2067	0	2.12464	2.32442	1.00145	9.12342	2.52066	4.22632	2.5336	6.06962	2.23982	5.14032	2.32548	1.68145	0	5.82506	4.46664	0.729059	3.83499	2.36979
1700026L06Rik	0	2.48571	1.86827	0.945474	4.98162	0.752743	0	0	8.10257	0	0	0	2.12464	1.16221	1.00145	0	5.04132	0.704386	4.22267	6.06962	1.49321	0	5.42612	2.52218	2.3022	1.94169	2.67999	0.729059	1.91749	0.78993
1700027A15Rik	0	0	0	0	0	0	0	0	0	0	0	0	0	0	0	0	0	0	0	0	0	0	0	0	0	0	0	0	0	0
1700027A23Rik	1.59397	0	0	0	0	0	0	0	0	0	0	0	0.708213	3.48664	11.016	1.01371	5.04132	1.40877	15.2016	0	2.98643	0.64254	0.77516	1.68145	9.20879	1.94169	3.57332	4.37435	11.505	1.57986
1700027D21Rik	4.78191	7.45712	4.98204	2.83642	13.2843	1.50549	9.3711	13.1698	32.4103	13.478	1.40223	5.68225	2.12464	3.48664	4.00581	1.01371	0	2.11316	3.37813	13.0063	5.97285	1.92762	4.65096	1.68145	6.90659	8.73758	6.2533	1.45812	9.58747	1.57986
1700027F09Rik	1.59397	2.48571	0.622756	7.56379	4.98162	3.01097	3.40767	0	6.48206	8.98536	0	0	1.41643	9.2977	2.0029	1.01371	0	0.704386	0.844533	2.60127	2.23982	5.14032	1.55032	6.72582	6.90659	2.91253	0	0.729059	2.87624	0
1700027H10Rik	0	0	0	0	0	0	0	0	0	0	0	0	0	0	0	0	0	0	0	0	0	0	0	0	0	0	0	0	0	0
1700027I24Rik	0	0	0	0	0	0	0	0	0	0	0	0	0	0	0	0	0	0	0	0	0	0	0	0	0	0	0	0	0	0
1700027J07Rik	0	0	0	0	0	0	0	0	0	0	0	0	0	0	0	0	0	0.704386	0.844533	0	0	0	0	0	0	0	0	0	0	0.78993
1700028B04Rik	0	0	0	0	0	0	0	0	0	0	0	0	0	0	0	0	0	0	0	0	0	0	0	0	0	0	0	0	0	0
1700028D13Rik	0	0	0	0	0	0	0	0	0	0	0	0	0	0	0	0	0	0	0	0	0	0.64254	0	0	0	0	0	0	0	0
1700028E10Rik	0.796984	6.62855	4.35929	1.89095	0	1.50549	2.55575	0.731656	0	3.36951	0	0	5.66571	5.81106	2.0029	1.01371	2.52066	4.9307	2.5336	2.60127	4.47964	3.2127	0	5.04436	0	0.970843	2.67999	4.37435	0	4.73958
1700028I16Rik	1.59397	0	1.86827	0	0	0.752743	1.70384	0	0	0	0	0	0.708213	1.16221	0	0	0	0.704386	0	0.867089	0	0	0	0.840727	0	0	0	0	0	0
1700028J19Rik	3.98492	9.11426	4.98204	5.67284	8.3027	8.28018	5.11151	5.12159	6.48206	5.61585	5.60894	17.0468	14.1643	5.81106	3.00436	3.04114	2.52066	4.22632	5.91173	2.60127	3.73303	8.99556	10.0771	0.840727	11.511	9.70843	6.2533	6.56153	2.87624	13.4288
1700028K03Rik	0.796984	0	0	0.945474	0	0	0.851918	0	0	2.24634	0	0	1.41643	1.16221	0	1.01371	0	1.40877	0	0	0	0	0	0	0	0	0	0	0	0
1700028M03Rik	0	0	0	0	0	0	0	0	0	0	0	0	0	0	0	0	0	0	0	0	0	0	0	0	0	0	0	0	0	0
1700028P14Rik	0	0	0	0	0	0	0	0	0	0	0	0	0	0	0	0	0	0	0	0	0	0	0	0	0	0	0	0	0	0
1700028P15Rik	0	0	0	0	0	0	0	0	0	0	0	0	0	0	0	0	0	0	0	0	0	0	0	0	0	0	0	0	0	0
1700029B22Rik	0	0	0	0	0	0	0	0	0	0	0	0	0	0	0	0	0	0	0	0	0	0	0	0	0	0	0	0	0	0
1700029F09Rik	62.9618	57.1713	75.3534	72.8015	111.256	54.1975	71.5611	68.044	63.2001	81.9914	49.0782	181.832	119.688	109.248	131.19	35.48	83.1818	74.6649	109.789	82.3735	87.3529	89.3131	127.901	63.0545	135.83	74.7549	151.866	97.6939	84.3697	99.5312
1700029F12Rik	0	0	0	0	0	0	0	0	0	0	0	0	0	0	0	0	0	0	0	0	0.746606	0	0	0	0	0	0	0	0	0
1700029G01Rik	170.555	178.971	144.479	169.24	83.027	145.279	138.011	180.719	166.913	161.737	120.592	218.767	197.591	53.4618	46.0668	152.057	60.4958	231.039	65.8736	126.595	91.086	105.377	62.7879	99.2058	20.7198	122.326	73.253	170.6	77.6585	227.5
1700029H14Rik	0	0.828569	0.622756	0.945474	4.98162	0	0	1.46331	9.72309	1.12317	4.2067	0	0	1.16221	2.0029	4.05486	0	2.81754	0.844533	0	0.746606	3.85524	0	0	2.3022	2.91253	3.57332	0.729059	0	3.15972
1700029I01Rik	10.3608	5.79998	11.2096	12.2912	6.64216	8.28018	4.25959	6.5849	3.24103	14.6012	9.81564	22.729	7.08213	3.48664	4.00581	18.2468	7.56198	17.6097	13.5125	1.73418	0.746606	7.06794	12.4026	4.20364	4.6044	11.6501	8.93329	7.29059	14.3812	3.15972
1700029I15Rik	32.6764	31.4856	46.7067	23.6368	71.4032	19.5713	45.1517	43.8993	136.123	70.7597	46.2737	19.8879	22.6628	45.3263	36.0523	29.3977	50.4132	28.1754	13.5125	84.9747	35.8371	32.127	54.2612	37.8327	32.2308	57.2797	23.2266	15.3102	64.2361	16.5885
1700029J03Rik	0	0	0	0	0	0	0	0	0	0	0	0	0	0	0	0	0	0	0	0	0	0	0	0	0	0	0	0	0	0.78993
1700029J07Rik	27.0975	40.5999	23.6647	23.6368	33.2108	33.1207	33.2248	50.4842	50.2359	57.2817	127.603	42.6169	30.4532	30.2175	21.0305	64.8777	30.2479	62.6904	32.9368	46.8228	33.5973	41.1226	26.3554	14.2924	48.3462	39.8045	25.9065	34.9948	32.5974	33.967
1700029J11Rik	3.98492	4.14284	1.86827	3.78189	3.32108	12.7966	5.96343	2.92662	12.9641	12.3549	5.60894	2.84113	4.24928	5.81106	5.00726	8.10971	20.1653	4.9307	10.1344	6.93671	5.22624	8.35302	4.65096	13.4516	2.3022	7.76674	6.2533	2.91623	4.79374	5.52951
1700029M20Rik	8.76683	4.97141	4.98204	5.67284	11.6238	3.76372	11.0749	2.92662	4.86154	7.86219	1.40223	0	7.79034	20.9198	14.0203	4.05486	7.56198	6.33948	26.1805	11.2722	21.6516	4.49778	31.0064	9.248	23.022	7.76674	6.2533	8.01965	25.8862	10.2691
1700029N11Rik	0	0	0	0	0	0	0	0	0	0	0	0	0	0	0	0	0	0	0	0	0	0	0	0	0	0	0	0	0	0
1700029P11Rik	0	0	0	0	0	0	0	0	0	0	0	0	0	0	0	0	0	0	0	0	0	0	0	0	0	0	1.78666	0	0	0
1700030A11Rik	0	0	0	0	0	0	0	0	0	0	0	0	0	0	0	0	0	0	0	0	0	0	0	0	0	0	0	0	0	0
1700030C10Rik	86.0743	52.1998	172.503	71.856	222.512	56.4558	86.8957	81.2138	145.846	114.563	16.8268	144.897	13.4561	27.8931	170.247	33.4526	115.95	108.475	54.8947	82.3735	143.348	17.9911	24.8051	69.7804	41.4396	47.5713	110.773	29.8914	91.081	149.297
1700030F04Rik	0	0	0	0	0	0	0	0	0	0	0	0	0	0	0	0	0	0	0	0	0	0	0	0	0	0	0	0	0	0
1700030F18Rik	0	0	0	0	0	0	0	0	0	0	0	0	0	0	0	0	0	0	0	0	0	0	0	0	0	0	0	0	0	0
1700030J22Rik	15.9397	9.94283	9.34133	4.72737	9.96324	9.03292	6.81535	5.12159	12.9641	6.73902	0	5.68225	16.2889	13.9465	10.0145	2.02743	7.56198	13.3833	9.28987	4.33545	18.6652	6.4254	19.379	10.9295	9.20879	5.82506	7.14663	17.4974	9.58747	10.2691
1700030K09Rik	82.8864	76.2283	82.8265	94.5474	59.7794	113.664	88.5995	112.675	50.2359	55.0353	155.648	71.0282	85.6938	49.9751	53.0769	146.988	60.4958	79.5956	87.8315	80.6393	91.086	99.5938	72.0899	51.2844	34.533	77.6674	39.3065	110.088	82.4523	101.901
1700030L20Rik	0	0	0	0	0	0	0	0	0	0	0	0	0	0	0	0	0	0	0	0	0	0	0	0	0	0	0	0	0	0
1700030M09Rik	0.796984	0	0	0	0	0	0	0	0	0	0	0	0	0	0	0	0	0	0	0	0	0	0	0	0	0	0	0	0	0
1700030N03Rik	0.796984	0	0	0	6.64216	0	0	0	0	4.49268	0	0	0	0	0	0	0	0	0	0.867089	0	0.64254	0.77516	0.840727	0	0	0	0	0	0
1700030O20Rik	0	0	0	0	0	0	0	1.46331	0	0	0	0	0	0	2.0029	0	0	0	0	0	0	0	0	0	0	0	1.78666	0.729059	0	0
1700031A10Rik	0	0	0	0.945474	1.66054	0	0.851918	0.731656	0	1.12317	0	0	0.708213	0	2.0029	0	0	0	0	0.867089	0	0.64254	0	0	0	0.970843	0.893329	0.729059	0	1.57986
1700031F05Rik	0	0	0	0	0	0	0	0	0	0	0	0	0	0	0	0	0	0	0.844533	0	0	0	0	0	0	0	0	0	0	0
1700031M16Rik	0	0	0	0	0	0	0	0	0	0	0	0	0	0	0	0	0	0	0	0	0	0	0	0	0	0	0	0	0	0
1700031P21Rik	0	0	0	0	0	0	0	0	0	0	0	0	0	1.16221	0	0	0	0	0.844533	0	0	0	0	0	0	0	0	0	0	0
1700034E13Rik	0	0	0	0	0	0	0	0	0	0	0	0	0	0	0	0	0	0	0	0	0	0	0	0	0	0	0	0	0	0
1700034F02Rik	0	0.828569	3.11378	0	4.98162	0	1.70384	0	0	4.49268	0	0	1.41643	1.16221	1.00145	0	0	0	0.844533	1.73418	0.746606	1.28508	2.32548	0.840727	4.6044	1.94169	0	3.64529	1.91749	2.36979
1700034G24Rik	0	0	0	0	0	0	0	0	0	0	0	0	0	0	0	0	0	0	0	0	0	0	0	0	0	0	0	0	0	0
1700034H14Rik	244.674	226.199	206.755	194.768	250.741	218.296	253.02	265.591	168.534	188.693	263.62	304.001	189.801	197.576	209.303	201.729	73.0991	192.297	184.953	176.886	176.199	248.021	230.998	195.889	209.5	178.635	184.026	202.678	239.687	206.962
1700034H15Rik	38.2553	53.0284	37.9881	43.4918	41.5135	27.8515	51.1151	26.3396	102.092	59.528	25.2402	2.84113	23.371	43.0018	22.0319	15.2057	30.2479	11.9746	23.6469	52.8924	35.0905	30.1994	46.5096	47.0807	32.2308	45.6296	25.9065	16.7684	49.8549	16.5885
1700034I23Rik	3.18794	0.828569	0	3.78189	1.66054	1.50549	1.70384	2.19497	0	7.86219	0	2.84113	0	1.16221	0	1.01371	0	0	0	1.73418	1.49321	0	0	2.52218	0	0	0	0	0	0
1700034J05Rik	0	0	0	0	0	0	0	0	0	0	0	0	0	0	0	0	0	0	0	0	0	0	0	0	0	0	0	0	0	0
1700034K08Rik	0	0	0	0	6.64216	0	0	0.731656	0	2.24634	0	0	0	0	1.00145	0	2.52066	0	0	0.867089	0	0	0	0	0	0	0	0	0	0
1700034O15Rik	0	0	0	0	0	0	0	0	0	0	0	0	0	0	0	0	0	0	0	0	0	0	0	0	0	0	0	0	0	0
1700034P13Rik	0	2.48571	0	0	0	0.752743	1.70384	0.731656	0	3.36951	0	8.52338	1.41643	2.32442	1.00145	1.01371	5.04132	1.40877	0	0	0	0.64254	0	2.52218	0	0.970843	0.893329	1.45812	0	0
1700036G14Rik	0	0	0	0	0	0	0	0	0	0	0	0	0	0	0	0	0	0	0	0	0	0	0	0	0	0	0	0	0	0
1700037C18Rik	22.3156	27.3428	23.042	26.4733	29.8897	39.8954	28.1133	30.7295	48.6154	17.9707	30.8492	51.1403	42.4928	45.3263	24.0348	46.6308	47.8925	41.5588	42.2267	47.6899	28.371	33.4121	26.3554	33.6291	36.8352	37.8629	49.1331	44.4726	33.5561	54.5052
1700037H04Rik	290.899	231.999	303.282	305.388	433.401	278.515	328.84	264.128	573.662	411.08	258.011	318.206	311.614	619.459	591.858	274.716	698.223	386.708	482.229	475.165	378.529	335.406	427.113	401.868	729.797	346.591	526.171	403.169	572.372	450.26
1700039E15Rik	0	0	0	0	0	0	0	0	0	0	0	0	0	0	1.00145	0	0	0	0	0	0	0	0	0	0	0	0	0	0	0
1700039E22Rik	0	0	0	0	0	0	0	0	0	0	0	0	0	0	0	0	0	0	0	0	0	0	0	0	0	0	0	0	0	0
1700040I03Rik	172.149	138.371	220.455	168.294	237.457	170.12	189.126	127.308	236.595	224.634	112.179	139.215	177.762	448.614	413.6	146.988	297.438	164.122	249.982	281.804	274.005	165.775	348.822	314.432	460.44	238.827	277.825	235.486	337.479	210.121
1700040L02Rik	3.18794	5.79998	1.24551	4.72737	4.98162	3.01097	5.11151	5.85324	6.48206	1.12317	12.6201	56.8225	26.9121	5.81106	0	15.2057	5.04132	23.2447	1.68907	3.46836	15.6787	6.4254	6.97644	4.20364	4.6044	1.94169	18.7599	20.4136	4.79374	37.9167
1700040N02Rik	0	0	0	0	3.32108	0.752743	0	0	4.86154	2.24634	9.81564	2.84113	0	0	1.00145	1.01371	0	2.11316	0.844533	1.73418	0	1.92762	0	0	0	2.91253	1.78666	0	0	0.78993
1700041C23Rik	0	0	0	0	0	0	0	0	0	0	0	0	0	0	0	0	0	0	0	0	0	0	0	0.840727	0	0	0	0	0	0
1700041M19Rik	0	0	0	0	0	0	0	0	0	0	0	0	0	0	0	0	0	0	0	0	0	0	0	0	0	0	0	0	0	0
1700042B14Rik	0	0	0	0	3.32108	0	0	0	0	0	0	0	0	0	0	0	0	0	0	0	0	0	0	0	0	0	0	0	0	0
1700042G07Rik	0	0	0	0	6.64216	0	0	0	1.62051	0	0	0	0	0	0	0	5.04132	0	0	0	0	0	0	0	0	0	0	0	0	0
1700042G15Rik	0	0	1.86827	0.945474	3.32108	0	0	0	8.10257	2.24634	0	0	0	0	0	1.01371	2.52066	0	0	0.867089	1.49321	0.64254	1.55032	0	0	1.94169	0	0	0	0.78993
1700042O10Rik	0	0	0	0	0	0	0	0	0	0	0	0	0	0	0	0	0	0.704386	0	0	0	0	0	0	0	0	0	0	0	1.57986
1700044C05Rik	0	0	0	0	0	0	0	0	0	0	0	0	0	0	0	0	0	0	0	0	0	0	0	0	0	0	0	0	0	0
1700044K03Rik	0	0	0	0	0	0	0	0	0	0	0	0	0	0	0	0	0	0	0	0	0	0	0	0	0	0	0	0	0	0
1700045H11Rik	0	0	0	0	0	0	0	0	0	1.12317	0	0	0	0	0	0	0	0	0	0.867089	0	0	0	0.840727	0	0	0	0	0	0
1700045I19Rik	0	0	0.622756	0	0	0	0	0	0	0	0	0	0	0	0	0	0	0	0	0	0	0	0	0	0	0	0	0	0	0
1700046C09Rik	0	0	0	0	0	0	0	0	0	0	0	0	0	0	0	0	0	0	0	0	0	0	0	0	0	0	0	0	0	0
1700047G03Rik	0	0	0	0	0	0	0	0	0	1.12317	1.40223	0	0	0	0	0	2.52066	0	0	0.867089	0	0	0.77516	0	0	0	0	0	0	0
1700047I17Rik2	0	0	0	0	0	0	0	0	0	0	0	0	0	0	0	0	0	0	0	0	0	0	0	0	0	0	0	0	0	0
1700047L14Rik	0	0	0	0	0	0	0	0	0	0	0	0	0	0	0	0	0	0	0	0	0	0	0	0	0	0	0	0	0	0
1700047M11Rik	8.76683	9.94283	12.4551	6.61832	29.8897	9.03292	18.7422	16.8281	12.9641	43.8036	19.6313	2.84113	7.79034	8.13548	3.00436	19.2606	0	5.63509	9.28987	25.1456	13.4389	12.2083	12.4026	32.7884	9.20879	27.1836	7.14663	0	10.5462	3.15972
1700048M11Rik	0	0	0	0	0	0	0	0	1.62051	0	0	0	0	0	0	0	0	0	0	0	0	0	0	0	0	0	0	0	0	0
1700048O20Rik	40.6462	59.657	27.4012	52.0011	48.1556	57.9612	21.298	38.7777	64.8206	49.4195	56.0894	25.5701	18.4135	61.5972	29.0421	51.6994	45.3719	35.9237	18.5797	23.4114	41.81	82.8877	23.2548	15.9738	39.1374	28.1544	54.4931	18.2265	18.2162	10.2691
1700049E15Rik	0	0	0	0	1.66054	0	0	0	0	3.36951	0	0	0	0	0	0	0	0	0	0.867089	0	2.57016	0	0	0	0	0	0	0	0
1700049E22Rik	0.796984	0	0	0	0	0	0	0	0	0	0	0	0	0	0	0	0	0	0	0	0	0	0	0	0	0	0	0	0	0
1700049G17Rik	35.8643	28.9999	34.2516	42.5463	59.7794	31.6152	36.6325	39.5094	43.7539	53.9122	37.8603	45.458	27.6203	24.4065	19.0276	31.4251	20.1653	47.1939	10.9789	41.6203	32.8507	23.774	30.2312	32.7884	23.022	26.2128	26.7999	21.8718	38.3499	26.8576
1700049L16Rik	0	0	0	0	0	0	0	0	0	0	0	0	0	0	0	0	0	0	0	0	0	0	0	0	0	0	0	0	0	0
1700051A21Rik	0	0	0	0	0	0	0	0	0	0	0	0	0	0	0	0	0	0	0	0	0	0	0	0	0	0	0	0	0	0
1700052I22Rik	0	0	0	0	0	0	0	0	0	0	0	0	0	0	0	0	0	0	0	0	0	0	0	0	0	0	0	0	0	0
1700052K11Rik	82.8864	88.6569	92.1678	135.203	78.0454	105.384	155.901	87.7987	113.436	105.578	85.5363	51.1403	55.9488	63.9217	96.1394	90.2205	103.347	53.5333	90.3651	86.7089	78.3937	109.874	113.173	118.543	64.4616	100.968	55.3864	80.9255	111.215	60.8246
1700052N19Rik	199.246	169.857	171.881	192.877	297.237	168.615	194.237	136.088	330.585	281.916	133.212	136.374	177.053	212.685	239.347	122.659	214.256	157.783	214.511	227.177	188.145	183.124	169.76	177.393	227.918	167.956	180.452	204.866	197.502	166.675
1700054A03Rik	0	0	0	0	0	0	0	0	0	0	0	2.84113	0	0	0	0	0	0	0	0	0	0	0	0	0	0	0	2.18718	0	2.36979
1700054K19Rik	0	0	0	0	0	0	0	0	0	0	0	0	0	0	0	0	0	0	0	0	0	0	0	0	0	0	0	0	0	0
1700054M17Rik	0	0	0	0	0	0.752743	0	0	0	0	0	0	0	0	0	0	0	0	0	0.867089	0	0	0	0	0	0	0	0	0	0
1700054N08Rik	5.57889	5.79998	6.85031	6.61832	11.6238	18.8186	9.3711	8.77987	11.3436	7.86219	11.2179	5.68225	14.8725	16.271	9.01307	11.1509	17.6446	11.9746	17.7352	7.8038	10.4525	21.2038	21.7045	11.7702	20.7198	11.6501	16.9733	19.6846	20.1337	9.47916
1700054O13Rik	0	0	0	0	0	0	0	0	0	0	0	5.68225	0	0	0	0	0	0.704386	0	0	0.746606	0	0	0	0	0	0	1.45812	0	0
1700055C04Rik	0	0	0	0	0	0	0	0	0	0	0	0	0	0	0	0	0	0	0	0	0	0	0	0	0	0	0	0	0	0
1700055N04Rik	33.4733	49.7141	24.9102	37.8189	38.1924	39.8954	65.5977	32.9245	82.6462	65.1439	1.40223	0	19.83	46.4885	3.00436	29.3977	0	2.11316	4.22267	29.481	16.4253	51.4032	47.2847	58.0102	27.6264	28.1544	10.7199	6.56153	23.9687	7.10937
1700056E22Rik	2.39095	0.828569	6.85031	1.89095	6.64216	3.76372	5.96343	3.65828	8.10257	3.36951	12.6201	0	12.7478	5.81106	11.016	4.05486	17.6446	14.7921	13.5125	5.20253	4.47964	4.49778	1.55032	8.40727	0	7.76674	3.57332	16.7684	5.75248	23.6979
1700057G04Rik	0	0	0	0	0	0	0	0.731656	0	1.12317	0	0	0	0	0	0	0	0	0	0	0	0	0	0	0	0	0	0	0	0
1700057H15Rik	0	0	0	0	0	0	0	0	0	0	0	0	0	0	0	0	0	0	0.844533	0	0	0	0	0	0	0	0	0	0	0
1700057K13Rik	0	0.828569	0	0	0	0	0.851918	0	0	0	0	0	0	0	0	0	0	0	1.68907	0	0	3.85524	0	2.52218	0	0.970843	0	2.91623	0	2.36979
1700058G18Rik	0	0	0	0	0	0	0	0	0	0	0	0	0	0	0	0	0	0	0	0	0	0	0	0	0	0	0	0	0	0
1700060C16Rik	0	0	0	0	1.66054	0.752743	0	0	0	0	0	0	0	0	0	0	0	0	0	0	0	0	0	0	0	0	0	0	0	0
1700060C20Rik	0	0	0	0	0	0	0	1.46331	0	0	0	0	0	0	0	0	0	0	0	0	0	0	0	0	0	0	0	0.729059	0	0
1700061F12Rik	0	0	1.24551	0	0	0	0	0	0	0	0	0	0	0	0	0	2.52066	0	0	0	0	0	0.77516	0	0	0	0	0	0	0
1700061G19Rik	22.3156	42.257	46.7067	44.4373	73.0637	73.0161	29.8171	77.5555	55.0975	43.8036	58.8939	42.6169	17.7053	34.8664	6.00871	85.152	45.3719	50.0114	19.4243	42.4874	16.4253	32.7696	23.2548	19.3367	57.555	16.5043	41.0931	10.2068	33.5561	5.52951
1700061I17Rik	0	0	0	0	0	0	0	0.731656	0	3.36951	1.40223	0	0	0	0	1.01371	0	0	0	0	0.746606	0.64254	0	0.840727	0	0	0	0	0	0
1700061J05Rik	0	0	1.24551	0	1.66054	0.752743	0	0	0	1.12317	0	0	1.41643	0	0	0	0	0.704386	0	0	0	0	0	0.840727	0	0.970843	0	0	0	0
1700063A18Rik	0	0	0	0	0	0	0	0	0	0	0	0	0	0	0	0	0	0	0	0	0	0	0	0	0	0	0	0	0	0
1700063D05Rik	0	0	0	0	1.66054	0	0	0.731656	4.86154	2.24634	2.80447	0	0	1.16221	1.00145	0	0	0.704386	1.68907	0.867089	0	0.64254	0	0.840727	0	0	0	0	0	0
1700063O14Rik	0	0	0	0	0	0	0	0	0	0	0	0	0	0	0	0	0	0	0	0	0	0	0	0	0	0	0	0	0	0
1700064J06Rik	0	0	0	0	0	0	0	0	0	0	0	0	0	0	0	0	0	0	0	0	0	0	0	0	0	0	0	0	0	0
1700064M15Rik	0	0	0	0	0	0	0	0	0	0	1.40223	0	0.708213	0	0	1.01371	0	0	0	0	0	0	0.77516	0	0	0	0	0	0	0.78993
1700065D16Rik	0.796984	0	0	0.945474	0	0	0.851918	0	0	0	0	2.84113	0.708213	0	1.00145	3.04114	0	0	1.68907	0	0	0	0	0.840727	0	0	0.893329	0.729059	0.958747	1.57986
1700065I16Rik	0	0	0	0	0	0	0	0	0	0	0	0	0	0	0	0	0	0	0	0	0	0	0	0	0	0	0	0	0	0
1700065I17Rik	0	0	0	0	0	0	0.851918	0	0	0	0	0	0	0	0	0	0	0	0	0	0	0.64254	0	0	0	0	0	0	0	0
1700065J11Rik	0	0	1.24551	0	0	0	0	0	0	0	0	0	0	0	0	0	0	0	0.844533	0	0	0	0	0	0	0	0	0	0	0.78993
1700065J18Rik	0	0	0	0	0	0	0	0	0	0	0	0	0	0	0	0	0	0	0	0	0	0	0	0	0	0	0	0	0	0
1700065O20Rik	0	0	0	0	0	0	0	0	0	0	0	0	0	0	0	0	0	0	0	0	0	0	0	0	0	0	0	0	0	0
1700066B17Rik	0	0	0	0	0	0	0	0	0	0	1.40223	0	0	0	0	0	0	0.704386	0	0	0	0	0	0	0	0.970843	0	0	0	0.78993
1700066B19Rik	2.39095	2.48571	6.85031	1.89095	1.66054	2.25823	1.70384	19.023	3.24103	1.12317	0	14.2056	29.745	4.64885	41.0595	2.02743	2.52066	32.4018	26.1805	6.93671	49.276	6.4254	5.42612	2.52218	11.511	4.85421	24.1199	61.97	5.75248	53.7153
1700066J24Rik	0	0	0.622756	0.945474	0	0.752743	0	0	0	0	0	0	0	0	0	0	0	0	0	0	0	0	0	0	0	0	0	0	0	0
1700066M21Rik	86.8713	77.0569	100.264	94.5474	132.843	86.5655	118.417	58.5324	119.918	133.657	68.7095	164.785	114.022	112.735	93.135	85.152	93.2644	66.2123	80.2307	92.7785	97.0588	75.8198	116.274	102.569	165.758	76.6966	92.9062	87.487	109.297	82.9427
1700066N21Rik	0	0	0	0	0	0	0	0	0	0	0	0	0	0	0	0	0	0	0	0	0	0	0	0	0	0	0	0	0	0
1700066O22Rik	0	0	0.622756	0	0	1.50549	0	0	0	0	0	0	0	0	0	0	0	0	0	0	0.746606	0	0	0	0	0	0	0	0	0
1700067G17Rik	0	0	0	0	0	0	0.851918	0	0	0	1.40223	2.84113	0	1.16221	0	0	0	0	0	1.73418	1.49321	0.64254	0	0	2.3022	0.970843	0	0	0	0
1700067K01Rik	3.98492	2.48571	2.49102	0	4.98162	2.25823	4.25959	4.38993	3.24103	7.86219	2.80447	5.68225	1.41643	10.4599	4.00581	1.01371	0	4.22632	4.22267	5.20253	8.21267	1.28508	3.10064	0.840727	6.90659	0.970843	1.78666	0	3.83499	0.78993
1700067P10Rik	0	0	0	0	0	0	0	0	0	0	0	0	0	0	0	0	0	0	0	0	0	0	0	0	0	0	0	0	0	0
1700069L16Rik	0	0	0	0	0	0	0	0	0	0	0	0	0	0	0	0	0	0	0	0	0	0	0	0	0	0	0	0	0	0.78993
1700069P05Rik	0	0	0	0	0	0	0	0	0	0	0	0	0	0	0	0	0	0	0	0	0	0	0	0	0	0	0	0	0	0
1700071K01Rik	0	0	0	0	0	0	0	0	0	0	0	0	0	0	0	0	0	0	0	0	0	0	0	0	0	0	0	0	0	0
1700071M16Rik	0	0	0	0.945474	0	0	2.55575	0	1.62051	1.12317	0	2.84113	0	0	0	0	0	0	0	0	0	0.64254	0	0	2.3022	0	0	0	0.958747	0
1700072B07Rik	0	0	0	0	0	0	0	0	0	0	0	0	0	0	0	0	0	0	0	0	0	0	0	0	0	0	0	0	0	0
1700072E05Rik	0	0	0	0	0	0	0	0	0	1.12317	0	0	0	0	0	0	0	0	0	0	0	0	0	0	0	0	0	0	0	0
1700072O05Rik	0	0	0	0	0	0	0	0	0	0	0	0	0	0	0	0	0	0	0	0	0	0	0	0	0	0	0	0	0	0
1700073E17Rik	0	0	0	0	0	0	0	0	0	1.12317	0	0	0	0	0	0	0	0	0	0	0	0	0	0	0	0	0	0	0	0
1700074H08Rik	0	0	0	0	0	0	0	0	0	0	0	0	0	0	0	0	0	0	0	0	0	0	0	0	0	0	0	0	0	0
1700074P13Rik	0	0	0	0	0	0.752743	0	0	0	0	1.40223	0	0	0	1.00145	0	0	0	0	0	0	0.64254	0	0.840727	0	0	0	0	2.87624	0
1700080E11Rik	0	0	0	0	0	0	0	0	0	0	0	0	0	0	0	0	0	0	0	0	0	0	0	0	0	0	0	0	0	0
1700080N15Rik	0	0	0	0	0	0	0	0	0	0	0	0	0	0	0	0	0	0	0	0	0	0	0	0	0	0	0	0	0	0
1700080O16Rik	0	0	0	0	0	0	0	0	0	0	0	0	0	0	0	0	0	0	0	0	0	0	0	0	0	0	0	0	0	0
1700081H04Rik	0	0	0	0	0	0	0	1.46331	0	0	0	0	0	0	0	0	0	0	0	0	0	0	0	0	0	0	0	0	0	0
1700081H22Rik	0	0	0	0	0	0	0	0	0	0	0	0	0	0	0	0	0	0	0	0	0	0	0	0	0	0	0	0	0	0
1700081L11Rik	537.168	613.141	503.809	576.739	456.648	560.041	516.262	643.857	419.713	449.268	664.659	500.038	550.282	462.56	441.64	583.899	380.62	531.107	582.728	433.545	506.199	546.159	507.73	482.577	458.137	452.413	396.638	565.021	445.817	556.111
1700084C01Rik	1.59397	0	0	2.83642	0	2.25823	1.70384	5.12159	0	1.12317	4.2067	5.68225	2.83285	0	0	5.06857	5.04132	4.9307	14.3571	0	2.98643	3.85524	0.77516	2.52218	6.90659	5.82506	2.67999	4.37435	1.91749	5.52951
1700084E18Rik	5.57889	4.14284	3.11378	6.61832	8.3027	4.51646	9.3711	4.38993	11.3436	15.7244	14.0223	5.68225	2.83285	6.97327	8.01161	4.05486	32.7686	5.63509	10.9789	10.4051	7.46606	8.35302	5.42612	4.20364	6.90659	8.73758	4.46664	1.45812	12.4637	7.10937
1700084F23Rik	0	0	0	0	0	0	0	0	0	0	0	0	0	0	0	0	0	0	0	0	0	0	0	0	0	0	0	0	0	0
1700084J12Rik	0	0	0	0	0	0	0	0	0	0	0	0	0	0	0	0	0	0	0	0	0	0	0	0	0	0	0	0	0	0
1700085B03Rik	0	0	0	0	0	0	0	0	0	0	0	0	0	0	0	0	0	0	0	0	0	0	0	0	0	0	0	0	0	0
1700085C21Rik	0	0	0	0	0	0	0	0	0	0	0	0	0	0	0	0	0	0	0	0	0	0	0	0	0	0	0	0	0	0
1700086L19Rik	0	0	0	0.945474	1.66054	0	0	0	0	0	0	8.52338	2.83285	0	0	0	0	1.40877	0	0	0	0	0	0	0	0	2.67999	0.729059	0	3.94965
1700086O06Rik	65.3527	56.3427	55.4252	66.1832	104.614	62.4777	61.3381	57.8008	113.436	97.7158	65.905	198.879	67.9885	91.8147	63.0915	49.672	110.909	36.6281	43.9157	86.7089	55.9955	87.3855	83.7173	81.5505	103.599	64.0756	82.1863	86.758	91.081	78.2031
1700088E04Rik	7.96984	15.7428	16.1916	18.9095	9.96324	13.5494	11.0749	14.6331	9.72309	13.478	26.6425	59.6637	30.4532	10.4599	6.00871	22.3017	15.124	25.3579	11.8235	3.46836	11.9457	14.7784	5.42612	10.9295	4.6044	16.5043	17.8666	29.8914	1.91749	38.7066
1700090G07Rik	0	0	0	0	0	0	0	0	0	0	0	0	0	0	0	0	0	0	0	0	0	0	0	0	0	0	0	0	0	0
1700091E21Rik	0	0	0	0	0	0	0	0.731656	0	0	0	0	0	0	0	0	0	0	0	0	0	0	0	0	0	0	0	0	0	0
1700092C02Rik	0	0	0	0	0	0	0	0	0	0	0	0	0	0	0	0	0	0	0	0	0	0	0	0	0	0	0	0	0	0
1700092C10Rik	0	0	0	0	0	0	0	0	0	0	0	0	0	0	0	0	0	0.704386	0	0	0	0	0	0	0	0	0	0	0	0
1700092E19Rik	0	0	0	0	0	0	0	0	0	0	0	0	0	0	0	0	0	0	0	0	0	0	0	0	0	0	0	0	0	0.78993
1700092K14Rik	0	0	0	0	0	0	0	0	0	0	0	0	0	0	0	0	0	0	0	0	0	0	0	0	0	0	0	0	0	0
1700092M07Rik	0.796984	0.828569	1.24551	0	8.3027	1.50549	0	2.92662	8.10257	5.61585	4.2067	0	0.708213	1.16221	5.00726	2.02743	0	0.704386	0	5.20253	1.49321	0.64254	3.8758	0.840727	6.90659	2.91253	1.78666	0.729059	6.71123	0
1700093K21Rik	0	1.65714	0	0	3.32108	0	1.70384	3.65828	3.24103	1.12317	2.80447	11.3645	1.41643	0	0	5.06857	5.04132	3.52193	0.844533	0.867089	0.746606	3.85524	1.55032	2.52218	0	5.82506	0	3.64529	1.91749	3.15972
1700094D03Rik	140.269	99.4283	107.114	91.7109	146.127	93.3402	120.12	149.989	233.354	212.279	178.084	150.58	115.439	137.141	75.1089	155.098	168.884	176.097	114.012	176.886	120.95	135.576	93.0192	107.613	117.412	131.064	135.786	103.526	192.708	122.439
1700094J05Rik	0.796984	0.828569	0.622756	0.945474	3.32108	0	5.96343	0	3.24103	1.12317	1.40223	0	0	1.16221	0	0	0	0	0	1.73418	0.746606	0	0	0	0	1.94169	0	0	0.958747	0
1700094M24Rik	0	0	0	0	0	0	0	0	0	0	0	0	0	0	0	0	0	0	0	0	0	0	0	0	0	0	0	0	0	0
1700095A21Rik	0	0	0	0	0	0	0	0	0	1.12317	0	0	0	0	0	0	0	0	0	0	0	0	0	0	0	0	0	0	0	0
1700095B10Rik	0	0	0	0	0	0	0	0	0	0	0	0	0	0	0	0	0	0	0	0	0	0	0	0	0	0	0	0	0	0
1700095B22Rik	8.76683	8.28569	8.71858	9.45474	3.32108	10.5384	5.11151	5.12159	1.62051	4.49268	23.838	8.52338	4.24928	2.32442	1.00145	10.1371	0	3.52193	6.75627	2.60127	0.746606	2.57016	1.55032	1.68145	2.3022	0.970843	5.35997	0.729059	3.83499	3.15972
1700096J18Rik	0	0	0	0	0	0	0	0	0	0	0	0	0	0	0	0	0	0	0	0	0	0	0	0	0	0	0	0	0	0
1700096K18Rik	44.6311	51.3713	47.9522	73.7469	43.174	53.4448	44.2997	48.2893	27.5487	66.2671	57.4916	113.645	49.5749	45.3263	25.0363	69.9463	55.4545	56.3509	39.6931	58.095	44.0498	60.3988	41.0835	53.8065	16.1154	73.784	36.6265	74.364	37.3911	78.993
1700097N02Rik	31.0824	15.7428	35.4971	26.4733	61.44	19.5713	41.744	13.1698	71.3026	76.3756	1.40223	0	4.24928	15.1088	1.00145	5.06857	17.6446	3.52193	2.5336	54.6266	7.46606	14.1359	10.8522	26.0625	9.20879	44.6588	8.03996	0	13.4225	3.15972
1700100L14Rik	0	0	0	0	0	0	0	0	0	0	0	0	0	0	0	0	0	0	0	0	0	0	0	0	0	0	0	0	0	0
1700101E01Rik	1.59397	1.65714	0	0.945474	0	0	0	0	0	0	0	0	0.708213	0	0	2.02743	0	0	3.37813	0	0.746606	1.28508	0	0	0	0	0	1.45812	0	0
1700101I11Rik	3.18794	9.11426	1.24551	3.78189	0	2.25823	2.55575	4.38993	1.62051	6.73902	4.2067	5.68225	4.24928	3.48664	0	10.1371	2.52066	0	1.68907	1.73418	0.746606	3.85524	0	7.56654	4.6044	4.85421	1.78666	5.10341	0.958747	4.73958
1700101O22Rik	0	0	0	0	0	0	0	0	0	0	0	0	0	0	0	0	2.52066	0	0	0.867089	0	0	0	0	0	0	0	0	0	0
1700102H20Rik	2.39095	0.828569	0.622756	3.78189	1.66054	4.51646	0.851918	6.5849	6.48206	1.12317	11.2179	11.3645	6.37392	2.32442	4.00581	4.05486	7.56198	2.11316	0.844533	2.60127	2.23982	9.63811	3.8758	3.36291	4.6044	3.88337	5.35997	2.18718	4.79374	6.31944
1700102P08Rik	27.0975	20.7142	26.7785	5.67284	56.4583	12.7966	17.8903	12.4381	113.436	68.5134	4.2067	11.3645	27.6203	63.9217	46.0668	7.096	20.1653	33.8105	8.44533	71.1013	30.6109	16.706	45.7344	12.6109	55.2528	23.3002	16.0799	8.7487	61.3598	9.47916
1700104A03Rik	0	0	0	0	0	0	0	0	0	0	0	0	0	0	0	0	0	0	0	0	0	0	0	0	0	0	0	0	0	0
1700105P06Rik	0	0	0.622756	0	0	0.752743	0	0.731656	0	0	5.60894	0	0	0	1.00145	1.01371	0	0	0	0	1.49321	1.28508	0	0	0	0	3.57332	0.729059	0	2.36979
1700106J16Rik	0	0	0	0	0	0	0	0	0	0	1.40223	0	0	0	0	0	0	0	0	0	0	0	0	0	0	0	0	0	0	0
1700106N22Rik	66.1497	62.1427	75.3534	66.1832	51.4767	76.0271	71.5611	53.4109	46.9949	58.4049	39.2626	93.7572	75.7788	74.3816	62.09	57.7817	55.4545	67.6211	70.0963	65.0317	53.7557	42.4077	62.7879	52.9658	57.555	35.9212	66.9997	70.7187	68.071	90.842
1700108F19Rik	3.18794	0	3.73653	3.78189	1.66054	2.25823	0.851918	5.12159	1.62051	5.61585	2.80447	0	0	1.16221	0	2.02743	0	1.40877	0.844533	2.60127	0.746606	5.14032	5.42612	0.840727	6.90659	0	1.78666	2.18718	2.87624	0.78993
1700108J01Rik	0	0	0	0	0	0	0	0	0	0	0	0	0	0	0	0	0	0	0	0	0	0	0	0	0	0	0	0	0	0
1700108M19Rik	0	0	0	0	0	0	0	0	0	0	0	0	0	0	1.00145	0	0	0	0.844533	1.73418	0	0	0	0	0	0	0	0	0	0
1700109F18Rik	0	0.828569	0.622756	1.89095	8.3027	5.2692	1.70384	4.38993	3.24103	2.24634	4.2067	0	0	2.32442	0	6.08228	7.56198	2.11316	0	6.06962	0.746606	0	0.77516	3.36291	0	0	2.67999	0	0.958747	1.57986
1700109G14Rik	0	0	0	0	0	0	0	0	0	0	0	0	0	0	0	0	0	0	0	0	0	0	0	0	0	0	0	0	0	0
1700109G15Rik	0	0	0	0	0	0	0	0	0	0	0	0	0	0	0	0	0	0	0	0	0	0	0	0	0	0	0	0	0	0
1700109H08Rik	7.96984	8.28569	7.47307	7.56379	4.98162	6.77469	6.81535	11.7065	11.3436	4.49268	18.2291	14.2056	6.37392	1.16221	6.00871	12.1646	22.6859	19.7228	19.4243	8.67089	5.97285	10.2806	3.8758	7.56654	2.3022	20.3877	15.1866	8.01965	14.3812	6.31944
1700109I08Rik	0	0	0	0	0	0	0	0	0	0	0	0	0	0	0	0	0	0	0	0	0	0	0	0	0	0	0	0	0	0
1700110C19Rik	1.59397	0.828569	0	1.89095	0	1.50549	1.70384	0.731656	0	0	1.40223	0	0	0	0	0	0	0	0.844533	0	0	0.64254	1.55032	0	0	0.970843	0	0	0	0
1700110I01Rik	0	0	0	0	0	0	0	0	0	0	0	0	0	0	0	0	0	0	0	0	0	0	0	0	0	0	0	0	0	0
1700110K17Rik	0.796984	0.828569	3.11378	3.78189	0	0	0	5.12159	0	0	0	210.243	104.816	0	0	2.02743	7.56198	26.7667	2.5336	0	13.4389	0	5.42612	0.840727	0	0.970843	10.7199	94.7776	0	73.4635
1700110M21Rik	0	0	0	0	0	0	0	0	0	0	0	0	0	0	0	0	0	0	0	0	0	0	0	0	0	0	0	0	0	0
1700111N16Rik	0	0	0	0	1.66054	0	0	0	0	0	0	2.84113	0	0	0	0	0	0	0	0.867089	0	0.64254	0	0	0	0	0	0	0	0
1700112E06Rik	2.39095	9.11426	7.47307	10.4002	4.98162	6.02195	3.40767	5.85324	6.48206	7.86219	8.41341	36.9346	19.83	3.48664	8.01161	10.1371	10.0826	39.4456	16.8907	4.33545	12.6923	8.99556	10.0771	6.72582	18.4176	5.82506	16.9733	21.8718	3.83499	40.2864
1700112H15Rik	0	0	0	0	0	0	0	0	1.62051	0	0	0	0	1.16221	0	0	0	0	0.844533	1.73418	0	0	1.55032	0	0	0	0	0	0	0
1700113A16Rik	19.9246	13.2571	26.1557	17.964	26.5686	20.3241	28.9652	19.7547	27.5487	35.9415	35.0559	45.458	16.2889	25.5687	19.0276	17.2331	35.2892	19.7228	12.668	21.6772	21.6516	23.774	22.4796	20.1775	43.7418	32.0378	29.4799	19.6846	27.8037	29.2274
1700113H08Rik	0	0	0	0	0	0	0	0	0	0	0	0	0.708213	0	0	0	2.52066	0	0.844533	0	0	0	0	0	0	0.970843	0	0.729059	0.958747	0.78993
1700113I22Rik	308.433	274.256	312.623	297.824	493.18	268.729	387.623	209.254	657.929	507.673	252.402	210.243	233.002	258.011	174.253	294.991	305	214.838	159.617	512.45	205.317	271.795	233.323	317.795	333.819	354.358	225.119	185.181	282.83	150.087
1700119H24Rik	0	0	0	0	0	0	0	8.77987	0	0	2.80447	0	0	0	0	0	0	0	0	0	0	1.28508	0	0	0	0	0	0	0.958747	0
1700120C14Rik	6.37588	1.65714	4.35929	1.89095	1.66054	1.50549	2.55575	3.65828	6.48206	8.98536	9.81564	11.3645	4.24928	1.16221	2.0029	8.10971	10.0826	12.679	5.91173	4.33545	2.98643	5.14032	3.8758	2.52218	2.3022	3.88337	4.46664	1.45812	6.71123	2.36979
1700120E14Rik	0	0	0	0	0	0	0	0	0	0	0	0	0	0	0	0	0	0	0	0	0	0	0	0.840727	0	0	0	0	0	0
1700120G07Rik	0	0	0	0	0	0	0	0	0	0	0	0	0	0	0	0	0	0	0	0	0	0	0	0	0	0	0	0	0	0
1700120K04Rik	0	0	0	0	0	0	0	0	0	0	1.40223	0	2.12464	0	0	0	0	0	0.844533	0	0.746606	0	0	0	2.3022	0	1.78666	0.729059	0	0.78993
1700121L16Rik	0	0	0	0	0	0	0	0	0	0	0	0	0	0	0	0	0	0	0	0	0	0	0	0	0	0	0	0	0	0
1700121N20Rik	0	0	0	0	0	0	0	0	0	0	0	0	0	0	0	0	0	0	0	0	0	0	0	0	0	0	0	0	0	0
1700122O11Rik	0	0	0	0	0	0	0.851918	0	0	0	0	0	0	0	0	0	0	0	0	0	0	0	0	0	0	0	0	0	0.958747	0
1700123I01Rik	0	5.79998	4.35929	0.945474	1.66054	0.752743	6.81535	5.85324	0	8.98536	9.81564	0	2.83285	3.48664	4.00581	2.02743	0	4.22632	5.91173	3.46836	4.47964	7.71048	1.55032	5.88509	4.6044	1.94169	5.35997	2.91623	7.66998	0
1700123K08Rik	0	0	0	0	0	0	0.851918	0	1.62051	0	0	0	0	0	0	0	0	0	0	0	0	0	0	0	0	0	0	0	0	0
1700123L14Rik	0	2.48571	0	0	0	0.752743	0	0	0	0	0	0	0	0	0	0	0	0	0	0	0	0	0	0	0	0.970843	0	0	0	0
1700123M08Rik	3.18794	9.11426	5.6048	5.67284	11.6238	4.51646	3.40767	6.5849	6.48206	5.61585	15.4246	5.68225	8.49856	4.64885	2.0029	13.1783	12.6033	4.9307	9.28987	4.33545	1.49321	5.14032	2.32548	5.88509	2.3022	3.88337	4.46664	5.10341	5.75248	8.68923
1700123O12Rik	0	0	0	0	0	0	0	0	0	0	0	0	0	0	0	0	0	0	0	0	0	0	0	0	0	0	0	0	0.958747	0
1700123O20Rik	404.868	330.599	384.863	306.333	506.465	334.971	396.142	365.096	466.708	527.89	354.765	508.562	387.393	460.236	534.775	356.827	287.355	452.92	390.174	483.836	402.421	369.461	465.096	443.904	520.297	388.337	431.478	340.47	473.621	378.377
1700123O21Rik	0	0	0	0	0	0	0	0	0	0	0	0	0	0	0	0	0	0	0	0.867089	0	0	0	0	0	0	0	0	0	0
1700125D06Rik	5.57889	0	1.24551	2.83642	3.32108	2.25823	0.851918	0	4.86154	0	2.80447	8.52338	0.708213	1.16221	3.00436	0	2.52066	2.81754	0.844533	4.33545	0.746606	0	1.55032	1.68145	0	0.970843	1.78666	0	0.958747	0.78993
1700125G02Rik	0	0	0	0	0	0	0	0	0	0	0	0	0	0	0	0	0	0	0	0	0	0	0	0	0	0	0	0	0	0
1700125G22Rik	0	0	0	0.945474	0	0	0	0	0	0	0	0	0	0	0	0	0	0	0	0	0	0	0	0	0	0	0	0	0	0
1700125H03Rik	0	0	0	0	0	0	0	0	0	0	0	0	0	0	0	0	0	0	0	0	0	0	0	0	0	0	0	0	0	0
1700125H20Rik	0	0	0	0	0	0	0	0	0	0	0	0	0	0	0	0	0	0.704386	0	0.867089	0	1.28508	0	0	0	0	0	0	0	0
1700126H18Rik	0	0	0	0	4.98162	0	0	0	0	0	0	0	0	1.16221	0	0	0	0	0	0	0	0	0	0	0	0	0	0	0	0
1700128A07Rik	0	0	0	0	0	0	0	0	0	0	0	0	0	0	0	0	0	0	0	0	0	0	0	0	0	0	0	0	0	0
1700128F08Rik	0	0	0	0	0	0	0	0	0	0	0	0	0	0	0	0	0	0	0	0	0	0	0	0	0	0	0	0	0	0
1700129C05Rik	0	0	0	0	0	0	0	0	0	0	0	0	0	0	0	0	0	0	0	0	0	0	0	0	0	0	0	0	0	0
1810006J02Rik	0.796984	2.48571	1.86827	0.945474	0	3.76372	0.851918	2.92662	0	0	2.80447	0	0.708213	0	0	1.01371	0	0.704386	0.844533	0.867089	0	1.28508	0	0	0	0	0	0	0	0.78993
1810006K21Rik	360.237	386.942	484.504	461.391	1079.35	462.937	429.367	384.119	473.19	853.609	412.257	568.225	480.169	516.022	520.755	380.143	670.495	409.953	367.372	434.412	486.787	430.502	515.481	393.46	432.813	368.92	528.851	410.46	493.755	457.37
1810007C17Rik	0	0	0	0	0	0	0	0	0	0	0	0	0	0	0	0	0	0	0	0	0	0	0	0	0	0	0	0	0	0
1810007D17Rik	0	0.828569	0.622756	2.83642	0	0	0	1.46331	0	0	0	93.7572	8.49856	0	0	1.01371	0	0	0	0	0	0	1.55032	0	0	0	0.893329	0.729059	0	0
1810007I06Rik	0	0.828569	0	0	0	0	0.851918	2.19497	0	0	0	85.2338	55.9488	2.32442	0	1.01371	0	35.2193	0	2.60127	5.97285	0	1.55032	0	0	0	2.67999	48.1179	0	56.0851
1810008A18Rik	542.746	549.341	565.462	594.703	659.234	508.102	602.306	588.251	784.329	721.075	480.966	443.216	575.069	704.3	774.122	563.625	776.363	555.761	570.06	648.583	642.828	628.404	694.543	589.35	720.588	609.689	555.651	537.316	735.359	526.884
1810008I18Rik	0	1.65714	0.622756	0	6.64216	1.50549	3.40767	0	1.62051	12.3549	0	8.52338	4.95749	1.16221	0	1.01371	0	0	0	2.60127	1.49321	0.64254	1.55032	0.840727	2.3022	0.970843	0	2.91623	0.958747	0.78993
1810009A15Rik	394.507	280.885	432.192	374.408	665.876	391.427	459.184	369.486	610.934	527.89	311.296	298.318	381.727	542.753	599.87	293.977	478.925	271.189	399.464	512.45	489.027	451.063	579.82	512.844	732.099	410.666	510.091	398.795	621.268	308.863
1810009J06Rik	0	0	0	0	0	0	0	0	0	0	0	0	0	0	0	0	0	0	0	0	0	0	0	0	0	0	0	0	0	0
1810010D01Rik	33.4733	171.514	62.2756	57.6739	8.3027	26.346	27.2614	42.436	16.2051	6.73902	37.8603	14023.8	2562.32	39.5152	4.00581	63.864	136.116	248.648	32.9368	47.6899	509.185	8.99556	561.216	3.36291	39.1374	16.5043	737.89	2160.93	6.71123	4754.59
1810010H24Rik	32.6764	48.8856	29.8923	52.9465	38.1924	25.5933	29.8171	42.436	38.8923	55.0353	37.8603	53.9814	29.0367	13.9465	9.01307	38.5211	25.2066	40.8544	32.0923	14.7405	23.8914	34.6972	12.4026	22.6996	9.20879	40.7754	31.2665	27.7042	14.3812	30.0174
1810011H11Rik	10.3608	9.94283	11.2096	6.61832	13.2843	12.0439	1.70384	16.8281	14.5846	12.3549	19.6313	39.7758	29.0367	3.48664	6.00871	18.2468	35.2892	38.0369	25.336	1.73418	17.9186	8.35302	20.1542	8.40727	16.1154	3.88337	10.7199	25.5171	5.75248	45.816
1810011O10Rik	953.193	819.455	986.445	923.728	760.527	841.567	895.366	933.593	1004.72	912.014	1218.54	559.702	580.027	832.144	877.272	898.15	688.14	796.661	1026.95	724.887	704.796	861.647	801.515	672.582	600.874	710.657	1288.18	753.118	893.552	632.734
1810012K16Rik	0.796984	0	3.73653	0	0	0.752743	0	0.731656	0	0	1.40223	0	3.54107	0	0	0	0	2.81754	0	0	2.98643	1.28508	0.77516	0.840727	0	0	2.67999	2.18718	0.958747	5.52951
1810012P15Rik	138.675	110.2	174.372	136.148	376.942	133.236	207.868	136.088	502.359	421.189	204.726	190.356	134.561	132.492	89.1292	117.591	201.653	83.1176	63.34	237.582	111.244	122.083	123.25	117.702	202.593	170.868	94.6929	72.1768	155.317	101.901
1810013A23Rik	21.5186	7.45712	32.3833	17.0185	74.7243	12.0439	19.5941	19.023	189.6	95.4695	35.0559	14.2056	24.0792	92.977	75.1089	51.6994	88.2231	38.0369	31.2477	152.608	32.1041	55.901	55.8115	69.7804	85.1813	84.4633	40.1998	17.4974	115.05	31.5972
1810013D10Rik	227.938	241.942	270.276	277.024	443.364	246.9	232.574	269.249	380.821	453.761	329.525	474.468	308.781	396.314	366.531	245.319	610	322.609	433.246	352.038	309.095	327.053	300.762	320.317	506.484	269.894	444.878	407.544	336.52	349.149
1810013L24Rik	868.713	668.655	752.911	631.576	1002.97	627.788	702.833	567.033	1046.85	1411.83	558.089	730.17	713.171	880.957	832.206	707.572	660.413	686.777	696.74	919.982	699.57	512.747	790.663	827.276	916.275	779.587	776.303	596.37	767.956	654.852
1810014B01Rik	35.8643	38.9427	40.4791	39.7099	43.174	45.9173	45.1517	48.2893	59.959	49.4195	63.1006	71.0282	42.4928	39.5152	24.0348	60.8228	37.8099	57.0553	30.4032	57.2279	36.5837	39.8375	31.7816	26.0625	39.1374	37.8629	50.9198	32.8076	55.6073	35.5469
1810014F10Rik	93.2472	94.4569	154.443	103.057	264.026	126.461	109.897	209.254	243.077	203.294	253.804	389.234	177.053	163.872	145.21	208.825	433.553	208.498	143.571	177.753	153.801	159.993	141.079	110.976	285.473	167.956	172.412	169.871	187.914	177.734
1810018F18Rik	0	0	0	0	1.66054	0	0	0	1.62051	0	0	2.84113	0	0	0	0	0	0	0	0	0	0	1.55032	0	2.3022	0	0	0	0	0
1810019D21Rik	360.237	336.399	266.539	235.423	390.227	243.136	335.656	262.664	667.652	430.174	194.911	872.226	616.145	506.724	384.557	198.688	262.149	457.147	358.082	606.095	471.855	331.551	458.119	536.384	561.736	436.879	366.265	507.425	707.555	486.597
1810019J16Rik	278.945	251.056	298.3	370.626	303.879	222.812	364.621	262.664	359.754	434.667	162.659	261.384	397.308	426.532	547.794	159.153	239.463	232.447	358.927	361.576	397.195	387.452	392.231	443.063	287.775	373.774	274.252	458.578	500.466	443.941
1810020D17Rik	148.239	164.057	186.827	163.567	229.154	155.065	157.605	297.052	179.877	194.308	273.436	244.337	125.354	125.519	97.1408	227.072	189.049	204.976	124.991	192.494	114.977	133.648	107.747	124.428	147.341	189.314	142.039	119.566	102.586	142.187
1810020O05Rik	0	2.48571	0.622756	1.89095	0	2.25823	0.851918	3.65828	1.62051	1.12317	1.40223	25.5701	11.3314	0	0	2.02743	0	0.704386	0	1.73418	1.49321	1.92762	0	0.840727	2.3022	0.970843	0.893329	1.45812	0	2.36979
1810021B22Rik	62.9618	50.5427	62.2756	51.0556	102.953	56.4558	60.4862	45.3626	129.641	115.687	65.905	42.6169	48.8667	86.0037	33.0479	66.9051	133.595	44.3763	36.3149	101.449	33.5973	61.6839	50.3854	88.2764	57.555	99.0259	41.0931	40.8273	70.9473	42.6562
1810022K09Rik	412.838	381.142	503.809	381.026	1421.42	426.806	564.822	365.096	1006.34	1202.92	424.877	485.833	491.5	681.056	593.861	453.13	1182.19	402.909	482.229	618.235	471.855	717.718	539.511	607.005	1022.18	553.38	774.516	429.416	773.709	409.184
1810024B03Rik	3.98492	0.828569	1.24551	1.89095	4.98162	6.02195	1.70384	2.92662	8.10257	12.3549	7.01117	11.3645	6.37392	4.64885	3.00436	10.1371	10.0826	1.40877	3.37813	6.93671	3.73303	1.92762	2.32548	5.04436	9.20879	6.7959	8.03996	2.18718	0.958747	8.68923
1810026B05Rik	403.274	281.713	478.276	366.844	479.896	335.724	399.55	437.53	525.047	604.266	510.413	434.692	264.872	452.1	358.52	400.417	617.562	354.306	329.368	516.785	368.077	428.574	357.349	396.823	626.198	432.025	520.811	306.205	516.765	352.309
1810026J23Rik	569.844	538.57	491.977	506.774	538.015	499.069	541.82	537.767	429.436	533.506	566.503	500.038	507.789	456.749	600.871	509.898	448.677	438.128	461.115	542.798	506.199	541.662	499.978	532.18	589.363	504.838	423.438	472.43	507.177	503.186
1810027O10Rik	348.282	314.856	597.845	409.39	1421.42	415.514	419.144	380.461	1113.29	1131.03	507.609	784.151	445.466	528.806	438.636	533.213	1595.58	538.855	406.221	587.019	347.919	337.976	435.64	423.726	890.951	478.625	702.157	412.647	488.002	469.219
1810029B16Rik	36.6613	43.0856	61.6528	51.0556	26.5686	59.4667	40.8921	40.2411	27.5487	30.3256	53.2849	39.7758	41.0764	44.1641	75.1089	48.6583	40.3306	41.5588	54.0501	34.6836	46.2896	59.7563	58.9121	36.1513	39.1374	33.9795	55.3864	47.3888	49.8549	57.6649
1810030J14Rik	0	0	0	0	0	0	0	0	0	0	0	0	0	0	0	0	0	0	0	0	0.746606	0	0	0	0	0	0	0	0	0
1810030N24Rik	99.6231	83.6855	127.042	104.948	220.852	106.137	116.713	104.627	160.431	213.402	150.039	284.113	138.81	135.979	137.199	110.495	224.339	147.921	118.235	113.589	118.71	134.933	99.9956	110.135	221.011	116.501	217.972	177.161	145.73	174.575
1810030O07Rik	483.77	510.398	435.306	438.7	524.731	457.668	497.52	474.113	632.001	681.764	472.553	397.758	447.591	554.375	489.71	421.705	700.743	454.329	488.14	537.595	468.869	534.594	510.055	496.87	564.039	497.071	512.771	435.248	631.814	466.849
1810031K17Rik	1075.93	996.768	896.768	959.656	1004.63	858.88	1027.41	994.32	1404.99	1324.22	1113.37	823.927	956.088	1223.81	1118.62	986.344	1333.43	977.688	1113.1	1187.05	903.394	1014.57	1086.77	1259.41	1045.2	1298.02	981.769	1173.06	1069	1151.72
1810032O08Rik	168.961	197.199	258.444	208.95	421.777	175.389	202.757	231.203	256.041	303.256	402.441	119.327	146.6	275.444	363.527	255.456	448.677	162.009	247.448	339.899	265.792	463.914	275.182	282.484	296.984	286.399	326.958	220.176	298.17	213.281
1810033B17Rik	2.39095	4.97141	3.11378	1.89095	3.32108	1.50549	4.25959	5.85324	0	0	2.80447	2.84113	31.8696	13.9465	169.245	8.10971	12.6033	52.829	63.34	12.1392	23.1448	23.774	44.9593	16.8145	20.7198	17.4752	132.213	53.9503	13.4225	46.6059
1810034E14Rik	66.9467	52.1998	54.1797	54.8375	79.7059	59.4667	62.19	57.0691	35.6513	51.6658	33.6536	39.7758	38.9517	79.0304	33.0479	32.4388	20.1653	23.2447	51.5165	69.3671	39.5701	48.8331	73.6402	75.6654	98.9945	57.2797	39.3065	53.2213	52.7311	52.9253
1810035I16Rik	0	0	0	0	1.66054	0	0	0	1.62051	1.12317	0	0	0	0	0	0	7.56198	0	1.68907	0	0	0	0	0.840727	2.3022	0	0	0	0	0
1810035L17Rik	299.666	233.656	353.725	255.278	1084.33	360.564	377.4	308.027	889.662	859.225	387.017	514.244	408.639	380.043	372.54	265.593	610	332.47	293.898	510.716	349.412	426.647	375.953	379.168	577.852	373.774	415.398	282.875	457.322	327.031
1810037I17Rik	3929.93	3331.68	5311.48	4188.45	6789.95	2857.41	5521.28	1725.24	6926.08	8346.28	1276.03	2659.29	2743.62	8648.02	6235.04	3734.52	11209.4	2146.26	4128.08	8096.01	4021.97	3867.45	7862.45	8403.91	14819.3	6623.09	7588.83	2625.34	7577.94	2553.84
1810041L15Rik	254.238	274.256	202.396	190.986	88.0086	432.827	67.3015	414.117	121.539	93.2231	323.916	178.991	59.4899	2.32442	0	354.8	191.57	179.618	39.6931	8.67089	71.6742	56.5435	6.20128	0.840727	13.8132	20.3877	53.5997	8.01965	21.0924	14.2187
1810043G02Rik	134.69	193.885	146.348	142.767	185.98	159.582	132.047	208.522	147.467	178.584	316.905	232.972	192.634	130.168	105.152	298.032	284.835	293.729	142.726	137.867	158.281	159.993	124.026	183.279	131.225	202.906	159.906	197.575	127.513	206.962
1810043H04Rik	208.013	198.857	277.749	228.805	743.922	254.427	281.133	224.618	678.996	686.257	323.916	264.225	221.671	353.312	338.491	290.936	544.462	305.704	234.78	497.709	233.688	321.913	327.117	322.839	490.368	366.008	334.105	199.033	418.972	244.088
1810044D09Rik	9.56381	10.7714	8.09582	11.3457	33.2108	9.78566	11.0749	10.9748	27.5487	25.8329	28.0447	22.729	16.2889	15.1088	24.0348	12.1646	50.4132	21.836	15.2016	18.2089	7.46606	15.421	8.52676	23.5404	16.1154	19.4169	17.8666	21.8718	13.4225	38.7066
1810046J19Rik	586.581	508.741	737.965	662.777	1290.24	506.596	782.913	550.205	1046.85	1238.86	455.726	1071.1	842.065	1564.34	1418.06	571.735	1769.5	691.707	969.524	1312.77	954.163	745.347	1323.97	1152.64	2364.36	1053.36	1363.22	858.831	1447.71	861.814
1810046K07Rik	0	3.31428	1.86827	1.89095	1.66054	0	1.70384	19.7547	0	1.12317	0	11.3645	7.79034	0	0	0	0	6.33948	0.844533	1.73418	5.97285	0	0.77516	0	0	0	0.893329	10.2068	0	25.2778
1810048J11Rik	239.095	163.228	197.413	179.64	252.402	205.499	220.647	143.405	239.836	274.054	194.911	79.5516	123.937	173.17	149.216	193.619	158.802	150.034	146.949	189.893	129.909	197.902	154.257	221.111	186.478	191.256	152.759	137.063	172.574	116.91
1810049H13Rik	82.0894	87.8283	87.8085	89.82	107.935	79.0381	80.0803	85.6037	87.5078	103.332	116.385	159.103	83.5692	58.1106	53.0769	99.344	105.868	69.7342	49.8275	67.633	71.6742	73.2496	65.8886	68.0989	82.8791	83.4925	70.573	90.4033	92.9985	117.7
1810053B23Rik	0	0	0	0	0	0	0	0	0	1.12317	0	0	0.708213	0	0	0	0	2.11316	0	0	0	0	0	0	0	0	1.78666	2.18718	1.91749	0
1810055G02Rik	210.404	266.799	244.12	243.932	182.659	311.636	163.568	462.406	115.057	152.751	175.279	105.122	243.625	138.303	201.292	274.716	108.388	160.6	157.928	112.722	253.846	198.545	180.612	198.412	103.599	144.656	130.426	153.102	157.235	130.338
1810058I24Rik	964.351	868.34	1192.58	1030.57	1665.52	928.885	1190.98	651.173	1725.85	2045.29	907.246	673.347	645.182	1489.96	1107.61	1230.65	2071.98	710.021	907.029	1819.15	808.575	1114.81	1067.4	1636.9	1680.6	1600.92	1326.59	712.29	1400.73	674.6
1810062G17Rik	7.17286	3.31428	8.71858	8.50926	11.6238	10.5384	5.11151	5.12159	17.8257	4.49268	14.0223	31.2524	9.20677	4.64885	1.00145	11.1509	15.124	11.2702	10.9789	8.67089	6.71946	13.4933	3.10064	7.56654	9.20879	11.6501	14.2933	17.4974	5.75248	22.908
1810062O18Rik	2.39095	6.62855	7.47307	3.78189	8.3027	7.52743	4.25959	10.2432	4.86154	11.2317	5.60894	8.52338	6.37392	8.13548	4.00581	12.1646	5.04132	7.04386	0.844533	9.53798	3.73303	8.99556	11.6274	6.72582	2.3022	3.88337	12.5066	5.83247	6.71123	6.31944
1810063B05Rik	172.946	175.657	219.21	191.931	347.053	173.884	191.682	171.939	173.395	274.054	169.67	269.907	201.133	190.603	195.283	143.947	234.421	159.896	156.239	173.418	188.891	195.332	179.062	185.801	326.912	177.664	195.639	178.619	221.471	197.483
1810063B07Rik	105.999	92.7997	156.934	118.184	200.925	97.8566	145.678	127.308	194.462	183.077	169.67	241.496	145.184	176.656	168.244	142.934	312.562	131.016	109.789	154.342	130.656	125.295	127.126	139.561	317.703	144.656	151.866	140.708	140.936	148.507
1810064F22Rik	0	0	1.86827	1.89095	1.66054	0.752743	0	2.19497	0	0	0	51.1403	42.4928	2.32442	3.00436	2.02743	7.56198	4.22632	0.844533	0.867089	2.98643	1.28508	5.42612	0.840727	2.3022	0	4.46664	32.8076	0.958747	34.7569
1810065E05Rik	0	0.828569	0	0	0	0	0	4.38993	0	0	0	0	0.708213	0	0	0	0	1.40877	0	0	0	0	0	0	0	0	0	0	0	0.78993
1810074P20Rik	328.358	293.313	281.485	324.297	242.439	344.004	282.837	319.002	246.318	293.147	319.71	497.197	378.894	247.551	314.456	377.102	360.454	330.357	317.545	212.437	262.059	297.496	252.702	241.289	273.962	224.265	381.451	392.234	272.284	477.118
2010001E11Rik	2.39095	4.97141	6.22756	4.72737	0	0	0	78.2872	1.62051	1.12317	2.80447	0	0	0	0	0	0	0	0	0	0	0	0	0.840727	0	0.970843	0	0	0	0
2010001M06Rik	17.5337	33.1428	56.6708	31.2006	49.8162	12.7966	28.9652	318.27	11.3436	20.2171	11.2179	14.2056	8.49856	17.4332	3.00436	28.384	27.7273	38.0369	19.4243	27.7469	18.6652	13.4933	27.1306	10.9295	18.4176	28.1544	19.6532	11.6649	11.505	9.47916
2010001M09Rik	0.796984	7.45712	6.22756	4.72737	4.98162	0.752743	4.25959	58.5324	1.62051	7.86219	2.80447	28.4113	38.9517	3.48664	0	1.01371	50.4132	233.152	143.571	14.7405	29.8643	4.49778	17.0535	0.840727	29.9286	10.6793	37.5198	43.0145	0	110.59
2010002M12Rik	18.3306	18.2285	21.7964	17.964	1.66054	3.01097	0.851918	355.585	1.62051	1.12317	5.60894	0	4.95749	0	4.00581	4.05486	7.56198	14.0877	3.37813	0.867089	0	0	0	1.68145	2.3022	6.7959	0.893329	1.45812	0	3.15972
2010002N04Rik	228.735	198.028	225.437	217.459	144.467	238.62	234.278	182.182	215.528	186.446	405.246	369.346	225.92	168.521	271.393	343.649	310.041	377.551	391.019	189.025	227.715	218.464	162.784	204.297	177.269	236.886	673.57	205.595	204.213	265.417
2010003K11Rik	30.2854	29.8285	46.7067	48.2192	11.6238	21.8296	33.2248	329.977	9.72309	37.0646	1.40223	17.0468	20.5382	13.9465	10.0145	6.08228	0	21.836	1.68907	2.60127	8.95928	3.85524	7.7516	11.7702	4.6044	14.5626	3.57332	4.37435	1.91749	8.68923
2010003K15Rik	0	4.97141	1.86827	1.89095	0	0	0	58.5324	0	0	0	0	0.708213	0	0	0	0	0	0	0	0	0	0	0	0	0	0	0	0	0
2010003O02Rik	51.804	29.8285	63.5211	35.928	167.715	57.2085	37.4844	43.8993	87.5078	147.135	82.7318	76.7104	36.1189	68.5705	44.0639	61.8365	95.7851	70.4386	37.1595	65.8988	35.0905	48.1905	41.8586	44.5585	66.7637	68.9298	55.3864	48.8469	56.5661	55.2951
2010005H15Rik	0.796984	2.48571	1.24551	0	0	0	0	1.46331	1.62051	0	0	0	0.708213	2.32442	5.00726	0	10.0826	2.81754	5.0672	0.867089	2.98643	0.64254	1.55032	0	2.3022	0	5.35997	5.83247	4.79374	3.15972
2010009K17Rik	0.796984	2.48571	0	1.89095	0	1.50549	2.55575	1.46331	0	0	1.40223	0	0.708213	1.16221	0	0	0	0	0	3.46836	0	0	1.55032	1.68145	0	1.94169	0	0	0	0
2010010A06Rik	3.98492	6.62855	1.86827	1.89095	0	0.752743	4.25959	14.6331	6.48206	2.24634	0	2.84113	1.41643	1.16221	2.0029	4.05486	0	0.704386	3.37813	0.867089	2.98643	1.28508	0.77516	2.52218	4.6044	4.85421	1.78666	2.18718	4.79374	2.36979
2010011I20Rik	665.482	655.398	560.48	567.284	523.07	489.283	708.796	360.706	550.975	690.75	276.24	613.683	636.684	556.7	447.649	479.487	516.735	494.479	467.872	559.273	548.756	411.868	545.712	797.85	432.813	569.885	389.491	668.547	516.765	714.887
2010012O05Rik	157.006	201.342	165.653	179.64	255.723	172.378	178.051	181.451	293.313	306.626	273.436	284.113	209.631	213.847	155.225	249.374	594.876	289.503	204.377	252.323	179.932	263.442	162.008	226.156	253.242	219.41	235.839	207.782	222.429	240.929
2010015L04Rik	7.17286	14.9142	14.3234	7.56379	1.66054	8.28018	4.25959	20.4864	1.62051	4.49268	4.2067	0	3.54107	3.48664	4.00581	16.2194	5.04132	14.7921	10.9789	6.06962	7.46606	7.71048	5.42612	7.56654	2.3022	9.70843	8.93329	5.83247	7.66998	7.10937
2010016I18Rik	80.4954	80.3712	64.7666	72.8015	56.4583	54.1975	113.305	70.2389	145.846	60.6512	75.7207	22.729	111.898	115.059	251.364	75.0148	60.4958	73.2562	135.97	113.589	118.71	102.806	140.304	181.597	112.808	98.0551	86.6529	109.359	186.956	105.061
2010106C02Rik	0	0	0	0	0	0	0	0	0	0	0	0	0	0	0	0	0	0	0	0	0	0	0	0	0	0	0	0	0	0
2010106E10Rik	30.2854	55.5141	61.6528	59.5648	0	1.50549	0	1234.3	1.62051	1.12317	0	0	0	0	0	0	2.52066	0	0	0	0	0	0	0	0	0	0	0	0	0
2010106G01Rik	781.045	682.741	783.426	732.742	725.656	828.77	776.949	849.452	623.898	713.213	671.67	1164.86	1132.43	614.81	724.05	788.669	504.132	996.706	812.441	590.488	783.937	591.78	685.241	713.777	734.401	637.844	773.623	1013.39	626.062	1060.09
2010107E04Rik	927.69	729.141	1145.25	933.183	3362.59	855.869	1048.71	853.842	1785.81	3193.17	1107.77	2173.46	1262.04	1724.72	1473.14	1007.63	3402.89	1134.77	1258.35	1520.87	1028.08	1188.7	1394.51	1234.19	3124.08	1178.6	1977.83	1264.19	1506.19	1209.38
2010107G12Rik	15.9397	25.6856	34.8743	27.4187	1.66054	18.8186	14.4826	533.377	16.2051	20.2171	15.4246	14.2056	103.399	101.112	303.44	42.576	115.95	118.337	260.116	33.8165	132.149	91.2407	112.398	76.5062	46.044	19.4169	156.333	163.309	173.533	148.507
2010107G23Rik	243.08	217.085	247.234	235.423	220.852	184.422	293.06	145.599	171.775	183.077	95.352	127.851	123.937	199.9	120.174	117.591	184.008	92.2746	111.478	233.247	179.186	150.354	193.015	294.255	170.363	257.273	179.559	167.684	193.667	185.634
2010107H07Rik	66.1497	62.9712	69.1259	82.2562	224.173	70.7579	99.6744	65.1173	192.841	261.699	130.408	252.86	73.6542	74.3816	57.0827	86.1657	226.859	104.249	59.1173	112.722	80.6335	115.657	88.3682	105.091	92.0879	108.734	133.999	75.0931	97.7922	97.1614
2010109A12Rik	1.59397	0	1.24551	0.945474	3.32108	1.50549	2.55575	0	0	4.49268	2.80447	0	0.708213	2.32442	1.00145	2.02743	5.04132	1.40877	1.68907	4.33545	1.49321	1.28508	0	0.840727	13.8132	0.970843	2.67999	0	2.87624	2.36979
2010109I03Rik	2869.14	2286.02	3493.04	2861.95	4199.5	1702.71	2236.29	1123.09	5991.04	5230.6	199.117	45.458	467.421	1304	734.064	742.038	224.339	209.203	329.368	2321.2	792.149	639.328	1237.16	1998.41	1079.73	1944.6	918.342	377.652	498.549	221.97
2010109K11Rik	226.344	213.771	256.575	204.222	202.586	179.906	230.87	322.66	192.841	215.649	385.615	551.179	432.718	377.719	692.003	391.294	559.586	643.809	718.698	267.063	350.905	382.312	379.828	280.803	370.654	260.186	713.77	425.041	397.88	595.607
2010110P09Rik	40.6462	84.514	51.066	60.5103	4.98162	48.9283	26.4095	384.119	4.86154	4.49268	14.0223	45.458	31.8696	6.97327	6.00871	25.3428	10.0826	35.9237	29.5587	13.0063	25.3846	11.5657	37.2077	15.9738	6.90659	24.2711	10.7199	32.0786	3.83499	22.118
2010111I01Rik	290.102	454.056	491.354	540.811	343.732	548.75	459.184	584.593	296.554	385.247	675.877	326.73	436.259	427.694	524.761	578.831	231.901	374.029	496.586	408.399	383.009	731.211	385.254	486.781	326.912	578.622	417.185	489.927	501.425	397.335
2010204K13Rik	25.5035	19.8857	37.9881	26.4733	114.577	26.346	46.8555	34.3878	100.472	55.0353	65.905	42.6169	51.6996	40.6774	36.0523	38.5211	65.5371	40.15	27.8696	92.7785	38.0769	53.3308	47.2847	39.5142	59.8572	58.2506	40.1998	24.788	72.8648	41.8663
2010300C02Rik	368.207	375.342	326.324	480.301	430.08	380.888	391.882	362.17	682.237	598.65	283.251	673.347	829.318	495.102	434.63	248.36	357.934	531.812	329.368	496.842	555.475	621.337	438.74	464.922	658.429	535.905	330.532	931.008	517.723	699.088
2010305A19Rik	94.8411	89.4854	115.21	107.784	210.889	104.631	138.011	100.968	233.354	160.613	99.5587	269.907	133.852	125.519	112.163	115.563	267.19	103.545	82.7643	140.468	144.842	133.006	151.931	153.853	197.989	117.472	160.799	145.812	114.091	187.213
2010308F09Rik	0.796984	0	0.622756	1.89095	0	1.50549	0	8.04821	0	1.12317	0	0	0.708213	0	0	0	0	2.11316	0	0.867089	0.746606	1.28508	2.32548	0	0	0	0	0	0	0
2010310C07Rik	1.59397	0	0.622756	3.78189	0	2.25823	1.70384	0	0	1.12317	0	0	1.41643	1.16221	2.0029	0	0	0	0.844533	1.73418	0.746606	0.64254	1.55032	1.68145	0	1.94169	2.67999	0	0	0.78993
2010315B03Rik	125.127	101.085	100.886	115.348	126.201	117.428	113.305	135.356	71.3026	115.687	133.212	298.318	196.175	115.059	87.1263	129.755	126.033	152.852	141.882	86.7089	119.457	107.947	104.647	99.2058	142.736	93.2009	132.213	223.092	90.1222	221.97
2010317E24Rik	50.21	62.1427	39.8564	34.9825	91.3297	83.5545	57.0785	73.1656	108.574	60.6512	14.0223	82.3927	131.728	75.5438	50.0726	9.12342	52.9338	47.1939	35.4704	79.7722	86.6063	98.9512	75.1905	53.8065	115.11	33.0086	31.2665	95.5067	86.2872	60.0347
2010320M18Rik	107.593	94.4569	132.024	158.84	210.889	117.428	138.863	136.088	228.493	228.004	269.229	184.673	135.977	165.034	165.24	208.825	249.545	134.538	146.104	224.576	120.204	199.188	135.653	232.881	179.571	233.973	160.799	159.664	201.337	180.104
2010321M09Rik	456.672	449.913	427.833	539.865	393.548	445.624	512.003	357.78	359.754	422.312	315.503	352.3	349.857	395.152	449.652	349.731	254.587	335.288	449.292	340.766	386.742	396.447	389.905	507.799	343.028	427.171	334.105	380.569	423.766	379.167
2200002D01Rik	106.796	133.4	163.162	151.276	275.65	99.3621	110.749	689.951	388.923	313.365	114.983	340.935	339.234	110.41	242.351	94.2754	337.768	384.595	120.768	121.392	165	95.7385	75.1905	97.5244	115.11	120.384	213.506	322.973	110.256	362.578
2200002J24Rik	0.796984	3.31428	1.24551	3.78189	0	0	0.851918	5.12159	0	1.12317	0	357.982	99.8581	0	0	0	2.52066	9.15702	1.68907	0	12.6923	0	9.30192	0	2.3022	0	24.1199	58.3247	0	72.6736
2200002K05Rik	485.364	489.684	479.522	589.976	690.784	533.695	693.461	357.048	1020.92	949.079	185.095	443.216	721.669	603.188	347.504	396.362	211.735	413.475	334.435	554.07	556.222	476.122	861.203	734.796	442.022	490.276	343.932	594.183	532.105	463.689
2210009G21Rik	18.3306	11.6	14.9461	14.1821	4.98162	10.5384	7.66726	13.9015	11.3436	8.98536	5.60894	8.52338	14.1643	16.271	13.0189	4.05486	2.52066	9.86141	6.75627	11.2722	14.1855	7.71048	14.728	15.1331	16.1154	11.6501	5.35997	18.2265	2.87624	15.7986
2210010C04Rik	1.59397	5.79998	0.622756	0	0	0	0	0	0	1.12317	5.60894	17.0468	84.9856	2.32442	0	1.01371	12.6033	2.81754	0.844533	0.867089	0.746606	7.06794	0	2.52218	2.3022	9.70843	3.57332	1.45812	0	18.9583
2210010C17Rik	16.7367	43.0856	29.8923	41.6008	0	3.01097	5.11151	540.693	1.62051	3.36951	1.40223	224.449	182.011	2.32442	0	3.04114	5.04132	152.147	5.0672	4.33545	69.4344	0	14.728	1.68145	0	6.7959	33.9465	164.038	0.958747	172.995
2210012G02Rik	261.411	207.142	244.743	224.077	222.512	234.856	247.908	264.128	230.113	241.482	308.492	272.748	247.875	252.2	262.38	294.991	231.901	247.944	250.826	254.057	223.982	196.617	242.625	274.077	287.775	252.419	229.586	209.24	257.903	221.97
2210013O21Rik	273.366	243.599	368.049	233.532	453.327	258.191	258.983	273.639	346.79	444.775	402.441	284.113	240.792	344.015	257.373	354.8	425.991	293.729	239.847	388.456	215.769	237.097	261.229	299.299	372.956	331.057	338.572	203.407	302.964	263.837
2210015D19Rik	63.7588	82.0283	100.264	90.7655	86.3481	90.3292	86.0437	76.0922	58.3385	96.5927	50.4804	127.851	80.0281	66.2461	67.0973	66.9051	93.2644	85.9351	67.5627	82.3735	73.914	64.8966	73.6402	73.1433	89.7857	64.0756	75.933	80.1965	55.6073	80.5729
2210016F16Rik	475.8	418.427	548.648	534.193	617.721	485.519	527.337	854.574	523.426	589.664	511.816	630.73	569.403	591.566	633.919	469.349	753.677	501.523	578.505	537.595	579.366	493.471	549.588	557.402	736.703	555.322	579.77	597.099	581.96	569.54
2210016L21Rik	437.544	444.113	439.665	443.427	401.851	511.113	413.18	522.402	680.616	370.646	745.989	644.936	474.503	392.828	329.478	678.175	620.082	514.202	394.397	480.367	444.231	483.833	339.52	416.16	333.819	437.85	379.665	485.553	455.405	522.934
2210018M11Rik	143.457	138.371	143.234	119.13	222.512	144.527	125.232	196.815	324.103	205.54	381.408	190.356	138.102	173.17	133.193	273.703	299.958	221.882	132.592	274	128.416	189.549	161.233	151.331	234.824	232.031	136.679	82.3836	203.254	119.279
2210019I11Rik	7.17286	0	0.622756	2.83642	0	0.752743	0	5.85324	0	0	0	31.2524	77.9034	1.16221	1.00145	0	2.52066	123.268	0	0	25.3846	0	0	0	0	6.7959	0	71.4478	0	33.1771
2210020M01Rik	113.172	109.371	135.138	107.784	141.146	91.082	163.568	51.9475	213.908	243.728	22.4358	102.281	77.1952	208.036	121.176	103.399	234.421	35.2193	183.264	191.627	78.3937	125.295	124.801	254.74	170.363	239.798	137.573	109.359	134.225	97.1614
2210021J22Rik	227.938	256.856	284.599	261.896	348.713	249.158	307.542	212.18	361.375	357.168	227.162	286.954	253.54	461.398	393.571	266.607	448.677	212.725	287.986	345.969	320.294	318.7	441.841	353.105	584.758	347.562	397.531	257.358	415.138	287.535
2210039B01Rik	7.96984	3.31428	5.6048	3.78189	8.3027	4.51646	7.66726	2.19497	8.10257	3.36951	1.40223	31.2524	15.5807	5.81106	2.0029	2.02743	5.04132	7.74825	6.75627	11.2722	7.46606	3.2127	6.97644	9.248	9.20879	6.7959	8.03996	18.9555	0.958747	18.9583
2210403K04Rik	394.507	594.084	611.546	584.303	581.189	756.507	569.081	719.949	865.355	1213.02	245.391	670.506	749.29	450.938	694.006	540.309	625.124	497.297	620.732	473.431	457.67	772.976	399.207	948.34	474.253	778.616	891.542	683.128	488.961	611.406
2210404J11Rik	79.6984	84.514	101.509	120.075	112.917	95.5984	81.7841	109.748	92.3693	146.012	152.844	136.374	75.0706	82.5171	48.0697	125.701	32.7686	120.45	105.567	68.5	83.6199	102.164	79.0663	91.6393	59.8572	96.1134	78.6129	79.4674	78.6173	97.9514
2210404O07Rik	121.939	176.485	217.964	222.186	38.1924	48.1756	71.5611	2538.11	50.2359	53.9122	22.4358	775.628	723.086	34.8664	22.0319	26.3566	40.3306	317.678	35.4704	58.095	129.163	17.3486	49.6102	57.1694	23.022	63.1048	50.0264	551.168	27.8037	596.397
2210404O09Rik	45.4281	47.2284	30.515	52.9465	46.4951	38.3899	44.2997	55.6058	27.5487	56.1585	36.4581	62.5048	50.2831	30.2175	28.0406	48.6583	63.0165	32.4018	41.3821	41.6203	34.3439	48.8331	32.5567	43.7178	27.6264	38.8337	38.4131	56.8666	30.6799	52.9253
2210407C18Rik	93.2472	352.97	217.342	178.695	8.3027	114.417	74.1169	548.742	25.9282	7.86219	43.4693	18666.2	18500.7	134.817	56.0813	131.783	463.801	10703.9	130.903	184.69	3440.36	17.9911	652.685	258.944	163.456	97.0843	457.384	15674	16.2987	10942.9
2210408F21Rik	61.3678	43.9142	74.7307	52.0011	177.678	41.4009	74.9688	48.2893	145.846	156.121	42.067	107.963	57.3653	79.0304	62.09	53.7268	138.636	40.8544	49.8275	73.7026	38.8235	59.7563	66.6637	66.4174	101.297	83.4925	58.9597	57.5956	62.3186	62.4045
2210408I21Rik	31.0824	28.9999	21.1737	20.8004	19.9265	26.346	21.298	25.6079	4.86154	31.4488	25.2402	62.5048	21.9546	12.7843	13.0189	33.4526	10.0826	36.6281	16.0461	13.8734	21.6516	16.0635	31.7816	17.6553	25.3242	12.621	18.7599	16.7684	17.2574	25.2778
2210409D07Rik	0	0	0	0	0	0	0	0	0	0	0	0	1.41643	0	0	0	0	0	0	0	0	0	0	0	0	0	0	0.729059	0	2.36979
2210409E12Rik	0	0.828569	0	0	0	0	0	0	0	0	0	34.0935	11.3314	0	0	0	0	2.81754	0	0	0.746606	0	1.55032	0	2.3022	0	14.2933	22.6008	0	41.8663
2210411K11Rik	425.59	358.77	531.833	483.137	860.16	340.24	597.195	316.807	662.79	657.055	300.078	667.665	503.54	875.146	792.148	317.292	857.024	428.267	475.472	815.064	676.425	603.988	676.715	712.096	833.396	724.249	652.13	536.587	859.037	698.298
2210414B05Rik	0	0	0	0	0	0	0	0	0	0	0	0	0	0	0	0	0	0.704386	0	0	0.746606	0	0	0	0	0	0	1.45812	0	0
2210415F13Rik	69.3376	299.113	307.641	308.224	14.9449	35.3789	37.4844	4357.01	16.2051	13.478	18.2291	8014.82	20509.9	84.8415	22.0319	106.44	320.124	10623.6	164.684	107.519	5590.59	14.7784	341.07	459.037	115.11	69.9007	636.05	12105.3	9.58747	15362.6
2210416O15Rik	7.17286	4.97141	10.5868	7.56379	1.66054	12.7966	6.81535	2.92662	12.9641	5.61585	26.6425	2.84113	4.95749	3.48664	4.00581	21.288	7.56198	11.9746	7.6008	12.1392	14.9321	17.3486	3.10064	4.20364	9.20879	12.621	8.93329	3.64529	8.62872	11.849
2210417A02Rik	0	0.828569	0	0.945474	0	0	0.851918	5.12159	0	0	0	2.84113	7.79034	0	6.00871	0	5.04132	10.5658	5.91173	0	3.73303	3.2127	1.55032	0.840727	2.3022	0.970843	6.2533	5.83247	0.958747	9.47916
2210417K05Rik	19.1276	21.5428	32.3833	20.8004	41.5135	22.5823	27.2614	16.0964	59.959	57.2817	16.8268	11.3645	19.1218	32.5419	26.0377	23.3154	15.124	25.3579	20.2688	30.3481	26.8778	25.7016	24.8051	15.9738	25.3242	18.446	19.6532	20.4136	28.7624	19.7483
2210420H20Rik	0	0	0	0.945474	0	0	0.851918	0	0	0	0	2.84113	7.08213	0	0	0	0	0	0	0	0.746606	0	1.55032	0	0	0	0	3.64529	0	3.15972
2300002M23Rik	18.3306	19.8857	30.515	45.3827	24.9081	21.0768	37.4844	5.12159	25.9282	39.311	14.0223	0	50.9913	663.623	480.697	264.579	219.297	85.2307	537.123	104.051	216.516	290.428	404.633	530.499	354.539	303.874	410.038	584.705	146.688	767.022
2300003K06Rik	0	0	0	0	0	0	0	0	0	0	0	0	0	0	0	0	0	0	0	0	0	0	0	0	0	0	0	0	0	0
2300005B03Rik	4035.13	3190.82	4437.76	4285.83	6373.15	2829.56	5028.87	1126.75	5112.72	9589.63	84.1341	53.9814	733.001	3643.53	1009.46	1307.69	733.512	83.1176	433.246	3831.67	2083.03	1680.89	2862.67	4227.18	3223.08	3209.61	1000.53	528.568	2130.34	297.014
2300009A05Rik	72.5256	53.0284	117.078	72.8015	189.302	66.9942	62.19	68.7756	108.574	168.476	133.212	181.832	109.773	120.87	71.1031	96.3028	156.281	83.822	73.4744	102.317	91.086	75.1772	75.9657	102.569	135.83	83.4925	103.626	72.9059	89.1635	102.691
2310001A20Rik	624.836	603.198	493.222	538.92	376.942	511.113	568.229	479.234	445.641	416.696	473.955	730.17	674.927	576.457	587.852	496.72	431.033	674.802	486.451	574.88	535.317	511.462	575.944	586.828	499.577	538.818	541.357	661.985	538.816	638.264
2310001H17Rik	46.2251	40.5999	62.8983	47.2737	92.9902	50.4338	76.6726	43.1677	102.092	76.3756	78.5251	76.7104	84.9856	81.3548	55.0798	46.6308	105.868	84.5263	56.5837	108.386	65.7014	37.9099	72.0899	59.6916	223.313	71.8424	72.3596	62.6991	59.4423	75.0434
2310001H18Rik	2709.75	2634.85	3783.24	3431.12	5370.19	2275.54	3648.77	1010.42	6836.95	8815.76	255.207	8.52338	577.902	2733.52	481.698	1232.68	549.504	28.8798	528.678	2250.1	1053.46	1576.79	2075.88	4302.84	1924.64	2682.44	1004.1	881.432	714.267	374.427
2310001K24Rik	2.39095	4.97141	3.11378	5.67284	1.66054	0.752743	9.3711	2.92662	1.62051	10.1085	0	0	1.41643	2.32442	2.0029	3.04114	0	1.40877	0	4.33545	2.23982	3.2127	0	2.52218	2.3022	4.85421	0.893329	0	0	0.78993
2310002D06Rik	1.59397	2.48571	6.22756	0.945474	3.32108	0.752743	1.70384	0.731656	9.72309	6.73902	0	0	0	0	0	1.01371	0	0	0	0.867089	0.746606	0.64254	0	0.840727	0	1.94169	0.893329	0	0	0
2310002J15Rik	4924.57	3989.56	6508.42	5671.9	5971.3	3472.41	5905.5	1055.05	6085.03	8749.5	113.581	193.197	1148.72	4414.08	2487.61	1722.3	1855.21	321.2	1997.32	4848.76	2212.94	1940.47	3711.47	5067.9	4173.89	4374.62	2056.44	1519.36	2380.57	1076.67
2310002L09Rik	0	0	0	0	0	0	0	0	0	0	0	0	0	0	0	0	0	0	0	0	0	0	0	0	0	0	0	0	0	0
2310002L13Rik	0	0	0	0	0	0	0	0	0	0	0	0	0	0	1.00145	0	0	4.22632	2.5336	0	0	0	6.97644	0.840727	2.3022	0	25.9065	0.729059	0	5.52951
2310003C23Rik	1275.97	1073.83	1153.97	1291.52	652.592	936.413	1387.77	654.832	646.585	705.351	450.117	633.571	871.102	1588.74	1459.12	711.627	748.636	526.176	1202.62	1089.93	998.959	819.239	1327.85	1520.88	1397.43	1035.89	1204.21	1098.69	1317.32	886.302
2310003F16Rik	819.3	642.141	733.606	676.959	2379.55	884.474	1039.34	913.106	3014.16	2171.09	1193.3	1079.63	888.099	1716.59	1972.86	1033.99	3009.67	1103.07	1201.77	2166.86	1018.37	1502.9	1455.75	1545.26	2191.69	1518.4	1672.31	887.264	1898.32	1032.44
2310003H01Rik	376.177	434.17	471.426	470.846	531.373	385.405	511.151	387.046	612.554	527.89	351.961	238.655	381.727	506.724	694.006	390.28	461.281	386.004	548.102	524.589	509.932	492.828	529.434	448.108	501.879	427.171	406.465	507.425	636.608	519.774
2310003L22Rik	170.555	111.857	203.018	138.039	255.723	154.312	161.864	139.015	194.462	197.678	193.508	241.496	166.43	191.765	137.199	148.002	103.347	135.242	176.507	201.165	198.597	184.409	192.24	170.668	260.148	155.335	168.839	116.649	190.791	134.288
2310004I24Rik	112.375	121.8	118.946	114.402	114.577	118.181	79.2284	198.279	76.1642	117.933	169.67	190.356	117.563	81.3548	92.1336	149.016	113.43	160.6	113.167	99.7153	91.8326	106.019	79.8415	75.6654	73.6703	116.501	124.173	115.191	72.8648	141.398
2310004N24Rik	212.795	190.571	286.468	265.678	320.484	208.51	266.65	205.595	309.518	334.705	227.162	244.337	222.379	413.747	389.565	218.962	539.421	213.429	313.322	343.367	241.9	307.134	317.816	321.999	430.511	299.02	386.811	265.377	364.324	252.778
2310005A03Rik	2.39095	2.48571	0	0.945474	4.98162	2.25823	1.70384	0.731656	11.3436	7.86219	1.40223	0	2.12464	0	0	1.01371	0	0	0	6.06962	0	3.85524	0.77516	4.20364	0	1.94169	0.893329	0	0	0
2310005E17Rik	0	0	0	0	0	0	0	0	0	0	0	0	0	0	0	0	0	0	0	0	0.746606	0	0	0	0	0.970843	0	0	2.87624	0
2310005G13Rik	683.813	611.484	568.576	665.613	415.135	508.855	825.509	119.992	627.139	678.395	23.838	2.84113	247.166	1158.73	157.228	572.748	199.132	17.6097	32.0923	1055.25	639.095	781.329	1080.57	1672.21	966.923	958.222	535.104	103.526	581.001	67.934
2310007B03Rik	1069.55	1191.48	1060.55	1450.36	968.095	683.491	1421.85	365.828	1361.23	2210.4	158.453	5.68225	86.402	575.295	74.1074	319.32	143.678	23.9491	149.482	1058.72	315.814	361.108	319.366	1140.03	227.918	1113.56	159.013	118.108	246.398	199.852
2310007L24Rik	0.796984	0	1.24551	1.89095	0	0.752743	0.851918	0	0	0	1.40223	0	2.83285	2.32442	4.00581	7.096	12.6033	9.86141	9.28987	2.60127	4.47964	5.14032	0.77516	1.68145	0	1.94169	4.46664	8.01965	5.75248	3.15972
2310008H04Rik	129.908	123.457	111.473	114.402	94.6508	106.137	115.009	114.87	87.5078	89.8536	134.615	142.056	141.643	169.683	187.271	101.371	100.826	104.954	198.465	156.943	125.43	120.798	163.559	152.172	161.154	97.0843	176.879	155.29	136.142	136.658
2310008H09Rik	551.513	511.227	559.234	562.557	1145.77	496.811	616.789	500.452	1827.94	1287.15	723.553	764.263	783.284	886.768	1235.79	614.311	2107.27	781.164	786.261	1017.96	708.529	921.403	736.402	750.769	1270.81	854.342	1064.85	912.782	1038.32	848.385
2310008N11Rik	0.796984	0	0	0.945474	3.32108	0	0	0	6.48206	2.24634	4.2067	0	0	0	3.00436	2.02743	2.52066	0	0	0.867089	1.49321	0.64254	0.77516	0	0	0	0.893329	0	0	0.78993
2310009A05Rik	113.172	65.4569	138.252	99.2747	280.631	100.868	136.307	77.5555	196.082	266.191	112.179	187.514	152.266	189.441	171.248	111.509	312.562	109.884	118.235	167.348	123.19	127.223	159.683	172.349	308.495	137.86	163.479	104.255	198.461	131.918
2310009B15Rik	71.7286	57.9998	122.06	91.7109	265.686	70.0051	105.638	84.8721	136.123	231.373	95.352	107.963	55.9488	122.032	121.176	117.591	231.901	86.6395	76.8525	121.392	87.3529	112.445	87.5931	137.039	186.478	155.335	129.533	84.5708	128.472	119.279
2310010J17Rik	14.3457	9.11426	15.5689	13.2366	23.2476	17.3131	19.5941	16.8281	27.5487	35.9415	32.2514	39.7758	17.7053	11.6221	15.0218	22.3017	55.4545	31.6974	14.3571	20.8101	15.6787	15.421	7.7516	11.7702	23.022	22.3294	31.2665	24.0589	13.4225	20.5382
2310010M20Rik	1.59397	0	0	0	0	0	0	0	0	0	1.40223	0	0	0	0	1.01371	0	0	0	0.867089	0	2.57016	0	2.52218	2.3022	1.94169	0	0.729059	0.958747	0
2310011J03Rik	522.025	494.656	582.899	529.465	667.537	432.075	548.635	493.136	696.821	588.541	459.933	605.16	549.573	681.056	737.068	566.666	657.892	574.779	606.375	715.349	625.656	514.032	608.5	592.713	699.868	584.447	627.117	543.149	604.969	571.91
2310014F07Rik	0.796984	0	0	0	0	0	1.70384	0.731656	1.62051	0	1.40223	14.2056	16.9971	5.81106	2.0029	4.05486	2.52066	19.7228	11.8235	0.867089	3.73303	0.64254	2.32548	1.68145	4.6044	0.970843	3.57332	8.01965	2.87624	1.57986
2310014L17Rik	2224.38	2268.62	1598.61	2358.01	3068.68	1226.22	2140.87	493.868	2565.27	5982.01	155.648	51.1403	405.098	1392.33	701.016	834.286	476.405	97.2053	454.359	1673.48	845.158	794.18	1587.53	2303.59	1003.76	1712.57	568.157	427.228	711.39	279.635
2310015A10Rik	306.839	297.456	264.048	262.842	96.3113	517.887	209.572	374.608	210.667	107.824	765.62	187.514	240.792	102.275	128.186	639.653	138.636	390.23	223.801	140.468	165	269.867	110.073	133.676	78.2747	184.46	215.292	137.063	139.977	124.019
2310015B20Rik	3.98492	0	5.6048	2.83642	4.98162	2.25823	1.70384	2.92662	1.62051	5.61585	15.4246	5.68225	0.708213	9.2977	7.01016	4.05486	22.6859	9.15702	6.75627	10.4051	2.23982	6.4254	7.7516	6.72582	6.90659	7.76674	5.35997	6.56153	7.66998	4.73958
2310015D24Rik	3.18794	3.31428	4.35929	1.89095	1.66054	3.76372	0	3.65828	4.86154	1.12317	2.80447	2.84113	0.708213	1.16221	0	3.04114	0	2.11316	1.68907	0.867089	0.746606	0.64254	3.8758	0.840727	0	0.970843	1.78666	0	0.958747	0
2310016D03Rik	0	0	0	0	3.32108	0	0	0	0	1.12317	0	0	0	0	0	0	0	0	0	0	0	0	0	0	2.3022	0	0	0	0	0
2310016M24Rik	726.053	611.484	875.594	691.141	1540.98	612.733	954.148	727.266	1486.01	1309.62	764.218	821.086	672.094	1283.08	1046.52	647.763	1469.54	719.883	581.884	1375.2	833.213	832.09	1077.47	987.854	1526.36	999.968	951.395	637.197	1241.58	751.224
2310020H05Rik	0	0	0	0	0	0	0	0	0	0	0	0	0	0	0	0	0	0	0	0	0	0	0	0	0	0	0	0	0	0
2310021P13Rik	1017.75	1526.22	868.121	1050.42	650.932	1269.13	915.812	1393.07	858.873	833.392	1386.81	894.955	1327.9	880.957	1137.65	1569.23	1035.99	1170.69	1100.43	834.14	1262.51	1452.78	967.399	1141.71	499.577	1096.08	735.21	1170.14	1081.47	1134.34
2310022A10Rik	317.997	305.742	282.731	300.661	312.181	319.163	299.875	240.715	333.826	215.649	277.642	159.103	230.877	325.419	345.501	315.265	262.149	257.805	346.259	370.247	322.534	275.007	273.631	353.946	343.028	339.795	294.799	243.506	278.037	243.299
2310022B05Rik	2182.14	1703.54	2497.87	2301.28	1562.57	2947.74	1685.95	1938.16	1921.93	1620.73	1794.86	991.553	1291.78	2023.41	1519.2	2311.27	2119.87	1460.19	1639.24	1881.58	1589.52	1263.88	1720.08	1739.46	2078.89	1704.8	1548.14	924.446	1676.85	876.033
2310028H24Rik	198.449	254.371	177.485	198.549	78.0454	283.784	172.087	203.4	121.539	77.4988	189.302	82.3927	143.767	90.6525	75.1089	247.346	40.3306	164.122	131.747	133.532	140.362	139.431	120.15	137.879	32.2308	113.589	58.0664	107.901	92.0397	102.691
2310030A07Rik	0	0	0	0	0	0	0	0	0	2.24634	0	0	0	0	0	0	0	0	0	0	0	0	0	0.840727	0	0	0	0	0	0
2310030G06Rik	94.0442	83.6855	85.3175	102.111	116.238	78.2853	82.6361	131.698	92.3693	124.672	65.905	363.664	184.844	74.3816	75.1089	88.1931	123.512	142.286	76.008	89.3102	122.443	103.449	72.865	105.091	108.203	82.5216	121.493	210.698	96.8335	239.349
2310030N02Rik	66.1497	64.6284	105.246	88.8745	134.504	82.049	69.8573	90.7253	59.959	103.332	106.57	107.963	63.7392	99.9502	73.106	98.3302	85.7024	76.7781	76.008	94.5127	79.1403	104.734	75.9657	67.2582	103.599	66.9881	86.6529	78.0093	102.586	76.6232
2310033E01Rik	1872.12	1668.74	2300.46	1853.13	2927.53	1562.7	2728.69	979.687	2677.09	3047.16	189.302	144.897	964.586	3629.59	2097.04	1062.37	2167.77	367.69	1613.9	2634.22	1732.87	2077.33	2682.05	3040.91	3414.16	2236.82	1994.8	926.634	3168.66	760.703
2310033P09Rik	290.899	271.771	367.426	327.134	895.031	314.647	421.7	343.146	1594.59	849.117	703.922	346.617	292.492	581.106	683.992	532.2	1479.63	325.426	413.821	870.558	433.778	614.911	566.642	633.068	1082.03	654.348	546.717	307.663	854.244	323.871
2310034C09Rik	0	0	0	0	0	0	0	0	0	0	0	0	0	0	0	0	0	0	0	0	0	0	0.77516	0	0	0	0	0	0	0
2310034G01Rik	11.9548	12.4285	13.0779	8.50926	16.6054	8.28018	11.0749	11.7065	19.4462	19.0939	19.6313	14.2056	14.8725	27.8931	66.0958	23.3154	50.4132	19.0184	46.4493	18.2089	15.6787	16.0635	32.5567	19.3367	62.1594	18.446	58.9597	21.8718	38.3499	25.2778
2310034O05Rik	63.7588	47.2284	50.4432	29.3097	101.293	22.5823	47.7074	35.1195	226.872	114.563	15.4246	0	4.24928	36.0286	2.0029	17.2331	17.6446	2.11316	5.0672	112.722	17.1719	13.4933	22.4796	63.8953	20.7198	58.2506	7.14663	5.10341	29.7212	2.36979
2310035C23Rik	577.814	549.341	666.971	584.303	790.417	487.778	725.834	411.922	973.929	1083.86	380.006	517.085	563.738	789.142	942.366	425.76	705.785	436.015	778.66	705.811	534.57	753.057	710.046	860.905	992.247	660.173	856.702	638.655	738.235	669.071
2310035K24Rik	164.179	170.685	171.881	174.913	159.412	161.84	140.567	229.008	118.298	111.194	221.553	241.496	235.127	181.305	225.327	203.756	249.545	211.316	231.402	149.139	187.398	212.038	186.038	153.012	200.291	174.752	208.146	266.106	172.574	253.568
2310036O22Rik	1364.44	1091.23	1633.49	1253.7	2595.42	1345.15	1442.3	1326.49	2305.99	2451.88	1546.66	1562.62	1395.89	2059.44	2514.65	1387.77	3435.66	1531.34	1807.3	2093.15	1470.07	1545.95	1672.02	1702.47	2880.05	1749.46	2319.08	1519.36	2115	1689.66
2310037I24Rik	255.035	264.314	240.384	291.206	197.604	249.158	277.725	285.346	173.395	207.787	229.966	284.113	274.787	327.744	360.523	238.223	120.992	207.794	278.696	259.26	298.643	330.908	244.95	349.742	200.291	251.448	270.679	298.914	285.707	293.854
2310039H08Rik	122.736	133.4	188.072	158.84	423.438	127.966	164.42	163.159	273.867	385.247	206.128	312.524	211.048	230.118	215.312	158.139	342.81	171.166	147.793	226.31	173.213	237.74	165.884	179.916	216.407	235.915	209.932	172.787	192.708	210.121
2310039L15Rik	0	0	0.622756	0	0	0.752743	0	0	0	3.36951	0	0	0.708213	0	0	0	0	0.704386	0.844533	0	0	1.28508	0	0.840727	0	0	0	2.18718	0	0.78993
2310040G24Rik	8.76683	15.7428	15.5689	7.56379	18.2659	9.78566	11.9269	10.9748	11.3436	22.4634	2.80447	45.458	16.9971	9.2977	4.00581	8.10971	17.6446	10.5658	5.91173	6.93671	8.21267	5.78286	4.65096	4.20364	2.3022	12.621	8.03996	13.1231	6.71123	21.3281
2310042D19Rik	12.7518	10.7714	1.86827	2.83642	3.32108	7.52743	11.0749	11.7065	14.5846	15.7244	9.81564	130.692	32.5778	8.13548	8.01161	10.1371	2.52066	4.22632	4.22267	14.7405	8.21267	19.2762	15.5032	11.7702	9.20879	8.73758	8.93329	26.2461	15.34	26.0677
2310042E22Rik	5222.64	3488.28	5404.27	4751.01	3724.59	3266.91	6247.97	1129.68	5368.76	5178.94	145.832	752.899	2448.29	7559.03	6016.72	2450.15	3947.35	1088.98	4285.16	5665.56	4103.35	3297.52	6491.96	7164.68	8234.96	4872.66	5030.34	2680.02	6344.99	2236.29
2310043J07Rik	2.39095	2.48571	0.622756	2.83642	3.32108	3.76372	1.70384	5.12159	6.48206	5.61585	2.80447	0	5.66571	3.48664	32.0465	0	10.0826	8.45263	14.3571	3.46836	4.47964	5.78286	1.55032	5.04436	2.3022	10.6793	14.2933	17.4974	3.83499	18.1684
2310043L19Rik	3.18794	0.828569	0.622756	2.83642	3.32108	1.50549	3.40767	0.731656	8.10257	2.24634	0	0	0	1.16221	1.00145	1.01371	0	0.704386	3.37813	2.60127	0	2.57016	2.32548	5.04436	4.6044	8.73758	1.78666	2.18718	1.91749	0
2310043O21Rik	0	0.828569	0	0	0	0	0	0.731656	0	0	0	0	1.41643	0	0	0	0	2.11316	0	0	0.746606	0	0	0.840727	2.3022	0	0	0	0	0.78993
2310044G17Rik	664.685	623.084	591.618	606.994	506.465	530.684	690.054	567.033	591.488	817.668	465.542	301.159	402.265	434.667	463.672	530.172	355.413	309.226	418.044	552.336	430.045	487.688	411.61	496.87	527.203	559.205	374.305	435.977	439.106	388.646
2310044H10Rik	1790.03	1623.17	1990.33	1873.93	1662.2	1644.74	1812.03	1631.59	1698.3	1516.28	1933.68	1730.25	1438.38	2017.6	1767.56	2183.54	2044.25	1739.13	1724.54	2153.85	1878.46	1567.16	1947.2	1995.05	2256.15	2119.35	1976.94	1467.6	1899.28	1733.9
2310045N01Rik	427.184	370.37	361.821	368.735	526.391	350.026	422.551	255.348	397.026	568.324	220.151	167.626	218.838	397.477	373.541	272.689	307.52	212.725	273.629	358.975	292.67	255.089	405.409	360.672	352.236	356.299	255.492	250.796	366.241	252.778
2310046A06Rik	20.7216	14.0857	22.4192	14.1821	26.5686	39.8954	44.2997	10.9748	29.1693	32.5719	7.01117	5.68225	1.41643	8.13548	0	15.2057	7.56198	0.704386	3.37813	87.576	3.73303	6.4254	3.10064	134.516	0	94.1717	8.93329	1.45812	4.79374	0
2310046K01Rik	1082.3	1058.91	928.528	1100.53	976.397	573.59	1178.2	730.192	922.073	1098.46	196.313	372.188	683.426	718.247	885.283	309.183	347.851	400.796	710.253	963.336	794.389	537.164	866.629	958.429	593.967	832.012	541.357	730.517	828.358	708.567
2310046O06Rik	433.56	377.827	358.084	440.591	448.346	395.19	464.295	351.926	604.452	505.427	523.034	235.814	291.784	504.4	507.736	433.87	564.628	399.387	387.641	604.361	388.235	345.687	424.788	462.4	488.066	496.101	408.251	325.16	527.311	338.09
2310047B19Rik	151.427	123.457	123.928	163.567	137.825	149.043	166.976	121.455	155.569	140.396	133.212	156.262	155.099	162.71	131.19	131.783	166.364	108.475	141.037	172.551	151.561	134.291	132.552	159.738	184.176	160.189	135.786	131.96	146.688	150.087
2310047M10Rik	598.535	557.627	516.264	588.085	355.355	423.795	637.235	344.61	588.247	481.84	387.017	306.842	436.259	783.331	994.442	553.488	632.686	447.99	687.45	730.089	581.606	441.425	694.543	692.759	805.769	709.686	670.89	462.223	663.453	462.899
2310050B05Rik	10.3608	12.4285	10.5868	16.0731	3.32108	31.6152	8.51918	16.8281	48.6154	16.8476	120.592	14.2056	10.6232	3.48664	1.00145	124.687	83.1818	22.5404	4.22267	3.46836	7.46606	29.5569	0.77516	6.72582	2.3022	22.3294	33.0532	2.91623	9.58747	3.94965
2310050C09Rik	5856.24	5195.13	5345.11	5789.14	7615.23	3975.24	6700.34	2061.81	12952.8	11582.1	1113.37	5.68225	598.44	3043.83	107.155	2833.33	206.694	16.9053	21.9579	6115.58	1531.29	2309.29	2694.46	5063.7	2373.57	4662.96	619.97	97.6939	1065.17	55.2951
2310057J18Rik	0.796984	1.65714	0	0	0	0.752743	0	0	0	0	0	0	0	0	0	0	0	0	0	0	0	0	0	0	0	0	0	0	0	0
2310057M21Rik	236.704	150.8	219.833	174.913	222.512	161.087	216.387	130.235	228.493	226.88	98.1564	96.5983	194.05	292.877	289.42	132.797	136.116	110.589	145.26	330.361	206.81	201.758	262.004	240.448	241.731	201.935	209.039	118.837	280.913	131.128
2310057N15Rik	0	0	0	0	0	0	0	0	0	0	0	0	0	0	0	0	0	0	0	0	0	0	0	0	0	0	0	0	0	0
2310061C15Rik	165.773	119.314	149.461	133.312	388.566	143.021	197.645	132.43	439.159	321.227	164.061	241.496	169.971	252.2	197.286	158.139	352.892	198.637	188.331	276.601	186.652	167.06	233.323	230.359	437.418	216.498	265.319	167.684	291.459	139.028
2310061I04Rik	294.884	308.228	288.336	321.461	526.391	267.977	303.283	420.702	418.093	456.007	445.911	619.366	492.916	382.368	363.527	357.841	534.38	407.84	239.003	432.677	376.29	458.131	353.473	394.301	333.819	400.958	436.838	466.598	435.271	552.951
2310061J03Rik	36.6613	36.457	49.8204	47.2737	36.5319	54.9503	32.3729	59.9958	16.2051	37.0646	98.1564	85.2338	46.7421	43.0018	26.0377	100.358	95.7851	88.0483	48.1384	45.0886	35.0905	75.1772	34.8822	37.8327	32.2308	67.959	60.7464	52.4922	45.0611	60.8246
2310061N02Rik	0	0	0	0	0	0	0	0	0	0	0	0	0	0	0	0	0	0	0	0	0	0	0	0	0	0	0	0	0	0
2310065F04Rik	0	0	0.622756	0	1.66054	0	0	0	0	1.12317	0	2.84113	0	0	2.0029	1.01371	0	0	1.68907	3.46836	0	1.28508	0	0	0	0	0	0	0	0
2310067B10Rik	906.171	1142.6	762.253	975.729	684.142	999.643	866.401	1063.1	841.047	719.952	919.866	909.161	1322.23	882.119	897.301	1010.67	521.777	931.199	811.597	686.735	1105.72	864.217	859.652	919.756	465.044	874.729	510.091	1590.81	798.636	1362.63
2310068J16Rik	9.56381	5.79998	4.35929	10.4002	3.32108	11.2912	8.51918	7.31656	1.62051	4.49268	8.41341	22.729	7.79034	6.97327	3.00436	2.02743	10.0826	9.86141	1.68907	6.06962	5.22624	8.99556	3.10064	6.72582	0	7.76674	4.46664	8.01965	3.83499	11.059
2310069B03Rik	0	0.828569	0.622756	0	1.66054	0	0	2.19497	1.62051	1.12317	0	0	4.95749	0	3.00436	2.02743	0	4.22632	1.68907	1.73418	5.22624	0	2.32548	3.36291	0	0	0.893329	6.56153	0	3.15972
2310069G16Rik	0	1.65714	0.622756	0.945474	0	2.25823	1.70384	1.46331	0	1.12317	0	2.84113	2.83285	4.64885	0	0	0	0.704386	0	0	2.98643	5.14032	6.20128	1.68145	4.6044	0.970843	2.67999	0.729059	1.91749	0.78993
2310079F23Rik	186.494	121.8	118.324	149.385	124.54	116.675	175.495	79.7505	152.328	131.411	82.7318	62.5048	78.6117	117.383	114.165	102.385	85.7024	77.4825	86.1424	169.949	132.149	104.092	112.398	137.039	177.269	112.618	125.959	72.1768	108.338	71.8837
2310079G19Rik	0	0	0	0	0	0	0	0	0	0	0	0	0	0	0	0	0	0	0	0	0	1.28508	0	0.840727	0	0	0	0	0	0
2310081J21Rik	0	0	0	0	0	0	0	0	0	0	0	0	0	0	0	0	0	0	0	0	0	0	0	0	0	0	0	0	0	0
2400001E08Rik	886.247	851.769	1085.46	1075.95	1117.54	868.666	1041.9	708.974	884.801	1008.61	595.95	1051.22	1029.74	1574.8	1928.8	849.492	1484.67	831.88	1346.19	1118.55	1108.71	855.221	1463.5	1278.75	1503.34	999.968	1632.11	1141.71	1243.5	1016.64
2400003C14Rik	2172.58	1853.51	1917.46	2011.02	2595.42	1452.04	2145.98	1665.98	3685.05	3549.22	1569.1	1485.91	1814.44	2717.25	2379.45	1657.42	2150.12	1584.16	1906.11	2847.52	1695.54	1951.4	2071.23	2349.83	2753.43	2146.53	2163.64	1961.17	2392.07	1835.8
2400009B08Rik	11.9548	11.6	19.3054	8.50926	31.5503	13.5494	21.298	5.85324	58.3385	26.9561	7.01117	8.52338	4.95749	20.9198	7.01016	12.1646	55.4545	30.993	4.22267	23.4114	9.70588	17.9911	13.1777	31.1069	13.8132	20.3877	17.8666	3.64529	15.34	3.94965
2410001C21Rik	1578.03	1597.48	1517.66	1556.25	1760.17	1390.32	1871.66	1217.47	2649.54	2495.68	1249.39	1105.2	1146.6	1666.61	1367.98	1483.06	1577.93	1179.14	1304.8	1937.08	1311.79	1382.1	1419.32	1922.74	1498.73	1903.82	1311.41	1262.73	1431.41	1241.77
2410002F23Rik	336.327	565.084	493.222	516.229	596.134	446.377	622.752	733.851	912.35	712.09	1093.74	463.104	670.678	608.999	987.431	880.917	831.818	636.765	733.9	802.057	703.303	1456.64	581.37	853.338	517.995	823.275	643.197	824.565	969.293	842.856
2410002I01Rik	573.032	598.227	470.803	607.94	566.244	442.613	629.568	633.614	1004.72	921	611.374	289.795	445.466	738.005	648.941	454.144	514.215	358.533	463.649	678.064	490.52	689.446	633.306	712.096	536.412	711.628	421.651	518.361	815.894	441.571
2410002O22Rik	504.491	436.656	551.139	527.574	451.667	520.146	546.08	398.752	358.134	470.608	325.318	514.244	436.968	495.102	518.752	360.882	390.702	335.288	453.514	413.602	453.19	396.447	459.67	454.833	573.247	361.153	549.397	468.056	381.581	435.252
2410003K15Rik	164.976	151.628	218.587	189.095	403.511	159.582	215.535	166.086	293.313	316.734	162.659	184.673	161.473	216.171	206.299	171.318	433.553	189.48	159.617	184.69	168.733	215.894	205.417	187.482	366.05	195.139	276.932	169.142	198.461	181.684
2410003L11Rik	0	0	0.622756	0	0	0	0	1.46331	0	1.12317	0	2.84113	0	0	0	0	0	0	0	0.867089	0	0.64254	0	0	0	0	0	0	0	0.78993
2410004A20Rik	1.59397	0.828569	0.622756	0	0	0.752743	1.70384	4.38993	1.62051	0	1.40223	25.5701	12.7478	12.7843	13.0189	2.02743	7.56198	16.2009	2.5336	6.06962	8.21267	1.28508	5.42612	1.68145	6.90659	1.94169	6.2533	6.56153	4.79374	9.47916
2410004B18Rik	184.103	154.942	208	197.604	205.907	149.043	197.645	196.084	184.739	189.816	131.81	238.655	197.591	277.769	356.517	124.687	184.008	200.75	243.226	318.222	216.516	204.328	278.282	245.492	361.445	209.702	284.972	212.885	296.253	235.399
2410004I01Rik	18.3306	24.0285	18.6827	20.8004	18.2659	7.52743	20.446	21.218	0	13.478	9.81564	2.84113	0.708213	4.64885	1.00145	7.096	0	2.81754	1.68907	5.20253	3.73303	5.78286	3.8758	5.88509	2.3022	3.88337	6.2533	0	8.62872	1.57986
2410004N09Rik	153.818	128.428	190.563	152.221	730.637	130.977	188.274	160.964	578.524	577.31	450.117	161.944	135.977	299.851	299.434	244.305	796.528	197.933	194.243	442.215	158.281	269.867	243.4	247.174	455.835	326.203	365.372	185.181	381.581	230.66
2410004P03Rik	3.18794	0.828569	0.622756	2.83642	0	1.50549	2.55575	0.731656	0	0	8.41341	0	2.12464	0	0	3.04114	5.04132	2.11316	0.844533	0.867089	1.49321	1.28508	1.55032	2.52218	0	2.91253	2.67999	4.37435	1.91749	1.57986
2410006H16Rik	459.063	526.97	647.043	549.32	2426.05	330.454	720.723	598.494	1210.52	2094.71	1455.52	275.589	408.639	1025.07	867.257	903.219	2162.73	539.56	623.266	1665.68	600.271	881.565	848.025	912.189	1475.71	1372.77	1097.9	639.385	1075.71	784.401
2410007B07Rik	0	0	0	0	0	0	0	0	0	1.12317	1.40223	2.84113	0	0	0	0	5.04132	0	0	0	0	0	0	0	0	0	0	0	0.958747	0.78993
2410012E07Rik	0	0	0	0	0	0	0	0	0	0	0	0	0	0	0	0	0	0	0	0	0	0	0	0	0	0	0	0	0	0
2410012M07Rik	0	0	0	0	0	0	0	0	0	0	0	0	0	0	0	0	0	0	0	0	0	0	0	0	0	0	0	0	0	0
2410015M20Rik	997.028	1006.71	1044.36	1008.82	2334.72	870.171	1232.73	811.406	1591.35	2062.14	698.313	1409.2	971.668	1376.06	1278.85	738.997	1409.05	736.084	797.24	1265.95	1025.09	1161.71	1230.18	1263.61	1349.09	1252.39	1231.9	971.106	1414.15	1013.48
2410016O06Rik	285.32	196.371	241.629	224.077	318.824	176.142	278.577	200.474	362.995	353.799	201.922	170.468	259.914	416.072	457.663	179.427	211.735	212.725	303.187	372.848	353.891	408.013	352.698	381.69	296.984	353.387	245.665	241.318	477.456	244.088
2410017I17Rik	0	0	0	0	3.32108	0.752743	0.851918	0	0	0	0	0	0	0	1.00145	0	0	0	0	0	0	0	0	0	0	0.970843	0	0	0	0.78993
2410017P09Rik	118.751	118.485	122.683	115.348	222.512	102.373	123.528	109.748	176.636	258.329	95.352	110.804	112.606	148.763	104.151	75.0148	186.529	92.2746	122.457	153.475	119.457	166.418	117.824	165.623	168.06	139.801	160.799	121.024	140.936	127.179
2410018L13Rik	0	0.828569	0	0	0	0	0	0	1.62051	0	0	2.84113	0	1.16221	0	1.01371	0	3.52193	0.844533	0	0	0	0	1.68145	0	0	0	0	0	0
2410018M08Rik	117.954	107.714	184.336	143.712	141.146	493.047	148.234	100.968	139.364	125.795	155.648	178.991	155.099	185.954	137.199	118.605	184.008	118.337	115.701	158.677	114.977	140.716	177.512	325.361	177.269	134.947	540.464	144.354	121.761	118.49
2410021H03Rik	0	0	0	0	0	0	0	0	0	0	0	0	0	0	0	0	0	0	0	0	0	0	0	0	0	0	0	0	0	0
2410022L05Rik	74.9165	60.4855	87.1858	70.9105	147.788	70.7579	62.19	86.3354	105.333	121.302	103.765	181.832	94.9006	135.979	157.228	94.2754	143.678	99.3184	87.8315	103.184	99.2986	107.947	132.552	90.7985	188.78	118.443	175.986	88.9452	128.472	113.75
2410042D21Rik	280.539	246.085	305.15	275.133	498.162	243.136	323.729	237.788	393.785	536.875	194.911	252.86	285.41	355.637	380.552	208.825	292.397	160.6	304.877	368.513	281.471	324.483	372.852	396.823	414.396	333.97	354.652	271.21	396.921	298.594
2410057H14Rik	0.796984	0.828569	0.622756	0	3.32108	0	0	2.19497	1.62051	1.12317	2.80447	5.68225	1.41643	0	0	2.02743	2.52066	2.81754	0	0.867089	1.49321	0.64254	0	0.840727	0	0.970843	4.46664	1.45812	0	0
2410066E13Rik	8.76683	14.0857	12.4551	16.0731	4.98162	19.5713	5.11151	11.7065	0	2.24634	16.8268	22.729	16.2889	8.13548	5.00726	12.1646	7.56198	11.9746	5.91173	6.93671	11.9457	3.85524	13.1777	5.88509	6.90659	8.73758	12.5066	10.2068	11.505	29.2274
2410075B13Rik	85.2773	84.514	113.964	87.9291	101.293	85.8127	127.788	65.1173	108.574	78.6219	67.3073	82.3927	65.8638	56.9484	68.0987	95.2891	75.6198	61.986	59.9619	102.317	78.3937	70.6794	65.8886	81.5505	117.412	66.9881	75.0396	67.0734	85.3285	75.8333
2410076I21Rik	6.37588	4.97141	7.47307	2.83642	1.66054	2.25823	0.851918	8.04821	4.86154	3.36951	8.41341	2.84113	0	0	1.00145	8.10971	5.04132	2.11316	0	1.73418	1.49321	1.92762	0	1.68145	0	3.88337	1.78666	0.729059	0	1.57986
2410088K16Rik	0	0	1.24551	0	0	0	0	0.731656	6.48206	1.12317	1.40223	0	0.708213	0	0	3.04114	2.52066	0	0	0	0	0	0	0.840727	0	0	0	1.45812	2.87624	0.78993
2410089E03Rik	177.728	221.228	193.677	173.967	194.283	221.307	200.201	212.912	207.426	168.476	328.123	110.804	121.813	218.496	156.226	250.387	269.711	229.63	173.974	173.418	154.548	210.111	167.435	195.049	207.198	177.664	200.106	131.231	183.121	129.549
2410091C18Rik	300.463	275.913	310.755	280.806	355.355	313.141	298.171	291.199	269.005	242.605	302.883	386.393	279.036	256.849	212.308	298.032	279.793	308.521	233.936	247.12	234.434	269.867	262.779	229.519	262.451	233.002	257.279	279.959	241.604	248.828
2410114N07Rik	0	0	0	0	0	0	0	0	0	0	0	0	0	0	0	0	0	0	0	0	0	0	0	0	0	0	0	0	0	1.57986
2410124H12Rik	0	0	0	0	0	0	0	0	0	0	0	17.0468	2.83285	0	0	0	0	0.704386	0	0	1.49321	0	0	0	0	0.970843	0	3.64529	0	4.73958
2410127L17Rik	127.518	111.857	133.892	141.821	97.9718	129.472	162.716	94.3836	55.0975	108.948	60.2961	99.4394	104.816	115.059	174.253	63.864	60.4958	42.2632	123.302	108.386	115.724	113.087	165.109	135.357	145.038	99.9968	107.199	104.255	153.4	114.54
2410131K14Rik	90.8562	100.257	87.8085	95.4928	99.6324	73.0161	60.4862	59.9958	87.5078	74.1292	89.743	116.486	93.4841	75.5438	166.241	110.495	100.826	95.0921	92.8987	102.317	114.977	95.096	100.771	109.295	94.3901	100.968	101.84	99.152	90.1222	101.111
2410137F16Rik	0.796984	5.79998	7.47307	1.89095	13.2843	7.52743	6.81535	3.65828	29.1693	16.8476	1.40223	0	0.708213	4.64885	1.00145	2.02743	5.04132	0.704386	0.844533	13.8734	2.98643	6.4254	0.77516	10.9295	6.90659	11.6501	4.46664	2.18718	4.79374	0
2410137M14Rik	0	0	0	0	3.32108	0	1.70384	0	3.24103	1.12317	1.40223	5.68225	0	0	4.00581	1.01371	5.04132	0.704386	14.3571	5.20253	2.98643	2.57016	0	0.840727	2.3022	3.88337	0.893329	1.45812	0.958747	0
2410141K09Rik	0	0	0	0	0	0	0	0	0	0	0	0	0	0	0	0	0	0	0	0	0	0	0	0	0	0	0	0	0	0
2500003M10Rik	1719.1	1524.57	1442.92	1535.45	1688.77	1464.09	1725.99	1762.56	1865.21	1843.12	1772.42	1522.84	1536.82	2102.44	2252.26	1577.34	2059.38	1591.91	1806.46	2043.73	1741.83	1863.37	1937.9	1814.29	2053.56	1774.7	1951.03	1613.41	1917.49	1707.83
2500004C02Rik	30.2854	33.1428	28.024	19.8549	28.2292	28.6042	37.4844	22.6813	25.9282	41.5573	42.067	39.7758	43.9092	29.0553	14.0203	22.3017	30.2479	30.993	17.7352	26.0127	26.8778	27.6292	28.6809	22.6996	13.8132	17.4752	20.5466	36.4529	37.3911	33.967
2510002D24Rik	321.982	287.513	358.707	292.151	689.124	253.675	392.734	379.729	850.77	776.111	487.978	420.487	314.447	392.828	320.465	364.937	718.388	402.909	254.205	555.804	300.136	364.32	336.419	327.884	469.648	505.809	317.132	341.929	443.9	390.226
2510003D18Rik	0	0	0.622756	0	1.66054	0.752743	0	0	6.48206	2.24634	0	0	0.708213	0	1.00145	0	0	0.704386	0	0	0.746606	1.28508	0.77516	0	0	0.970843	1.78666	1.45812	0.958747	0
2510003E04Rik	544.34	402.685	460.216	443.427	305.539	497.563	470.259	433.872	254.421	290.901	406.648	397.758	331.444	350.988	278.404	505.843	378.099	396.569	306.566	318.222	367.33	336.691	413.935	353.105	439.72	345.62	403.785	309.85	364.324	320.712
2510006D16Rik	645.557	644.627	620.887	641.977	823.628	613.486	723.279	524.597	756.78	847.994	482.369	630.73	652.973	610.161	565.82	514.967	622.603	526.176	570.06	552.336	689.118	623.264	616.252	747.406	451.231	660.173	510.984	659.798	548.403	740.955
2510009E07Rik	416.026	384.456	477.653	383.862	443.364	504.338	356.102	490.209	298.175	326.843	788.056	383.552	288.243	259.173	172.25	676.147	393.223	397.274	330.213	418.804	288.937	257.016	259.679	284.166	419	352.416	282.292	194.659	299.129	219.601
2510012J08Rik	545.137	503.77	472.049	496.374	494.841	544.233	536.708	573.618	562.319	485.21	580.525	375.029	575.777	572.971	883.28	525.104	458.76	549.421	615.665	670.26	687.624	673.382	732.526	654.926	628.5	619.398	473.464	573.04	747.823	541.892
2510039O18Rik	1174.76	1066.37	1104.15	1225.33	959.792	911.572	1196.95	1008.22	1178.11	1038.93	747.391	1059.74	1225.92	1580.61	1503.18	984.316	1124.21	1136.17	1365.61	1257.28	1371.52	868.715	1481.33	1344.32	1381.32	1184.43	1137.21	1227.01	1437.16	1456.63
2510049J12Rik	42.2402	38.9427	58.539	58.6194	49.8162	44.4119	57.9304	236.325	89.1283	84.2378	2.80447	235.814	258.498	95.3014	105.152	29.3977	52.9338	231.743	133.436	39.019	146.335	46.9054	67.4389	75.6654	96.6923	60.1922	106.306	269.752	52.7311	289.114
2600006L11Rik	0	0	0	0	1.66054	2.25823	0	0	0	0	0	11.3645	3.54107	0	1.00145	1.01371	0	1.40877	0.844533	0	0	1.28508	0.77516	1.68145	0	1.94169	1.78666	4.37435	0	1.57986
2610001J05Rik	448.702	449.084	488.863	493.537	826.949	470.465	556.303	486.551	576.903	704.228	535.654	551.179	525.494	796.115	1117.62	515.98	814.173	529.698	753.324	601.76	508.439	614.269	582.92	624.66	817.28	538.818	1000.53	708.645	730.565	604.297
2610002D18Rik	8.76683	8.28569	14.3234	9.45474	14.9449	14.3021	5.11151	13.1698	4.86154	2.24634	9.81564	14.2056	19.83	10.4599	20.029	0	7.56198	6.33948	16.8907	18.2089	21.6516	12.8508	20.9293	17.6553	18.4176	6.7959	17.8666	18.9555	12.4637	6.31944
2610002I17Rik	106.796	108.543	128.91	104.948	209.228	108.395	139.715	98.0419	218.769	185.323	131.81	181.832	139.518	160.385	131.19	111.509	189.049	105.658	135.125	188.158	129.163	142.001	134.103	172.349	241.731	162.131	138.466	134.876	143.812	129.549
2610002J02Rik	418.417	389.427	523.737	466.119	705.729	462.184	447.257	518.744	907.488	703.105	706.726	417.646	372.52	806.575	552.801	574.776	758.719	505.045	470.405	757.836	491.267	488.331	546.488	533.021	773.539	715.511	513.664	417.022	718.102	462.899
2610002M06Rik	122.736	150.8	125.174	124.803	159.412	143.021	145.678	166.086	90.7488	161.737	172.475	261.384	191.926	123.194	148.215	167.263	158.802	228.926	178.197	131.798	159.027	129.793	136.428	95.8429	108.203	127.18	140.253	215.801	156.276	235.399
2610005L07Rik	62.1648	77.8855	45.4612	52.9465	21.587	66.2414	51.967	75.3605	53.477	23.5866	64.5028	42.6169	53.8242	38.353	29.0421	57.7817	25.2066	36.6281	31.2477	31.2152	62.7149	54.6159	44.9593	49.6029	20.7198	75.7257	24.1199	50.3051	57.5248	52.9253
2610008E11Rik	238.298	177.314	158.803	187.204	224.173	201.735	172.087	254.616	252.8	262.822	375.799	247.178	158.64	201.063	123.179	302.087	191.57	230.334	162.995	165.614	149.321	203.043	148.831	187.482	188.78	227.177	190.279	162.58	182.162	140.608
2610015P09Rik	128.314	74.5712	102.132	86.9836	227.494	96.3512	129.492	154.379	409.99	223.511	330.927	142.056	123.229	168.521	122.177	155.098	405.826	166.235	84.4533	234.114	103.778	149.069	143.405	142.924	292.379	176.693	186.706	120.295	191.749	150.087
2610016A17Rik	1.59397	1.65714	4.35929	1.89095	4.98162	3.76372	1.70384	2.92662	17.8257	4.49268	2.80447	0	2.12464	0	0	1.01371	2.52066	9.86141	0.844533	0	0	0	0	0	0	0	1.78666	0	0	0.78993
2610017I09Rik	0	0	0	0	0	0	0	0	0	0	0	0	0	0	0	0	0	0	0	0	0	0	0	0	0	0	0	0	0	0
2610018G03Rik	69.3376	67.9427	43.5929	90.7655	28.2292	70.0051	56.2266	44.631	8.10257	19.0939	36.4581	39.7758	60.9063	40.6774	54.0784	41.5623	7.56198	54.2377	60.8064	26.8798	60.4751	44.3353	41.8586	47.9214	25.3242	34.9503	27.6932	61.97	40.2674	65.5642
2610019E17Rik	45.4281	33.9713	50.4432	62.4013	305.539	53.4448	86.8957	59.9958	319.241	253.837	143.028	31.2524	78.6117	133.654	155.225	82.1108	267.19	86.6395	74.3189	175.152	75.4072	160.635	110.848	110.976	223.313	119.414	132.213	66.3443	175.451	71.8837
2610019F03Rik	53.398	70.4284	74.7307	84.1472	21.587	76.0271	35.7806	77.5555	11.3436	13.478	106.57	102.281	71.5295	19.7576	9.01307	153.071	35.2892	145.808	31.2477	37.2848	61.2217	35.9823	27.1306	26.9033	23.022	36.892	33.0532	53.9503	18.2162	68.7239
2610020C07Rik	3.98492	6.62855	1.86827	13.2366	18.2659	9.78566	11.0749	3.65828	1.62051	3.36951	11.2179	8.52338	2.12464	8.13548	3.00436	8.10971	10.0826	7.04386	3.37813	6.06962	3.73303	4.49778	6.97644	10.9295	4.6044	4.85421	11.6133	18.2265	2.87624	8.68923
2610020H08Rik	43.8341	35.6285	42.9701	27.4187	44.8346	35.3789	40.0402	30.7295	76.1642	80.8683	25.2402	25.5701	36.8271	32.5419	32.0465	27.3703	22.6859	57.0553	36.3149	33.8165	26.8778	42.4077	37.2077	42.0364	57.555	33.9795	28.5865	48.8469	51.7723	27.6476
2610021K21Rik	13.5487	9.94283	13.7006	5.67284	19.9265	20.3241	8.51918	8.77987	11.3436	12.3549	1.40223	25.5701	21.2464	5.81106	9.01307	1.01371	2.52066	7.04386	4.22267	16.4747	8.95928	14.1359	13.9529	8.40727	6.90659	5.82506	9.82662	19.6846	10.5462	7.8993
2610027L16Rik	325.967	360.428	371.162	366.844	318.824	328.196	373.14	361.438	244.698	247.097	283.251	284.113	381.019	402.125	665.965	315.265	264.669	310.634	426.489	365.045	427.805	375.244	439.516	349.742	320.006	288.34	511.877	423.583	440.065	388.646
2610028E06Rik	1.59397	0.828569	2.49102	0	0	2.25823	1.70384	2.19497	1.62051	0	5.60894	2.84113	2.83285	0	1.00145	8.10971	0	4.22632	0.844533	0	1.49321	3.2127	1.55032	0	0	2.91253	3.57332	0	0	2.36979
2610028H24Rik	0	0	0	0	0	0	0	0.731656	1.62051	0	1.40223	0	0	0	0	3.04114	0	1.40877	0	0	0	0.64254	0	0	2.3022	2.91253	0.893329	0	0	0
2610029G23Rik	348.282	282.542	356.216	359.28	602.776	356.048	369.733	261.933	559.078	484.086	291.665	250.019	245.75	540.429	462.671	254.442	441.115	223.995	385.107	521.121	388.982	447.851	506.179	397.664	598.572	396.104	561.011	280.688	540.733	308.073
2610029I01Rik	187.291	191.399	163.785	182.476	214.21	289.053	166.976	294.857	218.769	208.91	201.922	304.001	176.345	92.977	69.1002	421.705	279.793	161.304	131.747	117.057	100.792	148.427	100.771	138.72	78.2747	149.51	105.413	117.378	109.297	74.2534
2610034B18Rik	349.876	364.57	336.288	345.098	335.429	341.746	371.436	457.285	316	349.306	301.48	335.253	443.341	510.211	612.888	288.908	380.62	366.281	426.489	329.494	497.24	403.515	493.777	385.894	414.396	347.562	466.318	561.375	505.26	444.731
2610034M16Rik	0	0	0	0	1.66054	0	0	0	0	0	0	0	0	1.16221	0	0	0	0.704386	0.844533	0	0	0	0	0	0	0	0	0.729059	0	0
2610035D17Rik	160.991	133.4	175.617	150.33	184.32	133.236	155.901	106.09	259.282	204.417	180.888	173.309	140.226	309.148	178.258	212.88	153.76	164.826	211.978	260.994	186.652	180.554	251.927	207.66	271.659	203.877	200.999	191.742	259.82	159.566
2610035F20Rik	0	0	0	0	0	0	0	0	0	0	0	0	0	0	0	0	0	0	0	0	0	0	0	0	0	0	0	0	0	0
2610037D02Rik	0	0	0	0	0	0	0	1.46331	0	1.12317	0	2.84113	0	0	0	0	0	0.704386	2.5336	0	0	0.64254	0	0	0	0.970843	1.78666	0	0	0
2610039C10Rik	118.751	87.8283	125.797	95.4928	119.559	106.137	134.603	109.748	123.159	133.657	106.57	110.804	162.889	173.17	193.28	76.0285	168.884	145.808	152.861	179.487	130.656	167.06	158.908	179.916	269.357	119.414	184.919	144.354	167.781	130.338
2610044O15Rik	113.172	106.057	100.264	64.2922	107.935	100.115	109.897	121.455	123.159	121.302	137.419	93.7572	87.1102	74.3816	86.1248	122.659	105.868	116.224	90.3651	126.595	101.538	84.8153	89.9185	73.984	140.434	78.6383	97.3729	57.5956	84.3697	71.0937
2610100L16Rik	0	0	0	0	0	0	0	0	0	1.12317	0	0	0	0	0	0	0	0	0	0	0	0	0	0.840727	2.3022	0	0	0	0	0
2610101N10Rik	579.408	546.856	716.169	600.376	983.039	666.178	689.202	737.509	1479.53	1089.48	1218.54	818.245	619.687	597.377	864.253	752.176	1956.03	779.755	767.681	926.918	636.855	784.542	628.655	581.783	1144.19	745.607	929.062	678.025	883.006	691.189
2610109H07Rik	0.796984	1.65714	0	0	0	3.01097	0.851918	0	0	1.12317	2.80447	0	4.24928	1.16221	4.00581	1.01371	0	2.11316	10.1344	0	7.46606	1.28508	2.32548	0.840727	0	0	5.35997	6.56153	0	7.10937
2610203C20Rik	367.41	402.685	302.659	344.152	134.504	549.503	310.95	509.232	92.3693	108.948	663.257	122.168	204.674	142.952	199.289	615.324	105.868	332.47	298.965	209.836	270.271	338.619	189.914	203.456	128.923	253.39	303.732	158.206	160.111	150.877
2610203C22Rik	7.17286	5.79998	8.09582	7.56379	6.64216	15.0549	5.11151	2.92662	4.86154	3.36951	1.40223	2.84113	3.54107	10.4599	7.01016	3.04114	10.0826	4.9307	13.5125	10.4051	7.46606	5.14032	7.7516	9.248	13.8132	2.91253	5.35997	3.64529	7.66998	8.68923
2610204G22Rik	8.76683	7.45712	10.5868	16.0731	4.98162	13.5494	7.66726	8.77987	16.2051	20.2171	16.8268	14.2056	5.66571	4.64885	9.01307	15.2057	25.2066	2.11316	6.75627	12.1392	12.6923	8.35302	6.97644	8.40727	13.8132	15.5335	7.14663	12.394	5.75248	10.2691
2610206C17Rik	2.39095	0.828569	1.86827	0.945474	6.64216	3.01097	3.40767	0.731656	0	7.86219	5.60894	0	3.54107	3.48664	1.00145	4.05486	2.52066	1.40877	3.37813	1.73418	0.746606	1.92762	1.55032	5.88509	0	3.88337	1.78666	5.10341	1.91749	3.15972
2610301B20Rik	118.751	143.342	145.102	136.148	121.219	173.131	111.601	142.673	72.9232	146.012	173.877	144.897	123.937	142.952	151.219	235.182	219.297	146.512	186.642	108.386	111.991	190.834	114.724	160.579	158.852	146.597	152.759	168.413	168.739	146.137
2610301G19Rik	600.926	714.226	517.51	661.832	733.959	624.777	792.284	688.488	850.77	835.639	612.777	619.366	770.536	665.947	733.063	564.639	468.843	633.243	602.152	710.146	745.113	854.579	743.378	734.796	405.187	749.491	489.544	820.191	712.349	774.922
2610305D13Rik	10.3608	19.8857	14.3234	11.3457	13.2843	16.5604	11.0749	18.2914	3.24103	6.73902	28.0447	39.7758	24.0792	13.9465	9.01307	37.5074	10.0826	39.4456	12.668	6.93671	10.4525	10.9232	12.4026	12.6109	6.90659	7.76674	30.3732	25.5171	3.83499	26.0677
2610306M01Rik	36.6613	40.5999	52.3115	41.6008	84.6875	51.9393	46.0036	60.7274	66.4411	80.8683	103.765	59.6637	35.4107	66.2461	62.09	78.056	83.1818	50.0114	52.3611	58.9621	53.7557	57.8286	44.1841	59.6916	96.6923	57.2797	50.9198	33.5367	65.1948	63.9844
2610307P16Rik	4.78191	3.31428	11.2096	6.61832	8.3027	6.77469	2.55575	5.12159	1.62051	0	9.81564	2.84113	2.12464	8.13548	1.00145	3.04114	2.52066	7.74825	5.0672	2.60127	2.98643	2.57016	3.8758	0.840727	0	3.88337	1.78666	0.729059	2.87624	6.31944
2610316D01Rik	0	0	1.24551	0	0	0	0	0	0	0	0	0	0	0	0	0	0	0	0	0	0	0	0	0	0	0	0	0.729059	0	0
2610318N02Rik	1.59397	0	0.622756	0	3.32108	0	1.70384	6.5849	0	1.12317	0	25.5701	13.4561	0	0	5.06857	2.52066	7.74825	1.68907	2.60127	8.21267	0.64254	0.77516	0	2.3022	1.94169	2.67999	5.83247	2.87624	7.10937
2610507B11Rik	1590.78	1594.17	1518.28	1627.16	1504.45	1715.5	1604.16	1862.8	1665.89	1284.91	1815.89	3903.71	3574.35	2237.26	2880.18	1827.73	2349.25	2840.09	2456.75	1775.8	2513.08	1757.35	2237.89	1872.3	2152.56	1719.36	2424.49	3648.21	1960.64	3425.93
2610507I01Rik	229.532	251.056	206.755	219.35	282.292	242.383	276.021	249.495	491.016	424.558	356.168	198.879	230.169	317.284	231.335	277.758	294.917	243.718	189.175	279.203	238.167	280.79	224.796	276.599	292.379	285.428	193.852	200.491	347.066	229.87
2610524H06Rik	81.2924	63.7998	112.096	102.111	151.109	85.06	90.3033	48.2893	176.636	177.461	98.1564	79.5516	92.0677	145.276	125.181	114.55	163.843	88.7527	111.478	132.665	80.6335	100.879	81.3918	156.375	195.687	136.889	206.359	102.068	135.183	120.859
2610528A11Rik	23.1125	16.5714	21.7964	17.0185	49.8162	11.2912	27.2614	13.1698	38.8923	23.5866	120.592	19.8879	92.0677	221.982	409.594	79.0697	713.347	97.2053	470.405	99.7153	169.48	165.775	267.43	128.631	232.522	74.7549	705.73	183.723	457.322	191.953
2610528E23Rik	94.8411	67.9427	75.3534	90.7655	194.283	88.071	94.5629	80.4821	129.641	113.44	155.648	329.571	110.481	139.465	103.15	76.0285	138.636	82.4132	100.499	140.468	92.5792	130.436	131.777	111.817	142.736	103.88	131.319	83.8418	117.926	83.7326
2610528J11Rik	538.761	546.027	787.163	724.233	677.5	471.217	749.688	439.725	452.124	616.621	68.7095	443.216	489.375	620.621	561.814	158.139	325.165	256.397	483.918	450.019	535.317	402.23	610.826	747.406	412.093	448.529	458.278	560.646	563.743	456.58
2700007P21Rik	207.216	200.514	243.497	233.532	252.402	211.521	222.351	234.861	189.6	215.649	273.436	255.701	217.421	206.874	291.422	261.538	211.735	242.309	268.562	208.968	185.905	249.948	213.169	232.881	264.753	203.877	283.185	253.712	229.141	236.189
2700023E23Rik	120.345	115.171	181.222	149.385	461.63	155.818	207.016	185.841	320.862	292.024	422.073	110.804	189.801	389.341	294.427	235.182	511.694	147.217	210.289	422.272	232.941	363.678	289.135	309.388	511.088	315.524	322.492	169.871	418.972	197.483
2700029M09Rik	304.448	202.171	299.545	260.005	571.226	323.68	300.727	264.128	563.939	433.544	380.006	335.253	293.908	313.797	293.425	294.991	370.537	254.988	284.608	437.88	276.991	351.47	318.591	315.273	446.626	325.232	357.332	247.151	345.149	213.281
2700038G22Rik	47.8191	45.5713	67.2576	63.3467	101.293	63.9832	74.1169	51.2159	178.257	110.071	58.8939	90.9161	92.0677	105.761	144.209	50.6857	151.24	57.7597	55.7392	169.082	101.538	89.3131	87.5931	68.9396	145.038	77.6674	74.1463	53.9503	136.142	63.9844
2700046A07Rik	0	0.828569	0.622756	0	0	0.752743	0	0	0	0	0	0	1.41643	0	0	0	0	0.704386	0	0	0	0	0	0	0	0	0	0	0	2.36979
2700046G09Rik	15.9397	21.5428	26.1557	20.8004	51.4767	32.368	25.5575	34.3878	72.9232	35.9415	40.6648	28.4113	31.8696	19.7576	27.0392	36.4937	57.9752	33.8105	21.1133	38.1519	15.6787	23.774	21.7045	21.0182	20.7198	23.3002	32.1598	48.1179	24.9274	33.967
2700049A03Rik	100.42	93.6283	84.072	128.584	91.3297	94.8457	104.786	112.675	82.6462	87.6073	124.799	73.8693	65.1556	76.706	65.0944	102.385	78.1404	73.2562	66.7181	104.918	75.4072	82.2452	89.1434	73.1433	92.0879	101.938	81.2929	86.758	61.3598	90.0521
2700050L05Rik	375.38	226.199	257.198	232.587	411.814	199.477	304.987	220.96	539.631	397.602	298.676	275.589	291.076	393.99	407.591	272.689	327.686	301.477	264.339	547.133	298.643	297.496	400.758	348.902	499.577	380.57	335.892	261.732	430.477	245.668
2700054A10Rik	3.98492	9.94283	8.09582	3.78189	6.64216	11.2912	13.6307	9.51152	24.3077	10.1085	12.6201	25.5701	13.4561	9.2977	4.00581	15.2057	5.04132	17.6097	5.0672	13.8734	7.46606	10.2806	7.7516	9.248	4.6044	7.76674	5.35997	4.37435	7.66998	10.2691
2700060E02Rik	1150.85	1017.48	1245.51	1140.24	2680.11	1058.36	1340.07	1156.75	2032.13	2661.91	1506	1386.47	1199.71	1724.72	1459.12	1534.76	2840.78	1296.07	1308.18	1713.37	1137.83	1358.97	1403.04	1353.57	2113.42	1421.31	1662.49	1326.89	1548.38	1278.9
2700062C07Rik	109.984	106.057	132.647	114.402	92.9902	117.428	130.343	136.82	140.985	148.258	110.777	105.122	97.0252	138.303	120.174	137.865	168.884	114.815	110.634	120.525	91.086	114.372	90.6937	105.932	94.3901	100.968	142.039	131.231	101.627	124.019
2700069I18Rik	0	0	0	1.89095	0	0	0	0	0	1.12317	0	0	0	0	0	0	0	0.704386	0	0	0	1.28508	0	0	2.3022	0	0	0	0	0
2700070H01Rik	0	0	0.622756	0	0	1.50549	0.851918	0	0	0	8.41341	0	0	0	0	2.02743	0	1.40877	0	0	0.746606	0	0	0	0	0.970843	1.78666	0	0	0
2700078E11Rik	516.446	461.513	478.276	456.664	489.859	420.784	483.89	468.26	489.395	564.955	396.832	534.132	521.245	492.778	577.838	521.049	463.801	448.694	505.031	482.969	430.045	447.208	493.002	512.003	504.181	449.5	469.891	527.839	488.002	488.177
2700081L22Rik	0	0.828569	1.24551	2.83642	0	0.752743	1.70384	0	0	1.12317	2.80447	8.52338	0.708213	0	1.00145	0	5.04132	0	0.844533	0	2.23982	0.64254	2.32548	0.840727	4.6044	0	0.893329	2.18718	0.958747	2.36979
2700081O15Rik	453.484	560.113	280.863	329.025	280.631	502.833	336.508	620.444	228.493	190.939	702.52	335.253	320.821	242.902	220.319	860.643	126.033	567.735	285.452	274.867	431.538	411.868	306.188	277.44	101.297	379.599	198.319	231.112	316.387	216.441
2700086A05Rik	0	1.65714	0.622756	0.945474	1.66054	0.752743	0.851918	1.46331	3.24103	0	5.60894	2.84113	0.708213	0	0	9.12342	0	0.704386	0	0	0.746606	0.64254	0	0	0	0.970843	0	0	0.958747	2.36979
2700089E24Rik	867.916	719.198	832.624	813.107	833.591	897.27	887.699	924.813	714.647	830.023	1086.73	1429.09	949.714	729.869	938.36	1134.35	1197.31	943.877	930.676	770.842	757.059	835.945	758.881	804.576	1024.48	734.928	1020.18	859.56	836.986	958.185
2700089I24Rik	0	0	0	0	0	0	0	0	0	0	0	2.84113	0.708213	0	0	0	0	0	0	0	0	0	0	0	0	0	0	0	0	0
2700090O03Rik	1.59397	0	0.622756	0	0	2.25823	0	0	1.62051	0	0	0	0	0	0	0	0	0.704386	0	0	0	0	0	0.840727	2.3022	0	0	0	0	0.78993
2700094K13Rik	337.124	282.542	413.51	340.371	851.857	328.949	419.996	265.591	597.97	606.512	330.927	360.823	399.432	519.509	472.685	253.428	564.628	326.835	435.779	652.051	370.317	485.76	470.522	424.567	748.214	417.462	523.491	359.426	524.435	368.108
2700097O09Rik	77.3075	78.7141	103.377	64.2922	97.9718	94.0929	82.6361	80.4821	110.195	126.918	86.9386	73.8693	84.9856	91.8147	75.1089	48.6583	100.826	60.5772	74.3189	92.7785	68.6878	80.9601	92.244	67.2582	85.1813	94.1717	84.8663	72.9059	109.297	67.1441
2700099C18Rik	33.4733	24.0285	24.9102	9.45474	53.1373	33.8735	28.9652	24.8763	74.5437	41.5573	22.4358	22.729	47.4503	38.353	31.045	19.2606	32.7686	42.2632	32.0923	26.0127	26.1312	41.1226	41.0835	44.5585	55.2528	25.2419	47.3464	36.4529	41.2261	22.118
2810001G20Rik	54.1949	52.1998	63.5211	38.7644	76.3848	51.9393	46.0036	65.849	116.677	86.4841	86.9386	147.739	87.1102	108.086	66.0958	84.1382	95.7851	99.3184	50.672	111.855	75.4072	73.8921	65.8886	85.7542	147.341	94.1717	69.6797	85.2999	92.0397	85.3125
2810002D19Rik	51.007	51.3713	54.8025	51.0556	51.4767	60.9722	45.1517	62.9224	17.8257	50.5427	61.6983	56.8225	41.0764	32.5419	39.0566	59.8091	37.8099	57.7597	33.7813	26.0127	42.5566	34.6972	44.1841	35.3105	34.533	39.8045	31.2665	44.4726	50.8136	43.4462
2810002N01Rik	326.764	313.199	344.384	350.771	538.015	298.086	361.213	335.098	340.308	490.825	370.19	431.851	251.416	294.04	237.344	370.006	557.066	322.609	244.07	371.114	235.928	359.823	281.383	312.751	414.396	346.591	412.718	290.165	321.18	245.668
2810004N23Rik	263.005	246.085	290.204	242.987	348.713	295.828	324.581	275.103	437.539	343.69	259.413	198.879	279.744	404.45	565.82	252.415	385.661	245.831	337.813	402.329	314.321	320.628	387.58	270.714	591.665	267.953	336.785	306.934	475.539	299.384
2810006K23Rik	95.6381	60.4855	72.2396	101.166	74.7243	107.642	91.1552	83.4087	59.959	56.1585	102.363	88.0749	79.3199	60.435	56.0813	83.1245	78.1404	70.4386	52.3611	69.3671	67.1946	56.5435	53.486	43.7178	98.9945	41.7462	61.6397	73.6349	65.1948	69.5139
2810007J24Rik	0	8.28569	0.622756	0	0	0	0	0	0	0	0	8.52338	0.708213	1.16221	0	0	5.04132	2.11316	0.844533	0	0	0	0	0	0	0	0	0	0	0
2810008D09Rik	279.742	214.599	330.683	239.205	720.674	242.383	302.431	344.61	1309.38	689.627	814.698	335.253	228.753	450.938	246.357	455.157	862.066	433.902	260.116	808.127	268.032	445.923	298.437	343.857	616.989	499.013	420.758	223.821	537.857	240.139
2810008M24Rik	493.333	516.198	513.151	495.428	704.069	523.157	498.372	608.737	422.954	548.107	499.196	1201.8	738.666	588.079	765.109	533.213	506.653	706.499	692.517	528.057	562.195	602.06	571.293	465.763	561.736	409.696	729.85	696.251	608.804	778.081
2810011L19Rik	0	0	0.622756	0	0	0	0	0	0	3.36951	0	0	0.708213	2.32442	12.0174	2.02743	12.6033	9.86141	29.5587	0	1.49321	0.64254	2.32548	0.840727	2.3022	0	11.6133	8.7487	5.75248	6.31944
2810013P06Rik	209.607	190.571	157.557	214.623	164.393	209.263	212.98	202.669	277.108	249.344	259.413	204.561	170.679	167.359	95.1379	177.4	146.198	170.461	133.436	203.766	148.575	165.133	145.73	226.996	186.478	220.381	130.426	172.787	155.317	201.432
2810021B07Rik	167.367	168.2	236.647	202.331	209.228	166.356	177.199	198.279	202.564	207.787	173.877	258.543	200.424	188.278	187.271	195.647	161.322	152.852	168.907	177.753	183.665	169.631	186.038	189.164	221.011	163.102	186.706	198.304	205.172	218.021
2810021J22Rik	43.0372	39.7713	42.3474	37.8189	34.8713	65.4887	40.0402	48.2893	25.9282	42.6805	54.6872	71.0282	48.1585	18.5954	24.0348	67.9188	22.6859	57.0553	32.9368	26.8798	40.3167	39.8375	42.6338	35.3105	43.7418	27.1836	25.9065	37.9111	19.1749	42.6562
2810025M15Rik	226.344	225.371	276.503	255.278	503.144	243.136	299.023	201.937	332.205	472.855	300.078	90.9161	147.308	297.526	226.328	268.634	325.165	188.071	196.776	322.557	159.027	264.727	217.82	217.748	370.654	279.603	257.279	150.186	214.759	114.54
2810029C07Rik	19.9246	24.8571	18.0599	28.3642	28.2292	18.8186	40.0402	21.218	74.5437	43.8036	29.4469	0	15.5807	11.6221	20.029	37.5074	30.2479	16.2009	30.4032	26.8798	14.9321	39.195	21.7045	23.5404	13.8132	34.9503	27.6932	18.2265	34.5149	20.5382
2810030E01Rik	61.3678	51.3713	51.066	58.6194	56.4583	68.4997	57.9304	49.0209	72.9232	107.824	63.1006	71.0282	55.9488	56.9484	31.045	64.8777	35.2892	46.4895	33.7813	60.6962	54.5023	68.1093	42.6338	61.3731	43.7418	50.4838	27.6932	45.2016	51.7723	50.5555
2810032G03Rik	14.3457	10.7714	14.3234	17.0185	13.2843	20.3241	7.66726	28.5346	9.72309	6.73902	25.2402	11.3645	7.08213	9.2977	3.00436	30.4114	5.04132	18.314	2.5336	6.93671	5.97285	3.85524	4.65096	5.04436	0	5.82506	10.7199	7.29059	3.83499	5.52951
2810046L04Rik	202.434	234.485	158.803	201.386	132.843	203.241	210.424	223.887	155.569	172.968	190.704	244.337	272.662	178.981	217.315	216.935	161.322	209.203	247.448	194.228	231.448	233.885	224.796	216.908	204.896	202.906	151.866	306.205	209.966	308.863
2810047C21Rik1	1.59397	0	0	0	0	0.752743	0.851918	0	0	1.12317	0	0	2.83285	4.64885	0	1.01371	5.04132	0	3.37813	1.73418	0.746606	1.28508	5.42612	4.20364	0	1.94169	1.78666	0.729059	0.958747	0.78993
2810049E08Rik	0	0	0	0	0	0.752743	0	0	0	0	0	0	0	0	0	0	0	0.704386	0	0	0	0	0	0	0	0	0	0	0	0
2810055F11Rik	84.4804	93.6283	100.264	108.729	97.9718	58.714	111.601	103.163	84.2668	92.1	71.514	45.458	31.8696	67.4083	45.0653	71.9737	73.0991	79.5956	52.3611	83.2406	70.9276	67.4667	84.4924	58.0102	110.506	64.0756	59.853	38.6401	93.9572	48.1857
2810055G20Rik	51.804	38.9427	34.8743	36.8735	68.0821	68.4997	32.3729	66.5807	89.1283	56.1585	127.603	17.0468	26.9121	15.1088	10.0145	67.9188	100.826	58.4641	30.4032	29.481	33.5973	57.8286	26.3554	42.0364	71.3681	44.6588	47.3464	26.9752	43.1436	22.908
2810403A07Rik	946.818	727.484	767.235	759.215	878.425	779.842	877.476	923.349	969.068	1083.86	939.497	829.609	968.836	897.228	1016.47	926.534	952.809	811.453	730.521	923.45	863.077	1056.98	817.794	1039.14	890.951	898.029	881.716	1039.64	959.706	1057.72
2810403D21Rik	9.56381	9.94283	8.71858	4.72737	21.587	9.78566	12.7788	5.12159	14.5846	21.3402	14.0223	8.52338	7.79034	15.1088	9.01307	9.12342	20.1653	6.33948	13.5125	9.53798	8.21267	18.6337	9.30192	13.4516	4.6044	16.5043	32.1598	16.7684	5.75248	22.118
2810404M03Rik	0	0	0	0	0	0	0	0	0	1.12317	0	0	0	0	0	0	0	0	0	0	0	0	0	0	0	0	0	0	0	0
2810405F15Rik	5.57889	7.45712	8.09582	5.67284	1.66054	12.0439	7.66726	9.51152	3.24103	0	44.8715	2.84113	2.83285	2.32442	0	23.3154	20.1653	8.45263	6.75627	3.46836	2.23982	9.63811	1.55032	0	6.90659	6.7959	5.35997	0	3.83499	3.94965
2810405K02Rik	2090.49	1603.28	1766.13	1730.22	2959.08	1499.46	2684.39	1186.75	3544.07	3713.2	389.821	130.692	575.777	1890.92	962.395	1001.55	1381.32	351.489	552.325	2361.95	1117.67	1385.96	1510.01	2479.3	2030.54	2292.16	1170.26	473.159	1468.8	421.823
2810407C02Rik	1524.63	1185.68	1368.82	1262.21	1338.39	1293.97	1622.9	1165.53	1048.47	1400.59	1083.93	1966.06	1599.15	1473.68	1853.69	1135.36	904.917	1282.69	1553.1	1370.87	1378.98	1197.05	1463.5	1529.28	1841.76	1199.96	1636.58	1560.91	1534	1473.22
2810408A11Rik	84.4804	91.9712	72.2396	105.893	136.164	58.714	114.157	125.845	230.113	225.757	64.5028	36.9346	38.9517	62.7594	32.0465	59.8091	83.1818	45.7851	34.6259	114.456	57.4887	70.0369	41.0835	89.1171	39.1374	108.734	53.5997	79.4674	66.1536	67.1441
2810408I11Rik	15.1427	5.79998	21.1737	10.4002	28.2292	13.5494	12.7788	13.1698	24.3077	28.0793	1.40223	0	23.371	38.353	40.0581	6.08228	7.56198	13.3833	28.7141	9.53798	21.6516	25.0591	23.2548	21.0182	39.1374	8.73758	28.5865	24.0589	36.4324	22.118
2810408M09Rik	159.397	167.371	176.24	141.821	215.87	152.054	183.162	170.476	115.057	156.121	218.749	238.655	213.172	177.818	233.338	164.222	153.76	195.819	159.617	243.652	223.982	204.97	203.867	154.694	177.269	174.752	157.226	197.575	178.327	231.45
2810410L24Rik	70.9316	60.4855	56.048	56.7284	31.5503	79.0381	57.0785	87.7987	55.0975	40.4341	93.9497	90.9161	67.2803	49.9751	32.0465	85.152	40.3306	76.0737	38.004	85.8418	53.009	61.6839	40.3083	63.8953	48.3462	97.0843	63.4264	58.3247	43.1436	75.8333
2810417H13Rik	181.712	87.8283	176.863	163.567	438.382	311.636	166.124	128.771	588.247	174.091	98.1564	125.01	318.696	338.204	305.443	54.7405	221.818	187.367	286.297	338.165	311.335	342.474	348.047	334.609	488.066	148.539	326.065	309.85	400.756	178.524
2810422J05Rik	507.679	560.113	610.3	652.377	800.38	457.668	552.043	592.641	683.857	995.129	765.62	775.628	495.749	606.675	473.687	670.065	748.636	495.888	540.501	620.836	481.561	530.738	579.82	597.757	584.758	651.435	543.144	573.769	548.403	643.003
2810422O20Rik	51.007	67.1141	36.7426	39.7099	78.0454	51.9393	58.7824	42.436	61.5796	46.05	79.9274	51.1403	48.1585	53.4618	66.0958	49.672	60.4958	80.3	58.2728	66.7659	53.009	51.4032	58.9121	47.0807	69.0659	55.338	50.9198	52.4922	50.8136	64.7743
2810428I15Rik	566.656	435.827	682.54	516.229	1265.33	554.772	567.378	598.494	1210.52	944.586	942.302	960.301	517.704	688.03	565.82	703.517	1832.52	674.098	414.666	972.874	565.928	578.929	565.091	559.084	1162.61	772.791	690.543	421.396	697.009	556.901
2810429I04Rik	0.796984	0.828569	0.622756	1.89095	0	0	1.70384	0	1.62051	1.12317	0	0	1.41643	1.16221	1.00145	0	0	2.11316	1.68907	2.60127	2.23982	0.64254	0.77516	1.68145	0	0.970843	1.78666	1.45812	0	0.78993
2810432D09Rik	294.884	283.371	358.084	336.589	694.106	252.922	338.212	335.098	656.308	494.195	444.508	397.758	249.291	430.018	412.598	400.417	925.082	389.526	329.368	548.867	300.136	355.325	344.171	321.158	814.978	420.375	443.091	298.185	441.982	296.224
2810432L12Rik	432.763	434.999	441.534	485.973	589.492	407.234	481.334	468.991	596.349	700.858	413.659	1920.6	898.014	363.772	188.273	413.595	390.702	400.796	167.218	463.026	421.833	315.487	313.94	374.124	303.89	453.384	334.998	667.818	259.82	1007.16
2810433D01Rik	33.4733	25.6856	44.2156	31.2006	8.3027	63.2304	11.9269	57.0691	34.0308	11.2317	86.9386	17.0468	35.4107	6.97327	4.00581	85.152	50.4132	58.4641	27.8696	13.8734	29.8643	23.1315	3.8758	10.9295	4.6044	22.3294	16.9733	6.56153	11.505	10.2691
2810442I21Rik	3.98492	0.828569	1.86827	0	1.66054	5.2692	3.40767	2.92662	11.3436	0	1.40223	0	3.54107	2.32442	0	0	0	0.704386	3.37813	3.46836	1.49321	2.57016	3.10064	4.20364	0	0	0	2.91623	2.87624	1.57986
2810442N19Rik	1.59397	0	0	0.945474	0	0	0.851918	0	0	2.24634	1.40223	0	0	0	0	0	0	0	0	0	0	0.64254	0.77516	0	0	0	0.893329	0	0	0.78993
2810453I06Rik	365.816	330.599	415.378	345.098	368.64	333.465	329.692	291.931	330.585	322.35	280.447	224.449	259.206	370.746	529.768	299.046	236.942	264.145	347.103	311.285	362.104	296.211	409.284	287.529	363.747	272.807	428.798	252.983	415.138	250.408
2810454H06Rik	4.78191	9.94283	9.34133	7.56379	6.64216	9.03292	8.51918	10.2432	9.72309	12.3549	11.2179	8.52338	2.83285	3.48664	5.00726	3.04114	20.1653	7.04386	12.668	5.20253	8.21267	16.0635	3.10064	15.1331	0	5.82506	5.35997	7.29059	8.62872	6.31944
2810459M11Rik	6.37588	9.94283	13.7006	13.2366	1.66054	5.2692	2.55575	27.8029	6.48206	6.73902	0	278.43	310.197	4.64885	1.00145	4.05486	15.124	244.422	2.5336	0.867089	132.896	0.64254	11.6274	2.52218	0	4.85421	19.6532	262.461	0.958747	311.233
2810468N07Rik	28.6914	33.1428	20.5509	18.9095	14.9449	39.8954	28.1133	38.7777	4.86154	6.73902	79.9274	8.52338	16.2889	12.7843	2.0029	64.8777	17.6446	43.6719	12.668	8.67089	18.6652	16.706	13.9529	3.36291	11.511	14.5626	13.3999	9.47776	11.505	21.3281
2810471M01Rik	0	0.828569	0	0	3.32108	0	0	0	3.24103	4.49268	1.40223	0	0	3.48664	0	1.01371	0	2.81754	0	1.73418	0	0.64254	0.77516	0	0	0	0	0	0	0
2810474O19Rik	327.561	304.085	361.821	333.752	619.381	313.141	358.658	516.549	674.134	732.307	541.263	451.739	428.469	591.566	756.096	411.568	1222.52	703.682	721.232	521.121	374.796	524.955	513.156	376.646	831.094	466.975	816.503	535.858	598.258	595.607
2900002K06Rik	3.98492	6.62855	3.73653	3.78189	9.96324	2.25823	5.11151	2.19497	1.62051	5.61585	4.2067	0	2.83285	3.48664	1.00145	4.05486	7.56198	8.45263	5.91173	1.73418	2.98643	1.92762	2.32548	6.72582	2.3022	1.94169	0	7.29059	0.958747	3.15972
2900005J15Rik	58.1799	71.2569	59.7845	78.4743	61.44	70.0051	92.8591	101.7	163.672	104.455	189.302	85.2338	67.2803	55.7862	89.1292	107.454	105.868	76.7781	56.5837	146.538	67.1946	110.517	51.9357	92.48	69.0659	133.976	65.213	79.4674	107.38	90.842
2900006K08Rik	63.7588	55.5141	74.1079	42.5463	83.027	46.6701	79.2284	48.2893	181.498	147.135	85.5363	17.0468	35.4107	96.4636	33.0479	55.7543	141.157	20.4272	28.7141	166.481	64.2081	102.164	59.6873	110.976	94.3901	112.618	53.5997	35.7239	114.091	25.2778
2900008C10Rik	4.78191	14.0857	14.9461	14.1821	26.5686	9.78566	8.51918	11.7065	3.24103	10.1085	16.8268	28.4113	16.9971	11.6221	6.00871	11.1509	27.7273	25.3579	10.1344	15.6076	5.97285	9.63811	4.65096	9.248	6.90659	8.73758	10.7199	8.7487	6.71123	9.47916
2900009J06Rik	6.37588	3.31428	11.2096	6.61832	19.9265	8.28018	6.81535	5.12159	0	11.2317	4.2067	2.84113	4.24928	6.97327	5.00726	8.10971	10.0826	2.81754	5.91173	6.93671	2.98643	1.92762	2.32548	5.88509	2.3022	2.91253	3.57332	0.729059	0.958747	1.57986
2900010M23Rik	800.172	692.684	993.295	900.091	2829.56	934.155	1069.16	723.607	2737.05	2853.98	898.832	781.31	818.694	1519.01	1281.86	908.288	2432.44	636.061	822.576	1617.12	823.507	1210.55	1146.46	1330.03	1989.1	1294.13	1205.99	621.887	1579.06	630.364
2900011O08Rik	1.59397	10.7714	5.6048	8.50926	1.66054	13.5494	1.70384	3.65828	1.62051	0	19.6313	11.3645	4.24928	0	0	20.2743	7.56198	14.0877	9.28987	0.867089	5.22624	6.4254	0	0	0	11.6501	4.46664	1.45812	0	6.31944
2900026A02Rik	607.302	761.455	595.354	710.051	803.701	517.135	749.688	883.84	755.16	924.369	559.492	596.637	725.21	777.52	625.907	555.515	564.628	517.724	657.892	840.209	676.425	737.636	685.241	775.991	419	785.412	487.758	928.092	687.422	799.409
2900041M22Rik	50.21	48.057	39.2336	58.6194	44.8346	62.4777	41.744	56.3375	58.3385	38.1878	102.363	31.2524	15.5807	36.0286	13.0189	92.248	90.7437	40.8544	21.9579	48.557	27.6244	21.8464	31.0064	32.7884	27.6264	42.7171	34.8398	20.4136	39.3086	15.7986
2900052N01Rik	0	0	0.622756	0	0	0	0	2.92662	0	0	0	2.84113	1.41643	0	0	0	0	11.9746	0.844533	0	0.746606	0	0.77516	0	0	0	0	0.729059	0	5.52951
2900053A13Rik	369.004	287.513	425.965	364.953	1640.61	313.894	437.034	302.174	1727.47	1635.34	343.547	352.3	293.2	529.969	468.679	355.814	1409.05	306.408	237.314	733.557	307.602	478.05	464.321	497.71	725.192	582.506	466.318	292.353	581.001	266.996
2900055J20Rik	0	0	0	0	0	0	0	0	1.62051	1.12317	0	0	0	1.16221	0	0	0	0	0	0	0	1.28508	0	0	0	0	0	0	0.958747	0.78993
2900056M20Rik	73.3226	75.3998	44.2156	80.3653	63.1005	71.5106	64.7458	72.4339	68.0616	69.6366	151.441	113.645	60.1981	51.1373	36.0523	120.632	65.5371	92.2746	67.5627	66.7659	58.9819	71.322	44.1841	79.8691	43.7418	95.1426	64.3197	58.3247	66.1536	74.2534
2900057B20Rik	0	0	0	0	0	1.50549	0	0	0	0	1.40223	0	2.83285	0	1.00145	0	0	0	0	0	0	0	0	0	0	0	0	0	0	0.78993
2900060B14Rik	1.59397	0	1.24551	2.83642	3.32108	0	3.40767	1.46331	4.86154	4.49268	0	0	1.41643	1.16221	8.01161	1.01371	0	2.11316	0	0.867089	0	1.92762	0	0.840727	9.20879	3.88337	1.78666	2.18718	0	0
2900064A13Rik	1003.4	811.169	1124.07	920.891	1052.78	877.699	1035.93	669.465	910.729	1082.74	552.48	1144.97	858.354	1007.64	954.383	758.258	990.619	748.762	791.328	1007.56	776.471	789.04	995.305	1199.72	1236.28	898.029	1095.22	752.389	960.665	714.097
2900076A07Rik	43.0372	45.5713	44.2156	36.8735	58.1189	45.1646	46.0036	59.2641	68.0616	38.1878	71.514	113.645	55.2406	46.4885	31.045	53.7268	40.3306	49.307	33.7813	52.0253	40.3167	48.8331	25.5803	42.0364	66.7637	38.8337	48.2398	69.9896	40.2674	71.8837
2900079G21Rik	0	0	0	0	0	0.752743	0	0	0	0	0	0	0	0	0	1.01371	0	0	0	0	0.746606	0	0	0	0	0	0	0	0	0
2900092C05Rik	0	0	0	0	0	0	0	0	0	0	0	0	0	0	0	0	0	0	0	0	0	0	0	0	0	0	0	0	0	0
2900092D14Rik	0.796984	0	0	0	1.66054	0	0	0.731656	0	1.12317	2.80447	0	0	0	0	1.01371	0	0	1.68907	0.867089	0	1.28508	0	0.840727	2.3022	0	0	0	0	0
2900092E17Rik	477.394	543.541	432.815	348.88	536.354	398.201	442.997	676.05	361.375	317.857	782.447	375.029	313.738	549.726	414.601	648.777	534.38	694.525	419.733	513.317	457.67	414.439	474.398	427.089	628.5	462.121	476.144	322.973	464.992	356.259
2900093L17Rik	0	0	0	0	1.66054	0	0	0	0	0	0	0	0	1.16221	0	0	0	0	0	0.867089	0.746606	0	0	0.840727	2.3022	0	0	0	0	0
2900097C17Rik	924.502	729.969	772.217	755.433	438.382	870.171	840.843	1014.07	382.441	411.08	1204.52	1017.12	961.753	843.766	925.341	975.193	504.132	985.436	965.302	876.627	857.851	877.71	1041.81	847.453	768.934	826.187	855.809	869.038	752.616	894.201
3000002C10Rik	23.9095	23.1999	20.5509	34.9825	31.5503	33.8735	30.6691	41.7044	61.5796	34.8183	53.2849	22.729	21.2464	33.7041	34.0494	28.384	10.0826	30.2886	25.336	25.1456	33.5973	41.1226	27.1306	32.7884	23.022	30.0961	22.3332	34.2658	51.7723	33.967
3010001F23Rik	3.98492	2.48571	1.24551	1.89095	0	5.2692	0.851918	2.19497	0	0	5.60894	5.68225	0.708213	0	0	2.02743	0	0.704386	0.844533	0.867089	1.49321	2.57016	0.77516	1.68145	0	0	0	0	0.958747	0
3010026O09Rik	32.6764	46.3999	38.6108	56.7284	56.4583	37.6372	46.0036	48.2893	51.8565	39.311	40.6648	68.187	46.0339	39.5152	27.0392	35.48	50.4132	33.1061	37.1595	19.9431	30.6109	40.48	29.4561	52.1251	29.9286	44.6588	35.7332	67.8025	27.8037	60.8246
3100003L05Rik	0	0	0	0	0	0	0	0	0	0	0	0	0.708213	0	0	0	0	0	0	0	0	0	0	0	0	0	0	0	0	0
3110001D03Rik	353.064	267.628	420.36	344.152	635.987	386.157	412.328	289.736	544.493	586.295	319.71	426.169	320.112	504.4	442.642	339.594	602.438	335.992	382.574	439.614	338.959	323.84	420.912	406.912	695.264	336.882	404.678	304.747	522.517	300.963
3110001I22Rik	13.5487	16.5714	18.0599	7.56379	13.2843	18.8186	12.7788	20.4864	9.72309	7.86219	14.0223	25.5701	23.371	13.9465	18.0261	13.1783	32.7686	21.836	21.1133	14.7405	17.9186	16.0635	20.9293	15.9738	13.8132	8.73758	23.2266	19.6846	13.4225	18.1684
3110002H16Rik	397.695	362.085	363.689	397.099	381.924	318.41	440.442	353.39	513.703	463.869	220.151	272.748	317.28	388.179	340.494	247.346	241.983	300.773	316.7	292.209	341.199	314.202	318.591	414.478	255.544	327.174	257.279	352.864	361.448	324.661
3110003A17Rik	796.187	621.427	771.594	671.286	1066.07	709.837	849.362	639.467	922.073	1011.98	745.989	937.572	894.473	1517.85	1855.69	1039.06	1696.4	819.905	1358.01	989.349	805.588	983.087	1137.93	1012.24	2322.92	925.213	1934.95	900.388	1402.65	938.437
3110007F17Rik	1.59397	4.14284	2.49102	2.83642	1.66054	3.76372	1.70384	3.65828	0	0	11.2179	2.84113	2.12464	0	0	4.05486	2.52066	3.52193	2.5336	0.867089	1.49321	2.57016	1.55032	0	0	0	2.67999	1.45812	0.958747	0.78993
3110009E18Rik	20.7216	9.94283	24.2875	17.964	51.4767	19.5713	19.5941	12.4381	46.9949	41.5573	40.6648	17.0468	11.3314	30.2175	23.0334	16.2194	95.7851	19.7228	9.28987	32.0823	23.1448	26.9867	24.8051	16.8145	36.8352	18.446	35.7332	12.394	23.9687	15.0087
3110009F21Rik	0	0	0	0	0	0	0	0	0	0	0	0	0	1.16221	0	0	0	0	0	0	0	0	0	0	0	0	0	0	0	0
3110015C05Rik	0	0	0	0	0	0	0	0	0	0	0	0	0	0	0	0	0	0	2.5336	0	0	0	0	0	0	0	0	0.729059	0	0.78993
3110021A11Rik	3.98492	3.31428	8.09582	2.83642	6.64216	5.2692	2.55575	4.38993	9.72309	3.36951	11.2179	5.68225	7.08213	3.48664	4.00581	2.02743	15.124	11.2702	0.844533	11.2722	2.98643	7.71048	1.55032	5.88509	4.6044	7.76674	5.35997	2.91623	7.66998	3.15972
3110021N24Rik	7.17286	4.14284	11.8324	7.56379	31.5503	6.02195	9.3711	5.12159	38.8923	22.4634	15.4246	5.68225	2.12464	2.32442	6.00871	7.096	27.7273	9.15702	4.22267	26.8798	3.73303	12.2083	8.52676	13.4516	27.6264	12.621	6.2533	2.91623	10.5462	5.52951
3110035E14Rik	0	0	0.622756	0	0	0	0	0	0	0	0	0	0	0	0	0	0	16.9053	2.5336	0	0	0	0	0	0	0	0	0	1.91749	0
3110039I08Rik	0	0.828569	1.24551	1.89095	0	3.01097	0	0.731656	0	0	0	0	0.708213	0	0	1.01371	0	0.704386	0	1.73418	0.746606	0	0	0	0	0	0	0.729059	0	1.57986
3110039M20Rik	0	0	0	0	0	0	0	0	0	0	0	0	0	0	0	0	0	0	0	0	0	0	0	0	0	0	0	0	0	0
3110040N11Rik	248.659	189.742	257.198	225.968	365.319	199.477	281.133	193.889	311.139	339.197	165.464	144.897	183.427	345.177	329.478	152.057	425.991	208.498	226.335	378.051	228.462	216.536	273.631	336.291	448.929	295.136	338.572	236.215	337.479	178.524
3110043O21Rik	126.721	138.371	127.042	123.857	147.788	115.922	131.195	122.918	173.395	144.889	172.475	298.318	211.756	159.223	213.309	161.18	189.049	202.159	194.243	176.886	148.575	142.644	151.931	153.012	161.154	158.247	184.026	176.432	185.038	154.826
3110045C21Rik	15.1427	9.11426	8.71858	15.1276	21.587	8.28018	17.8903	5.12159	19.4462	28.0793	5.60894	5.68225	8.49856	16.271	27.0392	4.05486	5.04132	9.15702	13.5125	5.20253	11.1991	6.4254	13.1777	8.40727	16.1154	6.7959	11.6133	20.4136	15.34	18.9583
3110047P20Rik	7.96984	3.31428	8.09582	12.2912	3.32108	17.3131	5.11151	5.85324	12.9641	2.24634	32.2514	0	7.08213	0	0	31.4251	7.56198	13.3833	1.68907	1.73418	4.47964	5.14032	0	0	2.3022	2.91253	5.35997	3.64529	0	0.78993
3110052M02Rik	105.999	109.371	97.1499	91.7109	146.127	97.8566	126.084	116.333	126.4	161.737	137.419	93.7572	80.0281	94.1392	79.1147	118.605	78.1404	107.771	69.2517	107.519	103.032	82.2452	93.0192	79.8691	103.599	78.6383	77.7196	79.4674	102.586	93.2118
3110056K07Rik	96.4351	82.0283	79.7127	73.7469	161.072	86.5655	96.2668	84.8721	257.662	152.751	117.788	107.963	100.566	158.061	78.1132	85.152	110.909	92.979	70.9408	169.082	87.3529	78.3899	86.0427	99.2058	170.363	102.909	75.933	45.9307	149.565	63.9844
3110056O03Rik	431.169	486.37	472.049	494.483	440.043	467.454	469.407	474.844	570.421	502.057	464.14	485.833	557.364	430.018	501.727	404.472	420.95	421.927	471.25	430.076	539.796	510.82	473.623	482.577	430.511	497.071	366.265	556.272	554.156	597.187
3110057O12Rik	26.3005	28.1713	21.7964	25.5278	16.6054	28.6042	25.5575	43.1677	43.7539	29.2024	44.8715	59.6637	28.3285	23.2442	25.0363	27.3703	27.7273	28.8798	38.8485	24.2785	21.6516	17.9911	24.8051	21.0182	9.20879	22.3294	32.1598	38.6401	35.4736	33.1771
3110062M04Rik	94.8411	91.1426	125.174	101.166	194.283	109.148	122.676	93.6519	210.667	178.584	148.637	142.056	112.606	191.765	198.287	120.632	168.884	119.746	119.079	195.095	139.615	129.151	154.257	110.976	147.341	152.422	113.453	127.585	163.946	119.279
3110070M22Rik	19.1276	16.5714	23.042	7.56379	43.174	18.8186	11.0749	15.3648	24.3077	23.5866	7.01117	0	2.83285	10.4599	7.01016	5.06857	5.04132	7.04386	2.5336	8.67089	15.6787	14.7784	0.77516	8.40727	2.3022	1.94169	4.46664	10.2068	1.91749	0.78993
3110079O15Rik	2.39095	2.48571	3.11378	1.89095	11.6238	2.25823	1.70384	2.92662	4.86154	11.2317	0	2.84113	0	1.16221	0	0	2.52066	0.704386	0.844533	6.93671	0.746606	0	0.77516	0	2.3022	0.970843	0.893329	0.729059	0	0
3110082D06Rik	0.796984	0	4.35929	2.83642	4.98162	2.25823	0.851918	1.46331	4.86154	0	4.2067	8.52338	1.41643	1.16221	0	5.06857	5.04132	1.40877	0	0.867089	0	0.64254	0	0	0	0	0	0	0.958747	0
3110082I17Rik	116.36	119.314	157.557	173.022	161.072	178.4	166.976	138.283	115.057	66.2671	124.799	201.72	172.804	123.194	181.263	145.975	100.826	141.582	161.306	152.608	179.932	177.341	132.552	145.446	103.599	115.53	184.919	178.619	139.018	174.575
3110082J24Rik	0	0	0	0	0	0	0	0	0	0	0	0	0	0	0	0	0	0	0	0	0	0	0	0	0	0	0	0	0	0
3110099E03Rik	3.98492	0	0.622756	5.67284	1.66054	0.752743	0	1.46331	3.24103	0	4.2067	0	2.12464	1.16221	0	5.06857	0	2.11316	0.844533	0	0.746606	1.92762	0	0	0	1.94169	3.57332	0	0.958747	1.57986
3200001D21Rik	0	0	0	0	0	0	0	0	0	0	0	2.84113	0	0	0	0	0	0	0	0	0	0	0	0	0	0	0	0	0	0
3200002M19Rik	216.78	168.2	185.581	176.804	375.282	179.906	201.905	164.623	393.785	283.039	152.844	161.944	223.087	324.257	323.469	193.619	287.355	200.046	216.201	325.158	210.543	224.889	289.135	270.714	393.676	279.603	284.079	224.55	315.428	229.87
3230401D17Rik	350.673	348.828	259.066	274.187	157.751	258.944	264.095	158.038	270.626	285.285	150.039	73.8693	140.226	221.982	175.254	189.564	42.8512	111.997	137.659	222.842	164.253	190.834	248.051	263.988	98.9945	196.11	91.1196	146.541	151.482	140.608
3300002I08Rik	5.57889	0	0.622756	1.89095	9.96324	1.50549	0	0.731656	6.48206	3.36951	0	2.84113	2.12464	1.16221	0	5.06857	7.56198	0	0.844533	4.33545	1.49321	1.92762	0	0.840727	0	2.91253	2.67999	0	2.87624	3.94965
3300005D01Rik	47.8191	89.4854	47.3294	104.948	56.4583	33.8735	86.0437	27.0713	51.8565	174.091	26.6425	0	27.6203	123.194	24.0348	52.7131	17.6446	4.9307	23.6469	81.5064	47.0362	77.1048	129.452	205.137	73.6703	76.6966	23.2266	26.2461	29.7212	18.1684
3425401B19Rik	6.37588	9.11426	4.98204	3.78189	3.32108	12.0439	11.9269	4.38993	4.86154	0	22.4358	0	5.66571	1.16221	0	19.2606	0	9.86141	4.22267	2.60127	2.23982	5.14032	3.8758	5.04436	0	11.6501	2.67999	2.18718	0	7.8993
3632451O06Rik	14.3457	27.3428	31.7605	30.2552	18.2659	30.8625	14.4826	21.9497	12.9641	11.2317	30.8492	25.5701	31.1614	9.2977	4.00581	56.768	35.2892	44.3763	30.4032	14.7405	22.3982	21.2038	13.9529	22.6996	20.7198	20.3877	17.8666	18.2265	9.58747	24.4878
3632454L22Rik	0.796984	0	0	0	0	0	0	0	1.62051	0	0	0	0	0	0	0	0	0	0	0	0	0	0	0	0	0	0	0	0	0
3830403N18Rik	3.18794	0.828569	8.71858	0.945474	9.96324	3.76372	1.70384	8.77987	1.62051	0	7.01117	11.3645	3.54107	0	3.00436	13.1783	2.52066	4.9307	1.68907	1.73418	0.746606	4.49778	4.65096	21.8589	9.20879	52.4255	13.3999	0.729059	0.958747	3.15972
3830406C13Rik	408.056	393.57	422.851	380.08	488.199	364.328	472.815	302.174	418.093	589.664	371.592	406.281	357.648	467.209	417.605	377.102	526.818	311.339	345.414	431.81	365.837	322.555	429.439	373.283	455.835	388.337	316.238	436.706	429.519	394.175
3830408C21Rik	7.96984	17.3999	8.71858	6.61832	8.3027	16.5604	8.51918	13.1698	8.10257	7.86219	12.6201	2.84113	4.24928	13.9465	9.01307	11.1509	7.56198	9.15702	10.1344	10.4051	11.1991	9.63811	18.6038	9.248	9.20879	9.70843	8.93329	15.3102	8.62872	2.36979
3830417A13Rik	0	0	0.622756	0	0	0	0	0	0	1.12317	0	0	0	0	0	0	0	0	0	0	0	0	0	0	0	0	0.893329	0	0	0
3830431G21Rik	4.78191	5.79998	6.22756	12.2912	6.64216	20.3241	3.40767	8.04821	6.48206	1.12317	68.7095	56.8225	56.6571	2.32442	0	80.0834	32.7686	30.2886	9.28987	1.73418	24.638	13.4933	4.65096	0	0	16.5043	5.35997	43.0145	0.958747	42.6562
3930402G23Rik	1.59397	0	3.11378	0.945474	0	0.752743	0.851918	5.12159	0	0	2.80447	8.52338	21.2464	0	0	0	0	23.9491	2.5336	1.73418	8.95928	2.57016	0	1.68145	2.3022	0.970843	8.03996	16.0393	0	5.52951
4430402I18Rik	49.413	32.3142	32.3833	26.4733	51.4767	31.6152	40.0402	27.0713	50.2359	41.5573	35.0559	17.0468	31.8696	27.8931	11.016	60.8228	35.2892	15.4965	23.6469	44.2215	18.6652	28.2718	17.8287	50.4436	23.022	54.3672	15.1866	14.5812	9.58747	26.8576
4632411B12Rik	610.49	811.169	474.54	580.521	448.346	770.809	532.449	1014.07	452.124	352.675	1102.16	724.487	798.864	512.535	624.906	893.082	471.363	851.603	592.862	581.817	645.814	808.958	553.464	573.376	391.374	683.473	519.917	649.591	641.402	727.526
4632415K11Rik	188.885	192.228	133.892	192.877	73.0637	158.829	155.901	133.161	53.477	60.6512	105.168	136.374	152.974	125.519	131.19	161.18	32.7686	106.362	137.659	79.7722	144.095	109.232	142.629	97.5244	94.3901	120.384	84.8663	206.324	97.7922	178.524
4632415L05Rik	82.8864	73.7426	90.9223	93.6019	79.7059	94.8457	84.3399	124.381	55.0975	57.2817	124.799	96.5983	104.107	73.2194	51.074	135.838	115.95	94.3877	84.4533	58.095	100.045	77.1048	61.2376	55.488	94.3901	90.2884	70.573	95.5067	80.5348	90.842
4632427E13Rik	0	3.31428	8.71858	4.72737	4.98162	4.51646	5.96343	3.65828	1.62051	3.36951	7.01117	2.84113	4.95749	3.48664	1.00145	6.08228	5.04132	2.81754	1.68907	3.46836	4.47964	2.57016	1.55032	1.68145	4.6044	4.85421	8.93329	5.10341	5.75248	3.15972
4632428C04Rik	2.39095	5.79998	5.6048	2.83642	1.66054	11.2912	4.25959	17.5597	6.48206	0	25.2402	25.5701	14.8725	4.64885	5.00726	8.10971	2.52066	20.4272	5.0672	0.867089	5.97285	5.14032	3.10064	2.52218	2.3022	9.70843	1.78666	13.1231	2.87624	14.2187
4632428N05Rik	272.569	365.399	348.12	353.607	104.614	520.146	182.31	421.434	97.2309	59.528	719.346	409.122	393.058	175.494	545.791	682.229	368.016	788.208	799.773	180.355	314.321	246.735	365.875	197.571	221.011	325.232	546.717	308.392	130.39	355.469
4632434I11Rik	35.0673	41.4284	33.6288	34.9825	49.8162	37.6372	32.3729	15.3648	58.3385	64.0207	19.6313	34.0935	50.9913	55.7862	44.0639	17.2331	37.8099	16.9053	33.7813	45.9557	52.2624	56.5435	49.6102	68.0989	135.83	44.6588	69.6797	39.3692	59.4423	22.118
4732415M23Rik	3.98492	0.828569	3.73653	1.89095	0	4.51646	1.70384	0.731656	1.62051	2.24634	1.40223	5.68225	1.41643	2.32442	5.00726	1.01371	2.52066	2.81754	0	3.46836	1.49321	1.92762	0	0.840727	2.3022	0.970843	1.78666	1.45812	1.91749	1.57986
4732416N19Rik	0	1.65714	2.49102	1.89095	6.64216	4.51646	0.851918	1.46331	6.48206	0	4.2067	0	0.708213	1.16221	0	3.04114	0	0.704386	0	0	1.49321	0.64254	1.55032	0.840727	2.3022	0	0	2.18718	0	1.57986
4732418C07Rik	358.643	342.199	406.659	402.772	431.74	359.811	352.694	487.283	222.01	359.415	309.894	500.038	419.97	433.505	447.649	309.183	262.149	362.054	375.817	316.488	421.833	345.044	482.149	318.636	485.764	301.932	388.598	406.086	441.024	377.587
4732456N10Rik	12.7518	14.9142	16.1916	35.928	53.1373	27.0988	27.2614	4.38993	71.3026	47.1732	9.81564	0	23.371	60.435	63.0915	41.5623	0	11.2702	61.6509	45.0886	37.3303	52.6883	50.3854	78.1876	27.6264	56.3089	60.7464	158.206	17.2574	60.0347
4732471D19Rik	46.2251	57.1713	69.1259	61.4558	78.0454	67.7469	37.4844	76.8238	34.0308	52.789	107.972	53.9814	50.2831	47.6507	49.0711	74.0011	47.8925	54.9421	54.8947	52.0253	50.0226	65.5391	53.486	42.8771	43.7418	46.6004	50.9198	48.8469	57.5248	42.6562
4732471J01Rik	1.59397	4.97141	5.6048	4.72737	11.6238	2.25823	0	2.92662	8.10257	7.86219	4.2067	2.84113	2.83285	5.81106	0	4.05486	17.6446	3.52193	1.68907	8.67089	0	4.49778	3.10064	7.56654	2.3022	1.94169	2.67999	2.91623	0.958747	0
4732490B19Rik	0.796984	3.31428	3.11378	4.72737	1.66054	1.50549	0.851918	0	8.10257	7.86219	9.81564	14.2056	12.0396	5.81106	11.016	2.02743	5.04132	10.5658	12.668	4.33545	9.70588	5.14032	7.7516	9.248	6.90659	4.85421	8.93329	16.7684	14.3812	15.0087
4732491K20Rik	4.78191	5.79998	5.6048	8.50926	6.64216	12.7966	5.11151	8.77987	8.10257	2.24634	11.2179	19.8879	17.7053	5.81106	19.0276	15.2057	7.56198	23.9491	21.1133	4.33545	18.6652	15.421	10.0771	5.04436	2.3022	12.621	12.5066	18.2265	20.1337	23.6979
4831426I19Rik	19.1276	19.0571	19.9282	23.6368	11.6238	15.0549	11.9269	13.9015	9.72309	10.1085	8.41341	11.3645	26.9121	18.5954	15.0218	27.3703	2.52066	16.2009	21.9579	13.0063	22.3982	20.5613	20.9293	28.5847	25.3242	19.4169	19.6532	26.9752	9.58747	26.0677
4831440E17Rik	54.1949	55.5141	62.8983	60.5103	51.4767	54.1975	46.8555	63.654	71.3026	59.528	119.19	56.8225	38.9517	40.6774	24.0348	105.426	57.9752	64.8035	48.1384	66.7659	48.5294	59.7563	40.3083	37.8327	78.2747	62.1339	60.7464	24.0589	49.8549	44.2361
4832428D23Rik	0	0	0	0	0	0	0.851918	0	0	3.36951	1.40223	2.84113	0	0	0	2.02743	2.52066	0	3.37813	1.73418	0	0.64254	0.77516	0	0	0	0	0.729059	0.958747	1.57986
4833403I15Rik	0	0	0	2.83642	1.66054	1.50549	1.70384	0.731656	0	2.24634	2.80447	0	4.24928	0	1.00145	9.12342	0	11.9746	5.91173	0.867089	0.746606	1.92762	4.65096	0.840727	0	2.91253	1.78666	0	0	0
4833412C05Rik	26.3005	28.9999	34.2516	31.2006	33.2108	72.2634	16.1864	46.0943	30.7898	12.3549	21.0335	22.729	24.7875	5.81106	5.00726	66.9051	20.1653	12.679	5.0672	15.6076	4.47964	5.78286	11.6274	22.6996	20.7198	9.70843	15.1866	1.45812	16.2987	3.94965
4833417C18Rik	3.18794	3.31428	3.73653	8.50926	3.32108	9.03292	0.851918	5.12159	1.62051	4.49268	12.6201	2.84113	1.41643	4.64885	2.0029	6.08228	2.52066	2.81754	9.28987	0.867089	2.98643	7.71048	1.55032	5.04436	2.3022	3.88337	4.46664	1.45812	0	6.31944
4833418N02Rik	27.0975	26.5142	24.2875	28.3642	26.5686	26.346	33.2248	38.0461	32.4103	31.4488	23.838	17.0468	31.8696	24.4065	27.0392	38.5211	20.1653	29.5842	32.9368	28.6139	23.1448	42.4077	33.3319	39.5142	39.1374	36.892	38.4131	24.788	20.1337	29.2274
4833419F23Rik	6.37588	18.2285	5.6048	12.2912	29.8897	9.03292	15.3345	13.9015	42.1334	21.3402	7.01117	0	2.83285	4.64885	5.00726	13.1783	12.6033	8.45263	7.6008	9.53798	2.98643	10.9232	3.8758	15.9738	11.511	9.70843	11.6133	4.37435	6.71123	3.94965
4833420G17Rik	404.071	428.37	396.695	386.699	380.264	394.438	392.734	556.79	528.288	597.527	392.626	255.701	317.988	352.15	251.364	300.059	554.545	399.387	317.545	224.576	383.756	615.554	182.163	437.178	349.934	313.582	282.292	420.667	222.429	269.366
4833422C13Rik	4.78191	4.97141	11.2096	8.50926	23.2476	10.5384	6.81535	16.0964	16.2051	15.7244	16.8268	8.52338	9.20677	4.64885	3.00436	21.288	7.56198	9.15702	18.5797	7.8038	6.71946	8.35302	3.10064	10.0887	6.90659	16.5043	8.93329	7.29059	6.71123	10.2691
4833422F24Rik	0	0	0.622756	0	0	0	0	9.51152	0	2.24634	0	0	4.95749	2.32442	8.01161	3.04114	2.52066	4.9307	10.9789	0	5.22624	1.28508	0.77516	1.68145	2.3022	0	7.14663	8.7487	1.91749	11.059
4833423E24Rik	5630.7	4335.07	4106.45	4622.42	999.645	3440.04	6374.05	960.664	1541.11	1618.49	162.659	62.5048	961.753	3931.76	2360.42	1241.8	544.462	241.604	1725.38	3385.12	2633.28	2084.4	4237.02	7606.06	2207.81	2997.96	1905.47	1398.33	3061.28	1031.65
4833424O15Rik	11.9548	11.6	17.4372	20.8004	11.6238	11.2912	21.298	21.9497	1.62051	4.49268	11.2179	2.84113	3.54107	5.81106	0	1.01371	0	4.22632	0.844533	5.20253	4.47964	3.85524	10.8522	0.840727	6.90659	5.82506	0.893329	0.729059	14.3812	2.36979
4833427F10Rik	0.796984	0.828569	0	0.945474	0	8.28018	0.851918	3.65828	0	0	9.81564	2.84113	4.24928	0	0	4.05486	0	0.704386	1.68907	0	0.746606	5.78286	0	0.840727	2.3022	0.970843	0	0	0	1.57986
4833427G06Rik	0	0	0	0	1.66054	0	0	0	0	0	0	0	0.708213	0	0	0	0	0	0	0	0	0	0	0	0	0	0	1.45812	0	0
4833428L15Rik	0	0	0	0	0	0	0	0	0	0	0	0	0	0	0	0	0	0	0	0	0	0	0	0	0	0	0	0	0	0
4833439L19Rik	1677.65	1725.91	1565.61	1738.73	1203.89	1571.73	1605.87	1434.05	909.109	1363.53	897.43	2150.73	1577.9	1264.49	1256.82	1275.25	781.404	895.275	1189.1	1109.87	1300.59	1008.15	1334.83	1511.63	1056.71	1177.63	1042.51	1492.38	982.716	1537.99
4833442J19Rik	94.8411	131.742	85.9403	112.511	63.1005	133.236	92.8591	139.015	63.2001	84.2378	256.609	176.15	124.646	111.572	112.163	220.99	143.678	213.429	230.558	98.8482	94.819	126.58	122.475	110.976	204.896	131.064	189.386	147.27	123.678	158.776
4921501E09Rik	0	0	0	0	0	0	0	0.731656	0	0	0	0	0	0	0	0	0	0	0	0	0	0	0	0	0	0	0	0	0	0
4921504E06Rik	0.796984	0	0	0	1.66054	0	0	0	0	1.12317	0	0	0	0	0	0	0	0.704386	0	0.867089	0	0	0	0	0	0	0	0	0.958747	0
4921506M07Rik	7.17286	4.97141	4.98204	5.67284	18.2659	3.01097	10.223	4.38993	19.4462	19.0939	7.01117	42.6169	11.3314	5.81106	4.00581	0	0	6.33948	0	17.3418	9.70588	4.49778	6.97644	8.40727	9.20879	9.70843	8.93329	14.5812	11.505	26.8576
4921507L20Rik	0	0	0	0	0	0	0	0	0	1.12317	0	0	0	0	0	0	0	0.704386	0	0	0.746606	0	0	0	0	0	0	0	0	0
4921507P07Rik	11.1578	19.8857	6.85031	11.3457	4.98162	21.0768	16.1864	13.9015	4.86154	10.1085	18.2291	25.5701	10.6232	3.48664	3.00436	40.5486	7.56198	19.7228	5.0672	3.46836	11.9457	12.8508	0.77516	4.20364	4.6044	6.7959	2.67999	16.0393	5.75248	22.118
4921508A21Rik	0	0	0	0.945474	0	0	0	0	0	1.12317	0	0	0	0	0	0	0	0	0	0	0	0	0	0	0	0	0	0	0	0
4921508D12Rik	0.796984	0	0	0	0	0	0	0	1.62051	0	0	0	0	0	0	0	0	0	0	0	0	0	0	0	0	0	0	0	0	0
4921509C19Rik	0	0	0	0	0	1.50549	0	0	0	1.12317	0	0	0	0	0	0	0	0	0	0	0	0	0	0	0	0.970843	0	0	0	0
4921509O07Rik	0	0	0	0	0	0	0	0	0	0	0	0	0.708213	0	0	0	0	0	0	0	0	1.92762	0	0	0	0	0	0	0	0
4921510H08Rik	0	0	0	0	0	0	0	0	0	0	0	0	0	0	0	1.01371	0	0	0	0	0	0	0	0	0	0	0	0	0	0
4921511C10Rik	0	0	0	0	0	0	0	0	1.62051	0	0	0	0.708213	0	0	2.02743	0	0	0	0	0	0	0	0	0	0	0	0	0	0
4921511C20Rik	0	0	0	0	0	0	0	0	0	0	0	0	0	0	0	0	0	0	0.844533	0	0	0	0	0	0	0	0	0	0	0
4921511H03Rik	0	0	0	0	0	0	0	0	0	0	0	0	0	0	0	0	0	0	0	0	0	0	0	0	0	0	0	0	0	0
4921511I17Rik	0	0	0	0	0	0	0	0	0	0	0	0	0	0	0	0	0	0	0	0	0	0	0	0	0	0	0	0	0	0
4921511M17Rik	0	0	0	0	0	0	0	0	0	0	0	0	0	0	0	0	0	0	0	0	0	0	0	0	0	0	0	0	0	0
4921513D23Rik	695.767	596.57	690.636	601.321	694.106	580.365	635.531	731.656	1014.44	798.574	1047.47	838.132	709.63	765.898	667.968	762.313	1063.72	832.584	708.564	805.526	586.086	628.404	624.004	624.66	1035.99	699.007	732.53	661.256	732.483	676.97
4921513I03Rik	0	0	0	0	0	0.752743	0	0	0	1.12317	0	0	0	0	0	0	0	0	0	0	0	0	0	0	0	0	0	0.729059	0	0
4921515E04Rik	0	0	0	0	0	0	0	0	1.62051	0	0	0	0	0	0	0	0	0	0.844533	0.867089	0	0	0	0	0	0	0	0	0	0
4921515J06Rik	8.76683	1.65714	3.73653	0.945474	4.98162	3.76372	1.70384	2.92662	6.48206	7.86219	5.60894	0	2.12464	5.81106	6.00871	0	0	0.704386	3.37813	5.20253	1.49321	3.85524	3.8758	2.52218	2.3022	6.7959	4.46664	2.91623	3.83499	1.57986
4921517D21Rik	0	0	0	0	0	0	0	0	0	0	0	0	0	0	0	0	0	0	0	0	0	0	0	0	0	0	0	0	0	0
4921517D22Rik	0	0	0	0	0	0	0	0	0	0	0	0	0	0	0	0	0	0	0	0	0	0	0	0	0	0	0	0	0	0
4921517L17Rik	23.1125	26.5142	8.71858	15.1276	19.9265	17.3131	26.4095	19.7547	21.0667	19.0939	29.4469	8.52338	28.3285	15.1088	10.0145	21.288	22.6859	31.6974	10.9789	18.2089	20.905	22.4889	18.6038	22.6996	16.1154	22.3294	12.5066	20.4136	23.9687	23.6979
4921523A10Rik	0	0	0	0	0	0	0	0	0	0	0	0	0.708213	0	0	0	0	0	0	0	0	0	0.77516	0	0	0	0	0	0	0
4921524J17Rik	141.863	99.4283	117.701	102.111	166.054	125.708	108.194	136.088	115.057	175.215	102.363	173.309	116.855	116.221	140.203	127.728	105.868	116.928	128.369	102.317	99.2986	113.087	108.522	137.039	147.341	121.355	150.973	101.339	128.472	113.75
4921524L21Rik	0	0	0	0	0	0	0	0	0	0	0	0	0	0	0	0	0	0	0	0	0	0	0	0	0	0	0	0	0	0
4921525B02Rik	0	0	0	0	0	0	0	0	0	0	0	0	0	0	0	0	0	0	0	0	0	0	0	0	0	0	0	0	0	0
4921525O09Rik	0	0	0	0	0	0	0	0	0	0	0	0	0	1.16221	1.00145	0	0	1.40877	0	0	0	1.28508	0	0	0	0	0	0	0	0
4921528I01Rik	0	0	0	0	0	0	0	0	0	0	0	0	0	0	0	0	0	0	0	0	0	0	0	0	0	0	0	0	0	0
4921528O07Rik	0	0	0	0	0	0	0	0	0	0	0	0	0	0	0	0	0	0	0	0	0	0	0	0	0	0	0	0	0	0
4921530D09Rik	0	0	0	0.945474	1.66054	0	0	0	0	0	0	0	0	1.16221	1.00145	2.02743	0	0	0	0	0.746606	1.28508	0	0.840727	0	0	0.893329	0	0	0
4921530L18Rik	2.39095	0.828569	0.622756	1.89095	0	0	1.70384	2.19497	1.62051	3.36951	0	11.3645	5.66571	1.16221	4.00581	0	5.04132	2.11316	1.68907	1.73418	5.97285	1.28508	0.77516	0.840727	6.90659	0.970843	1.78666	4.37435	2.87624	10.2691
4921530L21Rik	0	0	0	0	0	0	0	0	0	0	0	0	0	0	0	0	0	0	0	0	0	0	0	0	0	0	0	0	0	0
4921531C22Rik	101.217	149.971	128.91	117.239	426.759	103.126	149.086	68.7756	465.088	331.335	72.9162	45.458	45.3256	70.8949	45.0653	86.1657	68.0578	38.0369	42.2267	130.93	56.7421	82.8877	97.6701	126.109	48.3462	96.1134	34.8398	50.3051	79.576	37.9167
4921531P14Rik	0	0	0	0	0	0	0	0	0	0	0	0	0	0	0	0	0	0	0	0	0	0	0	0	0	0	0	0	0	0
4921533I20Rik	0	0	0	0	0	0	0	0	0	0	0	0	0	0	0	0	0	0	0	0	0	0	0	0	0	0	0	0	0	0
4921536K21Rik	3.98492	8.28569	9.34133	4.72737	1.66054	6.02195	11.9269	3.65828	4.86154	12.3549	8.41341	0	4.95749	6.97327	8.01161	11.1509	2.52066	5.63509	5.0672	10.4051	5.97285	6.4254	3.8758	5.04436	0	8.73758	0.893329	6.56153	4.79374	1.57986
4921539E11Rik	1.59397	0	0.622756	0.945474	3.32108	1.50549	1.70384	1.46331	1.62051	1.12317	0	0	0.708213	2.32442	0	0	0	0	0	6.06962	3.73303	2.57016	0	5.88509	0	7.76674	0	0	0.958747	0
4922501C03Rik	49.413	80.3712	52.3115	67.1286	69.7427	68.4997	52.8189	70.9706	42.1334	50.5427	78.5251	73.8693	60.9063	61.5972	63.0915	78.056	57.9752	66.9167	72.6299	51.1583	64.2081	66.1817	70.5395	57.1694	43.7418	68.9298	57.1731	67.0734	75.741	65.5642
4922501L14Rik	0.796984	0	0.622756	0	0	0	0	0.731656	0	0	1.40223	0	1.41643	0	10.0145	0	0	2.11316	6.75627	0	1.49321	0	2.32548	0	0	0	5.35997	11.6649	0.958747	4.73958
4922502D21Rik	0	0	0	0	0	0	0	0	0	0	0	0	0	0	0	0	0	0	0	0	0	0	0	0	0	0	0	0	0	0
4922502H24Rik	0	0	0	0	0	0	0	0	0	0	0	0	0	0	0	0	0	0	0	0	0	0	0	0	0	0	0	0	0	0
4922502N22Rik	0	0	0	0	1.66054	0	0	0	0	2.24634	2.80447	2.84113	0	1.16221	0	0	0	0	0	0.867089	0	0.64254	0.77516	0.840727	0	0	0	0.729059	0	0
4922505E12Rik	0	0	0	0	0	0	0	0	0	0	0	0	0	0	0	0	0	0	0	0	0	0	0	0	0	0	0	0	0	0
4922505G16Rik	0.796984	6.62855	2.49102	0.945474	6.64216	2.25823	2.55575	0	3.24103	3.36951	4.2067	0	1.41643	1.16221	1.00145	0	0	2.11316	0.844533	4.33545	2.23982	6.4254	3.10064	3.36291	0	0.970843	0.893329	4.37435	2.87624	2.36979
4930401C15Rik	0	0	0	0	0	0	0	0	0	0	0	0	0	0	0	0	0	0	0	0	0	0	0	0	0	0	0	0	0	0
4930401O10Rik	0	0	0	0	0	0	0	0	0	0	0	0	0	0	0	0	0	0	0	0	0	0	0	0	0	0	0	0	0	0
4930401O12Rik	0	0	0	0	0	0	0	0	0	0	0	0	0	0	0	0	0	0	0	0	0	0	0	0	0	0	0	0	0	0
4930402F06Rik	0	0	0	0	3.32108	0	0	0	3.24103	0	0	0	0.708213	0	0	0	0	0	0	0.867089	0	1.28508	0	0	0	0.970843	0	0	0	0
4930402F11Rik	0	0	0	0	0	0	0	0	0	0	0	0	0	0	0	0	0	0	0	0	0	0	0	0	0	0	0	0	0	0
4930402H24Rik	234.313	176.485	201.15	197.604	200.925	462.937	195.089	319.734	356.513	221.265	682.888	394.917	275.495	124.357	96.1394	366.964	365.496	308.521	138.503	160.411	185.158	169.631	117.049	120.224	161.154	204.848	179.559	118.108	162.987	162.726
4930403N07Rik	0	0.828569	1.24551	0	0	0	0	0	0	1.12317	0	0	0	3.48664	0	2.02743	0	1.40877	0	0	0	0.64254	0	0	0	0	0.893329	0.729059	0	0
4930404A05Rik	0	0	0	0	4.98162	0	0	0	0	1.12317	0	2.84113	0	0	0	1.01371	7.56198	0	1.68907	2.60127	0	1.28508	0	0	4.6044	0	0	0.729059	0	0
4930404A10Rik	0	0	0	0	0	0	0	0	0	0	0	0	0	0	0	0	0	0	0	0	0	0	0	0	0	0	0.893329	0	0	0
4930404H11Rik	0	2.48571	1.86827	0	0	0.752743	2.55575	0.731656	1.62051	0	0	0	2.83285	2.32442	0	4.05486	2.52066	2.11316	3.37813	4.33545	0	0.64254	0.77516	2.52218	2.3022	1.94169	2.67999	0	0.958747	2.36979
4930404H21Rik	0	0	0	0	3.32108	0	0	0.731656	3.24103	1.12317	0	2.84113	0	0	2.0029	0	0	0.704386	0	0	0	0	0	0	0	0	0	0	0	0
4930404I05Rik	0	0	0	1.89095	0	0	0.851918	2.92662	0	0	0	0	0	0	0	0	0	0	0	0.867089	0	0	0	0	0	0	0	0	0	0
4930404N11Rik	15.9397	9.94283	16.8144	13.2366	26.5686	12.0439	18.7422	10.9748	55.0975	21.3402	8.41341	426.169	154.39	26.7309	8.01161	12.1646	50.4132	68.3255	14.3571	45.0886	53.7557	8.35302	32.5567	24.3811	43.7418	25.2419	51.8131	142.896	13.4225	199.852
4930405A10Rik	0	0	0	0	0	0	0	0	0	0	0	0	0	0	0	0	0	0	0	0	0	0	0	0	0	0	0	0	0	0
4930405A21Rik	3.18794	5.79998	1.86827	2.83642	8.3027	2.25823	3.40767	2.92662	3.24103	5.61585	2.80447	0	0.708213	5.81106	2.0029	2.02743	5.04132	5.63509	0.844533	2.60127	1.49321	1.92762	3.10064	1.68145	16.1154	1.94169	8.03996	3.64529	5.75248	9.47916
4930405D11Rik	0	0	0	0	4.98162	0	0	0	1.62051	0	0	0	0	0	1.00145	0	0	1.40877	0.844533	0.867089	0	0	0	0	0	0	0	0	0	0
4930405J17Rik	0	0	0	0	0	0	0	0	0	0	0	0	0	0	0	0	0	0.704386	0	0	0	0	0	0.840727	0	0	0	0	0	0
4930405P13Rik	0	0	0	0	0	0	0	0	3.24103	1.12317	2.80447	0	0	0	0	1.01371	2.52066	0	0	0	0	0	0.77516	0	0	0	0	0	0	0
4930406D18Rik	0	0	0	0	0	0	0	0	0	0	0	5.68225	2.83285	0	0	0	0	0	0	0	0	0	0.77516	0	0	0	0	0	0	0
4930407I10Rik	0.796984	0	0.622756	0	0	0	0	0	0	0	0	0	0	0	0	0	0	0	0	0	0	0	1.55032	0	0	0	0	0	0	0
4930408F14Rik	0.796984	0	0.622756	0	0	0	0.851918	0	0	0	0	0	0.708213	0	1.00145	1.01371	0	0	0.844533	0	0	0.64254	0.77516	1.68145	0	0	0	0	0	0
4930412B13Rik	0	0	0	0	0	0	0	0	0	0	0	0	0	0	0	0	0	0	0	0	0	0	0	0	0	0	0	0	0	0
4930412C18Rik	180.915	142.514	137.629	185.313	112.917	130.977	215.535	58.5324	194.462	252.713	53.2849	14.2056	31.8696	117.383	5.00726	61.8365	60.4958	19.7228	10.9789	222.842	56.7421	79.675	95.3447	226.996	69.0659	193.198	50.0264	20.4136	57.5248	15.0087
4930412F15Rik	0	1.65714	0	2.83642	0	3.76372	1.70384	5.12159	1.62051	2.24634	7.01117	0	1.41643	0	0	6.08228	7.56198	0.704386	0	0	0.746606	0.64254	0	0	0	0	0.893329	1.45812	0	0.78993
4930412O13Rik	15.9397	38.1142	29.8923	19.8549	26.5686	14.3021	17.8903	40.9727	24.3077	57.2817	15.4246	8.52338	0.708213	5.81106	1.00145	3.04114	25.2066	1.40877	2.5336	10.4051	2.23982	7.71048	3.8758	10.0887	6.90659	14.5626	0.893329	4.37435	11.505	1.57986
4930413E15Rik	0	0	0	0	0	0	0	0	0	0	0	0	0	0	1.00145	0	0	0	0	0	0	0	0	0.840727	0	0	0.893329	0	0	0
4930413F20Rik	0	1.65714	0	2.83642	0	0	0.851918	0	0	0	1.40223	2.84113	0.708213	0	0	1.01371	2.52066	0	2.5336	1.73418	0	2.57016	1.55032	0.840727	2.3022	2.91253	0	0	0	0
4930413G21Rik	3.18794	0.828569	3.73653	2.83642	11.6238	3.01097	3.40767	2.19497	1.62051	7.86219	0	0	0.708213	2.32442	1.00145	5.06857	10.0826	1.40877	2.5336	2.60127	0.746606	1.92762	2.32548	3.36291	4.6044	4.85421	4.46664	2.18718	6.71123	1.57986
4930413M19Rik	0	0	0	0	0	0	0	0	0	0	0	0	0	0	0	0	0	0	0	0	0	0	0	0	0	0	0	0	0	0
4930414L22Rik	105.999	83.6855	99.6409	104.002	69.7427	108.395	120.972	102.432	97.2309	124.672	158.453	85.2338	56.6571	130.168	108.157	112.522	103.347	88.7527	81.9197	135.266	82.8733	124.653	100.771	145.446	75.9725	144.656	87.5462	82.3836	111.215	80.5729
4930414N06Rik	0	0	0	0	0	0	0	0	0	0	0	0	0	0	0	0	0	0	0	0	0	0	0	0	0	0	0	0	0	0
4930415F15Rik	0	0	0	0	1.66054	0	0	0.731656	0	0	1.40223	0	0.708213	0	0	0	2.52066	0.704386	0	0	0	0	0	0	0	0	0	0	0	0
4930415L06Rik	0	0	0	0	0	0	0	0	0	0	0	0	0	0	0	0	0	0	0	0	0	0	0	0	0	0	0	0	0	0
4930415O20Rik	23.1125	24.8571	19.3054	21.7459	64.761	16.5604	25.5575	18.2914	59.959	52.789	23.838	130.692	80.7363	83.6793	81.1176	28.384	108.388	37.3325	57.4283	46.8228	58.9819	43.0502	60.4625	53.8065	78.2747	31.067	82.1863	91.1323	82.4523	66.3541
4930417G10Rik	3.98492	4.14284	1.86827	2.83642	0	0.752743	0	0.731656	6.48206	10.1085	1.40223	0	0.708213	4.64885	4.00581	0	0	1.40877	1.68907	3.46836	2.23982	1.92762	6.97644	1.68145	0	0.970843	0.893329	0.729059	2.87624	0.78993
4930417O13Rik	0	0	0	0	0	0	0	0	1.62051	0	0	0	0	0	1.00145	0	0	1.40877	0.844533	0	0	0	0	0	0	0	0	0	0	0
4930417O22Rik	0	0	0	0	0	0	0	0	0	0	0	0	0	0	0	0	0	0	0	0	0	0	0	0	0	0	0	0	0	0
4930419G24Rik	0	0	0	0	0	0	0	0	0	0	0	0	0	0	0	0	0	0	0	0.867089	0	0	0	0	2.3022	0	0	0	0	0
4930420K17Rik	97.2321	116	153.198	121.021	94.6508	103.879	92.0072	218.765	45.3744	101.085	112.179	153.421	123.937	117.383	124.18	135.838	126.033	160.6	192.554	89.3102	97.0588	103.449	117.049	111.817	124.319	108.734	159.013	156.748	102.586	178.524
4930422G04Rik	27.0975	22.3714	31.7605	36.8735	19.9265	53.4448	38.3363	39.5094	63.2001	28.0793	42.067	14.2056	26.9121	37.1908	19.0276	37.5074	27.7273	28.1754	35.4704	27.7469	31.3575	50.7607	22.4796	29.4255	20.7198	26.2128	31.2665	32.0786	37.3911	23.6979
4930423M02Rik	0	0	0	0	0	0	0	0	0	0	0	0	0.708213	0	0	0	0	0	0	0	0	0	0	0	0	0	0	0	0	0
4930425K10Rik	0	0	0	0	0	0	0	0	0	0	0	0	0	0	0	0	0	0	0	0	0	0	0	0	0	0	0	0	0	0
4930425O10Rik	0	0.828569	0.622756	0	4.98162	0	0	0	0	0	0	0	0	1.16221	1.00145	0	0	0	0	0	0	0	2.32548	1.68145	0	0	0	0	0	0
4930426L09Rik	20.7216	37.2856	32.3833	34.0371	16.6054	37.6372	26.4095	47.5576	0	7.86219	21.0335	8.52338	12.0396	11.6221	3.00436	59.8091	17.6446	21.836	19.4243	6.93671	14.1855	29.5569	19.379	25.2218	11.511	10.6793	9.82662	8.7487	15.34	12.6389
4930427A07Rik	64.5557	50.5427	59.7845	57.6739	86.3481	79.0381	63.0419	71.7023	95.6104	42.6805	37.8603	56.8225	149.433	98.788	88.1278	26.3566	27.7273	88.7527	70.0963	88.4431	109.005	102.164	101.546	54.6473	98.9945	62.1339	68.7863	115.92	79.576	88.4722
4930428D18Rik	0	0	0	0	0	0	0	0	0	0	0	0	0	0	0	0	0	0	0	0	0	0	0	0	0	0	0	0	0	0
4930428E07Rik	0	0	0	0	0	0	0	0	0	0	0	0	0	0	1.00145	0	0	0	0	0	0	0	0	0	0	0	0	0	0	0
4930428E23Rik	0	0	0	0	0	0	0	2.19497	0	0	0	0	0	0	0	0	0	0	0	0	0	0	0	0	0	0	0	0.729059	0	0
4930428G15Rik	0	0	0	0	0	0	0	0	0	0	0	0	0.708213	0	0	0	0	0	0	0	0	0	0	0	0	0	0	0	0	0
4930428O21Rik	0	0	0	0	1.66054	0.752743	0	0	0	0	0	0	0	0	0	0	0	0	0	0	0	0	0	0	0	0	0	0	0	0.78993
4930429B21Rik	95.6381	86.1712	56.6708	92.6564	63.1005	70.7579	126.084	24.1446	37.2718	96.5927	15.4246	2.84113	24.0792	47.6507	31.045	43.5897	15.124	8.45263	29.5587	58.9621	42.5566	48.1905	31.0064	86.5949	25.3242	90.2884	25.9065	26.9752	36.4324	15.7986
4930429D17Rik	0.796984	0	0	0	0	0.752743	0	2.19497	0	0	0	0	0	0	0	0	0	0	0	0	0	0	0	0	0	0	0.893329	0.729059	0	0
4930429F11Rik	0	0	0	0	0	0	0	0	0	0	0	0	0	0	0	0	0	0	0	0	0	0	0	0	0	0	0	0	0	0
4930429F24Rik	0	0	0	0	0	0.752743	0	0.731656	0	0	5.60894	0	0	2.32442	1.00145	0	2.52066	0	0	0	1.49321	0.64254	0.77516	1.68145	0	2.91253	0	0.729059	1.91749	3.94965
4930430A15Rik	0	0	0	0	1.66054	0	0	0	0	0	0	0	0	0	1.00145	0	0	0	0	1.73418	0	0	0	0	0	0	0	0	0	0
4930430D24Rik	11.9548	0	0	0	0	3.76372	0.851918	0	0	0	0	0	0	0	6.00871	0	0	0	0	0	0	0	0	0	0	0.970843	0	0	0	0
4930430F08Rik	171.352	146.657	140.743	147.494	102.953	150.549	184.866	99.5052	111.816	128.041	110.777	65.3459	101.983	147.601	161.234	109.481	168.884	75.3693	172.285	97.114	120.204	135.576	137.978	190.845	207.198	150.481	171.519	134.147	177.368	122.439
4930430F21Rik	0.796984	0	0	0	0	0	0	0	0	0	0	0	0	0	0	0	0	0	0	0	0	0	0	0	0	0	0	0	0	0
4930430J02Rik	0	0	0	0	0	0	0	0	0	0	0	0	0	0	0	0	0	0	0	0	0	0	0	0	0	0	0	0	0	0
4930431A04Rik	0.796984	0	0	0	0	0	0	0	0	0	0	0	0	0	0	0	0	0	0	0	0	0	0	0	0	0	0	0	0	0
4930431P03Rik	0.796984	0.828569	0.622756	0.945474	6.64216	1.50549	0	0.731656	0	0	1.40223	2.84113	0.708213	1.16221	3.00436	2.02743	7.56198	4.9307	0.844533	0	0	0	0	0.840727	0	0.970843	0.893329	2.91623	0.958747	2.36979
4930432J09Rik	0	0	0	0	1.66054	0	0.851918	0.731656	0	0	1.40223	2.84113	0.708213	0	0	0	0	0.704386	0	0	0	0	0	0.840727	0	0	0	0.729059	0	0.78993
4930432K09Rik	0	0	0	0	0	0	0.851918	0	0	0	0	0	0	0	0	0	0	0	0	0	0	0	0	0	0	0	0	0	0	0
4930432K21Rik	3.18794	2.48571	1.86827	3.78189	1.66054	4.51646	2.55575	2.92662	1.62051	6.73902	5.60894	11.3645	2.12464	2.32442	2.0029	4.05486	0	7.74825	4.22267	2.60127	2.98643	1.92762	7.7516	1.68145	0	11.6501	1.78666	5.10341	0.958747	2.36979
4930432M17Rik	0	0	0	0	0	0	0	0	0	0	0	0	0.708213	0	0	0	0	0	0	0	0	0	0	0	0	0	0	0	0	0
4930433B08Rik	0	0	0	0	0	0	0	0	0	0	0	0	0	0	0	0	0	0	0	0	0	0	0	0	0	0	0	0	0	0
4930433I11Rik	0	0	0	0	0	0	0	0	0	0	0	0	0	0	0	0	0	0	0	0	0	0	0	0	0	0	0	0	0	0
4930433N12Rik	0	0	0	0	0	0	0	0	0	0	0	0	0	0	0	0	0	0	0	0	0	0	0	0	0	0	0	0	0	0
4930434J06Rik	0	0	0	0	0	0	0	0	0	0	0	0	0	0	0	0	0	0	0	0	0	0	0	0	0	0	0	0	0	0
4930435E12Rik	0	0	0	0	0	0	0	0	0	0	1.40223	0	0	0	0	0	0	0	0	0	0	0	0	0	0	0	0	0	0	0
4930438E09Rik	0	0	0	0	0	0	0	0	0	0	0	0	0	0	0	0	0	0	0	0	0	0	0	0	0	0	0	0	0	0
4930440C22Rik	0	0	0	0	0	0	0	0	0	0	0	0	0	0	0	0	0	0	0	0	0	0	0	0	0	0	0	0	0	0
4930441J16Rik	0	0	0	0	0	0	0	0	0	0	0	0	0	0	0	0	0	0	0	0	0	0	0	0	0	0	0	0	0	0
4930441O14Rik	3.98492	4.97141	4.98204	2.83642	3.32108	5.2692	4.25959	2.19497	0	5.61585	5.60894	0	4.95749	3.48664	7.01016	6.08228	5.04132	6.33948	5.0672	1.73418	2.98643	3.2127	4.65096	1.68145	16.1154	4.85421	1.78666	2.91623	5.75248	3.94965
4930442J19Rik	0	0	0	0	0	0	0	0	0	0	0	0	0	0	0	0	0	0	0	0	0	0	0	0	0	0	0	0	0	0
4930442L01Rik	0	0	0	0	0	0	0	0	0	0	0	0	0	0	0	0	0	0	0	0	0	0	0	0	0	0	0	0	0	0
4930443G12Rik	0	0	0.622756	0	0	0	0	0	0	0	1.40223	0	0	0	0	0	0	0	0	0	0	0	0	0	0	0	0	0	0	0
4930443O20Rik	0	0	0	0	3.32108	0	0	0	0	1.12317	0	0	0	0	0	0	0	0	0	0.867089	0	0	0	0.840727	0	0	0	0	0	0
4930444A02Rik	172.149	203.828	200.527	225.023	180.999	215.285	223.203	206.327	160.431	165.106	199.117	227.29	170.679	129.006	115.167	213.894	98.3057	179.618	139.348	143.07	170.226	152.282	154.257	164.783	117.412	141.743	125.066	187.368	152.441	176.944
4930444F02Rik	0	0	0	0	0	0	0	0	0	0	0	5.68225	0	0	0	0	0	0	0	0	0	0.64254	0	0	0	0	0	0	0	1.57986
4930444G20Rik	0	0	0	0	0	0	0	0	0	0	0	0	0	0	0	0	0	0	0	0	0	0	0	0	0	0	0	0	0	0
4930444M15Rik	0.796984	0	0	0	1.66054	0	0	0	1.62051	1.12317	0	0	0	0	0	0	0	0	0	0	0.746606	0	0	0.840727	0	0	0	0	0	0
4930444P10Rik	0.796984	0	0.622756	0	1.66054	0	0.851918	2.92662	1.62051	2.24634	4.2067	0	0	2.32442	2.0029	1.01371	2.52066	1.40877	1.68907	0.867089	0.746606	0	0	0	2.3022	0	3.57332	0.729059	3.83499	0.78993
4930447A16Rik	0	0	0	0	0	0	0	0	0	0	0	0	0	0	0	0	0	0	0	0	0	0	0	0	0	0	0	0	0	0
4930447C04Rik	1.59397	1.65714	3.73653	0.945474	6.64216	5.2692	1.70384	5.85324	3.24103	2.24634	1.40223	11.3645	4.24928	1.16221	0	6.08228	17.6446	5.63509	0	0.867089	1.49321	3.2127	0	0.840727	4.6044	2.91253	6.2533	0	0.958747	3.15972
4930447J18Rik	0	0	0	0	0	0	0	0	0	0	0	0	0	0	0	0	0	0	0	0	0	0	0	0	0	0	0	0	0	0
4930447K03Rik	2.39095	4.97141	7.47307	3.78189	14.9449	0.752743	2.55575	1.46331	4.86154	6.73902	0	0	4.95749	18.5954	9.01307	3.04114	12.6033	1.40877	5.0672	4.33545	6.71946	0.64254	8.52676	10.0887	6.90659	3.88337	9.82662	3.64529	4.79374	2.36979
4930447N08Rik	0.796984	0	0	0	1.66054	0	2.55575	0	0	1.12317	0	0	0	0	0	1.01371	0	0	0	0	0	0	0	1.68145	0	0	0	0	0	0
4930448C13Rik	0	0	0	0	0	0	0	0	0	1.12317	0	0	0	0	0	0	0	0	0	0	0	0	0	0.840727	0	0	0	0	0	0
4930448F12Rik	0	0	0	0	3.32108	0	0	0	0	2.24634	1.40223	0	0	0	0	0	2.52066	0	0	0	0	0	0	0.840727	0	0	0	0	0	0
4930448H16Rik	0	0	0	0	0	0	0	0	0	0	0	0	0	0	0	0	0	0	0	0	0	0.64254	0	0	0	0	0	0	0	0
4930448I06Rik	0	0	0	0	0	0	0	0	0	0	0	0	0	0	0	0	0	0	0	0	0	0	0	0	0	0	0	0	0	0
4930448I18Rik	0	0	0	0	0	0	0	0	0	0	1.40223	0	0	0	0	0	0	0	0	0	0	0	0	0	0	0	0	0	0	0
4930448K20Rik	0	0	0	0	0	0	0	0	0	0	0	0	0	0	0	0	0	0	0	0	0	0	0	0	0	0	0	0	0	0
4930449E01Rik	0	0	0	0	0	0	0	0	0	0	0	0	0	0	0	0	0	0	0	0	0	0	0	0	0	0	0	0	0.958747	0
4930449E18Rik	0	0	0	0	0	0	0	0	0	0	0	2.84113	0	0	0	0	0	0	0	0	0	0	0	0	0	0	0	0	0	0
4930449I24Rik	0	0	0	0	0	0	0	0	0	0	0	0	0	0	0	0	0	0	0	0	0	0	0	0	0	0	0	0	0	0
4930451C15Rik	0.796984	3.31428	0.622756	0	3.32108	3.01097	0	0.731656	0	0	4.2067	0	2.83285	0	0	15.2057	7.56198	5.63509	1.68907	1.73418	3.73303	1.92762	0.77516	0	0	2.91253	0.893329	0	0.958747	1.57986
4930451I11Rik	0	0	0	0	0	0	0	0	0	0	0	0	0	0	0	0	0	0	0	0	0	0	0	0	0	0	0	0	0	0
4930452A19Rik	0	0	0	0	0	0	0	0	0	0	0	0	0	0	0	0	0	0	0	0	0	0	0	0	0	0	0	0	0	0
4930452B06Rik	0.796984	3.31428	4.98204	2.83642	1.66054	3.76372	2.55575	2.19497	1.62051	0	4.2067	241.496	97.0252	2.32442	16.0232	4.05486	7.56198	29.5842	12.668	4.33545	23.8914	2.57016	6.97644	0	2.3022	2.91253	33.0532	76.5512	1.91749	91.6319
4930452G13Rik	0.796984	0	0	0	0	0	0	0	0	1.12317	0	0	0.708213	0	0	0	0	0.704386	0	0	0	0	0	0	0	0	0	0	0	0
4930452N14Rik	0	0	0	0	0	0	0	0	0	1.12317	1.40223	0	0	0	0	0	0	0	0	0	0	0	0	0	0	0	0	0	0	0
4930453H23Rik	0	0	0	0	0	0	0	0	0	0	0	0	0.708213	0	0	0	0	0.704386	0	0	0	0	0	0	0	0	0	0.729059	0.958747	0
4930453N24Rik	279.742	273.428	340.647	306.333	408.493	311.636	360.361	299.247	354.893	503.18	294.469	389.234	291.784	319.608	311.451	360.882	375.578	306.408	290.519	337.298	285.95	275.007	269.756	288.369	451.231	289.311	375.198	325.889	322.139	240.139
4930455B14Rik	0	0	0	0	1.66054	0.752743	0	0	0	1.12317	0	0	0	0	0	0	0	0	0	1.73418	0.746606	0	0	0	0	0	0	0	0.958747	0.78993
4930455C13Rik	0	0	0	0	0	0	0	0	0	0	0	0	0	0	0	0	0	0	0	0	0	0	0	0	0	0	0	0	0	0
4930455C21Rik	377.771	299.942	348.743	348.88	440.043	305.614	450.665	337.293	502.359	489.702	350.559	326.73	334.277	461.398	472.685	263.566	431.033	261.327	287.141	476.899	406.154	325.125	468.972	395.142	607.78	382.512	409.145	308.392	457.322	323.871
4930455D15Rik	0	0	0	0	0	0	0	0	0	0	0	0	0	0	0	0	0	0	0	0	0	0	0	0	0	0	0	0	0	0
4930455F16Rik	0.796984	0	0	0	0	0	0	0	0	1.12317	0	0	0	0	1.00145	0	0	0	0	0	0	0	0	0.840727	0	0	0	0	0	0
4930455F23Rik	222.359	233.656	181.222	212.732	195.944	248.405	256.427	249.495	385.682	304.379	260.816	207.402	161.473	232.442	135.196	239.236	189.049	200.75	184.108	234.981	185.905	178.626	222.471	207.66	197.989	212.615	140.253	219.447	207.089	245.668
4930455H04Rik	0	0	0	0	0	0	0	0	0	0	0	0	0	0	0	0	0	0.704386	0	0	0	0	0	0	0	0	0	0	0	0
4930455J16Rik	0	0	0	0	0	0	0	0	0	0	0	0	0	0	0	0	0	0.704386	0	0	0	0	0	0	0	0	0	0	0	0
4930456L15Rik	0	0	0	0	0	0	0	0	3.24103	0	0	0	0	0	0	0	0	0	0	0	0	0	0	0	0	0	0	0	0	0
4930458L03Rik	0	0	0	0	0	0	0	0	0	0	0	0	0	0	0	1.01371	0	0	0	0	0	0	0	0	0	0	0	0	0	0
4930459L07Rik	0	0	0	0	0	0	0	0	0	0	0	0	0	0	0	0	0	0	0	0	0	0	0	0	0	0	0	0	0	0
4930461G14Rik	0	0.828569	1.24551	0.945474	0	0.752743	0	0.731656	0	0	0	5.68225	2.12464	0	0	0	0	2.11316	0	0	0	0	0	0	0	0	0	1.45812	0	0
4930465A12Rik	0	0	0	0	0	0	0	0	0	0	0	0	0	0	0	0	0	0	0	0	0.746606	0	0	0	0	0	0	0	0	0
4930465K10Rik	0	0	0	0	0	0	0.851918	0	1.62051	0	0	0	0	0	0	0	0	0	0	0.867089	0	0	0	0	0	0	0	0	0	0
4930465M20Rik	0	0	0	0	0	0	0	0	0	0	0	0	0	0	0	0	0	0	0	0	0	0	0	0	0	0	0	0	0	0
4930467D21Rik	0	0	0	0	0	0	0	0	0	0	0	0	0	0	0	0	0	0	0	0	0	0	0	0	0	0	0	0	0.958747	1.57986
4930467E23Rik	0	0	0	0	0	0	0	0	0	0	0	0	0	0	0	0	0	0	0	0	0	0	0	0	0	0	0	0	0	0
4930467K11Rik	0	0	0	0	0	0	0.851918	0	0	0	0	0	0.708213	0	0	0	0	0.704386	0	0	0	0.64254	0	0.840727	0	0.970843	0	0	0	0
4930468A15Rik	0	0	0	0	0	0	0	0	0	0	0	0	0	0	0	0	0	0	0	0	0	0	0	0	0	0	0	0	0	0
4930469G21Rik	0	0	0	0	3.32108	0	0	0	0	1.12317	1.40223	5.68225	0	1.16221	1.00145	1.01371	0	0	0	2.60127	0	1.28508	0	0.840727	4.6044	0	0	0	0	0
4930470H14Rik	0	0	0	0	0	0	0	0	0	0	0	0	0	0	0	0	0	0	0	0	0	0	0	0	0	0	0	0	0	0
4930470P17Rik	0	0	0	0	0	0	0	0	0	0	0	0	0	0	0	0	0	0	0	0	0	0	0	0	0	0	0	0	0	0
4930471C04Rik	0	1.65714	0	0	0	0	0	0	0	0	0	0	0	0	0	0	0	0	0	0	0	0	0	0.840727	0	0	0	0	0	0
4930471G03Rik	0	0	0	0	0	0	0	0.731656	0	0	0	0	0	0	0	0	0	0	0.844533	0.867089	0	0	0	0	0	0	0	0	0	0
4930471I20Rik	0	0	0	0	0	0	0	0	0	0	0	0	0	0	0	0	0	0	0	0	0	0	0	0	0	0	0	0.729059	0	0
4930471M09Rik	0	0	0.622756	1.89095	1.66054	0	0	0.731656	0	0	0	0	0	0	0	0	5.04132	0.704386	0	0.867089	0	0	0	0	0	0	0	0.729059	0	0
4930471M23Rik	911.75	879.112	888.049	1087.29	1090.97	741.452	1069.16	573.618	1330.44	1243.35	441.704	650.618	929.176	1321.44	1289.87	588.968	960.371	599.433	938.277	1089.93	1048.24	947.104	1284.44	1247.64	1183.33	964.047	950.502	931.008	1400.73	797.83
4930473A02Rik	3.18794	3.31428	1.24551	0.945474	0	0.752743	0	2.19497	3.24103	0	1.40223	0	3.54107	2.32442	0	5.06857	0	4.9307	2.5336	0.867089	0.746606	2.57016	0.77516	0.840727	6.90659	4.85421	2.67999	0.729059	0	0.78993
4930473A06Rik	19.1276	12.4285	11.2096	13.2366	28.2292	17.3131	31.521	23.413	37.2718	28.0793	5.60894	8.52338	17.7053	19.7576	11.016	12.1646	27.7273	21.1316	13.5125	13.8734	16.4253	17.3486	14.728	17.6553	11.511	27.1836	12.5066	13.8521	18.2162	15.0087
4930473O22Rik	0	0	0	0	0	0	0	0	0	0	0	0	0	0	0	0	0	0	0	0	0	0	0	0	0	0	0	0	0	0
4930474G06Rik	0	0	0	0	0	0	0	0	0	0	0	0	0	0	0	0	0	0	0	0	0	0	0	0	0	0	0	0	0	0
4930474H20Rik	0	0	0	0	0	0	0	0	0	0	0	0	0	0	0	0	0	0	0	0.867089	0	0	0	0	2.3022	0	0	0	0	0
4930474M22Rik	0	0	0	0	4.98162	0	0	0	3.24103	0	0	0	0	0	0	0	0	0.704386	0	0	0	0	0	0	0	0	0	0	0	0
4930474N05Rik	0	0	0	0	0	0	0	0	0	0	0	0	0	0	0	0	0	0	0	0	0	0	0	0	0	0	0	0	0	0
4930474N09Rik	0	0	1.24551	0	0	0.752743	2.55575	2.19497	0	1.12317	1.40223	0	0	0	0	2.02743	2.52066	0.704386	0	0	0	0.64254	0	1.68145	0	0.970843	0	0.729059	0	0
4930478L05Rik	0.796984	0	1.86827	0	6.64216	0.752743	0	0	1.62051	2.24634	1.40223	0	0.708213	2.32442	1.00145	1.01371	2.52066	0.704386	0.844533	1.73418	0	0.64254	0	1.68145	2.3022	0.970843	0	0	0	0
4930478P22Rik	0	0	0	0	0	0	0	0	0	0	0	0	0	0	0	0	0	0	0	0	0	0	0	0	0	0	0	0	0	0
4930479D17Rik	1.59397	0	0	0.945474	0	0.752743	1.70384	0.731656	0	2.24634	1.40223	0	0	0	0	1.01371	0	1.40877	0	0	0.746606	0	0.77516	0.840727	0	0	0	0.729059	0	0
4930479M11Rik	0	0	0	0	0	0	0	0	0	0	0	2.84113	0	0	0	0	0	0	0	0	0	0	0	0	0	0	0	0	0	0
4930480E11Rik	0	0	0	0	0	0	0	0	1.62051	0	0	0	0	0	0	0	0	0	0	0	0	0	0	0	0	0	0	0	0	0
4930480G23Rik	1.59397	1.65714	1.24551	0	0	0.752743	1.70384	0.731656	0	2.24634	0	0	0.708213	1.16221	9.01307	3.04114	0	0.704386	5.91173	0.867089	1.49321	3.85524	1.55032	0.840727	0	1.94169	1.78666	2.18718	2.87624	1.57986
4930480K15Rik	0	0	0	0	0	0	0	0	0	0	0	0	0	0	0	0	0	0	0	0	0	0	0	0	0	0	0	0	0	0
4930480M12Rik	0	0	0	0	0	0	0	0	0	0	0	0	0	0	1.00145	0	0	0	0	0	0	0	0	0	0	0	0	0	0	0
4930481A15Rik	33.4733	43.0856	39.2336	22.6914	36.5319	42.9064	51.1151	36.5828	48.6154	56.1585	81.3296	102.281	29.0367	32.5419	9.01307	55.7543	73.0991	57.0553	30.4032	24.2785	35.0905	32.7696	21.7045	23.5404	32.2308	49.513	25.9065	36.4529	23.9687	56.0851
4930483J18Rik	0	0	0	0.945474	1.66054	0	0.851918	0	0	0	1.40223	8.52338	2.12464	0	0	0	0	0.704386	1.68907	0	0	0	3.10064	0.840727	0	0.970843	1.78666	2.18718	0	0
4930483K19Rik	0	0	0	0	0	0	0	0	3.24103	1.12317	0	0	0	2.32442	1.00145	0	0	0	0	0.867089	0	0	0.77516	0.840727	0	0	0.893329	0	0	0
4930483O08Rik	0.796984	0	0	0	0	1.50549	0.851918	0	0	0	1.40223	2.84113	3.54107	0	1.00145	0	0	0.704386	0	0	0	0.64254	0	0	0	0	0	0	0	0
4930486F22Rik	0	0	0	0	0	0	0	0	0	0	0	0	0	0	0	0	0	0	0	0	0	0	0	0	0	0	0	0	0	0
4930486I03Rik	0	0	0	0	0	0	0	0	0	0	0	0	0	0	0	0	0	0	0	0	0	0	0	0	0	0	0	0	0	0
4930486L24Rik	7.96984	4.14284	3.11378	5.67284	6.64216	7.52743	3.40767	3.65828	1.62051	1.12317	8.41341	2.84113	4.24928	2.32442	0	12.1646	5.04132	10.5658	13.5125	2.60127	1.49321	5.14032	3.10064	1.68145	6.90659	4.85421	16.0799	4.37435	0	7.8993
4930487D11Rik	0	0	0	0	0	0	0	0	0	0	0	0	0	0	0	0	0	0	0	0	0	0	0	0	0	0	0	0	0	0
4930487H11Rik	0	0.828569	0	0	0	0	0	0	3.24103	0	0	0	0	0	0	0	2.52066	0	0	0	0	0	0	0	0	0.970843	0	0	0	0
4930488B22Rik	0	0	0	0	0	0	0	0	0	0	0	0	0	0	0	0	0	0	0	0	0	0	0	0	0	0	0	0	0	0
4930488L21Rik	0	0	0	0	0	0.752743	0	0	0	0	0	0	0	0	0	0	0	0	0	0	0	0	0	0	0	0	0	0	0	0
4930500F04Rik	0	0	0	0	0	0	0	0	0	0	0	0	0	0	0	0	0	0	0	0	0	0	0	0	0	0	0	0	0	0
4930500J02Rik	0	0.828569	0.622756	0	0	2.25823	0	0	0	0	0	0	0.708213	0	1.00145	1.01371	0	0.704386	1.68907	0	0.746606	2.57016	4.65096	0	0	0	0	1.45812	1.91749	0
4930500L23Rik	0	0	0	0	0	0	0	0	0	0	0	0	0	0	0	0	0	0	0	0	0	0	0	0	0	0	0	0	0	0
4930502A04Rik	0	0	0	0	0	0	0	0	0	0	0	0	0	0	0	0	0	0	0	0	0	0	0	0	0	0	0	0	0	0
4930502E09Rik	0	0.828569	0	0	0	0	0.851918	1.46331	0	0	0	0	0	0	0	0	0	0	0	0	0	1.28508	0	0	2.3022	0.970843	0	0	0	0.78993
4930502E18Rik	0.796984	0	0	0.945474	1.66054	0	0	0	0	0	1.40223	0	1.41643	1.16221	3.00436	1.01371	0	2.11316	2.5336	0	0.746606	1.92762	0	0	6.90659	0	1.78666	1.45812	0	3.15972
4930503B20Rik	0	0.828569	0.622756	0	0	0	0	0	0	0	1.40223	0	3.54107	1.16221	3.00436	1.01371	0	2.11316	0	0	2.23982	0	0	0	0	0.970843	0.893329	2.91623	0.958747	4.73958
4930503E14Rik	0	0	0	0	0	0	0	0	0	1.12317	1.40223	0	0	0	0	0	0	0	0	0	0	0.64254	0	0	0	0.970843	0.893329	0	0	0.78993
4930503E24Rik	0	0	0	0	0	0	0	0	0	0	0	0	0	0	0	0	0	0	0	0	0	0	0	0	0	0	0	0	0	0
4930503H13Rik	0	0	0	0	0	0	0	0	0	0	0	0	0	0	0	0	0	0	0	0	0	0	0	0	0	0	0	0	0	0
4930503L19Rik	19.9246	28.1713	19.3054	20.8004	9.96324	34.6262	11.0749	28.5346	1.62051	5.61585	23.838	8.52338	22.6628	8.13548	8.01161	26.3566	7.56198	31.6974	38.004	7.8038	21.6516	19.2762	17.0535	25.2218	16.1154	11.6501	8.93329	24.0589	23.9687	28.4375
4930503O07Rik	0	0	0	0	0	0	0	0	0	0	0	0	0	0	0	0	0	0	0	0	0	0	0	0	0	0	0	0	0	0
4930504O13Rik	0	0	0	0	1.66054	0	0	0	0	0	0	0	0	0	0	0	0	0	0	0	0	0	0	0	0	0	0	0	0	0
4930505A04Rik	0	0	0	0	0	0	1.70384	0	0	1.12317	1.40223	0	0	0	0	0	0	0.704386	0.844533	0.867089	0	1.28508	0	0.840727	0	0	0	0	0	0
4930505G20Rik	0	0	0	0	0	0	0	0	0	0	0	0	0	0	0	0	0	0	0	0	0	0	0	0	0	0	0	0	0	0
4930506M07Rik	751.556	858.397	660.744	781.907	735.619	577.354	864.697	485.088	854.011	872.703	394.028	446.057	777.618	778.682	810.174	354.8	685.619	467.712	802.307	809.861	719.728	761.41	793.764	947.5	616.989	664.056	609.25	927.363	784.255	720.416
4930507D05Rik	1.59397	2.48571	0	0	0	0.752743	0.851918	0.731656	3.24103	1.12317	0	5.68225	0	1.16221	3.00436	0	7.56198	0.704386	0	0.867089	2.98643	2.57016	0	1.68145	0	0.970843	0	2.91623	0.958747	1.57986
4930509E16Rik	0	3.31428	0	1.89095	1.66054	2.25823	0	0.731656	3.24103	2.24634	0	53.9814	7.08213	3.48664	0	1.01371	2.52066	0	0	3.46836	0.746606	0	4.65096	0	2.3022	2.91253	7.14663	5.83247	1.91749	5.52951
4930509J09Rik	0	0	0	0	0	0	0	0	0	0	0	0	0	0	0	0	0	0	0	0	0	0	0	0	0	0	0	0	0	0
4930509K18Rik	0	0	0	0	0	0	0	0	1.62051	0	0	0	0	0	0	0	0	0	0.844533	0.867089	0	0	0	0	0	0	0	0	0	0
4930511A02Rik	1.59397	2.48571	1.86827	0.945474	3.32108	1.50549	5.96343	1.46331	3.24103	8.98536	1.40223	0	0.708213	2.32442	0	0	0	0	0	0	0	3.2127	0	1.68145	0	2.91253	0	0	1.91749	0
4930511E03Rik	0	0	0	0	1.66054	0	0	0	0	0	1.40223	0	0	0	0	0	0	0	0	0	0	0	0	0	0	0	0.893329	0.729059	0.958747	0
4930511I11Rik	0	0	0	0.945474	0	0	0	0.731656	0	0	0	0	0	1.16221	0	1.01371	2.52066	0	0	0	0	0	0	0	2.3022	0	0	0	0	0.78993
4930511M06Rik	84.4804	85.3426	125.797	121.021	39.853	222.812	45.1517	133.161	59.959	35.9415	162.659	53.9814	63.031	19.7576	2.0029	83.1245	20.1653	45.0807	28.7141	20.8101	20.905	27.6292	11.6274	9.248	36.8352	29.1253	8.93329	3.64529	30.6799	6.31944
4930511M11Rik	0	0	0	0	0	0	0	0	0	0	0	0	0	0	0	0	0	0	0	0	0	0.64254	0	0	0	0	0	0	0	0
4930512B01Rik	0	0	0	0	6.64216	0	0	0	0	3.36951	2.80447	0	0	0	1.00145	0	0	0	0	0.867089	0	0	0	0	4.6044	0	0	0	0	0
4930513D17Rik	0.796984	0	0.622756	0	0	0	0	0.731656	0	0	2.80447	0	2.12464	0	2.0029	0	0	1.40877	0	0	0	0	0	0	0	1.94169	1.78666	0.729059	0	1.57986
4930513N10Rik	2.39095	3.31428	6.22756	1.89095	0	1.50549	0	0	4.86154	1.12317	8.41341	2.84113	5.66571	4.64885	6.00871	5.06857	17.6446	5.63509	5.0672	4.33545	5.22624	3.85524	3.8758	6.72582	4.6044	5.82506	1.78666	7.29059	3.83499	3.94965
4930513O06Rik	0	0	0	0	0	0	0	0	0	0	0	0	0	0	0	0	0	0	0.844533	0	0	0	0	0	0	0	0	0	0	0
4930515B02Rik	0	0	0	0	0	0	0	0	0	0	0	0	0	0	0	0	0	0	0	0	0	0	0	0	0	0	0	0	0	0
4930515G01Rik	5.57889	6.62855	9.34133	8.50926	3.32108	6.02195	5.96343	5.85324	11.3436	10.1085	1.40223	8.52338	7.08213	8.13548	5.00726	3.04114	7.56198	3.52193	10.9789	4.33545	4.47964	7.71048	4.65096	7.56654	9.20879	4.85421	7.14663	14.5812	7.66998	10.2691
4930515G16Rik	0	0	0	0	0	0	0	0	0	0	0	0	0	0	0	0	0	0	0	0	0	0	0	0	0	0	0	0	0	0
4930515L03Rik	0	0	0	0	0	0	0	0	0	0	0	0	0	0	0	0	0	0	0	0	0	0	0	0	0	0	0	0	0	0
4930515L19Rik	0	0	0	0	0	0	0	0	0	0	0	0	0	0	0	0	0	0	0	0	0	0	0	0.840727	0	0	0	0	0	0
4930517E11Rik	0	0	0	0	1.66054	0	0	0.731656	0	0	1.40223	0	0	0	0	0	0	0	0.844533	1.73418	0	0	0	0	0	0	0	0	0	0
4930518P08Rik	0	0	0	0	0	0	0	0	0	0	0	0	0	0	0	0	0	0	0	0	0	0	0	0	0	0	0	0	0	0
4930519D14Rik	0	0	0	0	0	0	0	0	0	0	0	0	0	0	0	0	0	0	0	0	0	0	0	0	0	0	0	0	0	0
4930519F09Rik	12.7518	13.2571	8.71858	5.67284	1.66054	12.7966	5.96343	24.1446	8.10257	6.73902	4.2067	28.4113	19.83	8.13548	12.0174	8.10971	5.04132	16.2009	10.9789	6.93671	9.70588	13.4933	5.42612	10.0887	2.3022	17.4752	9.82662	20.4136	5.75248	15.0087
4930519F16Rik	0	0	0	0	0	0	0	0	0	0	0	0	0	0	0	0	0	0	0	0	0	0	0.77516	0	0	0	0	0	0	0
4930519F24Rik	0	0	0	0	0	0	0	0	0	0	0	0	0	0	0	0	0	0	0	0	0	0	0	0	0	0	0	0	0	0
4930519G04Rik	0	0	0	0	0	0	0	0	1.62051	0	0	0	0	1.16221	0	0	0	0	0	0	0	0	0	0	0	0	0	0	0	0
4930519H02Rik	0	0	0	0	0	0	0	0	0	0	0	0	0	1.16221	0	0	0	0	0	0	0	0	0	0	0	0	0	0	0	0
4930520O04Rik	4.78191	4.97141	4.98204	11.3457	9.96324	12.0439	9.3711	2.92662	11.3436	4.49268	23.838	8.52338	7.08213	4.64885	4.00581	9.12342	5.04132	9.86141	10.9789	6.06962	5.22624	8.35302	2.32548	3.36291	0	3.88337	9.82662	7.29059	7.66998	6.31944
4930520P13Rik	0	0	0	0	0	0	0	0	0	0	0	0	0	0	0	0	0	0	0	0	0	0	0.77516	0	0	0	0	0	0	0
4930521A18Rik	0	0	0	0	0	0	0	0	0	0	0	0	0	0	0	0	0	0	0	0	0	0	0	0	0	0	0	0	0	0
4930521E06Rik	0	0	0	0	0	0	0	0	0	0	0	0	0	0	0	0	0	0	0	0	0	0	0	0	0	0	0	0	0	0
4930522H14Rik	0	0	0	0	0	0	0	0	0	0	0	0	0	0	0	0	0	0	0	0	0	0	0	0	0	0	0	0	0	0
4930522O17Rik	0	0	0	0	0	0	0	0	0	0	0	0	0	0	0	0	0	0	0	0	0	0	0	0	0	0	0	0	0	0
4930523C07Rik	323.576	331.428	416.001	384.808	488.199	444.119	253.872	425.824	536.39	491.949	678.682	411.963	454.673	191.765	238.346	464.281	529.338	571.257	347.948	318.222	277.738	331.551	243.4	212.704	301.588	312.611	309.092	332.451	210.924	293.064
4930523O13Rik	0	0	0	0	0	0	0	0	0	0	0	0	0	0	0	0	0	0	0	0	0	0	0	0	2.3022	0	0	0	0	0
4930524B15Rik	0	0	0.622756	0	1.66054	0.752743	0	0	0	0	0	0	0	1.16221	0	0	0	1.40877	0.844533	0	0	1.92762	0	0	0	0.970843	0	0	0	0
4930524C18Rik	0	0	0	0	1.66054	0	0	0	0	0	0	2.84113	0	1.16221	0	0	2.52066	0	0	1.73418	0	0	0	0	0	0	0	0	1.91749	0
4930524E20Rik	0	0	0	0	0	0	0	0	0	0	0	0	0	0	0	0	0	0	0	0	0	0	0	0	0	0	0	0	0	0
4930524L23Rik	1.59397	2.48571	0.622756	0	1.66054	0	2.55575	2.92662	3.24103	4.49268	0	0	1.41643	1.16221	1.00145	1.01371	0	2.81754	1.68907	0	0	0.64254	0.77516	0	6.90659	1.94169	2.67999	0	0	1.57986
4930524N10Rik	0	0	0	0	0	0	0	0	0	0	0	0	0	0	0	0	0	0	0	0	0	0	0	0	0	0	0	0	0	0
4930524O05Rik	0	0	0	0	0	0	0	0	0	0	0	0	0	0	0	0	0	0	0	0	0	0	0	0	0	0	0	0	0	0
4930524O08Rik	0	0	0	0	1.66054	0	0	0	0	0	0	0	0	0	0	0	0	0	0.844533	0	0	0	0	0	2.3022	0	0	0	0	0
4930525D18Rik	0	0.828569	0.622756	0	0	0.752743	3.40767	1.46331	1.62051	3.36951	2.80447	25.5701	0.708213	0	1.00145	1.01371	5.04132	0.704386	0.844533	1.73418	0.746606	3.2127	1.55032	2.52218	0	2.91253	0.893329	4.37435	1.91749	3.15972
4930525F21Rik	0.796984	0	0.622756	1.89095	0	0	0	0	0	0	0	0	0	1.16221	0	0	2.52066	0.704386	0.844533	0	0.746606	0.64254	0	1.68145	2.3022	0	0	0	0.958747	0
4930525G20Rik	0.796984	1.65714	2.49102	4.72737	0	7.52743	3.40767	2.92662	4.86154	1.12317	5.60894	19.8879	7.08213	2.32442	2.0029	5.06857	0	3.52193	3.37813	0.867089	5.97285	3.2127	3.8758	1.68145	2.3022	0.970843	0.893329	9.47776	2.87624	4.73958
4930525M21Rik	0	0	0	0	0	0	0	0	0	0	0	0	0	0	0	0	0	0	0	0	0	0	0	0	0	0	0	0	0	0
4930526D03Rik	0	0	0	0	0	0	0	0	0	0	0	0	0	0	0	0	0	0	0	0	0	0	0	0	0	0	0	0	0	0
4930526I15Rik	92.4502	79.5426	89.6768	81.3107	244.099	66.9942	107.342	92.9203	217.149	221.265	144.43	122.168	97.0252	182.467	135.196	102.385	403.306	116.928	109.789	204.633	98.552	147.784	136.428	131.994	163.456	160.189	159.906	94.0486	164.905	105.061
4930526L06Rik	0	0	0	0	0	0	0	0	0	0	0	0	0	0	1.00145	0	0	0	0.844533	0	0	0	0.77516	0	0	0	0.893329	0	0	0
4930527F14Rik	0	0	0	0	0	0	0	0	0	2.24634	0	0	0	0	0	0	0	0	0	0	0	1.28508	0.77516	0	0	0	0	0	0	0
4930527G23Rik	0	0	0	0	0	0	0	0	0	0	0	0	0	0	0	0	0	0	0	0	0	0	0	0	0	0	0	0	0	0
4930528A17Rik	1.59397	0.828569	1.24551	2.83642	1.66054	3.76372	1.70384	1.46331	3.24103	1.12317	5.60894	8.52338	1.41643	2.32442	2.0029	3.04114	12.6033	1.40877	1.68907	2.60127	3.73303	3.2127	1.55032	3.36291	2.3022	2.91253	2.67999	2.18718	0.958747	0.78993
4930528D03Rik	0	0	0	0	0	0	0	0	0	0	0	0	0	0	0	0	0	0	0	0	0	0	0	0	0	0	0	0	0	0
4930528F23Rik	3.18794	4.14284	2.49102	3.78189	4.98162	2.25823	4.25959	6.5849	0	10.1085	0	0	2.12464	8.13548	7.01016	4.05486	10.0826	5.63509	3.37813	3.46836	3.73303	0.64254	3.10064	3.36291	2.3022	4.85421	1.78666	2.91623	2.87624	3.94965
4930528P14Rik	0	0	0	0	0	0	0	0	0	0	0	0	0	0	0	0	0	0	0	0	0	0	0	0	0	0	0	0	0	0
4930529C04Rik	0	0	0	0	0	0	0	0	0	0	0	0	0	0	0	0	0	0.704386	0	0	0.746606	0	0	0	0	0	0	0	0	0
4930529F22Rik	0	0	0	0	0	0	0.851918	0	0	0	0	0	0	0	0	0	0	0	0	0	0	0	0	0	0	0	0	0	0	0
4930529F24Rik	0	0	0	0	0	0	0	0	0	2.24634	0	0	0	0	0	0	0	0	0	0	0	0	0	0	0	0	0	0	0	0
4930529K09Rik	0	0	0	0	0	0	0	0	0	0	0	0	0	0	0	0	0	0	0	0	0	0	0	0	0	0	0	0	0	0
4930529L06Rik	0	0	0	0	0	0	0	0	0	0	0	0	0	0	0	0	0	0	0	0	0	0	0	0	0	0	0	0	0	0
4930529M08Rik	0	0	0	0	0	0	0	0	1.62051	0	0	0	0.708213	0	0	0	0	0	0.844533	0	0.746606	0	0	0	0	0	0	0.729059	0	0.78993
4930533B01Rik	0	0	0	0	0	0	0	0	0	0	0	0	0	0	0	0	0	0	0	0	0	0	0	0	0	0	0	0	0	0
4930533P14Rik	0	0	0	0	1.66054	0	0	0	0	0	0	0	0	0	0	0	0	0	0	0	0	0.64254	0	0	0	0	0	0	0	0
4930534B04Rik	32.6764	43.0856	28.6468	14.1821	16.6054	27.0988	37.4844	34.3878	11.3436	17.9707	29.4469	25.5701	36.8271	33.7041	39.0566	44.6034	22.6859	40.8544	35.4704	31.2152	42.5566	33.4121	39.5331	30.2662	18.4176	25.2419	43.7731	32.8076	23.0099	39.4965
4930538K18Rik	1.59397	5.79998	3.73653	0.945474	0	7.52743	4.25959	6.5849	6.48206	10.1085	8.41341	5.68225	13.4561	8.13548	5.00726	15.2057	17.6446	5.63509	2.5336	12.1392	2.98643	9.63811	8.52676	6.72582	6.90659	10.6793	11.6133	8.01965	12.4637	0.78993
4930539C22Rik	0	0	0	0	0	0	0	0	0	0	0	0	0	0	0	0	0	0	0	0	0	0	0	0	0	0	0	0	0	0
4930539E08Rik	19.1276	19.8857	26.1557	15.1276	6.64216	4.51646	4.25959	201.205	6.48206	4.49268	1.40223	76.7104	50.9913	2.32442	7.01016	2.02743	2.52066	43.6719	5.91173	2.60127	8.21267	3.85524	3.8758	3.36291	6.90659	7.76674	7.14663	40.0982	3.83499	37.1267
4930539J05Rik	3.18794	2.48571	1.24551	2.83642	6.64216	0	0	2.19497	1.62051	3.36951	1.40223	11.3645	0	2.32442	3.00436	4.05486	0	2.11316	3.37813	2.60127	2.23982	7.06794	0	5.04436	0	0	3.57332	1.45812	1.91749	2.36979
4930539M17Rik	0	0	0	0	0	0	0	0	0	0	0	0	0	0	0	0	0	0	0	0	0	0	0	0	0	0	0	0	0	0
4930539N22Rik	0	0	0	0	0	0	0	0	0	0	0	0	0	0	0	0	0	0	0	0	0	0	0	0	0	0	0	0	0	0
4930540M03Rik	0	0	0	0	0	0	0	0	0	0	0	0	0	0	0	0	0	0	0	0	0	0	0	0	0	0	0	0	0	0
4930542C21Rik	0	0	0	0	0	0	0	0	0	0	0	0	0	0	0	0	0	0	0	0	0	0	0	0	0	0	0	0	0	0
4930542D17Rik	0	0	0	0	0	0	0	0	0	0	0	0	0	0	0	0	0	0.704386	0	0	0.746606	0	0	0	0	0	0	0	0	0.78993
4930542H20Rik	0	0	0	0	0	0	0	0	0	0	0	0	0	0	0	0	0	0	0	0	0	0	0	0	0	0	0	0	0	0
4930542N07Rik	0	0	0	0	0	0	0	0	0	0	0	0	0	0	0	0	0	0	0	0	0	0	0	0	0	0	0	0	0	0
4930543E12Rik	0	0	0	1.89095	1.66054	0	0	0	0	1.12317	0	0	0.708213	0	6.00871	0	0	3.52193	2.5336	0	0	3.85524	0.77516	2.52218	0	1.94169	4.46664	2.91623	3.83499	0.78993
4930544D05Rik	0	0	0	0	0	0	0	0	0	0	0	0	0	0	0	0	0	0	0	0	0	0	0	0	0	0	0	1.45812	0	0.78993
4930544G11Rik	0	0	0	0	0	0	0	0	0	0	0	0	0	0	0	0	0	0	0	0	0	0	0	0	0	0	0	0	0	0
4930544M13Rik	0	0	0	0	0	0	0	0	0	2.24634	1.40223	0	0	2.32442	0	0	0	0	0	0	0	0.64254	0	0.840727	0	0	0	0	0	0
4930544O15Rik	3.18794	0.828569	2.49102	2.83642	6.64216	3.01097	1.70384	2.92662	3.24103	8.98536	0	2.84113	3.54107	10.4599	3.00436	8.10971	0	3.52193	5.0672	4.33545	2.23982	3.2127	3.8758	1.68145	0	1.94169	4.46664	1.45812	5.75248	1.57986
4930545E07Rik	0	0	0	0	0	0	0	0	0	0	0	0	0	0	0	0	0	0	0	0	0	0	0	0	0	0	0	0	0	0
4930545H06Rik	0	0	0	0	0	0	0	0	0	0	0	0	0	0	0	0	0	0	0	0	0	0	0	0	0	0	0	0	0	0
4930545L23Rik	0	0	0	0	0	0	0	0	0	0	0	0	0	0	0	0	0	0	0	0	0.746606	0.64254	0	0	0	0.970843	0	0.729059	0	1.57986
4930546C10Rik	0	0	0	0	1.66054	0.752743	0	0	0	2.24634	0	0	0	0	0	0	0	0	0	0.867089	0	0	0	0	0	0	0	0	0	0
4930546K05Rik	0.796984	0	0	0.945474	3.32108	0	0.851918	0	6.48206	3.36951	0	0	0.708213	1.16221	0	1.01371	2.52066	0	0	0	0	0.64254	0	3.36291	0	0.970843	0.893329	0.729059	0	2.36979
4930547C10Rik	0	0	0	0	0	0	0	0	0	0	0	0	0	0	0	0	0	0	0	0	0	0	0	0	0	0	0	0	0	0
4930547E08Rik	0	0	0	0	0	0	0	0	0	0	0	0	0	0	0	0	0	0	0	0	0	1.28508	0	0	0	0	0	0	0	0
4930547E14Rik	0	0	0	0	0	0	0	0	0	0	0	0	0	0	0	0	0	0	0	0	0	0	0	0	0	0	0	0	0	0
4930547N16Rik	23.9095	22.3714	18.0599	33.0916	53.1373	27.0988	31.521	20.4864	56.718	35.9415	12.6201	39.7758	45.3256	32.5419	41.0595	11.1509	25.2066	14.0877	23.6469	34.6836	24.638	53.9734	31.7816	34.4698	32.2308	21.3585	17.8666	48.1179	46.9786	25.2778
4930548G14Rik	0	0	0	0	0	0	0	0	0	0	0	0	0	0	0	0	0	0	0	0	0	0	0	0	0	0	0	0	0	0
4930548H24Rik	1.59397	0	0	0	0	0	0	0	0	0	0	0	0.708213	0	2.0029	0	0	0	1.68907	0.867089	0	0	0	0	0	0	0	2.18718	0	1.57986
4930548J01Rik	0	0	0	0	0	0.752743	0	0	0	0	0	2.84113	0	0	0	0	0	0	0.844533	0	0.746606	0	0	0	0	0	0	0	0	0
4930548K13Rik	0	0	0	0	0	0	0	0	0	0	0	0	0	0	0	0	0	0	0	0	0	0	0	0.840727	0	0	0	0	0	0
4930549C01Rik	0	0	0	0	0	0	0	0	0	0	0	0	0	0	0	0	0	0	0	0	0	0	0	0	0	0	0	0	0	0
4930549G23Rik	0	0.828569	0.622756	0	0	0	0	0	0	0	0	2.84113	0	2.32442	0	0	2.52066	2.11316	0	0	0	0.64254	0.77516	0	0	0	0	2.18718	0	0
4930550C14Rik	5.57889	12.4285	4.98204	12.2912	6.64216	6.02195	7.66726	4.38993	17.8257	11.2317	2.80447	8.52338	5.66571	8.13548	1.00145	2.02743	5.04132	7.04386	10.9789	11.2722	2.98643	9.63811	3.10064	12.6109	9.20879	6.7959	6.2533	10.9359	4.79374	6.31944
4930550L24Rik	0	0	0	0	0	0	0	0	0	0	0	0	0	0	0	0	0	0	0	0	0	0	0	0	0	0	0	0	0	0
4930552N02Rik	0	0	0	0	0	0	0	0	0	0	0	0	0	0	0	0	0	0	0	0	0.746606	0	0	0	0	0	0	0	0	0
4930552P12Rik	0	0	0	0	1.66054	0	0	1.46331	0	1.12317	0	2.84113	0	0	0	0	2.52066	0.704386	1.68907	0	0	0	0	0	0	0	0	0.729059	0	0
4930553E22Rik	0	0	0	0	0	0	0	0	0	0	0	0	0	0	0	0	0	0	0	0	0	0	0	0	0	0	0	0	0	0
4930554C24Rik	0	0	0	0	0	0	0	0	0	0	0	0	0	0	0	0	0	0	0	0	0	0	0	0	0	0	0	0	0	0
4930555B11Rik	0	0	0	0	1.66054	0	0	0	0	1.12317	0	2.84113	0	0	0	0	0	0	0	0	0	0.64254	0	0	0	0	0	0	0	0
4930555G01Rik	0	0	0	0	0	0	0	0	0	1.12317	0	0	0	0	0	0	0	0	0	0	0	0	0	0	0	0	0	0	0	0
4930555I21Rik	2.39095	2.48571	2.49102	1.89095	9.96324	3.76372	4.25959	3.65828	4.86154	7.86219	11.2179	2.84113	2.12464	3.48664	1.00145	5.06857	0	2.11316	4.22267	4.33545	3.73303	3.2127	2.32548	3.36291	4.6044	6.7959	1.78666	8.01965	4.79374	3.94965
4930556C24Rik	0	0	0	0	0	0	0	0	0	0	0	0	0	0	0	0	0	0	0	0	0	0	0	0	0	0	0	0	0	0
4930556G01Rik	0	0	0	0	1.66054	0	0	0	0	3.36951	0	0	0	0	0	1.01371	0	0	0	0.867089	0	1.92762	0	0	0	0	0	0	0	0
4930556J02Rik	0	0	0	0	0	0	0	0	0	0	0	0	0	0	0	0	0	0	0	0	0	0	0	0	0	0	0	0	0	0
4930556M19Rik	15.9397	8.28569	18.6827	18.9095	36.5319	18.8186	19.5941	15.3648	40.5129	39.311	15.4246	34.0935	18.4135	13.9465	5.00726	19.2606	12.6033	18.314	10.1344	11.2722	16.4253	11.5657	15.5032	9.248	2.3022	11.6501	12.5066	15.3102	6.71123	22.118
4930556N09Rik	0	0	0	0	0	0	0.851918	2.19497	0	0	0	0	0	0	0	0	0	0	0	0	0	0	0	0	0	0	0	0	0	0
4930557A04Rik	0	0	0	0	0	0	0	0	0	0	0	0	0.708213	0	0	0	0	0	0	0	0	0.64254	0	0	0	0	0	0	0	0
4930557J02Rik	0	0	0	0	1.66054	0	0	0	0	0	0	0	0	0	0	0	0	0	0	0	0	0	0	0	0	0	0	0	0	0
4930558C23Rik	1.59397	0	0	0	0	0	0	0	0	0	0	0	0.708213	0	1.00145	1.01371	0	0	0	0	0.746606	0	1.55032	0.840727	2.3022	0	1.78666	2.18718	0	2.36979
4930558G05Rik	0	0	0	0	0	0	0	0	0	0	0	0	0	0	0	0	0	0	0	0	0	0	0	0	0	0	0	0	0	0
4930558J18Rik	1.59397	4.97141	3.11378	0.945474	4.98162	4.51646	1.70384	2.19497	0	0	0	0	0.708213	1.16221	6.00871	0	0	2.11316	0	0	0.746606	3.85524	2.32548	0.840727	2.3022	1.94169	1.78666	0.729059	0.958747	1.57986
4930558K02Rik	0	1.65714	0	0	0	1.50549	0.851918	0	0	0	0	0	0	0	0	0	0	0	0	0	0	0.64254	0	0	2.3022	0	0	0	0	0
4930562C15Rik	0	0.828569	0	0	0	0	0	0	0	0	0	0	0	1.16221	0	0	0	0.704386	0	0	0.746606	0.64254	0	0	0	0	0	2.91623	0	1.57986
4930562F07Rik	0	0	0	0	3.32108	0	0	0	0	0	0	0	0	0	0	0	2.52066	0	0	0	0	1.28508	0	0	0	0	0	0	0	0
4930563D23Rik	0	0	0	0	0	0	0	0	0	0	0	0	0	0	0	0	0	0	0	0	0	0	0	0	0	0	0	0	0	0.78993
4930563E18Rik	0	0	0	0	0	0	0	0	0	0	0	0	0	0	0	0	0	0	0	0	0	0	0	0.840727	0	0.970843	0	0.729059	0	0
4930563E22Rik	14.3457	14.9142	11.8324	15.1276	8.3027	17.3131	18.7422	12.4381	12.9641	14.6012	12.6201	8.52338	8.49856	15.1088	6.00871	16.2194	10.0826	14.7921	10.1344	9.53798	10.4525	14.1359	13.1777	13.4516	6.90659	17.4752	12.5066	9.47776	9.58747	5.52951
4930563F08Rik	0	0	0	0	0	0	0	0	0	0	0	0	0	0	0	0	0	0	0.844533	0	0	0	0	1.68145	0	0	0	0	0	0
4930563M20Rik	0	0	0	0	1.66054	0	0	0	0	0	0	0	0	0	0	0	0	0	0	0	0	0	0	0	2.3022	0	0	0	0	0
4930564B18Rik	0	0	0	0	0	0	0	0	0	0	0	0	0	0	0	0	0	0	0	0	0	0	0	0	0	0	0	0	0	0
4930564D02Rik	0	0	0	0	0	0	0	0	0	0	0	0	0	0	0	0	0	0	0	0	0	0	0	0	0	0	0	0	0	0
4930564G21Rik	0	0	0	0	0	0	0	0	0	0	0	0	0	0	0	0	0	0	0	0	0	0	0	0	0	0	0	0	0	0
4930564K09Rik	0	0	0	0	0	0	0	0	0	2.24634	1.40223	0	0	0	0	0	0	0	0	0	0	0	0	0	0	0	0	0	0	0
4930565A17	0	0	0	0	0	0	0	0	0	0	0	0	0	0	1.00145	0	0	0	0	0	0	0	0	0	0	0	0	0	0	0
4930565D16Rik	2.39095	0	1.24551	0	0	0	2.55575	0	0	1.12317	0	0	0	1.16221	0	0	0	0	0	0	0	0	0	1.68145	0	0	0	0	0	0
4930565N06Rik	0	0	0	0	0	0	0	0	0	0	0	0	0	0	0	0	0	0	0	0	0	0	0	0	0	0	0	0	0	0
4930567H12Rik	0	0	0	0	0	0	0	0	0	0	0	0	0	0	0	0	0	0	0	0	0	0	0	0	0	0	0	0	0	0
4930567H17Rik	0	0	0	0	0	0	0	0	0	0	0	0	0	0	0	0	0	0	0	0	0	0	0	0	0	0	0	0	0	0
4930567J20Rik	0	0	0	0	0	0	0	0	0	0	0	0	0	0	0	0	0	0	0	0	0	0	0	0	0	0	0	0	0	0
4930567K20Rik	0	0	0	0	0	0	0	0	0	0	0	0	0	0	0	0	0	0	0	0	0	0	0	0	0	0	0	0	0	0
4930568D16Rik	0	0	0	0	0	0	0	0	0	1.12317	0	2.84113	0	0	0	0	0	0.704386	0	0	0	0.64254	0	0	0	0	0	0	0	0
4930568E12Rik	0	0	0	0	0	0	0	0	0	0	0	0	0	0	0	0	0	0	0	0	0	0	0	0.840727	0	0	0	0	0	0
4930568G15Rik	0	0	0	0	0	0	0	0	0	0	0	0	0	0	0	0	0	0	0	0	0	0	0	0.840727	0	0	0	0	0	0
4930568K20Rik	0	0	0	0	0	0	0	0	0	0	0	0	0	0	0	1.01371	0	0	0	0	0.746606	1.28508	0	0	0	0	0	0	0	0
4930570G19Rik	5.57889	6.62855	3.73653	0	16.6054	6.02195	5.96343	5.85324	0	4.49268	15.4246	8.52338	2.12464	1.16221	3.00436	12.1646	7.56198	7.04386	10.9789	2.60127	5.22624	7.06794	3.8758	3.36291	9.20879	7.76674	7.14663	4.37435	3.83499	3.15972
4930571K23Rik	0	0	0	0	0	0	0	0	0	0	0	0	0	0	0	0	0	0	0	0	0	0	0	0	0	0	0	0	0	0
4930572J05Rik	149.833	174.828	189.94	189.095	182.659	143.774	196.793	144.868	157.19	119.056	127.603	198.879	223.795	264.984	317.46	174.359	247.025	204.976	253.36	216.772	265.045	269.224	228.672	281.644	333.819	250.477	224.226	301.101	332.685	327.031
4930572K03Rik	0	0	0	0	0	0	0	0	0	0	0	0	0	0	1.00145	0	0	0	0	0	0	0	0	0	0	0	0	0	0	0
4930572O13Rik	0	0	0	0	0	0	0	0	0	0	0	0	0	0	0	0	0	1.40877	0	0	0	0	0	0	0	0	0	0	0	0
4930573O16Rik	0	0	0	0	0	0	0	0	0	0	0	0	0	0	1.00145	0	0	0	0.844533	0	0	0	0	0	0	0	0	1.45812	0	0
4930578C19Rik	3.18794	0.828569	1.24551	5.67284	1.66054	2.25823	4.25959	3.65828	0	2.24634	0	0	2.83285	0	0	1.01371	2.52066	1.40877	0.844533	3.46836	0	2.57016	1.55032	2.52218	0	3.88337	1.78666	4.37435	0.958747	2.36979
4930578E11Rik	0	0	0	0	1.66054	0.752743	0	0	1.62051	0	0	2.84113	0	2.32442	0	0	0	0	0	0	0	0	0	0.840727	0	0	0	0	0.958747	0
4930578I06Rik	0	0	0	0	0	0.752743	0	0	0	0	0	0	0	0	1.00145	1.01371	0	0	0	1.73418	1.49321	0.64254	0.77516	0	0	0	0	0	0	0.78993
4930578M01Rik	3.98492	7.45712	8.09582	6.61832	6.64216	3.01097	5.11151	2.19497	11.3436	12.3549	2.80447	5.68225	2.83285	2.32442	0	4.05486	7.56198	0.704386	0.844533	3.46836	3.73303	3.2127	5.42612	1.68145	6.90659	9.70843	4.46664	4.37435	0	1.57986
4930578N16Rik	24.7065	19.0571	22.4192	28.3642	53.1373	29.357	31.521	40.2411	85.8873	62.8975	75.7207	22.729	28.3285	20.9198	12.0174	48.6583	93.2644	51.4202	26.1805	34.6836	21.6516	35.9823	22.4796	26.9033	41.4396	41.7462	49.1331	18.2265	34.5149	29.2274
4930578N18Rik	0	0	0	0	0	0	0	0	0	0	0	0	0	0	0	0	0	0	0	0	0	0	0	0	0	0	0	0	0	0
4930579C15Rik	1.59397	4.14284	0	6.61832	9.96324	0.752743	0.851918	5.12159	4.86154	2.24634	0	0	2.83285	3.48664	1.00145	3.04114	0	2.11316	5.91173	0.867089	1.49321	4.49778	0	1.68145	0	0.970843	2.67999	1.45812	1.91749	3.15972
4930579F01Rik	0	0	0	0	0	0	0	0	0	0	0	0	0	0	0	0	0	0	0	0	0	0	0	0	0	0	0	0	0	0
4930579G18Rik	0	0	0	0.945474	0	0	0	0	6.48206	1.12317	4.2067	0	0.708213	0	0	0	0	0.704386	0	1.73418	0	0.64254	0	0	2.3022	0.970843	0	0	0.958747	0
4930579G22Rik	15.1427	13.2571	20.5509	12.2912	16.6054	12.0439	18.7422	7.31656	11.3436	17.9707	19.6313	22.729	14.1643	9.2977	20.029	20.2743	40.3306	10.5658	16.8907	18.2089	11.1991	10.2806	6.97644	18.496	13.8132	19.4169	25.0132	10.9359	20.1337	12.6389
4930579G24Rik	35.0673	38.1142	34.2516	26.4733	43.174	39.1427	37.4844	20.4864	25.9282	24.7097	18.2291	28.4113	28.3285	40.6774	25.0363	16.2194	32.7686	26.0623	26.1805	32.9494	29.1176	34.6972	41.8586	44.5585	48.3462	29.1253	25.9065	32.0786	40.2674	24.4878
4930579K19Rik	8.76683	11.6	7.47307	11.3457	9.96324	9.78566	11.0749	6.5849	17.8257	13.478	12.6201	17.0468	9.91498	19.7576	15.0218	2.02743	25.2066	6.33948	10.1344	12.1392	9.70588	15.421	14.728	13.4516	11.511	6.7959	11.6133	13.1231	12.4637	14.2187
4930581F22Rik	11.1578	5.79998	9.96409	18.9095	6.64216	22.5823	14.4826	32.1928	8.10257	1.12317	18.2291	14.2056	24.0792	6.97327	26.0377	19.2606	5.04132	29.5842	15.2016	11.2722	14.1855	15.421	13.9529	6.72582	2.3022	7.76674	15.1866	30.6205	13.4225	22.908
4930583H14Rik	7.96984	9.94283	18.6827	13.2366	13.2843	18.0658	7.66726	16.8281	4.86154	5.61585	12.6201	28.4113	16.2889	36.0286	30.0436	23.3154	95.7851	13.3833	56.5837	5.20253	33.5973	10.9232	37.2077	17.6553	94.3901	17.4752	55.3864	12.394	30.6799	13.4288
4930583K01Rik	0	0	1.86827	0	0	0.752743	0	0.731656	0	0	0	0	0.708213	0	2.0029	0	0	0	0	0	0	0	0	0	0	0	0	0	0	0
4930583P06Rik	0	0	0	0	0	0	0	0	0	0	0	0	0	0	0	0	0	0	0	0	0	0	0	0	0	0	0	0	0	0
4930584F24Rik	0	0	0	0	0	0	0	0	0	0	0	0	0	0	0	0	0	0	0	0	0	0	0	0	0	0	0	0	0	0
4930588N13Rik	0	0.828569	0.622756	5.67284	0	1.50549	0.851918	2.92662	4.86154	0	1.40223	0	2.12464	8.13548	2.0029	2.02743	7.56198	6.33948	0.844533	0.867089	1.49321	3.2127	2.32548	1.68145	11.511	0	0.893329	3.64529	4.79374	2.36979
4930590J08Rik	1.59397	1.65714	0.622756	0.945474	1.66054	3.76372	1.70384	1.46331	0	1.12317	0	2.84113	0	1.16221	2.0029	0	0	0.704386	1.68907	0	1.49321	2.57016	1.55032	1.68145	4.6044	0.970843	0	0	0.958747	0.78993
4930590L20Rik	0	0	0	0	0	0	0	0	0	0	0	0	0	0	0	0	0	0	0	0	0	0	0	0	0	0	0	0	0	0
4930591A17Rik	0	0	0	0	1.66054	0	0	0	1.62051	1.12317	1.40223	0	0	1.16221	0	0	0	0.704386	0	0	0	0	0	0	4.6044	0	0	0	2.87624	0
4930592A05Rik	0	0	0	0	0	0	0	0	0	0	0	0	0	0	0	2.02743	0	1.40877	0	0	0	0.64254	0	0	0	0	0	0	0	0
4930592I03Rik	0	0	0	0	0	0.752743	0	0	0	0	0	0	0	0	0	0	0	0	0	0	0	0	0	0	0	0	0	0	0	0
4930593A02Rik	0	0.828569	0	0	0	0	0	0.731656	0	0	0	0	0	0	0	2.02743	0	0	0	0.867089	0.746606	0	0	0	0	0.970843	0	0	1.91749	2.36979
4930593C16Rik	0	0	0	0	0	0	0	0	0	0	0	2.84113	0	0	0	1.01371	0	0	0	0.867089	0	0	0	0.840727	0	0	0	0	0	0
4930594C11Rik	2.39095	4.97141	4.98204	4.72737	4.98162	5.2692	4.25959	2.92662	1.62051	8.98536	4.2067	8.52338	2.12464	6.97327	3.00436	2.02743	10.0826	10.5658	2.5336	1.73418	2.98643	0	1.55032	1.68145	2.3022	4.85421	3.57332	2.91623	3.83499	3.15972
4930595M18Rik	0	0	0	0	0	0	0	0	0	0	0	0	0	0	0	0	0	0	0	0	0	0	0	0	0	0	0	0	0	0
4930596D02Rik	0	0	0	0	1.66054	0	0	0	0	0	0	0	0	0	0	0	0	0	0	0	0	0	0	0	0	0	0	0	0	0
4930596M17Rik	0	0	0	0	0	0	0	0	0	0	0	0	0	0	0	0	0	0	0	0	0	0	0	0	4.6044	0	0	0	0	0
4930597G03Rik	0	0	0	0	0	0	0	0	0	0	0	0	0	0	0	0	0	0	0	0	0	0	0	0	0	0	0	0	0	0
4930598F16Rik	0	0	0	0	0	0	0	0	0	0	0	0	0	0	0	0	0	0	0	0	0	0	0	0	0	0	0	0	0	0
4930599N23Rik	0.796984	3.31428	2.49102	0	0	3.76372	5.11151	5.85324	1.62051	1.12317	9.81564	2.84113	2.83285	3.48664	3.00436	2.02743	0	7.04386	3.37813	3.46836	1.49321	2.57016	1.55032	4.20364	2.3022	0.970843	3.57332	3.64529	0	3.15972
4931402G19Rik	1.59397	0	0	0	0	0	0.851918	0	0	0	0	0	0	0	0	0	2.52066	0.704386	0.844533	0	0	1.28508	0	0.840727	2.3022	0.970843	0	0	0	0
4931403E22Rik	0	0	0	0.945474	1.66054	0.752743	0	0	1.62051	0	0	0	0.708213	0	0	0	0	1.40877	0.844533	0.867089	0	0.64254	0	0	2.3022	0	0	0	0	0
4931403G20Rik	0	0	0	0	0	0	0	0	0	0	0	0	0	0	0	0	0	0	0	0	0	0	0	0	0	0	0	0	0.958747	0
4931406B18Rik	0.796984	0	0	0	0	0.752743	0	0	0	1.12317	0	0	0	0	1.00145	0	2.52066	0	0	2.60127	0	1.92762	0	0	2.3022	0	0	0	0	0
4931406C07Rik	201.637	289.999	211.114	209.895	207.567	235.609	184.014	845.794	166.913	177.461	337.939	457.421	548.865	130.168	111.161	361.896	224.339	512.793	153.705	155.209	233.688	156.78	151.931	166.464	108.203	186.402	169.733	508.154	122.72	458.95
4931406H21Rik	13.5487	7.45712	32.3833	21.7459	0	18.0658	23.0018	1.46331	3.24103	3.36951	1.40223	2.84113	0.708213	9.2977	6.00871	3.04114	5.04132	1.40877	5.91173	9.53798	12.6923	8.99556	6.20128	13.4516	6.90659	7.76674	0.893329	1.45812	4.79374	7.10937
4931406P16Rik	281.336	332.256	314.492	299.715	302.218	340.993	261.539	305.832	312.759	360.538	339.341	369.346	369.687	327.744	315.457	395.348	322.644	335.992	378.351	261.861	297.149	313.56	281.383	300.14	287.775	265.04	299.265	320.786	228.182	315.972
4931407G18Rik	0	0	0	0	0	0	0	1.46331	0	0	0	0	0	0	0	0	0	0	0	0	0	0	0	0	0	0	0	0	0	0
4931408A02Rik	104.405	90.314	96.5271	138.039	194.283	94.8457	126.936	117.797	215.528	170.722	200.52	93.7572	155.099	227.794	333.483	175.372	289.876	145.808	189.175	216.772	144.842	271.152	173.636	116.861	230.22	158.247	230.479	211.427	225.306	196.693
4931408C20Rik	0	0	0	0	0	0	0	0	0	0	0	0	0	0	0	0	0	0	0	0	0	0	0	0	0	0	0	0	0	0
4931408D14Rik	3.18794	8.28569	4.35929	13.2366	44.8346	21.0768	20.446	10.9748	68.0616	28.0793	2.80447	2.84113	4.24928	6.97327	1.00145	18.2468	12.6033	15.4965	2.5336	15.6076	2.23982	52.6883	6.20128	44.5585	0	20.3877	3.57332	1.45812	5.75248	2.36979
4931409K22Rik	1.59397	0.828569	0	0	0	0	0.851918	0	0	5.61585	0	2.84113	0	0	3.00436	2.02743	0	0.704386	0	1.73418	0	0.64254	1.55032	1.68145	0	0	0	0.729059	0	0
4931414P19Rik	104.405	81.1998	67.8804	102.111	68.0821	106.89	98.8225	88.5303	63.2001	59.528	113.581	85.2338	101.274	84.8415	66.0958	96.3028	52.9338	79.5956	86.9869	80.6393	111.244	84.8153	85.2676	80.7098	112.808	75.7257	66.9997	121.024	96.8335	89.2621
4931417E11Rik	0	0	0	0	0	0	0	0	0	0	0	0	0	0	0	0	0	0	0	0	0	0	0	0	0	0	0	0	0	0
4931417G12Rik	0	0.828569	0	0.945474	0	0.752743	0	0	1.62051	1.12317	0	5.68225	0	0	0	0	0	0	0	0	0	0	0	0	0	0	0	0	0	0
4931419H13Rik	0	0	0	0	0	0	0	0	0	0	0	0	0	0	0	0	0	0	0	0	0	0	0	0	0	0	0	0	0	0
4931420L22Rik	0	0	0	0	0	0	0	0	0	0	0	0	0	0	0	0	0	0	0	0	0	0	0	0	0	0	0	0	0	0
4931423N10Rik	0	1.65714	0	0	0	0.752743	0	0	1.62051	1.12317	0	2.84113	0	0	0	1.01371	0	0	0	0.867089	0	1.28508	0.77516	0	0	0	0	0.729059	0	1.57986
4931428F04Rik	145.051	101.914	120.815	142.767	104.614	136.247	162.716	102.432	153.949	87.6073	72.9162	53.9814	85.6938	134.817	166.241	75.0148	120.992	95.7965	208.6	178.62	161.267	103.449	168.21	153.853	64.4616	103.88	103.626	102.797	199.419	135.078
4931428L18Rik	0	0	0	0	0	0	0	0	0	0	0	0	0.708213	0	0	0	0	0	0	0.867089	0	0	0	0	0	0.970843	0	1.45812	0	0
4931429I11Rik	0	0.828569	0	0	1.66054	0.752743	0	0.731656	0	0	0	0	0	0	0	0	0	1.40877	0	0.867089	0.746606	1.28508	0	0	0	0.970843	0.893329	0	0.958747	0.78993
4931429L15Rik	0	0	0	0	0	0	0	0	0	0	0	0	0	0	0	0	0	0	0	0	0	0	0	0	0	0	0	0	0	0
4931429P17Rik	0.796984	0	0	0	1.66054	0	0	0	0	2.24634	0	0	0	0	0	0	0	0	0	0.867089	0	0	0	0	0	0	0	0	0	0
4931430N09Rik	0	0	0	0	0	0	0.851918	0.731656	0	0	0	0	0	0	0	0	0	0	0.844533	0	0	0	0	0	0	0	0	0	0	0
4931431B13Rik	0	0	0	0	0	0	0.851918	0	0	1.12317	0	0	0	0	0	0	0	0	0	0	0	0	0	0	0	0	0	0	0	0
4931431C16Rik	0.796984	4.14284	1.24551	3.78189	3.32108	4.51646	0.851918	2.19497	11.3436	7.86219	0	0	1.41643	1.16221	0	0	0	0.704386	0	2.60127	0	0	1.55032	5.04436	0	3.88337	1.78666	0	0	0.78993
4931431F19Rik	0	0	0.622756	0	0	0	0	0	0	0	0	0	0	0	0	0	0	0	0	0	0	0	0	0	0	0	0	0	0	0
4931440F15Rik	2.39095	2.48571	3.11378	3.78189	11.6238	5.2692	6.81535	1.46331	1.62051	7.86219	2.80447	2.84113	2.12464	2.32442	1.00145	0	2.52066	7.04386	1.68907	1.73418	1.49321	7.06794	2.32548	2.52218	4.6044	7.76674	3.57332	2.18718	2.87624	3.15972
4931440J10Rik	0.796984	0	0	0	0	0.752743	0	0.731656	0	0	1.40223	0	0	1.16221	0	1.01371	0	0.704386	0	0	0	1.92762	0	0.840727	0	0	0	0	0.958747	0
4931440L10Rik	0	1.65714	0	0	0	0	0.851918	0	0	0	0	0	0	0	1.00145	0	0	0	0	0	0	0	0	0	0	0	0	0	0.958747	0
4931440P22Rik	5.57889	10.7714	7.47307	6.61832	3.32108	8.28018	7.66726	6.5849	8.10257	8.98536	4.2067	8.52338	2.12464	4.64885	4.00581	6.08228	10.0826	9.86141	11.8235	7.8038	1.49321	10.2806	4.65096	15.1331	0	8.73758	11.6133	6.56153	12.4637	6.31944
4932411E22Rik	0	0	1.24551	0	0	0	0.851918	0	0	0	0	0	0	0	0	0	0	0	0	0	0	0	0	0	0	0	0	0.729059	0	0
4932411G14Rik	0	0	0	0	0	0	0	0	1.62051	0	0	0	0	0	0	0	0	0	0	0	0	0	0	0.840727	0	0	0	0	0	0.78993
4932411L15	0	0	0	0	0	0	0	0	0	0	0	0	0	0	0	0	0	0	0	0.867089	0	0	0	0	0	0	0	0	0	0
4932411N23Rik	0	0	0	0	0	0	0	0	0	0	0	0	0	0	0	0	0	0	0	0	0	0	0	0	0	0	0	0	0	0
4932412D23Rik	0	0	0	0	1.66054	0	0	0	0	1.12317	1.40223	0	0	0	1.00145	0	0	0	0	0	0	0.64254	0	0	0	0	0	0	0	0
4932412H11Rik	4.78191	1.65714	7.47307	5.67284	8.3027	3.01097	4.25959	8.77987	1.62051	11.2317	12.6201	2.84113	4.95749	9.2977	4.00581	4.05486	10.0826	9.86141	5.91173	8.67089	7.46606	10.2806	12.4026	7.56654	6.90659	4.85421	8.93329	4.37435	13.4225	11.059
4932413F04Rik	0	0	0	0	0	0	0	0	0	0	0	0	0	0	0	0	0	0	0	0	0	0	0	0	0	0	0	0	0	0
4932414J04Rik	0	0	0	0	0	0	0	0	0	0	0	0	0	0	0	0	0	0	0	0	0	0	0	0	0	0	0	0	0	0
4932414N04Rik	0	0	0	0	0	0	0	0	3.24103	0	0	0	0	0	0	0	0	0	0	0	0	0	0	0	0	0	0	0	0	0
4932415G12Rik	70.9316	85.3426	56.048	52.0011	81.3664	86.5655	69.0054	68.044	42.1334	74.1292	123.397	107.963	89.9431	61.5972	41.0595	132.797	73.0991	76.7781	65.8736	57.2279	56.7421	100.236	51.9357	95.0022	64.4616	66.0173	81.2929	94.7776	71.906	101.111
4932415M13Rik	0	0	0	0	0	0	0	0	0	0	0	0	0	0	0	0	0	0	0	0	0	0	0	0	0	0	0	0	0	0
4932416H05Rik	87.6683	115.171	93.4133	87.9291	58.1189	107.642	80.9322	84.1404	40.5129	50.5427	120.592	73.8693	58.7817	73.2194	47.0682	95.2891	57.9752	69.7342	63.34	69.3671	55.2489	98.9512	65.8886	73.1433	52.9506	74.7549	66.9997	51.0341	57.5248	56.875
4932416K20Rik	0	0	0	0	0	0	0	0	0	0	0	0	0	0	0	0	0	0	0	0	0	0	0	0	0	0	0	0	0	0
4932418E24Rik	12.7518	25.6856	11.2096	20.8004	19.9265	8.28018	18.7422	5.85324	24.3077	40.4341	12.6201	0	1.41643	23.2442	2.0029	17.2331	7.56198	2.81754	3.37813	26.0127	5.97285	12.8508	25.5803	33.6291	20.7198	24.2711	5.35997	2.18718	11.505	3.15972
4932425I24Rik	7.17286	3.31428	2.49102	0	0	0.752743	0	1.46331	0	0	2.80447	5.68225	4.95749	1.16221	0	1.01371	0	3.52193	0	0.867089	0	1.28508	3.8758	0	0	0	0	5.10341	1.91749	7.10937
4932429P05Rik	0	0	0	0	0	0	0	0	0	0	0	0	0	0	0	0	0	0	0	0	0	0	0	0	0	0	0	0	0	0
4932435O22Rik	6.37588	3.31428	0.622756	1.89095	3.32108	2.25823	5.11151	2.92662	11.3436	4.49268	1.40223	0	0.708213	0	0	0	0	0	0	1.73418	3.73303	1.92762	0	0.840727	0	2.91253	0	0	0.958747	0
4932438A13Rik	389.725	371.199	468.312	383.862	401.851	401.965	416.588	557.522	375.959	400.972	427.682	448.898	360.481	381.206	396.575	475.432	370.537	410.657	421.422	287.874	368.824	434.357	315.49	479.214	439.72	384.454	435.945	416.293	403.633	409.974
4932438H23Rik	4.78191	4.14284	3.73653	3.78189	8.3027	7.52743	1.70384	5.85324	3.24103	5.61585	8.41341	11.3645	5.66571	1.16221	3.00436	11.1509	12.6033	24.6535	10.9789	1.73418	2.98643	4.49778	2.32548	1.68145	4.6044	2.91253	0.893329	6.56153	0.958747	7.10937
4932441B19Rik	0	0	0	0	0	0	0	0	0	0	0	0	0	0	0	0	0	0	0	0	0	0	0	0	0	0	0	0	0	0
4932441J04Rik	1.59397	3.31428	0.622756	2.83642	1.66054	4.51646	0.851918	3.65828	0	0	1.40223	0	0	1.16221	0	2.02743	0	0	0.844533	0.867089	0	0.64254	0	0.840727	0	0	0.893329	1.45812	0.958747	0.78993
4932443I19Rik	0	0.828569	2.49102	0	0	1.50549	0	0	0	0	1.40223	0	0	0	0	0	0	1.40877	0	0	0.746606	0	0	0	0	0	0	0	0	0
4932702P03Rik	0	0	0	0.945474	0	0	0	0	4.86154	0	0	0	0	0	0	0	0	0	0.844533	0.867089	0	0	0	0	0	0	0	0	0	0
4933400A11Rik	0.796984	0	0.622756	0	3.32108	0	0	0	3.24103	2.24634	1.40223	0	0	0	0	0	0	0.704386	1.68907	0.867089	0	1.28508	0	0	0	0	0	0	0	0
4933400B14Rik	0	0	0	0	1.66054	0.752743	0	0	1.62051	2.24634	0	0	0	2.32442	0	0	0	0	0	1.73418	0	0	0	0	0	0	0	0	0	0
4933400C05Rik	0	0	0	1.89095	1.66054	0	0	0.731656	0	0	0	0	0	0	2.0029	0	0	0	0	0	0	0	0	0	2.3022	0	0	1.45812	0	0.78993
4933400C23	0.796984	0	0	0	0	0	0	0	0	0	0	0	0	0	0	0	0	0	0	0	0	0	0	0	0	0.970843	0	0	0	0
4933400F21Rik	0	0	0	0	1.66054	0.752743	0	0	0	2.24634	1.40223	2.84113	0	0	0	1.01371	5.04132	0	0	1.73418	0	1.92762	0	0	0	0.970843	0	0	0	0
4933400L20Rik	0	0	0	0	0	0	0	0	0	0	0	0	0	0	0	0	0	0	0	0	0	0	0	0	0	0	0	0	0	0
4933401B06Rik	0	0	0	0	0	0	0	0	0	0	0	0	0	0	0	0	0	0	0	0	0	0	0	0	0	0	0	0	0	0
4933401D09Rik	0	0	0	0	0	0	0.851918	0	1.62051	0	0	0	0	0	0	0	0	0.704386	0	1.73418	0	0	0	2.52218	0	1.94169	0	0	0	0
4933401H06Rik	0	0	0	0	0	0	0	0	1.62051	0	0	0	0	0	0	0	0	0	0	0	0	0	0	0	0	0	0	0	0	0
4933401P06Rik	0	0	0	0	0	0	0	0	0	0	0	0	0	0	0	0	0	0	0	0	0	0	0	0	0	0	0	0	0	0
4933402C06Rik	0	0	0	0	1.66054	0	0	0	1.62051	0	1.40223	0	0	0	0	0	2.52066	0	0	1.73418	0	0.64254	0	0	0	0	0	0	0	0
4933402D24Rik	0	0	0	0	0	0	0	0	0	0	0	0	0	0	0	0	0	0.704386	0	0	0	0.64254	0	0	0	0	0	0.729059	0	0
4933402E13Rik	2.39095	0	0	0	0	0	0.851918	0	0	0	0	0	0	0	0	0	0	0	0	0	0	0	0	0	0	0	0	0	0	0
4933402J07Rik	0	0	0	0	0	0	0	0	0	0	0	0	0	0	0	0	0	0	0	0	0	0	0	0	0	0	0	0	0	0
4933402J10Rik	0	0	0	0	0	0	0	0	0	0	0	0	0	0	0	0	0	0	0	0	0	0	0	0	0	0	0	0	0	0
4933402J15Rik	0	0	0	0	0	0	0	0	0	0	0	0	0	0	0	0	0	0	0	0	0	0	0	0	0	0	0	0	0	0
4933402N03Rik	0.796984	0	0	0	0	0	0	1.46331	0	0	0	0	0	0	1.00145	0	0	0	0	2.60127	0.746606	0	0	0	0	0	0	0	0.958747	0
4933402N22Rik	0	0	0	0	0	0	0	0	0	0	0	0	0	0	0	0	0	0	0	0	0	0	0	0	0	0	0	0	0	0
4933402P03Rik	0	0	0	0	0	0	0	0	0	1.12317	0	0	0	0	0	0	0	0	0.844533	0	0	0	0	0	2.3022	0	0	0	0	0
4933403F05Rik	277.351	259.342	295.809	266.624	337.09	315.399	279.429	313.88	306.277	277.423	375.799	463.104	398.016	259.173	398.578	287.895	307.52	307.817	354.704	290.475	349.412	316.13	303.863	278.281	317.703	219.41	325.172	403.169	338.438	374.427
4933403G14Rik	29.4884	26.5142	34.8743	43.4918	23.2476	62.4777	28.1133	53.4109	8.10257	21.3402	35.0559	42.6169	18.4135	9.2977	25.0363	64.8777	25.2066	33.1061	28.7141	16.4747	29.8643	43.6927	18.6038	17.6553	32.2308	33.0086	13.3999	29.8914	12.4637	20.5382
4933403O03Rik	0.796984	0	0	0	1.66054	0	0	0	0	1.12317	0	0	0	0	0	0	0	0	0.844533	0.867089	0	0	0	0	2.3022	0	0	0.729059	0	0
4933403O08Rik	0	0	0	0	0	0	0	0	3.24103	0	0	0	0	0	0	0	0	0	0	0	0	0	0	0	0	0	0	0	0	0
4933404G15Rik	0	0	0	0	0	0	0	0	1.62051	1.12317	0	0	0	0	0	0	0	0	0	0	0	0	0	0	0	0	0	0	0	0
4933404K08Rik	0.796984	0	0.622756	0	0	0	0	0	0	0	0	0	0	0	0	0	0	0	0	0	0	0	0	0	0	0	0	0	0	0
4933404M02Rik	0.796984	3.31428	1.24551	1.89095	0	2.25823	3.40767	5.12159	0	2.24634	0	2.84113	12.7478	6.97327	27.0392	4.05486	20.1653	28.8798	15.2016	1.73418	7.46606	1.28508	0	0.840727	4.6044	1.94169	25.0132	27.7042	8.62872	40.2864
4933404O12Rik	78.1045	93.6283	62.8983	56.7284	46.4951	121.192	46.8555	113.407	46.9949	51.6658	103.765	82.3927	56.6571	26.7309	19.0276	141.92	65.5371	47.1939	34.6259	46.8228	39.5701	46.9054	41.0835	42.0364	41.4396	44.6588	32.1598	27.7042	47.9374	32.3871
4933405D12Rik	3.18794	5.79998	1.24551	8.50926	3.32108	1.50549	4.25959	1.46331	8.10257	7.86219	0	0	0.708213	5.81106	0	1.01371	0	0	0	3.46836	0	3.2127	1.55032	4.20364	0	5.82506	0	1.45812	0.958747	0
4933405E24Rik	0	0	0	0	0	0	0	0	0	0	0	0	0	0	0	0	0	0	0	0	0	0	0	0	0	0	0	0.729059	0	0
4933405L10Rik	0	2.48571	1.24551	0	0	0	0	1.46331	0	0	0	0	0	0	0	0	0	1.40877	0	0.867089	0	0.64254	0	0.840727	0	0	0	0.729059	0	0.78993
4933405O20Rik	0	0	0	0	0	1.50549	0	0.731656	0	0	0	0	0	0	0	0	0	0	0	0	0	0	0	0	0	0	0	0	0	0
4933406C10Rik	3.98492	4.14284	3.73653	8.50926	6.64216	9.78566	8.51918	6.5849	8.10257	2.24634	15.4246	11.3645	5.66571	4.64885	4.00581	13.1783	2.52066	6.33948	6.75627	2.60127	6.71946	4.49778	3.10064	5.04436	2.3022	8.73758	1.78666	13.1231	6.71123	11.059
4933406D12Rik	0	0	0	0	0	0	0	0	0	0	0	0	0	0	0	0	0	0	0	0	0	0	0	0	0	0	0	0	0	0
4933406F09Rik	0	0	0	0	0	0	0	0	0	0	0	0	0	0	0	0	0	0	0	0	0	0	0	0	0	0	0	0	0	0
4933406G16Rik	0	0.828569	0	0	0	0	0	0	1.62051	2.24634	0	0	0	1.16221	0	1.01371	0	0	0	0.867089	0	0	0	0	0	0	0	0	0	0
4933406I18Rik	1.59397	0.828569	0	0.945474	1.66054	2.25823	0	2.19497	0	0	2.80447	2.84113	2.12464	1.16221	0	2.02743	0	7.04386	2.5336	0	0.746606	3.2127	1.55032	0	4.6044	0	0	0.729059	0	2.36979
4933406J08Rik	0	0	0	0	1.66054	0	0	0	0	0	0	0	0	0	0	0	2.52066	0	0	0.867089	0	0	0	0	0	0	0	0	0	0
4933406J10Rik	0	0	0	0	0	0	0	0	0	0	0	0	0	0	0	0	0	0	0	0	0	0	0	0	0	0	0	0	0	0
4933406K04Rik	0	0	0	0	0	0	0	0	0	0	0	0	0	0	0	0	0	0	0	0	0	0	0	0	0	0	0	0	0	0
4933406M09Rik	0	0.828569	0.622756	0	0	0	0	0	0	0	0	0	0	0	0	0	0	0	0	0	0	0	0	0	0	0	0	0	3.83499	0
4933407C03Rik	1034.49	1068.03	1294.09	1211.15	1770.14	1046.31	1098.97	1229.18	2968.78	1927.36	1262.01	1369.42	1786.82	1653.83	2191.18	1605.72	4035.58	1888.46	1781.97	1709.9	1470.81	1569.73	1399.16	1530.12	1774.99	1590.24	1930.48	2127.39	1553.17	1945.6
4933407E24Rik	6.37588	1.65714	4.98204	3.78189	0	14.3021	5.96343	16.8281	0	0	7.01117	2.84113	3.54107	0	3.00436	26.3566	5.04132	5.63509	1.68907	6.93671	1.49321	2.57016	0	0	0	5.82506	0	0.729059	1.91749	0.78993
4933407G14Rik	0	0	0	0	1.66054	0	0	0	0	0	0	0	0	0	0	0	0	0	0	0	0	0	0	0	0	0	0	0	0	0
4933407H18Rik	157.803	200.514	206.132	158.84	347.053	194.208	186.57	229.74	510.462	396.479	328.123	267.066	205.382	235.929	237.344	278.771	627.644	309.226	265.183	294.81	151.561	323.198	178.287	257.263	264.753	261.157	384.131	272.668	296.253	266.996
4933407I05Rik	0	0	0	0	0	0	0	0	0	0	0	0	0	0	0	0	0	0	0	0	0	0	0	0	0	0	0	0	0	0
4933407K13Rik	26.3005	19.0571	14.9461	21.7459	23.2476	15.8076	25.5575	39.5094	24.3077	16.8476	36.4581	25.5701	20.5382	15.1088	22.0319	27.3703	5.04132	18.314	10.9789	16.4747	23.1448	21.8464	17.0535	18.496	11.511	17.4752	18.7599	15.3102	17.2574	26.8576
4933407L21Rik	0	0.828569	0	0	0	0	0	1.46331	4.86154	0	4.2067	0	0	0	0	0	0	0	0	0	0	1.28508	0	0	0	0.970843	1.78666	0	0	1.57986
4933407P14Rik	0	0	0.622756	0	0	0	0	1.46331	4.86154	0	0	0	0	0	0	0	0	1.40877	0	0.867089	0	0.64254	0	0	0	0.970843	0.893329	0	0	0
4933408B17Rik	7.96984	6.62855	4.35929	4.72737	21.587	2.25823	5.96343	10.2432	37.2718	11.2317	16.8268	14.2056	9.91498	16.271	11.016	8.10971	17.6446	24.6535	4.22267	33.8165	14.9321	11.5657	15.5032	15.1331	16.1154	15.5335	6.2533	10.9359	18.2162	16.5885
4933408J17Rik	0	0	1.24551	0.945474	0	0.752743	1.70384	1.46331	0	2.24634	0	2.84113	1.41643	4.64885	4.00581	0	0	0.704386	2.5336	2.60127	0.746606	0.64254	3.8758	0.840727	2.3022	0.970843	3.57332	0	0.958747	1.57986
4933408N05Rik	0	0	0	0	0	0	0	0	0	0	0	0	0	0	0	0	0	0	0	0	0	0	0	0	0	0	0	0	0.958747	0
4933409G03Rik	0	0	0	0	0	0	0	0	0	0	0	0	0	0	1.00145	0	0	0	0	0	0	0	0	0	0	0	0	0	0	0
4933409K07Rik	0	1.65714	0	0	0	0	0	0	0	0	0	0	0.708213	0	0	0	0	3.52193	0.844533	0	0	0.64254	0	0	0	0	0	0	0	0
4933411E08Rik	0	0	0	0	1.66054	0.752743	0	0	0	0	0	0	0	0	0	1.01371	0	0.704386	0	0	0.746606	0	0	0	0	0	0	0	0	0
4933411G06Rik	0	0	0	0	0	0	0	0	0	0	0	0	0	0	0	0	0	0	0	0	0	0	0	0	0	0	0	0	0	0
4933411G11Rik	0	0	0	0	0	0	0	0	0	0	0	0	0	0	0	0	0	0	0	0	0	0	0	0	0	0	0	0.729059	0	0
4933411K16Rik	0.796984	0.828569	0.622756	1.89095	0	1.50549	1.70384	0.731656	0	0	0	0	1.41643	0	4.00581	0	0	0.704386	0	0.867089	1.49321	0	0	0	0	0	0.893329	0	0	0.78993
4933411K20Rik	164.179	145.828	146.348	149.385	171.036	147.538	142.27	183.646	183.118	177.461	259.413	178.991	135.977	162.71	168.244	212.88	209.215	148.625	132.592	176.019	139.615	188.264	149.606	129.472	204.896	154.364	164.373	146.541	155.317	155.616
4933412E12Rik	11.1578	17.3999	14.3234	19.8549	13.2843	20.3241	14.4826	24.8763	14.5846	11.2317	25.2402	22.729	17.7053	12.7843	9.01307	18.2468	10.0826	33.1061	29.5587	0.867089	8.95928	9.63811	13.9529	4.20364	18.4176	12.621	14.2933	16.7684	9.58747	23.6979
4933412E24Rik	0	0	0	0	0	0	0	0	0	0	0	0	0	0	0	0	0	0	0	0	0	0	0	0	0	0	0	0	0	0
4933412O06Rik	0	0	0	0	0	0	0	0	0	0	0	0	0	0	5.00726	0	0	2.11316	1.68907	0	0	0	0	0	0	0.970843	0	0	0	0
4933413G19Rik	0.796984	0	0	0	0	0	0	0	0	0	0	0	0	1.16221	0	0	0	0.704386	0	0	0	0.64254	1.55032	0.840727	4.6044	0.970843	0.893329	0	0.958747	0
4933413J09Rik	0.796984	0	0	0	0	0.752743	0	0.731656	0	1.12317	0	0	0	0	0	0	0	1.40877	0.844533	0	0	0	0	0	0	0	0	0	0	0
4933413L06Rik	0	0	0	0	0	0	0	0	0	0	0	0	0	0	0	0	0	0	0	0	0	0	0	0	0	0	0	0	0	0
4933415F23Rik	0	0	0	0	0	0	0	0	0	0	0	0	0	0	0	0	0	0	0	0	0	0	0	0	0	0	0	0	0	0
4933416C03Rik	0	0	0	0	0	0	0	0	0	0	0	0	0	0	0	0	0	0.704386	0	0	0	0	0	0	0	0	0	0	0.958747	0
4933416E03Rik	0	1.65714	0	0	0	0	0.851918	0	0	0	0	0	0	0	0	0	0	0	0	0	0	0	1.55032	0	0	0	0	0.729059	0	0
4933416I08Rik	0	0	0	0	0	0	0	0	0	0	0	0	0	0	0	0	0	0	0	0	0	0	0	0	0	0	0	0	0	0
4933416M06Rik	0.796984	0	0	1.89095	0	0.752743	0	0	1.62051	2.24634	1.40223	0	0	1.16221	1.00145	0	0	0	1.68907	0	0.746606	0	3.10064	1.68145	0	0	0	0	0	0
4933416M07Rik	1.59397	0	0	0	4.98162	0	0	0	3.24103	4.49268	2.80447	0	1.41643	2.32442	0	1.01371	0	1.40877	0	0	0	0.64254	0	0.840727	0	0	0	0	0	0
4933417A18Rik	0	0	0	0	0	0	0.851918	0	0	0	0	0	0	0	0	0	0	0	0	0	0	0	0	0	2.3022	0	0	0	0	0
4933417D19Rik	2.39095	1.65714	3.11378	3.78189	4.98162	1.50549	7.66726	2.92662	11.3436	11.2317	9.81564	8.52338	2.12464	3.48664	1.00145	6.08228	0	1.40877	1.68907	7.8038	5.97285	2.57016	4.65096	3.36291	4.6044	9.70843	1.78666	3.64529	5.75248	2.36979
4933417E11Rik	0.796984	0	0	0.945474	1.66054	0.752743	0	2.19497	0	2.24634	1.40223	2.84113	0.708213	0	0	0	0	0.704386	0.844533	0	0	3.2127	0.77516	0.840727	0	0.970843	0.893329	0	0	0.78993
4933417G07Rik	0	0	0	0	0	0	0	0	0	0	0	0	0	0	0	0	0	0	0	0	0	0	0	0	0	0	0	0	0	0
4933417O13Rik	0.796984	0.828569	0	0	1.66054	0	0.851918	1.46331	3.24103	0	0	0	0.708213	0	0	1.01371	5.04132	0	3.37813	0	0	0	0	0.840727	0	1.94169	0	0	0	0
4933421E11Rik	146.645	110.2	190.563	172.076	313.842	161.087	160.161	167.549	322.482	380.755	224.358	321.047	138.81	181.305	192.279	190.578	557.066	246.535	194.243	207.234	151.561	217.179	155.032	181.597	292.379	191.256	278.719	244.235	175.451	218.021
4933421I07Rik	0	0	0	0	0	0	0	0	0	0	0	0	0	0	0	0	0	0	0	0	0	0	0	0	0	0	0	0	0	0
4933421O10Rik	75.7135	66.2855	64.1438	65.2377	43.174	75.2743	70.7092	76.8238	63.2001	35.9415	133.212	90.9161	65.1556	67.4083	45.0653	85.152	100.826	78.8913	56.5837	65.8988	64.9547	62.969	49.6102	41.1956	78.2747	65.0465	76.8263	61.2409	68.071	74.2534
4933422A05Rik	0	0	0.622756	0	0	0.752743	0	0.731656	1.62051	7.86219	0	0	0	0	0	2.02743	0	0.704386	0.844533	1.73418	0	0	0	0	4.6044	0	0	0	0	0.78993
4933422H20Rik	0	1.65714	0	0	0	0	0	3.65828	0	0	0	2.84113	2.12464	0	0	0	0	1.40877	0	0	0.746606	0.64254	0	2.52218	0	1.94169	0	2.18718	0	2.36979
4933424B01Rik	436.747	334.742	386.731	382.917	363.658	401.965	466.851	367.291	411.611	295.394	336.536	269.907	361.897	489.291	450.653	254.442	262.149	255.692	424.8	411.867	356.878	360.465	451.918	448.108	552.528	343.678	401.998	353.593	427.601	334.141
4933424G05Rik	0.796984	0	0.622756	0.945474	0	1.50549	0	1.46331	0	0	1.40223	0	0.708213	0	0	0	0	0	0	0	0	0.64254	0	0.840727	0	0	0	0.729059	0	0.78993
4933424G06Rik	2.39095	0.828569	0.622756	1.89095	3.32108	0	0.851918	2.92662	1.62051	2.24634	1.40223	0	2.12464	1.16221	0	2.02743	0	0	0.844533	1.73418	0	0.64254	0.77516	0	6.90659	6.7959	1.78666	0	0	1.57986
4933425H06Rik	0	0	0	0	0	0	0	0	0	0	0	0	0	0	0	0	0	0	0	0	0	0	0	0	0	0	0	0	0	0.78993
4933425L06Rik	0	0	0	0	0	0	0	0.731656	0	0	0	0	0	0	0	0	0	0	0	0	0	0	0	0	0	0	0	0	0	0
4933425O20Rik	0	0	0	0	0	0	0	0	0	0	0	0	0	0	0	0	0	0	0	0	0	0	0	0	0	0	0	0	0	0
4933426D04Rik	0	0	0	0	3.32108	0	0.851918	0.731656	3.24103	0	0	0	0	1.16221	0	1.01371	0	0.704386	0	0	0	0.64254	0.77516	0	0	0	0	0	0	0
4933426M11Rik	1175.55	1191.48	901.127	1170.5	1002.97	907.809	1127.94	860.427	913.97	1442.15	949.313	741.534	1050.99	1394.65	1981.87	994.453	809.132	941.764	1571.68	1113.34	1055.7	995.295	1344.13	1253.52	1003.76	1187.34	1130.95	1321.05	1305.81	1106.69
4933427D06Rik	0	0	0	0	4.98162	0	0	0	0	2.24634	0	0	0	0	0	0	2.52066	0	0	0	0	0	0	0	0	0.970843	0	0	0.958747	0
4933427D14Rik	298.869	315.685	239.761	331.861	302.218	230.339	358.658	250.958	447.262	560.462	222.955	102.281	162.181	299.851	227.33	283.84	136.116	142.99	155.394	395.393	245.633	366.891	404.633	337.132	260.148	380.57	171.519	197.575	247.357	161.146
4933427E11Rik	1.59397	0.828569	1.86827	5.67284	3.32108	0	1.70384	0	1.62051	1.12317	1.40223	2.84113	1.41643	0	3.00436	1.01371	2.52066	1.40877	4.22267	1.73418	2.98643	3.2127	0.77516	2.52218	0	1.94169	0.893329	4.37435	1.91749	3.94965
4933427E13Rik	0	0	0	0	0	0	0	0	0	0	0	0	0	0	0	0	0	0	0	0	0	0	0	0	0	0	0	0	0	0.78993
4933427G17Rik	2.39095	4.14284	0	0.945474	14.9449	2.25823	3.40767	1.46331	14.5846	5.61585	9.81564	14.2056	2.12464	5.81106	3.00436	2.02743	2.52066	3.52193	3.37813	2.60127	0.746606	5.14032	3.8758	5.04436	2.3022	0.970843	3.57332	3.64529	3.83499	6.31944
4933427I22Rik	0	0	0	0	0	0	0	0	0	0	0	0	0	0	0	0	0	0	0	0	0	0	0	0	0	0.970843	0	0	0	0
4933428C19Rik	0	0	0	0	0	0	0	0	1.62051	0	0	0	0	0	0	0	0	0	0	0	0.746606	0	0	0.840727	0	0	0	0	0	0
4933429K18Rik	0	0	0	0	0	0	0	0	0	0	0	0	0	0	0	0	0	0	0	0	0	0	0	0	0	0	0	0	0	0
4933429O19Rik	0	0	0	0	0	0	0	0	0	0	0	0	0	0	0	0	0	0	0	0	0	0	0	0	0	0	0	0	0	0
4933430H15Rik	5.57889	6.62855	3.73653	9.45474	4.98162	9.78566	5.11151	8.04821	1.62051	7.86219	9.81564	2.84113	12.0396	6.97327	13.0189	4.05486	22.6859	11.9746	12.668	13.0063	8.21267	9.63811	10.0771	13.4516	16.1154	13.5918	11.6133	7.29059	13.4225	7.10937
4933430H16Rik	0	0	0	0	0	0	0	0	0	1.12317	0	0	0	0	0	0	0	0	0	0	0	0	0	0	0	0	0	0	0	0
4933430I17Rik	14.3457	23.1999	11.2096	13.2366	13.2843	11.2912	11.0749	4.38993	11.3436	17.9707	8.41341	2.84113	3.54107	6.97327	3.00436	3.04114	2.52066	4.9307	2.5336	21.6772	3.73303	7.71048	6.20128	14.2924	11.511	10.6793	10.7199	3.64529	7.66998	0
4933430M04Rik	0	0	0	0.945474	3.32108	0	0	1.46331	0	0	1.40223	2.84113	0.708213	2.32442	0	1.01371	2.52066	0.704386	0	0	0	2.57016	0	0	2.3022	0	0	0	0	1.57986
4933430N04Rik	0	0	0	0	0	0	0	0	0	0	0	0	0	0	0	0	0	0	0	0	0	0	0	0	0	0	0	0	0	0
4933431E20Rik	139.472	130.085	127.042	145.603	119.559	146.785	165.272	98.7735	132.882	179.707	166.866	252.86	182.011	189.441	113.164	148.002	123.512	113.406	111.478	201.165	142.602	116.3	154.257	291.732	138.132	264.069	134.893	165.496	140.936	190.373
4933431G14Rik	0	0	0	0	0	0	0	0	0	0	0	2.84113	0	0	0	0	0	0	0	0	0	0	0	0	0	0	0	0	0	0
4933432B09Rik	28.6914	29.8285	15.5689	23.6368	23.2476	18.8186	11.9269	39.5094	24.3077	26.9561	64.5028	31.2524	33.9942	26.7309	28.0406	49.672	30.2479	33.8105	32.0923	20.8101	14.1855	28.9143	19.379	12.6109	23.022	30.0961	21.4399	28.4333	19.1749	17.3785
4933432G23Rik	0	0	0	0	0	0	0	0	0	0	0	0	0	0	0	0	0	0	0	0	0	0	0	0	0	0	0	0	0	0
4933432I03Rik	0	0	0	0	0	0	0	0	1.62051	0	0	0	0	0	4.00581	0	0	0.704386	0	0	0	0	0	0	0	0	0	0	0	0
4933432I09Rik	0.796984	1.65714	0.622756	0	0	1.50549	0.851918	0.731656	3.24103	0	0	0	0.708213	0	1.00145	6.08228	0	2.11316	0	3.46836	0	1.28508	0	1.68145	0	0	0	0	0.958747	0
4933433C11Rik	0	0	0	0	0	0.752743	0.851918	0	0	0	1.40223	0	0.708213	0	0	0	0	0	0	0	0	0.64254	0	0	0	0	0.893329	0	0	0
4933433F19Rik	0	0	0	0	0	0	0	0	0	0	0	0	0	0	0	0	0	0	0	0.867089	0	0	0	0	0	0	0	0	0	0
4933433G15Rik	0	0.828569	1.24551	0	0	3.01097	1.70384	0.731656	3.24103	0	4.2067	0	1.41643	1.16221	2.0029	5.06857	2.52066	0.704386	0.844533	3.46836	0	0	0.77516	0.840727	2.3022	0.970843	0	2.18718	2.87624	3.94965
4933433G19Rik	0	0.828569	0.622756	0	0	0	1.70384	0.731656	0	0	0	0	2.12464	0	0	0	2.52066	0.704386	0	1.73418	0	1.28508	0.77516	0.840727	0	0	0	0	0	0
4933433H22Rik	2.39095	0.828569	0.622756	1.89095	1.66054	0.752743	0	0.731656	0	0	1.40223	0	0.708213	6.97327	0	2.02743	2.52066	0	0	3.46836	0	2.57016	0.77516	0.840727	2.3022	0	0.893329	2.18718	0	0
4933433P14Rik	533.98	448.256	459.594	512.447	542.996	437.344	568.229	305.1	623.898	708.721	178.084	284.113	364.022	389.341	386.56	244.305	312.562	263.44	290.519	430.076	355.385	246.093	403.083	469.966	405.187	369.891	304.625	330.993	332.685	302.543
4933434E20Rik	537.168	478.913	566.708	551.211	705.729	468.206	521.374	418.507	646.585	705.351	553.883	821.086	564.446	584.593	597.867	562.611	849.462	491.662	510.098	576.614	486.787	430.502	508.505	505.277	702.17	488.334	549.397	540.962	524.435	541.102
4933434I20Rik	0	0	0	0	0	0	0	0	0	0	0	0	0	0	0	0	0	0	0	0	0	0	0	0	0	0	0	0	0	0
4933436C20Rik	88.4653	67.9427	67.8804	55.7829	152.77	85.06	94.5629	71.7023	228.493	132.534	110.777	14.2056	87.8184	94.1392	71.1031	61.8365	110.909	53.5333	54.0501	122.26	82.8733	116.3	78.2911	116.02	122.017	99.0259	95.5862	110.088	111.215	103.481
4933436E23Rik	0	0	0	0	0	0	0	0	0	0	0	0	0	0	1.00145	0	0	0	0	0.867089	0	0	0	0	0	0	0	0	0	0
4933436H12Rik	0	0	0	0	1.66054	0	0	0	0	1.12317	0	0	0	0	0	0	0	0	0	0.867089	0	0	0	0.840727	0	0	0	0	0	0
4933436I01Rik	0	0	0	0	0	0	0	0	0	0	0	0	0	0	0	0	0	0	0	0	0	0	0	0	0	0	0	0	0	0
4933437F05Rik	4.78191	5.79998	2.49102	4.72737	23.2476	6.77469	3.40767	4.38993	22.6872	13.478	0	5.68225	8.49856	12.7843	5.00726	6.08228	7.56198	7.04386	6.75627	6.93671	4.47964	2.57016	9.30192	3.36291	9.20879	0.970843	7.14663	0	7.66998	3.15972
4933438B17Rik	0	0	0	0	0	0	0	0	0	0	0	0	0	0	0	0	0	0	0	0	0	0	0	0	0	0	0	0	0	0
4933438K21Rik	0	0	0	0	0	0	0	0	0	0	0	0	0	0	0	0	0	0	0	0	0	0	0	0	0	0	0	0	0	0
4933439C10Rik	174.54	178.971	153.821	168.294	131.183	174.636	166.976	261.201	337.067	161.737	444.508	156.262	155.807	137.141	118.171	206.798	120.992	241.604	137.659	338.165	188.891	199.188	141.854	163.942	110.506	266.982	99.1595	170.6	177.368	192.743
4933439F18Rik	627.227	660.369	662.612	684.523	704.069	634.563	602.306	697.999	456.985	732.307	898.832	488.674	428.469	572.971	452.656	774.477	466.322	420.519	399.464	547.133	584.593	556.44	517.032	515.366	635.407	582.506	402.891	354.323	455.405	419.453
4933439K11Rik	27.0975	27.3428	18.0599	28.3642	34.8713	27.0988	33.2248	19.023	16.2051	17.9707	5.60894	8.52338	14.8725	29.0553	41.0595	4.05486	12.6033	7.74825	29.5587	32.0823	32.1041	32.7696	35.6574	28.5847	11.511	18.446	19.6532	22.6008	29.7212	15.0087
4933440J02Rik	0	0	0	0	3.32108	1.50549	0	0	0	0	0	0	0	0	3.00436	0	0	0	0	0.867089	0	0	0	0.840727	2.3022	0.970843	0	0	0	0
4933440M02Rik	0	0	0	0	0	0	0	0.731656	0	0	0	0	0	0	0	0	0	0	0	0	0	0	0	0	0	0	0	0	0	0
5031410I06Rik	0	0	0	0	0	0	0	0	0	0	0	0	0	0	0	0	0	0	0	0	0	0	0	0	0	0	0	0	0	0
5031414D18Rik	10.3608	10.7714	9.34133	8.50926	4.98162	3.76372	3.40767	8.04821	8.10257	4.49268	15.4246	8.52338	14.1643	10.4599	29.0421	12.1646	25.2066	35.9237	62.4955	6.93671	11.1991	16.0635	20.1542	22.6996	6.90659	13.5918	19.6532	35.7239	7.66998	47.3958
5031425E22Rik	211.998	196.371	174.994	227.859	114.577	261.955	209.572	246.568	179.877	133.657	350.559	275.589	207.506	234.767	213.309	230.113	206.694	297.955	221.268	256.658	231.448	219.106	214.719	264.829	211.802	260.186	242.092	178.619	192.708	215.651
5031425F14Rik	0	2.48571	4.98204	0	0	2.25823	6.81535	0.731656	0	1.12317	4.2067	8.52338	2.83285	1.16221	2.0029	7.096	0	5.63509	0	0	2.23982	0	0.77516	0	0	1.94169	0	1.45812	0.958747	0.78993
5031426D15Rik	79.6984	57.1713	98.3954	71.856	167.715	84.3073	68.1535	73.8972	124.78	208.91	214.542	82.3927	26.9121	65.0839	26.0377	102.385	302.479	102.136	67.5627	97.114	39.5701	61.0413	62.7879	67.2582	117.412	81.5508	110.773	14.5812	60.4011	40.2864
5031434C07Rik	0	0	0	0	0	0	0	0	0	0	0	0	0	0	0	0	0	0	0	0	0.746606	0	0	0.840727	0	0	0	0.729059	0	0
5031434O11Rik	47.0221	33.9713	36.7426	22.6914	39.853	30.8625	26.4095	58.5324	50.2359	39.311	113.581	22.729	12.0396	24.4065	5.00726	59.8091	42.8512	49.307	27.0251	33.8165	23.1448	43.6927	17.0535	18.496	36.8352	37.8629	23.2266	16.0393	34.5149	18.1684
5031439G07Rik	1764.52	1461.6	1642.21	1766.14	1522.71	1253.32	1702.13	613.859	2025.64	1734.18	361.777	284.113	737.25	1566.66	1549.25	765.354	955.33	526.881	1158.7	1469.72	1127.38	868.715	1451.87	1763.85	1505.64	1525.19	942.462	959.441	1310.61	672.231
5033403H07Rik	0	1.65714	0.622756	0	0	0	0	0	0	0	0	0	0	0	0	0	0	0.704386	0.844533	0	0	0	0	0	0	0	0	0	0	0
5033404E19Rik	0	0	0	0	0	0	0	0	0	0	0	0	0	0	0	0	0	0	0	0	0	0	0	0	0	0	0	0	0	0
5033406O09Rik	4.78191	5.79998	11.8324	6.61832	16.6054	10.5384	17.0384	38.7777	22.6872	15.7244	4.2067	53.9814	33.9942	6.97327	5.00726	9.12342	7.56198	30.2886	7.6008	13.0063	27.6244	8.99556	11.6274	5.88509	4.6044	6.7959	8.93329	37.9111	2.87624	43.4462
5033411D12Rik	4.78191	9.11426	7.47307	9.45474	0	7.52743	5.96343	7.31656	3.24103	12.3549	11.2179	28.4113	5.66571	1.16221	0	5.06857	10.0826	10.5658	2.5336	3.46836	5.97285	3.85524	3.8758	2.52218	4.6044	5.82506	5.35997	10.2068	0.958747	17.3785
5033414D02Rik	344.297	356.285	446.516	371.571	493.18	330.454	446.405	432.408	575.283	548.107	350.559	713.123	594.899	720.571	1019.48	372.033	667.975	576.892	833.554	473.431	458.416	461.987	596.873	490.144	812.676	417.462	820.076	795.403	785.214	717.257
5133401N09Rik	157.803	188.085	201.15	138.985	365.319	142.269	245.352	241.446	317.621	322.35	253.804	289.795	213.88	280.093	248.36	197.674	453.719	324.018	206.911	292.209	197.851	212.038	227.122	231.2	407.489	263.098	273.359	233.299	246.398	302.543
5330411J11Rik	0	0.828569	0	0	1.66054	0	0	0	1.62051	2.24634	0	0	0.708213	0	0	0	0	0	0	0	0	0	0	0	0	0	0.893329	0.729059	0.958747	0
5330413P13Rik	7.96984	4.14284	1.86827	0.945474	6.64216	5.2692	4.25959	0.731656	6.48206	5.61585	0	0	0.708213	0	0	0	0	1.40877	0	0	1.49321	0.64254	0	0	0	0	0.893329	0.729059	0.958747	0
5330417C22Rik	14.3457	19.8857	29.8923	30.2552	18.2659	13.5494	16.1864	51.2159	17.8257	24.7097	11.2179	539.814	791.782	11.6221	6.00871	17.2331	42.8512	343.74	10.9789	18.2089	573.394	14.1359	15.5032	30.2662	20.7198	62.1339	92.9062	739.995	18.2162	1085.36
5330426P16Rik	35.8643	43.0856	33.006	43.4918	18.2659	39.8954	30.6691	38.7777	3.24103	12.3549	36.4581	36.9346	21.9546	20.9198	37.0537	43.5897	40.3306	21.1316	42.2267	23.4114	21.6516	15.421	26.3554	24.3811	23.022	24.2711	35.7332	11.6649	19.1749	23.6979
5330434G04Rik	0	0	1.86827	0	0	0	0.851918	0.731656	0	0	0	0	1.41643	0	0	0	0	0.704386	0.844533	0	0	1.28508	0	0	0	0.970843	0	0	0	0
5330437I02Rik	1.59397	1.65714	3.11378	3.78189	3.32108	3.01097	5.11151	3.65828	0	7.86219	1.40223	5.68225	1.41643	4.64885	3.00436	9.12342	12.6033	2.11316	3.37813	2.60127	2.23982	4.49778	1.55032	8.40727	2.3022	5.82506	8.03996	8.01965	5.75248	7.10937
5330439B14Rik	0	0	0	0	0	0	0	0	0	0	0	0	0	0	0	0	0	0	0	0	0	0	0	0	0	0	0	0	0	0
5430401F13Rik	0	0	0	0	0	0	0	0	0	0	0	0	0	0	0	0	0	0	0	0	0	0	0	0	0	0	0	0	0	0
5430402E10Rik	0	0	0	0	0	0	0	0	0	0	0	0	0	0	0	0	0	0	0	0	0	0	0	0	0	0	0	0	0	0
5430402O13Rik	2.39095	1.65714	1.86827	1.89095	3.32108	3.01097	2.55575	5.85324	1.62051	3.36951	5.60894	0	4.95749	0	0	9.12342	5.04132	3.52193	3.37813	3.46836	1.49321	3.2127	3.8758	1.68145	0	0.970843	5.35997	2.91623	0	5.52951
5430403N17	0	0	0.622756	0	0	0	0	0	4.86154	1.12317	0	0	0	0	0	0	0	0	0	0	0	0.64254	0	0	0	0	0	0	0	0
5430405G05Rik	3.98492	6.62855	8.09582	3.78189	3.32108	4.51646	3.40767	5.85324	0	1.12317	16.8268	5.68225	0.708213	4.64885	2.0029	15.2057	5.04132	9.86141	11.8235	0.867089	6.71946	1.28508	9.30192	0	0	4.85421	5.35997	2.18718	4.79374	1.57986
5430405H02Rik	39.8492	32.3142	33.006	31.2006	46.4951	46.6701	41.744	55.6058	46.9949	55.0353	54.6872	53.9814	42.4928	48.8129	25.0363	40.5486	93.2644	47.1939	22.8024	53.7595	31.3575	43.0502	48.8351	40.3549	52.9506	43.6879	26.7999	38.6401	45.0611	44.2361
5430407P10Rik	871.104	710.084	812.073	840.526	1514.41	598.431	908.145	312.417	2056.43	1868.96	239.782	906.319	769.12	1205.21	810.174	685.271	809.132	578.301	641.001	1259.88	802.602	624.549	1045.69	1160.2	1215.56	1075.69	637.837	782.28	845.615	917.109
5430411K18Rik	390.522	332.256	333.797	352.662	350.374	289.053	344.175	244.373	450.503	529.013	207.531	207.402	209.631	295.202	227.33	270.662	141.157	188.071	215.356	352.038	221.742	298.781	254.252	374.124	267.055	339.795	219.759	270.481	260.779	203.802
5430416N02Rik	71.7286	53.0284	86.563	58.6194	182.659	66.9942	95.4148	95.1152	183.118	224.634	112.179	59.6637	93.4841	115.059	137.199	76.0285	171.405	78.1869	79.3861	207.234	107.511	140.074	119.375	106.772	188.78	125.239	149.186	80.1965	173.533	70.3038
5430416O09Rik	3.98492	2.48571	3.11378	0.945474	1.66054	6.77469	5.11151	6.5849	4.86154	3.36951	7.01117	19.8879	12.0396	1.16221	1.00145	10.1371	2.52066	7.74825	9.28987	0.867089	5.22624	5.14032	1.55032	2.52218	2.3022	2.91253	6.2533	8.7487	0	11.059
5430417L22Rik	1382.77	1266.88	1324.6	1313.26	906.655	1738.08	932.85	1892.06	722.749	901.906	2521.22	829.609	941.215	800.764	809.173	2101.43	1139.34	1272.12	776.126	773.444	1002.69	1368.61	626.329	802.894	920.879	1144.62	1306.05	652.508	879.171	705.408
5430419D17Rik	0	0.828569	0	0	0	0	0	0	0	0	0	5.68225	0.708213	0	0	0	0	0	0	0	0.746606	0	0	0	0	0	0.893329	0.729059	0.958747	0.78993
5430421F17Rik	0	0	0	0	0	0	0	0	0	1.12317	0	11.3645	0.708213	0	0	0	0	0.704386	0.844533	0.867089	0.746606	0	0.77516	0	0	0	0	4.37435	0.958747	1.57986
5430421N21Rik	0.796984	0	0.622756	0	0	0.752743	2.55575	2.92662	0	1.12317	2.80447	0	1.41643	0	3.00436	0	2.52066	4.22632	1.68907	1.73418	0.746606	1.92762	3.10064	2.52218	0	1.94169	10.7199	3.64529	0	2.36979
5430425J12Rik	109.187	136.714	157.557	190.986	156.091	112.159	157.605	78.2872	244.698	241.482	26.6425	0	21.2464	108.086	33.0479	70.96	131.074	6.33948	71.7853	120.525	53.009	92.5258	82.9421	163.942	75.9725	112.618	59.853	27.7042	91.081	30.8073
5430427M07Rik	74.9165	119.314	55.4252	118.184	83.027	45.1646	145.678	44.631	118.298	105.578	15.4246	0	8.49856	40.6774	4.00581	32.4388	5.04132	2.81754	0.844533	97.9811	35.8371	34.0546	54.2612	89.9578	16.1154	67.959	14.2933	2.91623	17.2574	4.73958
5430427O19Rik	2.39095	4.14284	3.11378	8.50926	4.98162	3.76372	0	6.5849	3.24103	0	2.80447	14.2056	7.08213	3.48664	16.0232	2.02743	0	19.7228	13.5125	5.20253	8.21267	2.57016	7.7516	6.72582	4.6044	4.85421	13.3999	9.47776	1.91749	17.3785
5430428K19Rik	0	0	0	0	0	0	0	0	0	0	0	0	0	0	0	0	0	0	0	0	0	0	0	0	0	0	0	0	0	0
5430434I15Rik	0	0	0	0	0	0.752743	0	0	1.62051	0	0	0	0	1.16221	0	1.01371	0	0	0	0	0	0.64254	0	1.68145	0	0	0	0.729059	0	0
5430435G22Rik	396.101	424.227	413.51	436.809	1132.49	349.273	494.113	298.515	1179.73	1244.47	350.559	96.5983	255.665	663.623	571.829	451.103	1025.91	363.463	440.846	796.855	359.118	439.498	523.233	706.211	913.973	707.744	443.984	304.747	563.743	299.384
5430437J10Rik	1.59397	2.48571	1.86827	3.78189	6.64216	5.2692	0.851918	5.85324	1.62051	6.73902	2.80447	5.68225	6.37392	4.64885	10.0145	6.08228	15.124	10.5658	14.3571	12.1392	7.46606	9.63811	8.52676	13.4516	20.7198	6.7959	14.2933	4.37435	5.75248	15.0087
5430437P03Rik	953.99	899.826	1003.88	975.729	1057.76	1030.51	1063.19	978.224	1252.66	1172.59	874.994	1022.81	860.479	1128.51	1040.51	952.891	967.933	913.589	994.016	1091.67	990.747	926.543	1009.26	1068.56	957.714	991.23	937.995	875.6	1072.84	878.402
5430440P10Rik	3.18794	0.828569	2.49102	0.945474	0	1.50549	0.851918	3.65828	4.86154	6.73902	0	5.68225	2.83285	4.64885	3.00436	0	2.52066	3.52193	4.22267	2.60127	7.46606	1.92762	4.65096	0.840727	0	0.970843	4.46664	2.91623	4.79374	7.10937
5530400C23Rik	0.796984	0	0	0	1.66054	0	0	0	0	0	0	0	0	0	0	0	0	0	0	0	0	0	0	0	0	0	0	0	0	0
5530401A14Rik	0	0	0	0	0	0	0	0	0	0	0	0	0	0	0	0	0	0	0	0	0	0	0	0	0	0	0	0	0	0
5530601H04Rik	53.398	52.1998	56.048	56.7284	48.1556	56.4558	50.2632	74.6289	56.718	50.5427	39.2626	25.5701	36.1189	40.6774	25.0363	55.7543	47.8925	31.6974	44.7603	44.2215	46.2896	61.0413	35.6574	36.992	25.3242	38.8337	48.2398	45.2016	39.3086	49.7656
5730403B10Rik	441.529	495.484	470.18	475.573	433.401	498.316	404.661	667.27	427.816	435.79	761.413	659.141	546.741	418.396	446.647	696.421	509.173	661.419	499.119	425.741	450.95	567.363	420.912	405.23	448.929	432.996	498.478	487.011	407.468	599.557
5730403I07Rik	4.78191	4.14284	1.24551	6.61832	8.3027	5.2692	6.81535	0	8.10257	3.36951	1.40223	0	2.83285	8.13548	2.0029	2.02743	2.52066	0	2.5336	5.20253	9.70588	10.2806	4.65096	15.1331	11.511	11.6501	6.2533	2.91623	10.5462	4.73958
5730405O15Rik	1.59397	10.7714	8.71858	8.50926	3.32108	6.77469	7.66726	5.12159	3.24103	2.24634	8.41341	5.68225	3.54107	2.32442	3.00436	4.05486	0	9.15702	9.28987	1.73418	6.71946	4.49778	6.20128	0	4.6044	2.91253	7.14663	8.7487	2.87624	8.68923
5730408K05Rik	27.8945	15.7428	38.6108	30.2552	111.256	27.8515	39.1882	35.8511	118.298	69.6366	114.983	28.4113	43.9092	101.112	166.241	102.385	564.628	63.3948	75.1635	135.266	51.5158	112.445	92.244	58.0102	188.78	82.5216	111.666	54.6794	170.657	60.8246
5730409E04Rik	266.193	265.142	215.473	258.114	185.98	332.713	264.095	363.633	260.903	158.367	754.402	178.991	170.679	187.116	99.1437	531.186	370.537	337.401	239.003	299.146	215.769	244.808	187.589	184.96	260.148	299.99	184.026	145.083	209.966	131.128
5730412P04Rik	0	0	0	0	0	0	0	0	0	0	4.2067	0	0	0	0	0	0	0	0	0.867089	0	0	0	0	0	0	0	0	0	0
5730416F02Rik	0	0	0	0	0	0	0	0	0	0	0	0	0	0	0	0	0	0	0	0	0	0	0	0	0	0	0	0	0	0
5730419I09Rik	200.84	229.514	174.994	230.696	224.173	211.521	278.577	312.417	311.139	287.532	307.089	264.225	279.744	298.688	261.379	211.866	249.545	299.364	277.851	268.798	230.701	335.406	293.786	272.396	232.522	278.632	251.025	325.16	296.253	295.434
5730420D15Rik	3.98492	1.65714	1.86827	2.83642	0	2.25823	2.55575	0.731656	0	3.36951	0	2.84113	0.708213	1.16221	0	0	0	0	0.844533	0.867089	0	0.64254	0	0	0	1.94169	0.893329	0	0.958747	1.57986
5730422E09Rik	0	1.65714	1.86827	1.89095	3.32108	2.25823	1.70384	1.46331	3.24103	0	4.2067	2.84113	1.41643	0	1.00145	4.05486	2.52066	1.40877	1.68907	0.867089	0.746606	3.85524	0.77516	0.840727	4.6044	0.970843	2.67999	0	5.75248	1.57986
5730435O14Rik	0	0	0	0	0	0	0	0	0	0	2.80447	0	0	0	0	0	0	0	0	0	0	0	0	0	0	0	0	0	0	0
5730437N04Rik	733.226	688.541	702.468	699.651	1248.73	714.353	736.909	816.528	797.293	1037.81	1054.48	1147.82	693.341	724.058	564.819	888.013	844.421	712.134	614.82	750.899	617.443	673.382	685.241	723.866	667.637	717.453	709.303	602.203	710.432	643.793
5730455O13Rik	192.073	130.914	137.006	136.148	177.678	156.571	196.793	202.669	262.523	202.171	252.402	244.337	182.719	210.36	233.338	204.77	234.421	199.341	164.684	240.184	172.466	206.898	201.542	186.641	299.286	168.927	267.105	183.723	237.769	191.953
5730455P16Rik	146.645	188.085	148.839	154.112	152.77	203.993	155.049	165.354	149.087	168.476	185.095	184.673	142.351	110.41	88.1278	224.031	211.735	181.027	146.104	138.734	129.163	186.337	93.7943	142.924	119.714	164.072	184.919	172.058	140.936	149.297
5730457N03Rik	0	0	0	0	0	0	0	0	0	0	0	0	0	0	0	0	0	0	0.844533	0.867089	0	0	0	0	0	0	0	0	0	0
5730460C07Rik	0	0	0	0	0	0	0	0.731656	0	0	0	0	0	0	0	0	0	0	3.37813	0.867089	0	0	0	0	0	0	0	0	0	0
5730469M10Rik	1175.55	1242.02	1129.68	1272.61	670.858	2210.81	706.24	2560.06	875.078	740.169	2532.44	764.263	987.957	428.856	499.724	2398.45	1504.83	1542.61	1019.35	521.988	579.366	1079.47	258.128	361.513	651.522	705.803	974.622	645.217	545.527	578.229
5730480H06Rik	20.7216	24.8571	19.9282	27.4187	29.8897	22.5823	25.5575	25.6079	22.6872	29.2024	40.6648	22.729	24.0792	30.2175	17.0247	41.5623	15.124	26.0623	21.1133	17.3418	6.71946	32.127	23.2548	33.6291	34.533	28.1544	38.4131	36.4529	28.7624	30.0174
5730494M16Rik	290.102	247.742	292.072	273.242	269.007	307.119	311.802	224.618	213.908	259.452	256.609	187.514	220.254	357.961	209.303	250.387	236.942	170.461	210.289	287.874	254.593	244.165	318.591	285.847	333.819	291.253	217.972	208.511	337.479	191.953
5730494N06Rik	159.397	120.971	148.839	130.475	172.696	125.708	141.418	124.381	139.364	203.294	187.899	210.243	144.475	145.276	127.184	127.728	100.826	155.669	134.281	154.342	147.081	130.436	128.677	89.1171	197.989	98.0551	142.933	139.979	116.967	179.314
5730507C01Rik	1.59397	1.65714	3.11378	0.945474	0	3.01097	1.70384	1.46331	1.62051	2.24634	0	0	1.41643	1.16221	1.00145	6.08228	5.04132	4.9307	5.91173	0.867089	0.746606	2.57016	4.65096	0	0	2.91253	1.78666	6.56153	3.83499	7.10937
5730508B09Rik	270.975	256.856	307.641	299.715	353.695	264.966	309.246	337.293	288.452	370.646	301.48	659.141	407.931	283.58	241.35	236.195	219.297	294.433	205.222	300.88	292.67	321.27	255.803	326.202	303.89	300.961	366.265	391.505	276.119	496.076
5730522E02Rik	0	0	0	0.945474	0	0	0	0.731656	0	0	1.40223	0	0	0	0	1.01371	0	0.704386	0	0	0	0	0	0.840727	0	0	0	0	0	0
5730528L13Rik	136.284	127.6	160.048	156.003	197.604	174.636	167.828	137.551	184.739	210.033	159.855	59.6637	104.107	169.683	323.469	163.208	206.694	100.023	242.381	215.038	146.335	202.4	182.938	193.367	227.918	169.897	186.706	131.96	225.306	118.49
5730559C18Rik	821.691	743.226	815.187	686.414	624.363	452.399	920.924	458.016	794.052	846.87	194.911	636.412	1139.51	1366.76	1544.24	318.306	572.19	799.478	926.453	1071.72	1193.08	861.004	1211.57	983.651	709.077	778.616	730.743	1336.36	1282.8	1214.91
5730577I03Rik	5.57889	4.14284	2.49102	6.61832	8.3027	3.01097	3.40767	1.46331	3.24103	2.24634	0	5.68225	8.49856	17.4332	4.00581	5.06857	2.52066	9.86141	6.75627	3.46836	5.22624	4.49778	3.10064	0.840727	4.6044	3.88337	9.82662	10.9359	5.75248	2.36979
5730590G19Rik	31.0824	28.1713	24.9102	30.2552	51.4767	54.9503	28.9652	31.4612	59.959	24.7097	16.8268	5.68225	57.3653	46.4885	57.0827	6.08228	12.6033	26.0623	43.9157	43.3545	45.543	60.3988	51.9357	52.1251	59.8572	25.2419	35.7332	59.0538	53.6898	28.4375
5830403L16Rik	0.796984	4.14284	2.49102	0.945474	1.66054	3.01097	2.55575	2.19497	0	3.36951	2.80447	0	1.41643	2.32442	0	1.01371	0	2.11316	4.22267	2.60127	0	3.2127	1.55032	0	2.3022	0.970843	0	2.18718	0	2.36979
5830403M04Rik	0.796984	0	0.622756	0	0	1.50549	0	1.46331	4.86154	3.36951	1.40223	0	2.12464	1.16221	6.00871	0	0	2.81754	10.1344	2.60127	0.746606	1.92762	0.77516	1.68145	2.3022	0.970843	5.35997	16.0393	3.83499	4.73958
5830405N20Rik	5.57889	2.48571	8.09582	0.945474	4.98162	6.02195	5.11151	5.85324	0	0	5.60894	8.52338	5.66571	9.2977	6.00871	9.12342	5.04132	29.5842	26.1805	4.33545	2.98643	6.4254	8.52676	9.248	6.90659	12.621	17.8666	4.37435	1.91749	23.6979
5830411N06Rik	0.796984	4.97141	9.96409	0	0	1.50549	2.55575	1.46331	0	0	21.0335	2.84113	19.1218	4.64885	20.029	22.3017	7.56198	100.727	130.058	11.2722	32.8507	35.9823	47.2847	7.56654	23.022	12.621	110.773	10.9359	37.3911	56.0851
5830415F09Rik	71.7286	49.7141	59.7845	69.9651	61.44	48.1756	54.5228	49.7526	55.0975	46.05	79.9274	45.458	41.7846	96.4636	91.1321	43.5897	63.0165	76.0737	82.7643	64.1646	79.1403	63.6115	70.5395	67.2582	80.5769	66.0173	75.0396	59.7828	93.9572	70.3038
5830416I19Rik	21.5186	15.7428	19.9282	13.2366	28.2292	18.0658	19.5941	15.3648	87.5078	41.5573	29.4469	2.84113	10.6232	8.13548	5.00726	12.1646	12.6033	14.7921	8.44533	48.557	11.9457	14.1359	10.8522	11.7702	25.3242	29.1253	6.2533	3.64529	20.1337	11.849
5830416P10Rik	17.5337	29.8285	20.5509	17.0185	53.1373	30.8625	25.5575	24.8763	68.0616	38.1878	54.6872	39.7758	25.4957	17.4332	62.09	30.4114	30.2479	52.829	44.7603	12.1392	14.1855	28.9143	15.5032	15.1331	16.1154	17.4752	27.6932	25.5171	14.3812	33.1771
5830417I10Rik	251.05	265.142	280.24	276.078	328.787	270.988	302.431	268.518	403.508	379.632	280.447	218.767	244.334	280.093	253.367	229.099	201.653	200.046	235.625	271.399	250.113	228.102	220.145	263.148	338.423	233.973	200.999	229.654	243.522	227.5
5830418K08Rik	114.766	123.457	130.779	117.239	169.375	154.312	119.269	139.746	217.149	205.54	152.844	147.739	136.685	161.547	127.184	137.865	236.942	152.147	132.592	147.405	121.697	198.545	131.777	146.287	163.456	158.247	164.373	144.354	164.905	139.818
5830418P13Rik	11.9548	9.94283	13.7006	14.1821	21.587	12.0439	27.2614	16.8281	58.3385	57.2817	2.80447	0	1.41643	2.32442	1.00145	2.02743	2.52066	2.11316	2.5336	23.4114	3.73303	1.92762	1.55032	11.7702	2.3022	26.2128	2.67999	9.47776	4.79374	6.31944
5830428M24Rik	2.39095	8.28569	4.98204	6.61832	4.98162	6.77469	8.51918	8.04821	17.8257	19.0939	5.60894	42.6169	23.371	8.13548	14.0203	0	2.52066	28.1754	15.2016	4.33545	23.8914	5.14032	13.9529	10.0887	9.20879	14.5626	16.9733	33.5367	12.4637	37.9167
5830432E09Rik	6.37588	6.62855	8.09582	3.78189	6.64216	8.28018	10.223	8.77987	4.86154	10.1085	14.0223	8.52338	2.83285	18.5954	12.0174	8.10971	15.124	6.33948	10.9789	15.6076	8.21267	13.4933	17.0535	6.72582	6.90659	5.82506	16.0799	10.2068	6.71123	13.4288
5830433M19Rik	167.367	120.971	127.665	171.131	139.485	129.472	164.42	119.992	137.744	163.983	93.9497	110.804	124.646	148.763	151.219	93.2617	98.3057	99.3184	117.39	110.987	133.643	129.793	131.777	156.375	248.637	142.714	174.199	172.787	146.688	171.415
5830473C10Rik	0	4.14284	0	0	0	0	0	0.731656	0	1.12317	1.40223	5.68225	0	0	1.00145	1.01371	0	0	0	0	0	0	4.65096	0	0	1.94169	1.78666	0.729059	0	0.78993
5930403L14Rik	133.893	138.371	120.192	155.058	54.7978	123.45	125.232	130.966	66.4411	79.7451	64.5028	386.393	267.705	65.0839	60.0871	67.9188	47.8925	94.3877	42.2267	75.4368	144.095	82.8877	83.7173	72.3025	52.9506	91.2592	66.9997	280.688	56.5661	423.403
5930412G12Rik	89.2623	88.6569	89.054	88.8745	272.328	68.4997	104.786	70.2389	239.836	285.285	82.7318	14.2056	28.3285	152.25	47.0682	48.6583	151.24	20.4272	48.9829	169.949	62.7149	89.3131	96.1198	121.065	103.599	129.122	66.1063	41.5563	128.472	33.967
5930416I19Rik	269.381	223.714	301.414	249.605	493.18	225.07	247.056	301.442	725.99	489.702	333.732	232.972	298.866	447.452	344.499	258.497	483.967	316.974	305.721	428.342	244.14	334.121	342.621	334.609	419	323.291	334.105	269.752	372.953	277.266
5930434B04Rik	504.491	484.713	556.121	475.573	657.574	462.184	516.262	584.593	680.616	641.33	600.156	468.786	558.072	524.158	559.812	547.405	665.454	540.969	430.712	586.152	559.208	486.403	548.038	533.021	453.533	606.777	561.904	494.302	506.218	543.472
5930438M14	1.59397	7.45712	1.24551	1.89095	0	3.76372	2.55575	0	3.24103	0	0	2.84113	1.41643	1.16221	0	0	5.04132	0	0	0	0	1.92762	0.77516	2.52218	0	0	2.67999	1.45812	1.91749	0
6030405A18Rik	0.796984	0.828569	1.86827	1.89095	0	0	0	10.2432	0	0	5.60894	0	1.41643	0	0	0	0	0.704386	0	0	0.746606	0.64254	0	0	0	0	0	2.18718	0	1.57986
6030407O03Rik	0	0.828569	0	0	3.32108	0	0	1.46331	0	0	1.40223	5.68225	2.12464	1.16221	0	2.02743	2.52066	5.63509	0	0.867089	0	0.64254	0	0	2.3022	0	0.893329	0	0.958747	0.78993
6030408B16Rik	6.37588	14.0857	11.2096	5.67284	8.3027	10.5384	2.55575	6.5849	4.86154	2.24634	25.2402	14.2056	2.12464	1.16221	0	26.3566	17.6446	13.3833	9.28987	2.60127	5.22624	6.4254	0	3.36291	2.3022	3.88337	7.14663	0.729059	3.83499	1.57986
6030419C18Rik	130.705	181.457	131.401	155.058	14.9449	225.07	86.8957	245.105	21.0667	7.86219	462.737	45.458	103.399	30.2175	21.0305	404.472	113.43	173.983	128.369	20.8101	124.683	181.196	31.0064	21.0182	41.4396	105.822	59.853	44.4726	51.7723	44.2361
6030422M02Rik	0.796984	3.31428	2.49102	0	4.98162	3.01097	0	2.92662	11.3436	5.61585	1.40223	0	2.83285	5.81106	1.00145	1.01371	17.6446	0.704386	4.22267	0.867089	0.746606	2.57016	0.77516	0	0	0.970843	0	2.18718	0.958747	2.36979
6030429G01Rik	43.8341	46.3999	33.6288	40.6554	16.6054	61.725	26.4095	32.1928	22.6872	13.478	44.8715	71.0282	62.3228	62.7594	69.1002	37.5074	37.8099	67.6211	81.0752	37.2848	57.4887	31.4845	48.0599	43.7178	62.1594	59.2214	44.6664	78.0093	47.9374	67.1441
6030440G07Rik	1.59397	1.65714	1.86827	1.89095	4.98162	2.25823	1.70384	2.19497	9.72309	4.49268	0	0	2.83285	0	0	0	5.04132	1.40877	4.22267	3.46836	2.98643	0.64254	1.55032	1.68145	9.20879	0	0.893329	3.64529	2.87624	0
6030446N20Rik	16.7367	26.5142	22.4192	20.8004	31.5503	18.0658	25.5575	23.413	17.8257	17.9707	23.838	68.187	46.7421	24.4065	20.029	27.3703	15.124	38.7412	22.8024	17.3418	26.1312	14.7784	24.8051	19.3367	11.511	18.446	20.5466	40.8273	14.3812	45.026
6030458C11Rik	310.824	249.399	335.665	265.678	345.392	257.438	337.36	288.272	432.677	384.124	410.855	247.178	288.243	353.312	469.681	304.114	357.934	281.05	291.364	364.177	312.081	328.338	308.514	297.617	370.654	292.224	320.705	317.87	428.56	296.224
6030466F02Rik	0	0.828569	0.622756	0.945474	0	0.752743	0	0.731656	0	0	7.01117	5.68225	0.708213	0	2.0029	4.05486	7.56198	9.15702	8.44533	0	0	0	0	0	2.3022	3.88337	3.57332	0.729059	0	0
6030468B19Rik	0	0	0	0	0	0	0	0	0	0	0	0	0.708213	0	0	0	0	0.704386	0.844533	0	0	0	0	1.68145	4.6044	0	0.893329	2.18718	0.958747	1.57986
6030498E09Rik	0	0	0	0	0	0	0	0	0	0	0	0	0	0	0	0	0	0	0	0	0	0	0	0	0	0	0	0	0	0
6230400D17Rik	7.96984	10.7714	8.09582	8.50926	14.9449	8.28018	14.4826	10.2432	12.9641	2.24634	32.2514	8.52338	14.1643	17.4332	24.0348	7.096	30.2479	22.5404	10.1344	29.481	12.6923	16.0635	7.7516	10.9295	34.533	18.446	11.6133	5.10341	29.7212	11.059
6230409E13Rik	270.178	314.856	229.797	260.005	215.87	460.679	191.682	422.897	178.257	133.657	601.559	173.309	200.424	61.5972	56.0813	755.217	252.066	249.353	179.041	140.468	138.122	243.523	95.3447	128.631	119.714	205.819	151.866	83.8418	123.678	78.993
6230427J02Rik	90.0592	93.6283	120.192	106.839	217.531	83.5545	102.23	81.9454	149.087	170.722	47.676	36.9346	49.5749	192.927	174.253	62.8503	191.57	49.307	108.1	164.747	102.285	151.64	148.831	128.631	168.06	150.481	170.626	72.9059	173.533	68.7239
6330403A02Rik	674.249	860.055	619.019	523.792	260.705	1054.59	521.374	1085.78	121.539	128.041	953.52	340.935	415.013	228.956	68.0987	1346.21	206.694	665.645	336.969	313.886	380.769	573.789	407.734	348.061	168.06	426.2	190.279	93.3195	348.025	116.91
6330403K07Rik	24.7065	17.3999	24.9102	35.928	3.32108	41.4009	21.298	36.5828	22.6872	2.24634	109.374	19.8879	31.8696	0	0	72.9874	15.124	40.8544	18.5797	0	20.1584	27.6292	0	0.840727	2.3022	23.3002	16.9733	15.3102	5.75248	26.0677
6330406I15Rik	180.118	269.285	349.989	263.787	79.7059	523.157	121.824	291.931	59.959	35.9415	272.034	193.197	288.243	126.681	58.0842	512.939	241.983	404.318	259.272	98.8482	223.982	98.9512	223.246	174.871	214.104	173.781	189.386	126.856	63.2773	176.154
6330407A03Rik	0.796984	0.828569	1.24551	0.945474	4.98162	0.752743	5.11151	1.46331	9.72309	6.73902	0	0	4.24928	3.48664	19.0276	6.08228	12.6033	8.45263	5.91173	2.60127	0	1.28508	3.10064	1.68145	9.20879	3.88337	8.03996	0.729059	3.83499	6.31944
6330407J23Rik	0.796984	3.31428	8.09582	5.67284	0	9.78566	3.40767	5.85324	6.48206	3.36951	14.0223	14.2056	3.54107	1.16221	0	4.05486	7.56198	9.15702	3.37813	0	10.4525	3.85524	0.77516	0	0	1.94169	2.67999	0.729059	4.79374	3.15972
6330408A02Rik	102.014	139.2	67.8804	103.057	29.8897	171.625	91.1552	177.061	59.959	30.3256	280.447	88.0749	106.232	81.3548	104.151	215.921	75.6198	134.538	102.189	121.392	116.471	133.648	112.398	100.047	80.5769	133.976	90.2262	91.1323	111.215	94.0017
6330409D20Rik	0	0	0	0	1.66054	0	0	0	0	1.12317	0	0	0	0	0	0	0	0	0	0	0	0	0	0	0	0	0	0	0	2.36979
6330409N04Rik	608.099	509.57	528.719	510.556	518.088	423.795	606.566	292.662	397.026	699.735	215.944	286.954	441.925	681.056	620.9	318.306	408.347	284.572	589.484	541.064	465.136	440.14	545.712	692.759	538.714	477.655	596.744	435.248	625.103	377.587
6330410L21Rik	0	0	0	0	0	0	0	0	0	0	0	5.68225	0.708213	0	0	0	0	0	0	0	0	0	0	0	0	0	0	0	0	0
6330415B21Rik	5.57889	0	5.6048	0	0	1.50549	0	2.92662	1.62051	1.12317	12.6201	2.84113	1.41643	0	0	4.05486	10.0826	4.9307	0	0.867089	0	2.57016	0	0	0	0.970843	7.14663	0.729059	1.91749	0
6330416G13Rik	66.1497	86.9997	75.9762	91.7109	131.183	104.631	69.0054	158.769	85.8873	66.2671	187.899	76.7104	126.77	113.897	141.205	101.371	93.2644	195.115	157.083	98.8482	124.683	118.227	85.2676	105.932	87.4835	82.5216	102.733	188.826	92.0397	158.776
6330418K02Rik	36.6613	28.9999	29.2695	44.4373	59.7794	26.346	40.8921	29.9979	77.7847	55.0353	40.6648	34.0935	31.8696	41.8396	54.0784	32.4388	50.4132	35.9237	32.9368	58.9621	38.8235	32.7696	51.9357	34.4698	52.9506	47.5713	45.5598	28.4333	45.0611	35.5469
6330439K17Rik	21.5186	20.7142	12.4551	25.5278	8.3027	15.8076	15.3345	24.8763	14.5846	4.49268	33.6536	22.729	12.0396	9.2977	4.00581	35.48	12.6033	24.6535	14.3571	6.93671	14.1855	15.421	17.0535	6.72582	4.6044	17.4752	16.9733	8.01965	17.2574	18.1684
6330503K22Rik	153.818	151.628	163.785	111.566	161.072	170.12	159.309	111.943	210.667	199.924	190.704	122.168	114.731	180.143	121.176	136.851	110.909	114.815	141.882	190.76	106.765	155.495	124.801	244.652	223.313	220.381	156.333	121.753	161.07	86.1024
6330512M04Rik	258.223	231.171	320.719	314.843	302.218	343.251	272.614	192.425	518.565	333.582	123.397	25.5701	122.521	278.931	145.21	199.702	204.173	62.6904	135.97	258.393	160.52	203.685	218.595	323.68	241.731	212.615	162.586	102.068	196.543	78.993
6330527O06Rik	0	0	0	0	0	0	0	0	0	0	0	0	0	0	0	0	0	0	0	0	0	0	0	0	0	0	0	0	0	0
6330545A04Rik	12.7518	3.31428	4.35929	8.50926	6.64216	5.2692	5.11151	5.12159	1.62051	3.36951	5.60894	5.68225	5.66571	2.32442	8.01161	3.04114	0	4.9307	3.37813	3.46836	5.97285	5.78286	3.8758	12.6109	9.20879	4.85421	5.35997	1.45812	3.83499	3.15972
6330549D23Rik	12.7518	3.31428	7.47307	9.45474	14.9449	6.02195	10.223	7.31656	11.3436	17.9707	16.8268	17.0468	4.95749	16.271	12.0174	9.12342	10.0826	6.33948	10.1344	13.0063	5.22624	16.706	6.20128	10.9295	20.7198	9.70843	10.7199	13.8521	10.5462	11.849
6330578E17Rik	1055.21	801.226	1121.58	991.802	1217.18	920.605	1171.39	736.046	1494.11	1461.24	849.754	1096.67	1101.98	1471.36	1354.96	971.138	1502.31	861.464	1138.43	1441.97	992.986	969.593	1337.93	1576.36	1841.76	1266.95	1282.82	990.062	1488.93	948.706
6430411K18Rik	1.59397	0	3.73653	0.945474	0	1.50549	0	0.731656	1.62051	0	5.60894	0	2.12464	0	2.0029	5.06857	2.52066	1.40877	1.68907	0	1.49321	1.28508	0	0.840727	2.3022	0	0.893329	0.729059	0	0
6430527G18Rik	978.697	893.197	731.738	833.908	529.712	1047.82	769.282	1000.9	609.313	628.975	1081.12	710.282	758.496	1255.19	1247.81	1044.13	1053.64	873.439	1064.11	1024.03	963.122	1208.62	1089.87	870.153	913.973	1078.61	860.276	898.2	1039.28	940.807
6430531B16Rik	0	0.828569	0	0.945474	4.98162	1.50549	0.851918	0.731656	1.62051	2.24634	2.80447	0	4.24928	4.64885	0	2.02743	2.52066	0	0.844533	0.867089	0	1.28508	1.55032	1.68145	0	0.970843	3.57332	0	0.958747	1.57986
6430548G04	0	0.828569	0	0	0	0	0	0	0	0	0	0	0	0	0	0	0	0	0	0	0	0	0	0	0	0	0	0	0.958747	0.78993
6430548M08Rik	1889.65	1683.65	1750.57	1715.09	1451.31	1251.81	1963.67	689.951	1729.09	1826.28	410.855	508.562	1238.66	2232.61	2913.22	897.137	1308.22	617.747	1695.82	1718.57	1707.49	1322.35	2338.66	2123.68	2074.28	1365.98	1572.26	1267.1	2036.38	1060.09
6430550D23Rik	3.98492	5.79998	4.35929	4.72737	14.9449	3.76372	7.66726	9.51152	12.9641	3.36951	4.2067	28.4113	12.7478	3.48664	5.00726	6.08228	17.6446	7.74825	4.22267	5.20253	3.73303	5.14032	6.20128	10.0887	13.8132	12.621	10.7199	5.83247	6.71123	8.68923
6430562O15Rik	0.796984	1.65714	1.24551	0	0	2.25823	0	1.46331	0	0	4.2067	11.3645	4.95749	0	2.0029	2.02743	0	4.22632	2.5336	0	5.97285	0.64254	0	0.840727	0	0	0	3.64529	0	4.73958
6430571L13Rik	19.9246	27.3428	18.0599	18.9095	21.587	23.335	39.1882	10.2432	48.6154	37.0646	12.6201	14.2056	33.9942	58.1106	53.0769	32.4388	35.2892	11.9746	56.5837	32.9494	29.1176	66.8242	68.9892	49.6029	32.2308	60.1922	24.1199	33.5367	82.4523	16.5885
6430573F11Rik	51.804	74.5712	38.6108	48.2192	76.3848	43.6591	78.3765	60.7274	110.195	112.317	85.5363	34.0935	10.6232	75.5438	31.045	68.9325	55.4545	36.6281	38.004	62.4304	49.276	93.1683	46.5096	107.613	46.044	125.239	53.5997	35.7239	91.081	27.6476
6430584L05	2.39095	2.48571	5.6048	5.67284	1.66054	6.02195	0	3.65828	1.62051	0	1.40223	5.68225	4.95749	1.16221	2.0029	12.1646	2.52066	2.81754	6.75627	2.60127	2.23982	0	0.77516	0	2.3022	1.94169	3.57332	0.729059	0	0.78993
6430598A04Rik	65.3527	93.6283	47.9522	55.7829	8.3027	100.115	45.1517	141.21	24.3077	7.86219	107.972	59.6637	67.9885	12.7843	7.01016	214.907	63.0165	88.7527	32.9368	12.1392	36.5837	79.0325	26.3554	11.7702	6.90659	39.8045	24.1199	42.2854	11.505	47.3958
6430704M03Rik	0	0	0	0	1.66054	1.50549	0	0	0	0	1.40223	0	0	0	1.00145	0	0	2.11316	0	0	0	0.64254	0	0	0	0	0.893329	0	0	0
6430706D22Rik	0	0	0	0	0	0	0	0	0	0	0	0	0	0	0	0	0	0	0	0	0	0	0	0	0	0	0	0	0	0
6530401N04Rik	159.397	165.714	155.066	173.967	179.338	191.197	177.199	196.084	165.292	186.446	204.726	210.243	151.558	192.927	167.242	176.386	241.983	178.21	167.218	146.538	163.507	174.128	137.978	161.42	216.407	131.064	178.666	151.644	189.832	169.835
6530402F18Rik	87.6683	111.857	69.1259	68.0741	38.1924	126.461	74.9688	87.067	24.3077	31.4488	82.7318	25.5701	99.8581	70.8949	226.328	144.961	55.4545	131.72	195.932	49.4241	106.765	71.322	124.801	58.0102	87.4835	65.0465	76.8263	79.4674	102.586	71.8837
6530411M01Rik	0	0	0	0	0	0	0	0	0	0	2.80447	0	0	0	0	1.01371	0	0	0	0.867089	0	0	0	0	0	0	0	0	0	0
6530418L21Rik	442.326	512.884	320.719	415.063	358.677	577.354	406.365	667.27	252.8	296.517	607.168	139.215	219.546	385.854	326.473	766.368	315.082	347.262	287.141	407.532	297.149	620.051	433.314	300.14	209.5	432.025	232.266	131.96	362.406	109.8
6530439I21	0	0	0	0	0	0	0	0	0	0	0	0	0	0	0	0	0	0	0	0	0	0	0	0	0	0	0	0	0	0
6720401G13Rik	655.121	843.483	574.181	686.414	710.711	669.189	775.246	965.785	1212.14	1016.47	1266.22	715.964	769.12	663.623	763.106	810.971	662.933	826.949	662.114	816.798	683.145	1330.7	594.548	865.108	405.187	899.971	678.93	807.797	903.14	799.409
6720456B07Rik	1868.13	1493.08	2334.71	1896.62	2806.31	1619.15	2046.31	1330.15	2231.45	2697.86	1599.95	1380.79	1454.67	2669.6	2284.31	1630.05	2424.87	1503.16	1995.63	2472.07	1532.78	1337.13	2085.96	1993.36	3474.02	2023.24	2305.68	1466.14	2119.79	1494.55
6720456H20Rik	164.976	193.057	193.054	197.604	179.338	190.444	224.906	185.109	139.364	194.308	187.899	267.066	230.169	215.009	178.258	178.414	115.95	165.531	146.104	163.88	218.009	163.205	224.021	170.668	214.104	146.597	162.586	279.229	185.038	286.745
6720463M24Rik	70.1346	78.7141	51.6887	73.7469	66.4216	93.3402	108.194	115.602	137.744	80.8683	84.1341	31.2524	104.107	90.6525	94.1365	48.6583	35.2892	54.9421	84.4533	110.12	68.6878	159.993	92.244	91.6393	89.7857	90.2884	71.4663	126.856	107.38	74.2534
6720468P15Rik	0.796984	0.828569	0	0	0	0.752743	0	0	0	0	1.40223	39.7758	19.83	3.48664	0	1.01371	0	12.679	10.9789	0.867089	5.97285	0.64254	3.8758	1.68145	4.6044	0.970843	4.46664	10.9359	2.87624	17.3785
6720483E21Rik	2.39095	0.828569	3.11378	0	0	5.2692	2.55575	0.731656	6.48206	3.36951	5.60894	2.84113	5.66571	5.81106	1.00145	9.12342	0	2.11316	4.22267	4.33545	2.23982	2.57016	0.77516	1.68145	4.6044	0	0.893329	1.45812	0	0.78993
6720489N17Rik	27.0975	18.2285	28.024	24.5823	19.9265	30.1097	16.1864	35.8511	24.3077	20.2171	40.6648	22.729	23.371	17.4332	18.0261	40.5486	15.124	30.993	14.3571	13.0063	14.1855	29.5569	19.379	11.7702	20.7198	16.5043	21.4399	25.5171	24.9274	24.4878
6820408C15Rik	2.39095	4.14284	0.622756	1.89095	0	0.752743	3.40767	2.19497	9.72309	0	4.2067	8.52338	2.83285	0	0	4.05486	2.52066	8.45263	4.22267	1.73418	5.22624	4.49778	1.55032	1.68145	0	3.88337	6.2533	2.91623	0.958747	0.78993
6820431F20Rik	179.321	202.999	195.545	186.258	242.439	190.444	227.462	279.492	269.005	247.097	337.939	193.197	199.008	209.198	250.363	353.786	383.14	254.283	255.894	254.057	206.81	318.7	213.169	216.908	241.731	234.944	237.626	246.422	226.264	216.441
7420426K07Rik	0	0	0	0	0	0	0	0	0	0	0	0	0	0	0	0	0	0	0	0	0	0	0	0	0	0	0	0	0	0
7420461P10Rik	0	0	0	0	0	0	0	0.731656	0	2.24634	0	2.84113	0	0	0	0	0	0	0	0	0.746606	0	0	0	0	0	0	0	0	0
7420700N18Rik	0.796984	0	0	0	0	0	0	0	0	0	0	2.84113	0	0	0	1.01371	0	0	0.844533	0	0	0.64254	0.77516	0	0	0	0	0	0	0
7420701I03Rik	0	0	0	0	1.66054	0	0	0	0	0	0	0	0	0	0	2.02743	2.52066	0.704386	0.844533	0	0	0	0	0	0	0	0	0	0	0
7530416G11Rik	0	0	0	0	0	0	0	0	0	0	0	0	0	0	0	0	0	0	0	0	0	0	0	0	0	0	0	0	0.958747	0
7530420F21Rik	0.796984	0	0	0	0	0.752743	0	0	0	0	0	0	0	0	0	0	0	2.11316	1.68907	0	0.746606	0.64254	0	0	0	0	0	0.729059	0	0
7630403G23Rik	0	0	0	0	0	0	0	0	0	0	0	0	0	0	0	1.01371	0	0	0	0	0	0	0	0	0	0	0	0	0	0
8030411F24Rik	0	0	0	0	0	0	0	0	0	1.12317	0	0	0	0	0	0	0	0	0	0	0	0	0	0	0	0	0	0	0	0
8030423F21Rik	5.57889	4.97141	3.11378	0.945474	1.66054	1.50549	9.3711	2.92662	1.62051	2.24634	7.01117	5.68225	1.41643	5.81106	7.01016	5.06857	2.52066	2.81754	5.91173	5.20253	6.71946	0.64254	9.30192	7.56654	18.4176	5.82506	4.46664	2.91623	4.79374	3.15972
8030423J24Rik	0	0	0	0	0	0	0	0	0	0	0	0	0	0	0	0	0	0	0	0	0	0.64254	0	0	0	0	0	0	0	0
8030442B05Rik	0	0	0	0	0	0	0	0	0	0	0	0	0	0	0	0	0	0	0	0	0	0	0	0	0	0	0	0	0	0
8030443G20Rik	3.98492	7.45712	3.73653	2.83642	4.98162	6.77469	5.11151	0.731656	12.9641	5.61585	2.80447	0	1.41643	0	0	4.05486	0	0	0	5.20253	2.98643	1.92762	1.55032	10.0887	0	7.76674	0	0	0.958747	0
8030462N17Rik	39.8492	42.257	56.048	45.3827	29.8897	50.4338	46.0036	39.5094	27.5487	34.8183	25.2402	17.0468	43.201	36.0286	67.0973	46.6308	17.6446	36.6281	55.7392	35.5507	39.5701	40.48	53.486	42.0364	41.4396	38.8337	42.8798	70.7187	51.7723	56.875
8430403D17Rik	0	0	0	0	0	0	0	0	0	0	1.40223	0	0	0	0	0	0	0	0	0	0	0	0	0	0	0.970843	0	0	0	0
8430406I07Rik	178.525	113.514	124.551	138.039	127.862	184.422	169.532	165.354	77.7847	93.2231	131.81	93.7572	143.059	119.708	112.163	84.1382	63.0165	135.947	79.3861	130.93	148.575	102.164	137.203	86.5949	177.269	79.6091	86.6529	116.649	117.926	97.1614
8430408G22Rik	27.8945	43.0856	95.2816	52.0011	9.96324	27.0988	35.7806	51.2159	6.48206	13.478	133.212	127.851	105.524	40.6774	32.0465	75.0148	83.1818	61.986	101.344	134.399	36.5837	37.2673	41.0835	12.6109	85.1813	49.513	158.119	98.4229	16.2987	122.439
8430410A17Rik	121.939	97.7711	156.934	103.057	219.191	128.719	133.751	141.21	165.292	152.751	176.682	244.337	204.674	163.872	220.319	191.592	254.587	333.175	142.726	159.544	156.787	143.286	149.606	103.409	207.198	133.976	212.612	186.639	128.472	230.66
8430410K20Rik	388.928	365.399	349.989	338.48	376.942	442.613	325.433	427.287	309.518	336.951	604.363	593.796	405.806	309.148	392.569	595.05	342.81	390.23	382.574	348.57	321.041	349.542	327.117	275.759	481.159	370.862	403.785	405.357	360.489	385.486
8430419L09Rik	1154.83	811.169	876.84	985.184	807.022	655.64	1069.16	665.075	1249.42	1084.98	436.095	863.703	617.562	1130.83	710.029	365.951	536.9	283.163	566.682	1066.52	826.493	699.084	991.429	1083.7	842.605	784.441	613.717	750.931	1014.35	774.922
8430422H06Rik	0	0	0	0	0	0	0	0	0	0	0	0	0	0	0	0	0	0	0	0	0	0	0	0	0	0	0	0	0	0
8430423G03Rik	0	0	0	0	3.32108	0	1.70384	0	1.62051	0	0	0	0	0	1.00145	0	5.04132	1.40877	0	0	0	0	0.77516	0	2.3022	0.970843	0	0	0	0
8430427H17Rik	167.367	191.399	151.952	163.567	111.256	206.252	143.122	272.908	115.057	108.948	159.855	221.608	334.277	60.435	54.0784	297.018	70.5785	287.39	107.256	84.1076	200.09	115.657	101.546	82.3913	50.6484	91.2592	73.253	236.944	76.6998	196.693
8430429K09Rik	37.4583	35.6285	39.8564	47.2737	59.7794	59.4667	45.1517	53.4109	53.477	93.2231	84.1341	56.8225	43.9092	65.0839	46.0668	50.6857	93.2644	38.0369	42.2267	56.3608	53.009	57.8286	44.9593	53.8065	52.9506	58.2506	61.6397	44.4726	52.7311	40.2864
8430431K14Rik	5.57889	4.14284	18.0599	4.72737	24.9081	12.7966	11.9269	4.38993	19.4462	7.86219	23.838	0	3.54107	3.48664	1.00145	19.2606	35.2892	9.86141	10.9789	21.6772	14.1855	6.4254	3.8758	1.68145	9.20879	7.76674	5.35997	0.729059	4.79374	3.15972
8430436N08Rik	0.796984	0.828569	0	0	0	0	1.70384	0	0	0	4.2067	2.84113	0.708213	0	0	0	0	0	0	0	1.49321	0	0.77516	0.840727	2.3022	0	0	0	0	0
8430437L04Rik	0	0	0.622756	0	0	0	0	0	0	0	0	0	0	0	0	0	0	0	0	0.867089	0	0	0	0	0	0	0	0	0	0
9030025P20Rik	6.37588	12.4285	5.6048	17.964	4.98162	9.03292	7.66726	16.8281	9.72309	2.24634	22.4358	39.7758	7.79034	5.81106	8.01161	13.1783	15.124	12.679	6.75627	7.8038	10.4525	6.4254	6.97644	5.88509	2.3022	4.85421	8.03996	16.7684	3.83499	11.849
9030204H09Rik	0	0	0	0	0	0	0	0	0	0	0	0	0	0	0	0	0	0	0	0	0	0	0	0.840727	0	0	0	0	0	0
9030224M15Rik	117.954	62.1427	97.1499	82.2562	43.174	112.159	41.744	115.602	21.0667	13.478	201.922	48.2992	26.9121	13.9465	3.00436	173.345	95.7851	97.2053	42.2267	26.8798	52.2624	65.5391	20.1542	10.9295	32.2308	40.7754	50.0264	5.83247	35.4736	21.3281
9030404E10Rik	0	0	0	1.89095	9.96324	0.752743	0	2.19497	0	0	0	5.68225	12.7478	0	0	0	0	8.45263	0	2.60127	5.22624	0	2.32548	0	0	0	0	16.0393	0	7.8993
9030418K01Rik	58.1799	71.2569	37.9881	53.892	54.7978	97.8566	39.1882	49.7526	77.7847	56.1585	56.0894	19.8879	32.5778	34.8664	26.0377	72.9874	35.2892	42.2632	37.1595	34.6836	41.0633	28.9143	51.1605	31.1069	34.533	40.7754	24.1199	10.2068	34.5149	12.6389
9030425E11Rik	543.543	560.113	500.073	484.083	431.74	1129.87	278.577	877.255	267.385	260.576	1468.14	426.169	478.752	61.5972	35.0508	1429.34	617.562	574.075	322.612	99.7153	279.231	387.452	103.096	95.0022	103.599	252.419	279.612	99.152	132.307	122.439
9030612E09Rik	9.56381	4.97141	3.11378	1.89095	1.66054	6.77469	3.40767	8.77987	4.86154	3.36951	15.4246	5.68225	2.12464	3.48664	0	16.2194	7.56198	8.45263	3.37813	0.867089	6.71946	2.57016	0	0.840727	4.6044	1.94169	5.35997	0	0.958747	1.57986
9030617O03Rik	70.9316	126.771	71.6169	114.402	73.0637	94.8457	80.9322	252.421	51.8565	67.3902	102.363	369.346	306.656	67.4083	89.1292	84.1382	50.4132	216.247	107.256	61.5633	107.511	82.8877	101.546	74.8247	50.6484	80.5799	85.7596	328.076	82.4523	326.241
9030619P08Rik	0	0.828569	0	0	0	0	0	1.46331	0	0	0	0	0	0	0	0	0	0	0	0	0	0	0	0	0	0	0	0	0	0
9030624G23Rik	0	0.828569	0.622756	0	1.66054	3.01097	0	3.65828	0	1.12317	1.40223	2.84113	0	0	1.00145	2.02743	2.52066	2.81754	0	0	1.49321	0	0	3.36291	0	2.91253	1.78666	1.45812	0	2.36979
9030624J02Rik	586.581	569.227	579.163	558.775	499.822	567.569	595.491	468.991	544.493	582.925	524.436	471.627	521.245	554.375	477.692	589.981	625.124	498.001	516.854	473.431	458.416	402.873	498.428	560.765	570.945	505.809	471.678	567.208	464.034	544.262
9030625A04Rik	271.772	283.371	258.444	275.133	244.099	224.318	356.102	192.425	228.493	250.467	171.073	51.1403	186.26	482.318	387.562	175.372	184.008	176.097	353.86	313.019	357.624	378.456	409.284	474.17	296.984	351.445	358.225	294.54	420.89	195.113
9130008F23Rik	66.1497	43.0856	61.03	60.5103	69.7427	42.1536	47.7074	54.8742	121.539	77.4988	98.1564	190.356	172.096	48.8129	78.1132	27.3703	25.2066	181.732	51.5165	82.3735	106.765	47.548	55.8115	42.8771	41.4396	48.5421	55.3864	199.762	64.2361	214.861
9130011E15Rik	178.525	185.599	127.042	189.095	74.7243	155.818	188.274	163.159	68.0616	55.0353	137.419	113.645	170.679	141.79	164.238	155.098	120.992	145.808	148.638	135.266	173.213	161.92	156.582	174.871	85.1813	136.889	100.946	182.265	154.358	155.616
9130011J15Rik	1403.49	1200.6	1491.5	1558.14	1675.48	1068.14	1497.67	1019.93	1614.03	1674.65	883.408	1412.04	1229.46	1821.19	1816.63	1175.91	1542.64	986.845	1539.58	1644	1414.82	1228.54	1706.9	1624.28	2009.82	1508.69	1666.95	1369.17	1611.65	1396.6
9130014G24Rik	0.796984	2.48571	0.622756	0.945474	1.66054	1.50549	5.11151	2.19497	8.10257	2.24634	1.40223	8.52338	7.79034	2.32442	5.00726	6.08228	10.0826	12.679	3.37813	8.67089	7.46606	11.5657	6.20128	5.88509	4.6044	3.88337	2.67999	5.10341	2.87624	3.15972
9130015A21Rik	1.59397	2.48571	1.86827	0	1.66054	0	1.70384	0	1.62051	1.12317	0	0	0	1.16221	1.00145	0	2.52066	0	0	1.73418	0	0	0	0.840727	0	0.970843	0	0	1.91749	0
9130015L21Rik	0	0	0.622756	0	0	0.752743	0	0	0	0	0	0	0	0	0	0	0	0.704386	0.844533	0	0.746606	0	1.55032	0	0	0	0	3.64529	0	3.15972
9130017N09Rik	49.413	100.257	89.6768	96.4383	21.587	19.5713	11.0749	1529.89	24.3077	33.6951	18.2291	696.076	992.915	26.7309	27.0392	19.2606	25.2066	957.261	22.8024	34.6836	509.932	13.4933	34.8822	51.2844	32.2308	21.3585	38.4131	802.694	16.2987	768.602
9130019O22Rik	42.2402	67.1141	57.2935	70.9105	51.4767	48.1756	40.0402	45.3626	14.5846	35.9415	51.8827	68.187	46.0339	44.1641	38.0552	62.8503	55.4545	46.4895	43.0712	41.6203	46.2896	34.0546	44.9593	36.1513	66.7637	46.6004	25.0132	53.9503	37.3911	47.3958
9130019P16Rik	0	0	0	0	0	0	1.70384	0.731656	6.48206	2.24634	0	0	0	0	0	1.01371	0	4.22632	1.68907	0	0	0	0	0	0	0	0	0	0	0
9130023H24Rik	99.6231	91.9712	97.1499	120.075	126.201	99.3621	100.526	94.3836	76.1642	112.317	72.9162	62.5048	63.7392	86.0037	117.17	71.9737	57.9752	58.4641	77.6971	67.633	115.724	98.3087	75.1905	87.4356	115.11	75.7257	68.7863	108.63	75.741	94.7916
9130024F11Rik	0	2.48571	1.24551	2.83642	3.32108	0	1.70384	0.731656	0	4.49268	8.41341	2.84113	1.41643	2.32442	0	1.01371	5.04132	0.704386	0.844533	5.20253	1.49321	2.57016	1.55032	2.52218	0	1.94169	3.57332	5.83247	0	4.73958
9130204L05Rik	0	1.65714	0.622756	0	0	0.752743	0.851918	0	0	0	0	65.3459	154.39	0	0	1.01371	12.6033	131.016	0.844533	0.867089	61.2217	0	0.77516	8.40727	2.3022	0	1.78666	208.511	0	99.5312
9130206I24Rik	3.18794	1.65714	5.6048	2.83642	0	1.50549	1.70384	6.5849	4.86154	1.12317	1.40223	0	4.24928	3.48664	5.00726	2.02743	12.6033	5.63509	6.75627	3.46836	2.98643	1.92762	2.32548	0.840727	9.20879	4.85421	8.03996	8.7487	0	13.4288
9130209A04Rik	0	0	0	0	0	0	0	0	0	0	0	0	0	0	0	0	0	0	0	0	0	0	0	0	0	0	0	0.729059	0	0.78993
9130221F21Rik	0	0	0	0	0	0	0.851918	0	0	0	0	0	0	0	0	0	2.52066	0	0	0	0	0	0	0	0	0	0	0	0	0
9130221H12Rik	124.33	99.4283	100.264	113.457	142.806	133.236	120.12	160.233	147.467	102.209	227.162	142.056	114.731	98.788	104.151	236.195	168.884	163.418	108.1	128.329	110.498	126.58	111.623	111.817	62.1594	143.685	137.573	131.96	86.2872	120.859
9130227L01Rik	0	0.828569	0	0	0	0	0	0	1.62051	0	0	0	0	0	0	0	0	0	0	0	0	0	0	0	0	0	0	0	0	0
9130230L23Rik	6.37588	8.28569	9.34133	3.78189	4.98162	3.76372	6.81535	40.9727	22.6872	15.7244	1.40223	207.402	82.8609	15.1088	24.0348	2.02743	10.0826	38.7412	16.0461	13.8734	26.8778	3.85524	21.7045	7.56654	16.1154	2.91253	5.35997	48.1179	7.66998	56.875
9130401M01Rik	370.598	309.885	410.396	436.809	572.886	372.608	425.107	339.488	439.159	623.36	351.961	252.86	302.407	475.345	439.637	298.032	428.512	259.918	398.62	508.981	356.878	451.063	465.871	472.489	545.621	466.975	444.878	323.702	504.301	344.41
9130404H23Rik	7.17286	6.62855	9.96409	8.50926	0	0.752743	0	136.82	1.62051	0	0	0	14.1643	1.16221	2.0029	0	7.56198	15.4965	0	0	6.71946	0	0	0	0	0	0	9.47776	0.958747	3.94965
9130409I23Rik	11946.8	8608.83	10594.9	11818.4	10336.9	6821.36	12673.1	1794.75	8572.52	16812.7	286.056	8.52338	172.096	1701.48	18.0261	1708.11	385.661	7.74825	0	8193.99	1465.59	1389.17	739.502	8477.05	1441.18	6774.54	318.918	19.6846	1093.93	4.73958
9230009I02Rik	0	0	0	0	0	0	0	0	0	0	0	0	0	0	0	0	0	0	0	0	0	0	0	0	0	0	0	0	0	0
9230102K24Rik	0	0	0	0	0	0	0	0	0	0	0	0	0.708213	1.16221	0	0	0	0.704386	0.844533	0	0.746606	0	0	0	0	0	0	2.18718	0	0.78993
9230102O04Rik	0	1.65714	2.49102	1.89095	0	0	0.851918	3.65828	1.62051	0	0	2.84113	0	0	0	1.01371	10.0826	1.40877	0	0	0	0	0	0	0	0	1.78666	0	0	0
9230104L09Rik	0	0	0	0	0	0	0	0	0	0	0	8.52338	0	0	0	0	0	0	0	0	0	0	0	0.840727	0	0.970843	0	0	0	0
9230105E05Rik	0	0	0	0	1.66054	0	0	0	1.62051	0	0	0	0	0	0	0	0	0	0.844533	0	0	0	0	0	0	0	0.893329	0	0	0.78993
9230107M04Rik	0	0	0	0	0	0	0	0	0	0	0	0	0	0	0	0	0	0	0	0	0	0	0	0	0	0	0	0	0	0
9230110C19Rik	28.6914	33.9713	21.7964	25.5278	38.1924	16.5604	28.9652	21.9497	21.0667	24.7097	50.4804	14.2056	12.7478	30.2175	14.0203	35.48	20.1653	21.836	16.0461	24.2785	18.6652	21.8464	23.2548	26.0625	18.4176	25.2419	29.4799	18.9555	22.0512	22.118
9230110F15Rik	0	0	0	0	0	0	0	0	0	0	0	0	0	0	0	0	0	0	0	0	0	0	0	0	0	0	0	0	0	0
9230112D13Rik	0	0	0	0	0	0.752743	0.851918	0	0	1.12317	0	0	0.708213	0	0	1.01371	0	0	0	0	0	0	0	0	0	0	0	0	0	0.78993
9230112J17Rik	8.76683	17.3999	9.96409	19.8549	14.9449	11.2912	11.0749	10.2432	11.3436	11.2317	7.01117	42.6169	22.6628	8.13548	1.00145	12.1646	0	9.86141	1.68907	4.33545	11.9457	8.35302	6.97644	11.7702	4.6044	4.85421	8.03996	21.8718	2.87624	18.1684
9230114K14Rik	44.6311	12.4285	37.3653	33.0916	97.9718	28.6042	44.2997	35.8511	155.569	122.426	72.9162	25.5701	26.2039	75.5438	50.0726	56.768	194.091	35.2193	32.0923	73.7026	38.0769	79.675	41.0835	69.7804	101.297	64.0756	71.4663	34.2658	81.4935	27.6476
9230115E21Rik	0	0	0	0	0	0	0.851918	0.731656	0	0	0	0	0.708213	0	0	0	0	0	0	0	1.49321	1.28508	0	0	0	0	0	0.729059	0	0
9230116N13Rik	10.3608	6.62855	9.96409	14.1821	4.98162	9.03292	11.9269	8.77987	11.3436	4.49268	5.60894	11.3645	11.3314	23.2442	11.016	9.12342	17.6446	7.04386	14.3571	14.7405	13.4389	17.3486	11.6274	23.5404	9.20879	14.5626	17.8666	20.4136	19.1749	13.4288
9330020H09Rik	34.2703	43.0856	36.7426	34.9825	71.4032	39.8954	46.8555	36.5828	90.7488	88.7305	61.6983	45.458	48.1585	70.8949	61.0886	43.5897	110.909	47.8983	48.9829	85.8418	44.0498	74.5347	48.0599	71.4618	69.0659	50.4838	55.3864	49.576	72.8648	50.5555
9330111N05Rik	0	0	0	0	0	0.752743	0.851918	0	0	0	0	0	0	0	0	0	0	0	0	0	0	0	0	0	0	0	0	0	0	0
9330117O12	0	0	0	0	0	0	0	0	0	0	0	0	0	0	0	1.01371	0	0	0	0	0	0	0	0	0	0	0	0	0	0
9330133O14Rik	37.4583	61.3141	49.1977	60.5103	49.8162	66.9942	56.2266	69.5073	72.9232	50.5427	50.4804	85.2338	105.524	83.6793	154.224	96.3028	156.281	98.6141	164.684	45.0886	87.3529	100.236	68.9892	74.8247	43.7418	60.1922	119.706	221.634	72.8648	149.297
9330151L19Rik	179.321	179.799	135.138	162.621	96.3113	150.549	166.124	169.744	111.816	99.9622	193.508	156.262	155.099	120.87	127.184	163.208	108.388	145.808	133.436	168.215	166.493	145.214	117.049	222.793	131.225	185.431	113.453	138.521	184.079	170.625
9330158H04Rik	288.508	193.057	343.761	261.896	189.302	510.36	87.7476	617.517	246.318	151.628	900.235	318.206	137.393	1.16221	2.0029	762.313	468.843	359.237	124.146	28.6139	157.534	191.477	0.77516	0.840727	43.7418	115.53	238.519	23.3299	37.3911	30.0174
9330159F19Rik	191.276	204.657	151.33	163.567	88.0086	191.197	142.27	201.937	38.8923	79.7451	631.006	71.0282	160.764	113.897	32.0465	569.707	272.231	262.736	310.788	112.722	88.8461	264.727	123.25	93.3207	108.203	131.064	160.799	43.0145	95.8747	63.1944
9330159M07Rik	16.7367	16.5714	17.4372	15.1276	9.96324	15.0549	16.1864	43.8993	14.5846	14.6012	42.067	14.2056	10.6232	3.48664	3.00436	40.5486	25.2066	21.1316	12.668	8.67089	11.9457	17.9911	3.10064	13.4516	9.20879	13.5918	4.46664	10.9359	8.62872	12.6389
9330162B11Rik	0	0	0	0	0	0	0.851918	0	0	0	0	0	0	0	0	0	0	0	0	0	0	0	0	0	0	0	0	0	0	0
9330175E14Rik	0.796984	0	0.622756	0	0	0.752743	0.851918	1.46331	1.62051	0	1.40223	0	0.708213	0	0	0	0	1.40877	1.68907	0	2.23982	0.64254	0	0	0	1.94169	0.893329	1.45812	0	1.57986
9330175M20Rik	1.59397	0	0.622756	0	0	0	0	0.731656	0	0	0	0	0	0	0	2.02743	0	0.704386	1.68907	0	0	0.64254	0	0	0	0	0	0	0	0
9330178D15Rik	0	0	0	0	0	0	0	0	0	0	0	0	0	0	0	0	0	0	0	2.60127	0	0	0	0	0	0	0	0	0	0
9330179D12Rik	6.37588	9.94283	6.22756	3.78189	3.32108	4.51646	0.851918	5.85324	1.62051	6.73902	21.0335	19.8879	4.24928	1.16221	1.00145	22.3017	2.52066	8.45263	9.28987	2.60127	2.23982	5.78286	1.55032	5.04436	2.3022	0	8.03996	2.18718	0.958747	3.15972
9330182L06Rik	11.9548	19.0571	5.6048	18.9095	4.98162	17.3131	13.6307	18.2914	3.24103	4.49268	22.4358	34.0935	25.4957	3.48664	3.00436	15.2057	25.2066	15.4965	8.44533	0.867089	13.4389	11.5657	4.65096	3.36291	4.6044	10.6793	4.46664	18.2265	3.83499	28.4375
9330182O14Rik	0	0	0	0	4.98162	0	0	0	0	0	0	2.84113	0	0	0	0	0	0.704386	0	0	0	0	0.77516	0	0	0	0	0	0	2.36979
9430007A20Rik	0	0	0	0	0	0	0	0	0	0	0	0	0	0	0	0	0	0	0	0	0	0	0	0	0	0	0	0	0	0
9430008C03Rik	204.028	293.313	272.767	260.005	358.677	220.554	302.431	365.828	500.739	314.488	391.223	173.309	232.294	340.528	398.578	316.279	360.454	207.09	292.209	456.089	391.968	552.585	317.816	357.309	248.637	320.378	308.198	296.727	407.468	277.266
9430014N10Rik	0	0	0	0	1.66054	0	0	0	0	1.12317	0	0	0	0	0	0	2.52066	0	0	2.60127	0	0	0	0	0	0	0	0	0	0
9430015G10Rik	178.525	164.057	130.779	150.33	225.833	151.301	175.495	210.717	269.005	230.25	227.162	85.2338	145.184	191.765	177.257	124.687	110.909	126.79	141.037	201.165	174.706	178.626	193.79	143.764	216.407	141.743	134.893	154.56	202.296	112.17
9430016H08Rik	229.532	240.285	280.24	240.15	270.668	194.961	293.912	235.593	217.149	306.626	211.737	252.86	220.254	219.658	238.346	212.88	337.768	197.933	222.112	231.513	218.009	222.961	193.015	258.944	310.797	196.11	291.225	232.57	241.604	224.34
9430018G01Rik	1.59397	0	1.24551	3.78189	1.66054	0.752743	1.70384	0	1.62051	5.61585	0	0	0	0	0	3.04114	0	0	0.844533	0.867089	0.746606	0.64254	0	1.68145	0	0	1.78666	0	0	0
9430019J16Rik	0	0	0	0	0	0	0	0	0	0	0	0	0	0	0	0	0	0	0	0	0	0	0	0.840727	0	0	0	0	0	0
9430020K01Rik	268.584	297.456	264.048	305.388	172.696	441.86	235.981	346.805	55.0975	116.81	438.899	386.393	266.288	162.71	222.322	391.294	184.008	308.521	273.629	207.234	208.303	197.902	168.985	239.607	195.687	257.273	219.759	197.575	86.2872	245.668
9430021M05Rik	6.37588	9.94283	8.09582	5.67284	14.9449	3.01097	3.40767	10.9748	3.24103	10.1085	2.80447	5.68225	6.37392	3.48664	0	1.01371	2.52066	7.04386	0	8.67089	2.23982	1.92762	7.7516	1.68145	2.3022	2.91253	0.893329	5.10341	7.66998	7.10937
9430023L20Rik	529.995	393.57	478.276	375.353	715.693	406.481	506.891	368.754	1105.19	860.349	372.994	488.674	444.758	842.604	782.134	474.418	766.28	468.417	521.077	884.431	486.787	561.58	696.093	802.894	847.209	814.537	644.984	427.228	672.082	503.186
9430031J16Rik	0	0	0	0	0	0	0	0.731656	0	0	1.40223	0	0	0	0	2.02743	0	0	0	0	0	1.28508	0	0	0	0	0	0	0	0.78993
9430032N09Rik	0	0	0	0	0	0	0	0	0	0	0	0	0	0	0	0	0	0	0	0	0	0	0	0.840727	0	0	0	0	1.91749	0
9430037G07Rik	3.18794	9.94283	3.73653	3.78189	4.98162	6.02195	2.55575	5.12159	6.48206	15.7244	8.41341	5.68225	3.54107	4.64885	1.00145	8.10971	7.56198	2.81754	5.0672	6.93671	2.98643	7.06794	2.32548	4.20364	4.6044	1.94169	8.03996	2.91623	0.958747	1.57986
9430038I01Rik	60.5708	87.8283	122.06	114.402	285.613	90.3292	146.53	149.989	285.211	317.857	81.3296	116.486	102.691	160.385	174.253	105.426	284.835	95.7965	112.323	200.298	140.362	177.984	114.724	180.756	225.615	178.635	191.172	113.733	167.781	160.356
9430041J12Rik	0.796984	0.828569	0.622756	0	0	1.50549	0	0	0	0	4.2067	5.68225	0	0	0	0	0	0	0	0	0	0	0	0	0	0.970843	0	0	0	0
9430060I03Rik	11.1578	10.7714	8.71858	17.964	9.96324	8.28018	23.0018	10.2432	12.9641	24.7097	8.41341	11.3645	12.0396	34.8664	31.045	12.1646	22.6859	11.2702	21.1133	26.8798	20.905	23.774	39.5331	35.3105	16.1154	26.2128	8.93329	12.394	35.4736	26.0677
9430069I07Rik	0	0	0	0	0	0	0	0	0	0	0	0	0	0	0	0	0	0	0	0	0	0.64254	0	0	0	0	0	0	0	0
9430076C15Rik	0.796984	0	22.4192	8.50926	3.32108	12.0439	5.96343	9.51152	6.48206	7.86219	8.41341	11.3645	2.12464	4.64885	3.00436	5.06857	17.6446	3.52193	11.8235	6.06962	5.97285	3.2127	2.32548	1.68145	16.1154	3.88337	12.5066	1.45812	0.958747	5.52951
9430076G02Rik	0	0	0	0	4.98162	0	0.851918	0	1.62051	3.36951	0	2.84113	0.708213	0	0	0	0	0	3.37813	0	0	0	0	0	6.90659	0.970843	0	0.729059	0	0.78993
9430083A17Rik	17.5337	9.94283	13.7006	17.964	19.9265	19.5713	18.7422	17.5597	25.9282	39.311	29.4469	17.0468	15.5807	16.271	36.0523	19.2606	45.3719	14.7921	19.4243	31.2152	14.9321	24.4165	16.2784	35.3105	25.3242	25.2419	24.1199	35.7239	29.7212	28.4375
9430091E24Rik	35.8643	21.5428	18.6827	19.8549	13.2843	22.5823	23.8537	29.2662	21.0667	28.0793	28.0447	25.5701	23.371	23.2442	13.0189	32.4388	40.3306	24.6535	20.2688	21.6772	23.8914	30.1994	14.728	18.496	20.7198	25.2419	32.1598	29.1623	25.8862	22.118
9530002B09Rik	0	0	0	0	0	0	0	0	0	0	0	0	0	0	0	0	0	0	0	0	0	0	0	0	0	0	0	0	0	0
9530003J23Rik	0	0	0	0	0	0	0	0	0	0	0	0	0	0	0	0	0	0	0	0	0	0	0	0	0	0	0	0	0	0
9530008L14Rik	3004.63	3118.73	3161.11	3311.99	4289.17	2018.86	4075.58	1935.23	4895.57	5956.17	758.609	102.281	455.381	1870	433.629	1009.66	1134.3	169.053	342.036	3344.36	1182.62	1589.64	1585.98	3135.07	1450.38	2757.19	667.317	280.688	1873.39	286.745
9530026F06Rik	0	0	0.622756	0	0	0	0	0	0	0	0	0	0.708213	0	0	0	0	0	0	0	0	0	0	0	0	0	0	0	0	0
9530026P05Rik	1.59397	9.11426	6.85031	7.56379	4.98162	3.76372	2.55575	8.04821	3.24103	2.24634	8.41341	0	4.95749	1.16221	0	5.06857	2.52066	4.22632	4.22267	6.06962	2.23982	8.35302	2.32548	0.840727	2.3022	3.88337	6.2533	2.18718	1.91749	8.68923
9530027J09Rik	2.39095	0.828569	0	0	1.66054	4.51646	0.851918	1.46331	3.24103	1.12317	2.80447	0	2.83285	1.16221	1.00145	1.01371	2.52066	1.40877	0	6.06962	0	2.57016	0.77516	0	0	0.970843	1.78666	0.729059	0.958747	0.78993
9530036O11Rik	1.59397	0	0.622756	2.83642	4.98162	0.752743	0.851918	1.46331	1.62051	2.24634	0	56.8225	34.7024	0	0	1.01371	0	16.2009	0	0	6.71946	0	2.32548	0.840727	0	1.94169	2.67999	31.3495	0	32.3871
9530048J24Rik	3.18794	5.79998	6.22756	1.89095	0	4.51646	4.25959	0	3.24103	7.86219	2.80447	2.84113	4.95749	0	0	0	0	0	1.68907	2.60127	1.49321	0.64254	2.32548	5.04436	4.6044	0.970843	3.57332	1.45812	0	0.78993
9530051G07Rik	6.37588	4.97141	0.622756	3.78189	0	5.2692	7.66726	5.12159	9.72309	3.36951	8.41341	5.68225	2.83285	1.16221	0	7.096	7.56198	2.11316	2.5336	3.46836	2.98643	4.49778	2.32548	0	6.90659	1.94169	1.78666	0.729059	0.958747	0.78993
9530052E02Rik	3.98492	1.65714	11.2096	11.3457	8.3027	8.28018	5.96343	7.31656	14.5846	14.6012	8.41341	5.68225	9.91498	5.81106	1.00145	9.12342	2.52066	2.81754	8.44533	10.4051	3.73303	2.57016	0.77516	4.20364	9.20879	5.82506	3.57332	2.18718	10.5462	6.31944
9530053A07Rik	2.39095	1.65714	0	5.67284	0	1.50549	1.70384	7.31656	4.86154	4.49268	0	5.68225	2.12464	3.48664	0	3.04114	0	3.52193	0	5.20253	2.23982	2.57016	0	5.04436	0	0.970843	2.67999	4.37435	0	3.94965
9530059O14Rik	0	0	0.622756	0	0	1.50549	0.851918	0	1.62051	0	1.40223	0	0	0	0	0	0	0.704386	0	1.73418	0	1.28508	0	0	0	0	0.893329	1.45812	0	0.78993
9530068E07Rik	1900.01	2126.94	1993.44	1786	1429.72	2289.85	1769.43	2565.92	1084.12	1004.11	2825.5	1923.44	1975.21	1579.45	1867.71	3239.83	2079.54	2182.19	2249.84	1575.5	1674.64	1647.47	1577.45	1652.03	1673.7	1903.82	1720.55	1767.97	1774.64	1741.01
9530077C05Rik	35.8643	64.6284	48.5749	49.1646	33.2108	78.2853	46.8555	81.2138	35.6513	19.0939	126.201	56.8225	33.9942	17.4332	7.01016	103.399	68.0578	66.2123	49.8275	13.0063	26.8778	41.7651	14.728	23.5404	23.022	34.9503	33.9465	9.47776	28.7624	13.4288
9530080O11Rik	7.17286	4.97141	6.85031	1.89095	3.32108	3.01097	10.223	0.731656	1.62051	8.98536	1.40223	2.84113	2.83285	4.64885	2.0029	1.01371	0	4.22632	0.844533	6.06962	3.73303	1.92762	7.7516	9.248	6.90659	3.88337	0.893329	0.729059	4.79374	3.15972
9530082P21Rik	222.359	245.256	214.228	234.477	292.255	238.62	330.544	193.157	805.396	432.421	116.385	65.3459	150.141	91.8147	50.0726	140.906	90.7437	140.877	67.5627	244.519	130.656	125.938	108.522	185.801	69.0659	228.148	48.2398	93.3195	101.627	87.6823
9530091C08Rik	24.7065	14.9142	37.3653	37.8189	79.7059	33.1207	35.7806	16.8281	132.882	90.9768	131.81	14.2056	7.08213	36.0286	20.029	62.8503	153.76	38.7412	23.6469	91.0444	37.3303	36.6248	34.8822	48.7622	25.3242	60.1922	27.6932	8.01965	33.5561	20.5382
9630013A20Rik	0.796984	0	0	0	0	0	0	0	0	0	0	0	0	0	0	0	0	0	0	0	0	0	0	0	0	0	0	0	0	0
9630028B13Rik	0.796984	0	0	0.945474	0	0	0	1.46331	0	0	0	0	0	0	0	0	0	0	0	0	0	0	0	0	0	0	0	0	0	0
9630028H03Rik	0	0	0	0	0	0	1.70384	0	0	0	0	0	0	0	0	0	0	0.704386	0	1.73418	0	0	0	0	0	0	0	0.729059	0	0
9630033F20Rik	396.101	464.827	344.384	327.134	313.842	426.053	351.842	513.622	345.17	243.728	552.48	534.132	432.718	249.876	360.523	785.628	365.496	500.114	277.007	300.013	304.615	350.184	244.95	251.377	246.335	360.183	292.119	349.948	287.624	365.738
9830001H06Rik	376.177	540.227	574.181	488.81	225.833	737.689	316.914	610.201	93.9898	120.179	555.285	201.72	328.611	248.713	154.224	500.775	315.082	414.883	200.154	258.393	327.76	337.334	283.708	221.111	156.549	273.778	197.426	190.284	255.027	184.054
9830107B12Rik	0	0	0	0	0	0	0	0	0	0	0	2.84113	3.54107	0	13.0189	1.01371	0	2.81754	3.37813	0	0.746606	0	3.10064	0	0	1.94169	11.6133	1.45812	0	3.15972
9830132P13	0	0	0	0	3.32108	0	0	0	0	4.49268	1.40223	22.729	6.37392	0	1.00145	1.01371	0	7.04386	0	0.867089	2.98643	0.64254	1.55032	0	2.3022	0.970843	0	5.10341	0	7.8993
9830147E19Rik	47.0221	25.6856	28.6468	31.2006	21.587	45.9173	31.521	44.631	24.3077	29.2024	65.905	90.9161	43.201	37.1908	30.0436	53.7268	60.4958	59.8728	27.8696	31.2152	44.0498	50.7607	48.8351	33.6291	29.9286	37.8629	32.1598	45.2016	48.8961	54.5052
9830166K06Rik	1.59397	4.97141	3.11378	4.72737	6.64216	3.01097	4.25959	2.19497	8.10257	4.49268	0	11.3645	2.83285	0	0	3.04114	5.04132	0	0	7.8038	0	2.57016	0	2.52218	2.3022	2.91253	0	3.64529	0.958747	3.15972
9930005F22Rik	422.402	383.627	318.228	461.391	355.355	225.07	389.327	111.212	562.319	728.938	33.6536	8.52338	43.201	348.664	91.1321	146.988	70.5785	21.836	88.676	354.639	162.014	183.124	312.389	455.674	181.874	282.515	92.9062	97.6939	128.472	60.0347
9930012K11Rik	898.998	811.998	735.474	863.217	959.792	578.86	1056.38	335.098	1265.62	1712.83	93.9497	34.0935	171.388	455.587	149.216	247.346	98.3057	47.8983	93.7432	576.614	321.041	353.397	416.261	709.574	419	653.377	160.799	130.502	232.017	90.0521
9930013L23Rik	47.8191	60.4855	46.0839	54.8375	43.174	85.06	74.9688	47.5576	46.9949	105.578	70.1117	34.0935	181.303	165.034	169.245	101.371	50.4132	69.7342	159.617	52.8924	156.787	248.663	168.985	118.543	177.269	68.9298	120.599	164.038	89.1635	124.019
9930014A18Rik	30.2854	58.8284	43.5929	49.1646	48.1556	45.9173	47.7074	46.826	34.0308	35.9415	51.8827	34.0935	62.3228	40.6774	52.0755	60.8228	42.8512	58.4641	39.6931	49.4241	58.2353	84.1728	45.7344	58.0102	36.8352	50.4838	46.4531	57.5956	60.4011	47.3958
9930021D14Rik	4.78191	0.828569	4.35929	1.89095	4.98162	3.01097	0.851918	5.12159	9.72309	11.2317	0	5.68225	9.20677	2.32442	1.00145	1.01371	0	3.52193	0	3.46836	3.73303	0.64254	5.42612	2.52218	2.3022	0.970843	1.78666	1.45812	2.87624	3.94965
9930021J03Rik	562.671	415.942	572.935	419.79	1331.75	392.179	558.858	433.14	1701.54	1853.23	767.022	457.421	368.271	649.677	543.788	544.364	1252.77	451.512	373.284	1019.7	466.629	679.165	541.837	676.785	863.324	768.907	548.504	379.111	822.605	383.116
9930023K05Rik	3.18794	2.48571	2.49102	9.45474	6.64216	2.25823	0.851918	10.2432	4.86154	2.24634	4.2067	45.458	126.77	1.16221	6.00871	3.04114	5.04132	173.983	6.75627	0.867089	47.0362	0.64254	5.42612	1.68145	0	7.76674	15.1866	196.117	0.958747	238.559
9930104L06Rik	215.186	235.314	181.845	221.241	134.504	235.609	239.389	286.077	106.954	120.179	280.447	196.038	211.048	160.385	162.235	282.826	151.24	229.63	145.26	192.494	207.557	239.025	196.115	166.464	179.571	212.615	175.092	180.807	189.832	198.273
9930111J21Rik1	0	4.97141	4.98204	1.89095	0	3.76372	1.70384	0	0	1.12317	1.40223	0	0.708213	0	0	0	0	4.22632	2.5336	0.867089	0	0.64254	0	1.68145	0	1.94169	0	0	2.87624	2.36979
9930111J21Rik2	0.796984	0	2.49102	0	0	0	1.70384	0	0	2.24634	0	0	0	0	0	1.01371	0	0.704386	0.844533	0	0	0	0	0.840727	0	0	1.78666	0	0.958747	0.78993
A030009H04Rik	3270.03	2552.82	2506.59	2679.47	4984.94	1795.29	2981.71	803.358	6423.72	7783.57	436.095	17.0468	347.024	1610.83	113.164	1170.84	156.281	56.3509	38.004	3169.21	822.76	922.688	1531.72	3182.99	1593.12	2484.39	419.865	74.364	819.729	81.3628
A130010J15Rik	120.345	101.085	132.647	112.511	176.017	114.417	129.492	88.5303	162.051	195.432	91.1453	181.832	138.81	134.817	160.232	72.9874	103.347	113.406	122.457	103.184	151.561	116.942	132.552	136.198	145.038	109.705	155.439	195.388	140.936	169.045
A130022J15Rik	148.239	171.514	114.587	143.712	83.027	181.411	118.417	157.306	68.0616	95.4695	137.419	71.0282	120.396	126.681	125.181	140.906	52.9338	91.5702	115.701	99.7153	153.801	172.201	124.026	152.172	46.044	111.647	86.6529	150.915	104.503	145.347
A130040M12Rik	0	0	0.622756	3.78189	3.32108	1.50549	0	1.46331	0	1.12317	18.2291	28.4113	7.08213	5.81106	11.016	4.05486	10.0826	14.7921	18.5797	0	2.98643	3.2127	0.77516	0	0	0	8.03996	8.01965	5.75248	3.15972
A130049A11Rik	5.57889	9.11426	4.35929	4.72737	3.32108	6.77469	8.51918	9.51152	6.48206	2.24634	5.60894	2.84113	12.0396	3.48664	6.00871	7.096	7.56198	5.63509	6.75627	10.4051	8.95928	8.35302	4.65096	9.248	6.90659	13.5918	4.46664	14.5812	9.58747	7.8993
A130077B15Rik	1.59397	0.828569	3.11378	0.945474	0	1.50549	0	0	1.62051	0	1.40223	0	0.708213	0	0	1.01371	0	4.9307	3.37813	0.867089	0	1.92762	0.77516	0	2.3022	0	2.67999	0.729059	1.91749	0
A1bg	10.3608	31.4856	7.47307	10.4002	1.66054	13.5494	16.1864	2.19497	0	4.49268	0	0	0.708213	34.8664	0	0	0	0	0	6.06962	4.47964	1.92762	1.55032	9.248	6.90659	10.6793	0	0	0	1.57986
A1cf	2.39095	9.11426	8.09582	2.83642	0	0	0	59.2641	1.62051	0	0	0	0	0	0	0	0	0	0	0	0	0	0	0	0	0	0	0	0	0.78993
A230001M10Rik	0	0	0	0	0	0	0	0	0	0	0	0	0	0	0	0	0	0	0	0	0.746606	0	0	0	0	0	0	0	0	0
A230020J21Rik	0	0	0	0	0	0	0	0	0	0	1.40223	0	0	0	0	0	0	0.704386	0	0	0	0	0	0	0	0	1.78666	0	0	0
A230028O05Rik	3.98492	2.48571	1.86827	7.56379	3.32108	2.25823	5.11151	1.46331	3.24103	2.24634	1.40223	0	2.12464	2.32442	2.0029	10.1371	0	2.81754	1.68907	2.60127	1.49321	8.99556	3.10064	3.36291	9.20879	2.91253	4.46664	1.45812	5.75248	3.94965
A230046K03Rik	277.351	275.085	289.581	245.823	370.3	271.74	316.914	215.838	283.59	417.819	249.598	215.926	271.246	242.902	381.553	266.607	400.785	257.101	354.704	248.855	243.394	253.803	275.182	288.369	379.863	235.915	335.892	295.269	317.345	259.097
A230050P20Rik	98.8261	157.428	120.815	121.021	41.5135	159.582	73.265	155.111	55.0975	42.6805	354.765	159.103	168.555	195.252	271.393	378.115	267.19	352.193	321.767	130.063	221.742	260.871	157.357	143.764	105.901	187.373	226.906	218.718	182.162	231.45
A230051G13Rik	215.186	212.114	197.413	217.459	244.099	135.494	242.797	201.937	197.703	210.033	131.81	241.496	213.172	241.74	175.254	93.2617	156.281	154.965	140.193	198.563	223.235	140.716	282.158	216.908	186.478	185.431	133.106	208.511	187.914	184.844
A230056J06Rik	0	0.828569	1.24551	0	1.66054	0.752743	0	0	6.48206	2.24634	1.40223	0	0	0	0	0	5.04132	0	0.844533	0	1.49321	0.64254	0.77516	0	0	0.970843	0	0.729059	1.91749	1.57986
A230056P14Rik	7.96984	14.9142	8.71858	14.1821	0	12.7966	5.96343	10.2432	0	8.98536	4.2067	2.84113	4.24928	4.64885	2.0029	1.01371	0	4.22632	5.0672	2.60127	4.47964	3.85524	4.65096	4.20364	11.511	4.85421	0.893329	4.37435	0.958747	3.15972
A230057D06Rik	0	0	0	0	1.66054	1.50549	0	0.731656	0	0	0	8.52338	0.708213	1.16221	0	0	2.52066	2.11316	0.844533	0	0	0	0	0	2.3022	0	0	0	0	1.57986
A230065H16Rik	7.96984	15.7428	23.6647	24.5823	33.2108	22.5823	22.1499	5.12159	42.1334	37.0646	18.2291	0	20.5382	26.7309	18.0261	18.2468	27.7273	17.6097	35.4704	19.9431	14.1855	23.774	20.1542	10.9295	62.1594	12.621	15.1866	16.7684	32.5974	10.2691
A230070E04Rik	3.18794	0.828569	3.11378	0	0	2.25823	0.851918	5.12159	3.24103	0	4.2067	5.68225	0	0	0	4.05486	0	3.52193	1.68907	0.867089	3.73303	0	0	0.840727	2.3022	0	0	0.729059	0	0.78993
A230072C01Rik	69.3376	57.1713	59.1618	46.3282	81.3664	63.9832	60.4862	57.8008	61.5796	49.4195	98.1564	79.5516	43.201	61.5972	30.0436	68.9325	78.1404	66.9167	40.5376	63.2975	50.7692	37.9099	48.0599	38.6734	64.4616	54.3672	34.8398	33.5367	56.5661	43.4462
A230072E10Rik	4.78191	6.62855	0.622756	2.83642	6.64216	2.25823	4.25959	2.92662	6.48206	3.36951	1.40223	11.3645	2.12464	4.64885	8.01161	2.02743	0	3.52193	3.37813	5.20253	1.49321	6.4254	3.10064	3.36291	0	2.91253	2.67999	2.91623	3.83499	6.31944
A230073K19Rik	7.17286	4.14284	1.24551	8.50926	6.64216	0.752743	5.11151	3.65828	16.2051	10.1085	2.80447	0	2.83285	10.4599	5.00726	8.10971	0	14.0877	4.22267	14.7405	2.23982	5.14032	5.42612	6.72582	4.6044	5.82506	5.35997	2.18718	0	5.52951
A230077H06Rik	0	0.828569	0.622756	0	0	2.25823	0	0	0	3.36951	0	2.84113	8.49856	0	1.00145	1.01371	0	2.11316	0.844533	0	3.73303	0	0	0	0	0	0	6.56153	0.958747	4.73958
A230108P19Rik	0	0	0	0	3.32108	0.752743	0	0	0	0	1.40223	0	0	4.64885	0	0	0	0	1.68907	3.46836	0	0.64254	3.10064	0	0	0	0	0	0	0
A2ld1	82.8864	111.028	104.623	87.9291	68.0821	127.214	80.0803	203.4	35.6513	43.8036	215.944	619.366	361.897	32.5419	11.016	200.715	105.868	315.565	71.7853	68.5	189.638	83.5302	58.137	21.8589	36.8352	79.6091	108.093	324.431	49.8549	406.814
A2m	0	0	1.24551	0.945474	0	0	0	0.731656	0	0	0	0	16.2889	0	0	1.01371	0	76.7781	10.9789	0.867089	35.8371	0	0	0	0	9.70843	1.78666	27.7042	0	15.0087
A330009N23Rik	2.39095	14.0857	11.8324	5.67284	11.6238	6.77469	3.40767	13.1698	3.24103	4.49268	11.2179	19.8879	5.66571	3.48664	6.00871	10.1371	20.1653	9.86141	9.28987	10.4051	6.71946	5.14032	17.0535	4.20364	6.90659	3.88337	4.46664	6.56153	0.958747	7.8993
A330021E22Rik	28.6914	38.9427	33.006	43.4918	24.9081	28.6042	25.5575	30.7295	24.3077	31.4488	63.1006	281.272	402.973	122.032	279.405	88.1931	146.198	310.634	208.6	37.2848	217.262	126.58	128.677	68.0989	135.83	55.338	218.866	528.568	166.822	571.12
A330023F24Rik	188.885	193.057	183.713	186.258	76.3848	252.169	140.567	286.809	63.2001	74.1292	595.95	159.103	169.263	44.1641	25.0363	281.812	95.7851	264.145	128.369	99.7153	159.774	159.993	52.7109	53.8065	71.3681	121.355	66.1063	99.152	79.576	113.75
A330032B11Rik	4.78191	0.828569	3.11378	1.89095	0	3.76372	5.96343	5.85324	3.24103	4.49268	1.40223	8.52338	1.41643	0	1.00145	1.01371	7.56198	2.11316	0	5.20253	0	4.49778	0.77516	0.840727	2.3022	2.91253	1.78666	0.729059	1.91749	0.78993
A330035P11Rik	3.18794	7.45712	4.35929	2.83642	1.66054	7.52743	4.25959	13.9015	1.62051	5.61585	5.60894	17.0468	17.7053	6.97327	6.00871	2.02743	0	10.5658	12.668	6.93671	8.95928	5.78286	6.97644	6.72582	9.20879	4.85421	7.14663	12.394	8.62872	12.6389
A330040F15Rik	0	1.65714	0.622756	0	0	0	0	1.46331	0	1.12317	0	0	5.66571	1.16221	3.00436	0	0	3.52193	0.844533	0	0.746606	0	0	0.840727	0	0.970843	0	3.64529	0	2.36979
A330041J22Rik	15.9397	9.94283	10.5868	14.1821	18.2659	5.2692	17.0384	6.5849	22.6872	24.7097	1.40223	0	6.37392	3.48664	3.00436	3.04114	2.52066	2.81754	2.5336	11.2722	2.23982	1.28508	4.65096	7.56654	9.20879	10.6793	0	2.91623	5.75248	5.52951
A330048O09Rik	0.796984	2.48571	2.49102	4.72737	3.32108	3.76372	1.70384	1.46331	0	1.12317	1.40223	0	1.41643	1.16221	0	0	2.52066	0.704386	0	2.60127	0.746606	2.57016	0	0	6.90659	0	1.78666	0.729059	0.958747	0
A330049M08Rik	1.59397	7.45712	8.71858	6.61832	1.66054	2.25823	7.66726	2.92662	9.72309	10.1085	14.0223	184.673	207.506	12.7843	40.0581	7.096	50.4132	150.739	16.0461	7.8038	85.1131	7.71048	23.2548	8.40727	6.90659	17.4752	39.3065	166.225	4.79374	231.45
A330049N07Rik	0	0	0	0	0	0	0	0	0	0	0	0	0	0	0	0	0	1.40877	0	0.867089	0	1.28508	0	0	0	0	0	0	0	0
A330050B17Rik	0	4.14284	2.49102	0.945474	3.32108	3.01097	1.70384	0.731656	1.62051	1.12317	0	0	2.12464	0	0	1.01371	5.04132	0.704386	0.844533	2.60127	2.23982	3.2127	0.77516	1.68145	0	3.88337	0	0.729059	1.91749	4.73958
A330050F15Rik	0.796984	0	0	0	0	0	0	0.731656	0	0	0	2.84113	1.41643	0	0	0	2.52066	0	0	0	0	1.28508	0	0	0	1.94169	1.78666	0	0	1.57986
A330069E16Rik	7.96984	1.65714	7.47307	1.89095	28.2292	3.01097	6.81535	7.31656	12.9641	28.0793	9.81564	8.52338	3.54107	10.4599	5.00726	6.08228	17.6446	4.9307	11.8235	11.2722	5.22624	7.06794	6.20128	13.4516	16.1154	8.73758	9.82662	6.56153	10.5462	8.68923
A330070K13Rik	0	0	0	0	0	0	0	0	0	0	0	0	0	0	0	0	0	0	0	0	0	0	0	0	0	0	0	0	0	0
A330076C08Rik	0.796984	0	0	0	0	0	0	0	0	1.12317	1.40223	0	0	1.16221	0	0	0	0	0.844533	0	0	0	0	0	0	0.970843	0	0	0	0
A330076H08Rik	1.59397	0.828569	2.49102	0	3.32108	0	0	0	0	2.24634	4.2067	5.68225	2.12464	1.16221	0	4.05486	2.52066	1.40877	0	0	0	1.92762	0.77516	0.840727	0	0	0.893329	1.45812	0	0
A330093E20Rik	0	0	0	0	0	0	0	0	0	0	0	0	0	0	0	2.02743	0	0	0	0	0	0	0	0	0	0	0	0	0	0
A330102I10Rik	2.39095	3.31428	0	2.83642	6.64216	1.50549	1.70384	0	3.24103	3.36951	5.60894	2.84113	3.54107	1.16221	0	1.01371	0	7.74825	3.37813	1.73418	1.49321	1.28508	4.65096	0.840727	11.511	2.91253	1.78666	1.45812	1.91749	3.94965
A3galt2	1.59397	9.94283	1.24551	2.83642	1.66054	3.76372	4.25959	5.85324	1.62051	2.24634	5.60894	2.84113	3.54107	2.32442	0	6.08228	2.52066	3.52193	0.844533	4.33545	4.47964	6.4254	0.77516	1.68145	0	3.88337	0	3.64529	2.87624	0.78993
A430005L14Rik	255.035	202.171	348.743	248.66	453.327	272.493	255.575	294.126	405.129	366.154	255.207	269.907	228.045	341.69	382.555	259.511	385.661	269.78	246.604	339.032	284.457	259.586	289.135	253.9	444.324	268.923	325.172	253.712	333.644	256.727
A430033K04Rik	105.202	67.1141	69.7486	97.3838	84.6875	73.0161	77.5246	62.9224	85.8873	71.8829	68.7095	82.3927	55.2406	54.624	37.0537	86.1657	50.4132	51.4202	54.0501	76.3038	64.9547	63.6115	60.4625	77.3469	73.6703	75.7257	66.1063	81.6546	67.1123	53.7153
A430035B10Rik	15.9397	19.8857	16.8144	14.1821	29.8897	19.5713	23.8537	16.0964	27.5487	50.5427	21.0335	42.6169	17.7053	9.2977	8.01161	17.2331	22.6859	19.7228	19.4243	10.4051	8.95928	8.35302	18.6038	15.1331	18.4176	15.5335	20.5466	16.7684	8.62872	18.1684
A430071A18Rik	0	0	0.622756	0	0	0	0	0.731656	0	0	0	0	0	0	0	0	0	0	0	0	0	0.64254	0	0	0	0	0.893329	0.729059	0	0
A430078G23Rik	2.39095	2.48571	1.24551	2.83642	0	4.51646	5.11151	7.31656	0	0	15.4246	0	8.49856	0	1.00145	3.04114	10.0826	11.9746	10.1344	1.73418	5.22624	2.57016	2.32548	1.68145	9.20879	3.88337	7.14663	6.56153	0	7.10937
A430084P05Rik	7.17286	4.14284	19.3054	6.61832	13.2843	3.76372	3.40767	8.77987	11.3436	7.86219	7.01117	8.52338	10.6232	12.7843	32.0465	9.12342	35.2892	26.7667	50.672	15.6076	17.9186	15.421	21.7045	18.496	34.533	17.4752	18.7599	24.0589	19.1749	33.967
A430088P11Rik	0.796984	0	1.24551	0.945474	4.98162	0	4.25959	2.19497	4.86154	3.36951	4.2067	0	2.12464	2.32442	6.00871	4.05486	0	2.11316	2.5336	2.60127	2.23982	0.64254	0	2.52218	0	1.94169	1.78666	2.91623	6.71123	2.36979
A430089I19Rik	0	0	0	0	0	0	0	0	0	0	0	0	0	0	0	0	0	0	0	0	0	0	0	0	0	0	0	0	0	0
A430090L17Rik	0	0	0	0	3.32108	0	1.70384	0	1.62051	0	0	0	0	0	0	0	0	1.40877	0	0	0.746606	0	0	0	0	0	0	0	0	0
A430092G05Rik	0	0	0	0	0	0	0	0	0	0	0	0	0	0	0	0	0	0	0.844533	0	0	0.64254	0	0.840727	0	0	0	0	0	0.78993
A430093F15Rik	3.18794	2.48571	4.98204	0.945474	6.64216	3.76372	5.96343	5.12159	11.3436	4.49268	8.41341	5.68225	4.95749	18.5954	18.0261	4.05486	20.1653	4.9307	15.2016	8.67089	6.71946	12.8508	12.4026	9.248	11.511	11.6501	8.03996	6.56153	15.34	7.10937
A430105I19Rik	1221.78	1517.11	946.588	1274.5	705.729	1852.5	1305.14	1522.58	1367.71	1064.77	1971.54	278.43	964.586	1030.88	1041.51	1757.78	1131.78	955.852	1047.22	938.19	956.403	1607.64	874.38	1144.23	739.006	1253.36	715.556	864.664	1184.05	604.297
A430107O13Rik	371.395	443.284	253.461	310.115	44.8346	551.761	264.947	554.595	43.7539	31.4488	851.156	286.954	294.617	99.9502	38.0552	854.561	88.2231	447.285	241.537	113.589	248.62	377.814	120.925	116.02	55.2528	233.002	147.399	103.526	128.472	145.347
A430107P09Rik	0	0	0	0	0	0	0	0	0	0	1.40223	0	0	0	0	0	0	2.11316	0	0	0	0	0	0	0	0.970843	0	0	0	0
A430110N23Rik	164.976	295.799	203.018	143.712	92.9902	271.74	126.084	172.671	82.6462	47.1732	277.642	207.402	206.798	68.5705	24.0348	469.349	85.7024	190.889	162.15	66.7659	159.774	109.232	165.884	148.809	73.6703	151.451	68.7863	139.25	69.0298	140.608
A4galt	512.461	524.484	432.192	482.192	347.053	584.129	409.773	621.176	395.406	374.016	737.575	474.468	276.203	168.521	81.1176	870.78	357.934	440.946	265.183	317.355	263.552	293.641	206.193	250.537	244.033	380.57	284.972	169.871	214.759	237.769
A4gnt	25.5035	45.5713	24.9102	36.8735	28.2292	11.2912	45.1517	17.5597	19.4462	29.2024	4.2067	1599.55	573.653	19.7576	2.0029	13.1783	15.124	176.801	4.22267	19.076	359.118	9.63811	41.8586	26.0625	11.511	14.5626	116.133	395.879	12.4637	733.845
A530006G24Rik	0	0	0	0	3.32108	0	0	0.731656	0	0	0	0	0	0	0	0	0	0	0	0.867089	0	1.28508	0	0	0	0	0	0	0	0
A530013C23Rik	7.17286	9.11426	13.7006	5.67284	8.3027	9.78566	13.6307	3.65828	14.5846	12.3549	2.80447	0	2.83285	4.64885	10.0145	15.2057	15.124	8.45263	10.9789	14.7405	11.9457	17.9911	7.7516	16.8145	9.20879	9.70843	5.35997	2.91623	5.75248	5.52951
A530016L24Rik	0	0.828569	0	0.945474	4.98162	0.752743	0.851918	0.731656	0	1.12317	0	5.68225	0.708213	1.16221	1.00145	0	0	106.362	0	7.8038	0	0	0	0	0	0	0	0	0	1.57986
A530032D15Rik	1.59397	0	0	0.945474	1.66054	0	0	0.731656	3.24103	3.36951	2.80447	0	2.12464	0	5.00726	1.01371	10.0826	6.33948	7.6008	0.867089	2.98643	0.64254	0.77516	0.840727	6.90659	0	6.2533	1.45812	0.958747	6.31944
A530046M15	0.796984	0	0	0	0	3.76372	0	0	1.62051	0	0	0	0.708213	0	0	0	0	1.40877	0	0	0	0	0	0	0	0	0.893329	2.18718	0	0
A530050N04Rik	1.59397	1.65714	1.24551	0	8.3027	0	0	0	4.86154	5.61585	2.80447	0	1.41643	0	2.0029	1.01371	0	0.704386	0.844533	1.73418	0	5.14032	0	2.52218	0	1.94169	0.893329	1.45812	0	0.78993
A530053G22Rik	0	0	0	0	0	0	0	0	0	0	0	0	0	0	0	0	0	0	0	1.73418	0	0	0	0	0	0	0	0	0	0
A530054K11Rik	86.8713	80.3712	70.9941	87.9291	79.7059	70.0051	88.5995	65.849	48.6154	73.0061	71.514	59.6637	67.2803	40.6774	55.0798	63.864	52.9338	69.0298	61.6509	58.9621	68.6878	61.6839	68.2141	65.5767	55.2528	53.3963	60.7464	73.6349	63.2773	68.7239
A530058N18Rik	0	1.65714	3.11378	3.78189	0	1.50549	0	0.731656	0	0	4.2067	0	0	0	0	2.02743	0	2.81754	0.844533	0	0.746606	0.64254	0	0	0	1.94169	0.893329	0	0	0.78993
A530064D06Rik	0.796984	3.31428	2.49102	0.945474	0	0.752743	0	0.731656	0	0	1.40223	11.3645	3.54107	0	18.0261	2.02743	0	7.74825	7.6008	0	3.73303	0	3.8758	1.68145	2.3022	1.94169	14.2933	5.10341	1.91749	6.31944
A530065N20	0.796984	0	0	0.945474	0	0	0.851918	0	0	3.36951	0	0	0	0	2.0029	0	0	0.704386	0	0	0	0	0	0	0	1.94169	0	0	0	0
A530072M11Rik	16.7367	9.11426	13.0779	18.9095	4.98162	12.0439	11.0749	9.51152	12.9641	14.6012	11.2179	28.4113	8.49856	4.64885	10.0145	15.2057	2.52066	9.15702	7.6008	6.93671	10.4525	11.5657	13.9529	14.2924	2.3022	17.4752	2.67999	14.5812	9.58747	11.059
A530088E08Rik	0.796984	0	2.49102	0.945474	1.66054	0.752743	0.851918	1.46331	0	0	1.40223	0	0.708213	0	4.00581	0	5.04132	3.52193	6.75627	3.46836	1.49321	2.57016	1.55032	2.52218	6.90659	2.91253	5.35997	1.45812	1.91749	1.57986
A530098C11Rik	0	0	0	0	0	0	0	0	0	0	0	0	0	0	0	0	0	0	0	0	0	0	0	0	0	0	0	0	0	0.78993
A530099J19Rik	0.796984	3.31428	3.73653	4.72737	1.66054	1.50549	3.40767	1.46331	1.62051	10.1085	2.80447	11.3645	2.83285	2.32442	1.00145	11.1509	12.6033	14.7921	16.8907	0.867089	3.73303	1.92762	5.42612	0	0	3.88337	6.2533	7.29059	0	7.8993
A630001G21Rik	6.37588	21.5428	12.4551	4.72737	9.96324	13.5494	8.51918	22.6813	3.24103	13.478	33.6536	28.4113	26.2039	20.9198	33.0479	20.2743	42.8512	95.7965	99.6549	18.2089	32.1041	12.8508	36.4325	13.4516	32.2308	17.4752	56.2797	33.5367	18.2162	75.8333
A630007B06Rik	80.4954	53.0284	79.7127	96.4383	119.559	76.7798	87.7476	45.3626	119.918	177.461	25.2402	0	37.5353	54.624	52.0755	30.4114	126.033	22.5404	29.5587	91.0444	43.3032	58.4712	63.5631	52.9658	59.8572	69.9007	59.853	37.9111	70.9473	32.3871
A630010A05Rik	0	0	0	0	0	0	0	0	0	0	0	0	0	0	0	0	2.52066	0	0	0	0	0	0	0	0	0	0	0	0	1.57986
A630012P03Rik	0	0	0	0	0	0	0	0	0	0	0	0	0	0	0	0	0	0	0	0	0	0	0	0	0	0	0	0	0	0
A630019I02Rik	0	0	1.24551	0	0	0.752743	0	0	0	0	0	0	0	0	0	0	0	0	0.844533	0	0	0	0.77516	0	2.3022	0	0	0	0	0.78993
A630020A06	0	0.828569	1.24551	0	1.66054	0.752743	0	0	6.48206	2.24634	2.80447	2.84113	0.708213	0	1.00145	0	2.52066	0.704386	0	0.867089	0	0.64254	0.77516	0	4.6044	0	0	1.45812	0	0.78993
A630023A22Rik	0.796984	3.31428	0	0	1.66054	1.50549	0	0	1.62051	2.24634	5.60894	0	3.54107	2.32442	24.0348	3.04114	5.04132	11.2702	10.1344	0	6.71946	3.2127	1.55032	1.68145	0	1.94169	14.2933	5.10341	11.505	6.31944
A630033H20Rik	2.39095	3.31428	4.98204	4.72737	1.66054	3.01097	0.851918	2.19497	0	1.12317	1.40223	8.52338	3.54107	1.16221	7.01016	4.05486	7.56198	7.74825	6.75627	1.73418	3.73303	3.2127	3.8758	3.36291	2.3022	4.85421	4.46664	13.1231	0.958747	10.2691
A630055G03Rik	42.2402	17.3999	50.4432	54.8375	61.44	60.2195	40.8921	37.3144	134.503	39.311	72.9162	22.729	31.1614	52.2995	86.1248	43.5897	85.7024	30.993	37.1595	106.652	75.4072	56.5435	72.865	63.8953	103.599	44.6588	34.8398	26.9752	78.6173	39.4965
A630066F11Rik	12.7518	17.3999	11.8324	24.5823	21.587	20.3241	23.0018	16.0964	21.0667	25.8329	22.4358	19.8879	17.7053	20.9198	16.0232	23.3154	35.2892	12.679	41.3821	17.3418	9.70588	30.1994	14.728	30.2662	25.3242	29.1253	19.6532	30.6205	18.2162	25.2778
A630071L07Rik	0	0	0	0	0	0	0	0	0	0	0	0	0	0	0	0	0	0	0	0	0	0.64254	0	0	0	0	0	0	0	0
A630072M18Rik	151.427	81.1998	106.491	122.912	141.146	111.406	117.565	79.7505	168.534	174.091	131.81	79.5516	68.6967	80.1926	64.0929	156.112	178.967	102.136	73.4744	120.525	95.5656	97.6661	67.4389	125.268	110.506	120.384	92.9062	52.4922	101.627	78.2031
A630073D07Rik	0	0	0	0	0	0	0	0	0	0	0	0	0	0	0	0	0	0	0	0	0	0	0	0	0	0	0	0	0	0
[truncated: 21,285 more rows]

## Sheet: Deseq2
Supplementary Table 3. DEGs Tumor FS VS Control FS (outliers are excluded).
Gene	Base Mean	log2(FC)	FC	StdErr	Wald-Stats	p-value	p-adj			(Parameters: p-adj<0.05, FC>2, Enrichment analysis: gprofiler)
Chi3l4	17429.9	7.24896	152.109	0.411627	17.6105	2.04589e-69	3.66603e-65
BC100530	8605.39	7.45221	175.121	0.457552	16.2871	1.21796e-59	1.09123e-55
S100a8	17132.8	7.80402	223.482	0.508189	15.3565	3.20274e-53	1.913e-49
Cd163l1	452.279	4.57317	23.8046	0.337937	13.5326	1.00431e-41	4.49907e-38
Sprr2h	1816.61	6.46748	88.4921	0.491581	13.1565	1.56216e-39	5.59849e-36
Defb3	1274.98	6.79025	110.68	0.522364	12.9991	1.23844e-38	3.6986e-35
Gm13178	16.8659	-5.1338	0.0284821	0.398995	-12.8668	6.91865e-38	1.77108e-34
Lcn2	2382.33	6.25097	76.1604	0.490759	12.7374	3.66621e-37	8.21184e-34
Bhlhe22	52.1484	5.23149	37.5694	0.415885	12.5792	2.74865e-36	5.47256e-33
Vnn3	214.784	5.39707	42.1387	0.43669	12.359	4.35289e-35	7.79994e-32
Sprr2f	1948.17	6.1845	72.7309	0.51116	12.0989	1.06979e-33	1.74268e-30
D730005E14Rik	68.8013	3.76432	13.5885	0.312906	12.0302	2.46669e-33	3.68338e-30
1600029D21Rik	1418.71	5.25372	38.1529	0.441131	11.9097	1.05404e-32	1.45287e-29
Blk	97.8593	4.24203	18.9225	0.35931	11.806	3.63249e-32	4.64933e-29
Krt6a	13348.7	6.32324	80.0726	0.549391	11.5095	1.18096e-30	1.41078e-27
Serpinb3d	75.7729	5.68359	51.3962	0.509198	11.1618	6.26747e-29	7.01917e-26
S100a9	25857	5.22571	37.4193	0.469125	11.1393	8.07838e-29	8.51509e-26
Apobec3	413.989	2.55138	5.86195	0.231215	11.0347	2.60015e-28	2.58845e-25
Slc6a14	371.073	5.04484	33.0102	0.462075	10.9178	9.47645e-28	8.93729e-25
Arhgdib	566.015	2.33669	5.05143	0.215819	10.8271	2.56117e-27	2.29468e-24
Stfa1	146.985	4.65438	25.183	0.44377	10.4883	9.78025e-26	8.34535e-23
Lgi2	351.615	2.9781	7.87946	0.285301	10.4384	1.65506e-25	1.34804e-22
Cldn17	128.195	5.58194	47.8994	0.535249	10.4287	1.83421e-25	1.42901e-22
Msx2	92.6265	4.13849	17.612	0.400977	10.321	5.66143e-25	4.22696e-22
Krt6b	18179.7	4.96748	31.2867	0.481736	10.3116	6.24333e-25	4.47497e-22
C330013F16Rik	4.94912	-4.80561	0.0357575	0.46709	-10.2884	7.94777e-25	5.47754e-22
Ear5	2647.71	3.88069	14.73	0.381939	10.1605	2.97527e-24	1.97459e-21
Cyp7b1	233.361	2.91727	7.55416	0.287869	10.134	3.90197e-24	2.49712e-21
Eya1	58.0937	2.70504	6.52074	0.268728	10.0661	7.80441e-24	4.82232e-21
Shisa3	44.2394	5.09005	34.0611	0.507233	10.0349	1.07017e-23	6.3921e-21
Cd207	84.3615	4.03894	16.4377	0.40386	10.0008	1.51119e-23	8.73519e-21
Tmprss11bnl	214.639	5.7176	52.6222	0.573738	9.96553	2.15724e-23	1.20798e-20
Ffar2	43.5624	2.89817	7.45481	0.294459	9.84234	7.39695e-23	4.01654e-20
Krt16	15809.1	5.34227	40.5681	0.544909	9.80398	1.08238e-22	5.70448e-20
Uox	1852.14	5.54829	46.7953	0.56714	9.78293	1.33297e-22	6.82441e-20
Ifi202b	175.97	3.64558	12.515	0.373513	9.76026	1.66735e-22	8.29922e-20
Hpgds	148.995	2.47742	5.56901	0.254592	9.73093	2.22542e-22	1.07776e-19
Stfa3	688.65	4.55657	23.5323	0.471108	9.67202	3.96477e-22	1.8696e-19
Skap2	463.456	1.47274	2.77548	0.153096	9.61968	6.60365e-22	3.03412e-19
Ankk1	322.277	3.58635	12.0116	0.375166	9.55937	1.18472e-21	5.30725e-19
Gm15987	52.4734	2.78232	6.8796	0.295007	9.4314	4.04668e-21	1.7686e-18
Aim2	113.881	2.8858	7.39115	0.307406	9.38759	6.13898e-21	2.61915e-18
Casp4	173.684	1.72648	3.30919	0.184275	9.36906	7.31822e-21	3.04965e-18
Dsc2	2386.45	3.72411	13.2151	0.397934	9.35863	8.07783e-21	3.2897e-18
Pglyrp1	1355.87	4.69438	25.8911	0.502851	9.33553	1.0049e-20	4.0015e-18
Alpi	119.006	-5.72183	0.0189478	0.615405	-9.29766	1.43569e-20	5.59264e-18
Slc5a3	168.858	-1.66451	0.315451	0.179697	-9.26289	1.98967e-20	7.58572e-18
Il23a	43.5686	4.40109	21.128	0.475491	9.25588	2.12482e-20	7.93221e-18
Ptprv	32.4369	2.45912	5.49881	0.266212	9.23746	2.52408e-20	9.23041e-18
Defb4	794.377	4.77876	27.4505	0.518868	9.20997	3.26216e-20	1.14617e-17
H2-M5	22.8818	4.38243	20.8565	0.475797	9.2107	3.23994e-20	1.14617e-17
Crlf1	48.7188	-3.23873	0.105936	0.353024	-9.17425	4.54748e-20	1.56704e-17
Slc16a14	23.2413	3.69581	12.9583	0.405378	9.11694	7.7272e-20	2.61252e-17
Steap4	310.19	3.3767	10.3869	0.375036	9.00365	2.18341e-19	7.24527e-17
Sprr2g	554.523	4.638	24.8988	0.522586	8.87511	6.98666e-19	2.27626e-16
Sprr1b	2132.88	3.78449	13.7798	0.427737	8.8477	8.93398e-19	2.85871e-16
Runx1	340.394	3.2965	9.82532	0.373252	8.83186	1.02953e-18	3.23652e-16
Podnl1	69.1058	3.47172	11.0941	0.394951	8.79026	1.49216e-18	4.61002e-16
Card9	93.6067	2.03473	4.09745	0.235407	8.64345	5.45425e-18	1.65652e-15
Klk14	3186.86	3.65827	12.6255	0.424412	8.61963	6.7173e-18	2.00612e-15
Pank3	891.432	-1.08297	0.472056	0.126001	-8.59491	8.33296e-18	2.44784e-15
Cacnb4	77.7711	3.08377	8.47829	0.359353	8.58146	9.36801e-18	2.70751e-15
2610528A11Rik	171.457	3.06956	8.39519	0.358332	8.56626	1.069e-17	3.04054e-15
Med27	177.667	-0.62143	0.650026	0.0732573	-8.48284	2.19763e-17	6.15301e-15
Cyp4f14	127.498	-5.21018	0.0270133	0.615128	-8.47008	2.4522e-17	6.76014e-15
Cdh17	109.8	-4.91673	0.0331067	0.583606	-8.42474	3.61548e-17	9.81603e-15
Cxcl1	27.7785	4.45537	21.9381	0.530811	8.39351	4.71823e-17	1.26188e-14
Saa3	1022.32	4.93519	30.5942	0.588959	8.37951	5.31497e-17	1.40057e-14
Amz1	49.5974	1.7352	3.32927	0.207318	8.36975	5.77389e-17	1.49945e-14
Cd72	156.765	2.10564	4.30388	0.252045	8.3542	6.58778e-17	1.68638e-14
Glis1	19.4805	-2.81862	0.141746	0.337702	-8.34648	7.03285e-17	1.77495e-14
Lpo	205.413	3.87441	14.6661	0.465158	8.32924	8.13612e-17	2.02488e-14
Atp13a4	85.0784	3.7543	13.4945	0.45099	8.32459	8.46235e-17	2.07722e-14
Stfa2	348.271	3.57002	11.8764	0.430206	8.29841	1.05513e-16	2.55498e-14
Acer3	390.85	-1.32529	0.399069	0.160281	-8.26855	1.35599e-16	3.23972e-14
Grin2c	85.5006	3.62315	12.3218	0.442467	8.18851	2.64487e-16	6.23598e-14
Slc37a2	384.749	3.00738	8.04102	0.367479	8.18381	2.75006e-16	6.39978e-14
Mgat5b	73.9988	2.33047	5.0297	0.285398	8.1657	3.19586e-16	7.34187e-14
Cdhr1	39.8186	2.69507	6.47584	0.330497	8.15458	3.50397e-16	7.94781e-14
Pdcd1	87.0573	3.60231	12.1452	0.442087	8.14842	3.68697e-16	8.25835e-14
1110067D22Rik	1634.1	-1.59107	0.331926	0.195781	-8.12678	4.40829e-16	9.63319e-14
A330021E22Rik	148.885	2.57131	5.94351	0.316368	8.12761	4.37852e-16	9.63319e-14
Mttp	246.894	-3.84038	0.0698123	0.475176	-8.082	6.37118e-16	1.37548e-13
Krt76	163.698	-3.4799	0.0896285	0.430948	-8.07499	6.74812e-16	1.43952e-13
Cxcr6	141.364	2.84983	7.20915	0.353614	8.05915	7.68271e-16	1.61961e-13
Fam167a	141.577	3.58947	12.0376	0.44634	8.04202	8.83667e-16	1.84121e-13
Pthlh	118.568	2.27879	4.85272	0.283706	8.03224	9.57052e-16	1.9712e-13
Robo2	62.1156	2.38127	5.20994	0.29695	8.01907	1.06553e-15	2.16968e-13
Foxe1	66.7	3.39359	10.5093	0.424275	7.99855	1.25888e-15	2.5346e-13
Rbfox1	25.8079	2.05395	4.15241	0.257018	7.99146	1.33352e-15	2.65503e-13
Sprr2d	13454.6	3.16832	8.99002	0.396998	7.9807	1.45503e-15	2.86514e-13
Gpr141	20.6122	2.68938	6.45034	0.337659	7.96477	1.65526e-15	3.22397e-13
H2-T3	21.2174	-4.6809	0.038986	0.589018	-7.94695	1.91154e-15	3.68311e-13
Bcl3	512.442	2.3058	4.94441	0.29028	7.94334	1.96806e-15	3.75166e-13
Siglece	79.3637	1.78757	3.45234	0.225496	7.92729	2.23982e-15	4.22478e-13
Lat	97.0708	2.08984	4.257	0.26374	7.92386	2.30249e-15	4.29775e-13
Tmem158	150.871	1.34006	2.53162	0.169269	7.91675	2.43806e-15	4.50388e-13
Slfn4	120.369	3.56232	11.8131	0.450488	7.90769	2.62213e-15	4.79449e-13
Kcnh1	54.8817	2.36457	5.15001	0.299181	7.90349	2.71212e-15	4.90893e-13
Cd247	41.7652	2.64691	6.26323	0.336406	7.86818	3.59827e-15	6.44773e-13
Havcr2	32.2248	2.7091	6.53915	0.346526	7.81789	5.37141e-15	9.52973e-13
Serpina3h	9.55004	3.79254	13.857	0.486111	7.8018	6.10301e-15	1.07216e-12
Krt79	111.697	-3.03617	0.121905	0.390433	-7.77642	7.46036e-15	1.29789e-12
Plch1	57.0059	3.17904	9.05703	0.409151	7.76985	7.85802e-15	1.35392e-12
Gm5416	27.056	4.58142	23.9411	0.59255	7.7317	1.06116e-14	1.81094e-12
Sprr2e	1324.04	2.98631	7.92446	0.386783	7.7209	1.15515e-14	1.95276e-12
Irx4	19.6101	4.08462	16.9665	0.529858	7.70889	1.26921e-14	2.12552e-12
Il17a	19.5748	4.24116	18.9111	0.550648	7.70213	1.33815e-14	2.22021e-12
Celf5	42.72	-2.45551	0.182313	0.320256	-7.66733	1.75613e-14	2.86856e-12
Cytip	131.265	2.58991	6.0206	0.3378	7.66698	1.76093e-14	2.86856e-12
BC117090	44.734	3.13616	8.7918	0.412173	7.60884	2.76575e-14	4.46482e-12
2300002M23Rik	223.217	3.16059	8.94197	0.41562	7.60453	2.85938e-14	4.57475e-12
Neil2	16.9694	2.15379	4.44997	0.28386	7.58752	3.26085e-14	5.1709e-12
Ugt8a	97.7462	4.44778	21.8231	0.5881	7.56297	3.9396e-14	6.19243e-12
Zg16	170.257	-4.74528	0.0372845	0.628331	-7.5522	4.27954e-14	6.66826e-12
Chi3l1	692.99	3.22652	9.36008	0.429126	7.51882	5.52748e-14	8.53852e-12
Kctd12	513.095	-1.19997	0.435284	0.159724	-7.51278	5.78848e-14	8.86528e-12
Eppk1	591.129	-1.99885	0.2502	0.266711	-7.49442	6.65918e-14	1.00666e-11
Spdef	236.987	3.73603	13.3247	0.498543	7.49391	6.6852e-14	1.00666e-11
Sptlc3	148.796	3.45302	10.9512	0.460878	7.49226	6.76951e-14	1.01086e-11
Krt17	2727.16	3.76798	13.6231	0.503362	7.48563	7.1203e-14	1.05445e-11
Ifitm3	3757.88	1.56302	2.95471	0.20916	7.47284	7.84843e-14	1.15275e-11
Fam46a	853.465	1.25022	2.37877	0.168884	7.40281	1.3333e-13	1.94239e-11
Mtap6	277.979	-1.55968	0.339225	0.211295	-7.38154	1.56466e-13	2.26106e-11
Wnt5a	236.52	1.25316	2.38363	0.169901	7.37583	1.63329e-13	2.34136e-11
N4bp2l1	122.825	1.28533	2.43738	0.174351	7.37208	1.67981e-13	2.3815e-11
Nat8l	382.647	3.68937	12.9006	0.500495	7.37145	1.68788e-13	2.3815e-11
Expi	110.736	3.97059	15.6772	0.539109	7.36511	1.77002e-13	2.47789e-11
Slc26a3	19.1384	-3.8546	0.0691272	0.52459	-7.34784	2.01439e-13	2.79813e-11
Dram1	276.657	1.52009	2.86809	0.207037	7.34211	2.10258e-13	2.89816e-11
Gm1123	19.0061	-3.7497	0.0743407	0.512036	-7.32312	2.42271e-13	3.31394e-11
Tdrd9	8.16066	2.73436	6.65464	0.375026	7.29113	3.07366e-13	4.17249e-11
Tmie	43.1785	-1.24069	0.423171	0.170575	-7.27357	3.50112e-13	4.71704e-11
Smad1	593.192	0.569719	1.48423	0.0787703	7.23266	4.73634e-13	6.33361e-11
Ccdc88b	442.847	3.02811	8.15738	0.418948	7.22788	4.90598e-13	6.51187e-11
Ppbp	127.173	4.16658	17.9583	0.578366	7.20404	5.84524e-13	7.70153e-11
Slc25a37	627.459	-1.27639	0.412826	0.177578	-7.18777	6.58586e-13	8.61401e-11
Lep	13.219	3.45117	10.9372	0.481763	7.16362	7.85755e-13	1.02029e-10
Ifitm1	985.14	2.62973	6.18909	0.36818	7.1425	9.16481e-13	1.18147e-10
Runx2	70.5781	2.39896	5.27421	0.335957	7.14065	9.28888e-13	1.18891e-10
Flt3	28.4065	2.34853	5.09304	0.329749	7.12217	1.06238e-12	1.35013e-10
Naaladl1	63.0741	-4.14124	0.0566712	0.583191	-7.101	1.23854e-12	1.56291e-10
Ltf	2484.41	4.34614	20.3384	0.613988	7.07854	1.45679e-12	1.82548e-10
Cyp4a10	15.0425	-3.2768	0.103178	0.464711	-7.05125	1.77312e-12	2.20643e-10
Tnfaip3	195.205	1.89861	3.72854	0.269346	7.04898	1.80235e-12	2.22734e-10
Gzmc	15.4058	-3.62389	0.0811151	0.514706	-7.0407	1.91283e-12	2.34767e-10
Icos	73.8023	2.6313	6.19584	0.374056	7.0345	1.9997e-12	2.43759e-10
Tmprss11d	580.9	3.00317	8.0176	0.427173	7.03033	2.06039e-12	2.4946e-10
Mfge8	2192.85	1.23218	2.34922	0.17532	7.0282	2.09211e-12	2.51601e-10
Cxcl5	473.76	4.33469	20.1777	0.616896	7.02661	2.1161e-12	2.5279e-10
Wnt3	26.5873	3.26963	9.64401	0.466436	7.00982	2.38627e-12	2.83175e-10
Spn	94.7639	2.18112	4.53506	0.311926	6.99244	2.70152e-12	3.18477e-10
Ctsc	1242.81	1.78954	3.45704	0.25599	6.99065	2.73624e-12	3.20462e-10
Acaa1b	256.042	-2.83261	0.140378	0.405863	-6.97923	2.968e-12	3.45348e-10
Phospho1	807.665	-1.57166	0.336422	0.225642	-6.96528	3.27758e-12	3.78909e-10
Dapk2	175.985	1.61595	3.06513	0.232133	6.96128	3.37192e-12	3.87317e-10
Reg4	8.81785	-4.35328	0.0489251	0.625992	-6.95422	3.54527e-12	4.04635e-10
1810033B17Rik	26.3371	3.19057	9.12971	0.459574	6.94245	3.85357e-12	4.37039e-10
Etl4	457.378	0.845984	1.79749	0.121974	6.93576	4.04035e-12	4.5534e-10
Lct	139.852	-4.06628	0.0596937	0.588929	-6.90453	5.03689e-12	5.641e-10
Il7r	57.6278	2.21189	4.63281	0.320442	6.90262	5.10522e-12	5.68201e-10
Glul	11257.4	2.0371	4.10421	0.295608	6.89124	5.53083e-12	6.11772e-10
Cwh43	157.053	3.21537	9.28803	0.469472	6.84891	7.44144e-12	8.18056e-10
Gm239	5.2085	-4.00838	0.062138	0.586287	-6.8369	8.09275e-12	8.84231e-10
Hs3st3a1	19.5894	1.57541	2.9802	0.230855	6.82424	8.83904e-12	9.5992e-10
Alox5	54.9068	1.88365	3.69007	0.276114	6.82199	8.97857e-12	9.63878e-10
Cd86	51.1581	1.66105	3.16247	0.243487	6.82192	8.98307e-12	9.63878e-10
S100a4	378.553	1.58085	2.99147	0.232885	6.78813	1.13593e-11	1.21159e-09
Prss12	65.6705	2.17933	4.52942	0.32128	6.78326	1.17491e-11	1.24576e-09
Sh3glb2	1325.84	-0.829635	0.562672	0.122621	-6.76586	1.32516e-11	1.39679e-09
Slc13a1	8.86994	-4.21684	0.053778	0.62389	-6.75895	1.38997e-11	1.44807e-09
Slc3a1	28.3866	-3.5097	0.0877959	0.519239	-6.75932	1.3864e-11	1.44807e-09
Wnt6	30.0288	-1.54634	0.342377	0.229276	-6.74445	1.53609e-11	1.59106e-09
Guca2a	16.2498	-3.7808	0.0727554	0.560914	-6.74043	1.57919e-11	1.6263e-09
Aldh9a1	1013.44	-0.837709	0.559531	0.124317	-6.7385	1.6003e-11	1.63862e-09
Batf	24.1577	2.58801	6.01269	0.385155	6.7194	1.82477e-11	1.85785e-09
Tnf	23.4003	2.69302	6.46664	0.401284	6.711	1.93294e-11	1.95686e-09
Fgr	53.4336	2.75836	6.76627	0.41147	6.70368	2.03233e-11	2.04592e-09
H2-Oa	19.4877	2.70682	6.52882	0.403921	6.70137	2.06473e-11	2.06692e-09
1190003J15Rik	1458.82	2.76184	6.78262	0.412639	6.69312	2.18462e-11	2.17478e-09
D730040F13Rik	111.141	-0.786919	0.579581	0.117654	-6.68842	2.25595e-11	2.23339e-09
Abtb2	248.012	-1.06212	0.478929	0.15889	-6.6846	2.31551e-11	2.26898e-09
Ceacam10	334.722	2.78393	6.88727	0.416476	6.68449	2.31722e-11	2.26898e-09
Qtrt1	236.007	0.612062	1.52844	0.0915794	6.6834	2.33465e-11	2.27362e-09
Myo1b	980.556	-0.840962	0.558271	0.125852	-6.68215	2.3546e-11	2.28065e-09
O3far1	11.6498	2.59894	6.05843	0.389392	6.67436	2.48307e-11	2.39216e-09
Slc5a8	149.29	3.12623	8.73151	0.469308	6.66137	2.71285e-11	2.59955e-09
Fam105a	109.757	1.21726	2.32505	0.182777	6.65983	2.74149e-11	2.61216e-09
Ltb	88.986	2.30895	4.95522	0.346736	6.6591	2.75516e-11	2.61216e-09
Wwtr1	740.169	-0.937819	0.522021	0.140927	-6.65465	2.8397e-11	2.67813e-09
5830411N06Rik	24.5122	3.25305	9.5338	0.488942	6.65325	2.86691e-11	2.68965e-09
Cyp4b1	287.355	-1.84623	0.278117	0.277733	-6.64752	2.98064e-11	2.78177e-09
Syt16	140.613	2.98758	7.93145	0.449893	6.64065	3.1231e-11	2.89963e-09
Slc39a7	2207.13	0.551853	1.46597	0.0831354	6.638	3.17971e-11	2.93697e-09
Slc40a1	133.075	-1.20822	0.432803	0.182856	-6.60748	3.90907e-11	3.59213e-09
Ltbp2	98.3689	3.04605	8.25949	0.461295	6.60327	4.02199e-11	3.67704e-09
Il1r1	273.567	1.19223	2.28506	0.180655	6.59947	4.12624e-11	3.7532e-09
Atp12a	55.0752	3.01074	8.05977	0.456519	6.59499	4.25282e-11	3.8488e-09
Ssfa2	1291.19	-0.937307	0.522207	0.142275	-6.58801	4.45765e-11	4.0139e-09
Il27ra	34.1473	2.08434	4.24081	0.317134	6.57241	4.9506e-11	4.43549e-09
Gpr114	54.595	1.9364	3.8275	0.294895	6.56642	5.15394e-11	4.5947e-09
Nrd1	3678.11	-1.41237	0.375694	0.215989	-6.5391	6.18905e-11	5.49018e-09
Chac1	118.795	-2.00106	0.249817	0.306113	-6.537	6.27669e-11	5.54049e-09
Arih1	1296.37	-0.64366	0.640087	0.0985968	-6.52821	6.65624e-11	5.84673e-09
Samsn1	49.6876	2.42455	5.36862	0.372651	6.50622	7.70654e-11	6.73627e-09
Magi3	350.117	-1.19688	0.436219	0.184084	-6.50181	7.93592e-11	6.9031e-09
Il1b	186.056	3.51081	11.3988	0.540745	6.49253	8.44066e-11	7.30667e-09
Gjb5	281.062	-2.28789	0.204775	0.35248	-6.49083	8.53642e-11	7.35404e-09
Galnt6	688.352	1.98202	3.95047	0.305506	6.48768	8.71684e-11	7.47354e-09
Serpina3i	9.43928	2.97946	7.8869	0.459728	6.48091	9.11695e-11	7.77936e-09
Mab21l3	265.423	2.07024	4.19956	0.319538	6.47884	9.24276e-11	7.81232e-09
Tmprss11g	705.619	3.04195	8.23602	0.469471	6.47953	9.20105e-11	7.81232e-09
Oplah	1032.87	-1.33025	0.3977	0.205822	-6.46311	1.02573e-10	8.62912e-09
Ddit4l	65.0691	-1.606	0.328509	0.248624	-6.45953	1.05025e-10	8.75324e-09
Fntb	659.823	-1.10646	0.464433	0.171279	-6.45998	1.04715e-10	8.75324e-09
Slc6a4	44.3188	-1.90073	0.267808	0.294768	-6.44822	1.1317e-10	9.38838e-09
Cd52	234.244	1.79389	3.4675	0.278905	6.43192	1.26002e-10	1.04048e-08
Otop1	10.2913	-3.32737	0.0996232	0.51816	-6.42151	1.34925e-10	1.10905e-08
Pkib	14.0896	2.00785	4.02182	0.312857	6.41779	1.38267e-10	1.13133e-08
Dpep2	37.2212	1.92461	3.79635	0.300478	6.40518	1.50194e-10	1.22333e-08
Cryl1	503.488	-1.26896	0.41496	0.198148	-6.40408	1.51276e-10	1.22656e-08
Defa-ps12	17.2244	3.60686	12.1835	0.563375	6.40223	1.53122e-10	1.23594e-08
Gm1045	51.9751	3.94128	15.3618	0.615778	6.40049	1.54881e-10	1.24454e-08
Laptm5	676.21	1.5516	2.93141	0.242567	6.39657	1.58905e-10	1.27117e-08
Wdr72	17.4937	3.56863	11.8649	0.558886	6.38525	1.71114e-10	1.36276e-08
Osgin2	116.861	-0.710835	0.610966	0.111368	-6.38276	1.73921e-10	1.37898e-08
Ccdc21	153.373	0.583649	1.49863	0.0916405	6.36889	1.90396e-10	1.49873e-08
Epb4.1l4a	182.525	1.55982	2.94816	0.244921	6.36865	1.90697e-10	1.49873e-08
2010109K11Rik	380.736	1.01294	2.01801	0.159144	6.3649	1.95417e-10	1.52912e-08
Chd1l	234.436	0.562055	1.47637	0.0883911	6.35873	2.03423e-10	1.58484e-08
Elovl7	1308.87	1.55718	2.94278	0.245628	6.33959	2.30381e-10	1.7871e-08
Guca2b	18.2064	-2.83593	0.140055	0.447389	-6.33885	2.31489e-10	1.78795e-08
Abcc2	17.9791	-3.91788	0.0661608	0.618246	-6.33709	2.34146e-10	1.80071e-08
Birc3	314.522	1.52318	2.87424	0.240543	6.33226	2.41593e-10	1.85004e-08
Chad	80.5123	3.68635	12.8736	0.582464	6.32888	2.4694e-10	1.88177e-08
Pion	113.022	2.20383	4.607	0.348248	6.32833	2.47836e-10	1.88177e-08
Serpinb1c	5.96993	-2.74093	0.149588	0.433209	-6.32704	2.49914e-10	1.88954e-08
Skint1	74.7475	1.95534	3.87806	0.309225	6.32334	2.55973e-10	1.92722e-08
Strc	14.2006	2.25007	4.75706	0.356144	6.31787	2.65196e-10	1.9883e-08
Anp32b	2213.01	0.828218	1.77549	0.131207	6.3123	2.74914e-10	2.05257e-08
Hdc	111.599	3.33162	10.0674	0.527996	6.30994	2.79142e-10	2.0755e-08
Igsf8	640.435	1.39409	2.62823	0.221107	6.30506	2.88079e-10	2.13309e-08
Prss22	389.135	3.28125	9.72195	0.521122	6.2965	3.04446e-10	2.24501e-08
Hcls1	182.323	1.85691	3.62232	0.295276	6.28874	3.20057e-10	2.35045e-08
P2ry10	26.0017	2.40842	5.30891	0.38313	6.28616	3.2542e-10	2.38008e-08
Steap1	199.072	1.46546	2.76152	0.233273	6.28218	3.33855e-10	2.43185e-08
Capg	1843.68	1.49979	2.82802	0.239275	6.26806	3.65576e-10	2.65213e-08
Ncoa3	928.665	-0.76634	0.587907	0.122453	-6.25823	3.89369e-10	2.81335e-08
Porcn	376.193	-1.33737	0.395742	0.213802	-6.25519	3.97042e-10	2.85727e-08
Aipl1	18.6105	2.97085	7.83997	0.475178	6.25208	4.05029e-10	2.89152e-08
Itgax	86.3035	1.45465	2.7409	0.232643	6.2527	4.03419e-10	2.89152e-08
Lcp1	617.884	2.07437	4.2116	0.33196	6.24885	4.13484e-10	2.92855e-08
Noxo1	233.696	2.34256	5.07201	0.374869	6.24901	4.13064e-10	2.92855e-08
Adh6a	159.793	-3.13597	0.113757	0.502606	-6.23942	4.39185e-10	3.09833e-08
Arrb2	376.618	1.12871	2.18664	0.181167	6.23024	4.65713e-10	3.27259e-08
Zbtb42	339.236	0.577405	1.49216	0.0927052	6.22841	4.71207e-10	3.29826e-08
Plxna2	363.066	-0.79418	0.576671	0.127596	-6.22418	4.8407e-10	3.37512e-08
Napsa	60.3312	2.12472	4.36119	0.341475	6.22218	4.90288e-10	3.40522e-08
Fkbp11	68.64	2.21853	4.65418	0.356839	6.21717	5.06203e-10	3.50218e-08
Runx3	85.3282	1.62235	3.07876	0.261135	6.2127	5.20811e-10	3.58939e-08
Serpinb8	637.022	-1.33157	0.397335	0.214387	-6.21108	5.26227e-10	3.61282e-08
Nfkbiz	1351.11	1.19904	2.29587	0.193194	6.20639	5.42165e-10	3.69472e-08
Pex3	253.864	-0.588762	0.664913	0.0948645	-6.20635	5.4228e-10	3.69472e-08
Akp3	9.8304	-3.95905	0.0642992	0.6381	-6.20444	5.48919e-10	3.71413e-08
Sprr2k	247.537	2.9411	7.67994	0.474039	6.20434	5.49275e-10	3.71413e-08
Espl1	166.202	-1.10016	0.466465	0.178091	-6.17749	6.51268e-10	4.38724e-08
Fam115c	317.036	-1.30364	0.405102	0.211179	-6.17317	6.69361e-10	4.49224e-08
Lztr1	888.294	-0.369138	0.774245	0.0598483	-6.16789	6.92065e-10	4.61008e-08
Tsc22d2	1106.58	-1.41138	0.375951	0.228812	-6.16831	6.90216e-10	4.61008e-08
N28178	193.075	-2.22138	0.214436	0.360342	-6.16464	7.06446e-10	4.68844e-08
Olfr1259	6.27528	3.46976	11.079	0.563321	6.15947	7.29903e-10	4.82625e-08
Prkag1	912.499	0.470389	1.38548	0.0764327	6.15429	7.54157e-10	4.96829e-08
Ophn1	201.752	-0.902916	0.534805	0.146794	-6.1509	7.70453e-10	5.05705e-08
H1fx	146.786	1.01079	2.01501	0.164471	6.14572	7.96021e-10	5.2058e-08
Decr1	949.916	-1.72731	0.302014	0.281177	-6.14316	8.08967e-10	5.27123e-08
Il2rg	143.225	1.60163	3.03486	0.260931	6.13813	8.34966e-10	5.42093e-08
Cib2	287.055	-1.18747	0.439072	0.193533	-6.13575	8.47607e-10	5.46341e-08
Fbxl14	509.612	0.439561	1.35619	0.0716356	6.13607	8.45854e-10	5.46341e-08
Amotl2	1102.99	-0.941865	0.520559	0.153613	-6.1314	8.71102e-10	5.59472e-08
Sprr2b	6192.2	2.11665	4.33685	0.345361	6.12879	8.85499e-10	5.66688e-08
Mprip	4712.12	-0.584005	0.667109	0.095313	-6.12723	8.94197e-10	5.70218e-08
Gm5069	68.2592	-1.63809	0.321282	0.267475	-6.12426	9.11048e-10	5.78903e-08
Pla2r1	242.063	-1.17574	0.442657	0.192385	-6.11139	9.87657e-10	6.25365e-08
E130008D07Rik	73.1753	1.37668	2.59671	0.225423	6.10711	1.01454e-09	6.40125e-08
Abr	1080.46	-0.55884	0.678848	0.0915222	-6.10606	1.02119e-09	6.42058e-08
AI747448	30.6193	-3.71771	0.0760079	0.609474	-6.09986	1.06161e-09	6.65142e-08
Rnf183	32.7557	3.47442	11.1149	0.570072	6.09471	1.09638e-09	6.84531e-08
Cxcl16	382.92	1.86322	3.63818	0.30613	6.08636	1.15506e-09	7.18664e-08
Ero1l	730.93	1.2883	2.4424	0.211694	6.08567	1.16006e-09	7.19279e-08
Il12rb1	22.7581	2.07131	4.2027	0.340442	6.0842	1.17075e-09	7.23403e-08
Tgfb1	362.405	1.00652	2.00906	0.165749	6.07253	1.25913e-09	7.7534e-08
Gadd45b	752.995	-1.20536	0.433661	0.198854	-6.06153	1.34833e-09	8.24596e-08
Pik3r5	59.7697	1.81264	3.51283	0.299025	6.06182	1.34593e-09	8.24596e-08
Gyk	1706.82	1.72965	3.31648	0.285518	6.05796	1.37858e-09	8.40233e-08
Cd1d1	33.9661	1.8997	3.73135	0.314274	6.04471	1.49675e-09	9.06089e-08
Frem3	12.5031	-2.55756	0.169862	0.423087	-6.045	1.49408e-09	9.06089e-08
Ephx1	1570.04	-1.20938	0.432455	0.200246	-6.03946	1.54634e-09	9.32957e-08
Cxcl2	79.4972	3.77361	13.6763	0.624937	6.03838	1.55671e-09	9.34776e-08
Zap70	68.4119	2.19142	4.56755	0.362935	6.03806	1.55979e-09	9.34776e-08
Csf3r	112.95	3.07664	8.43647	0.509619	6.03714	1.56867e-09	9.36968e-08
Il13ra2	6.70321	3.62604	12.3466	0.600923	6.03412	1.59829e-09	9.46517e-08
Pdzk1	6.95248	-3.65508	0.0793798	0.605734	-6.03414	1.59811e-09	9.46517e-08
Rab27a	667.311	1.60569	3.04341	0.266111	6.0339	1.60051e-09	9.46517e-08
Nr1i3	8.273	-3.83911	0.0698736	0.636891	-6.02789	1.66116e-09	9.75942e-08
Tmem106a	188.232	-1.07081	0.476053	0.177638	-6.02802	1.65983e-09	9.75942e-08
Grm4	5.7942	-2.049	0.241652	0.34022	-6.02256	1.71676e-09	1.00303e-07
Selplg	212.108	1.90562	3.74669	0.316421	6.0224	1.71846e-09	1.00303e-07
Parvg	41.677	1.90762	3.75189	0.316818	6.02117	1.73156e-09	1.0074e-07
Rnmt	313.768	0.465832	1.38111	0.0775118	6.00982	1.85732e-09	1.07707e-07
Itgb7	162.917	1.71776	3.28925	0.285865	6.00898	1.86689e-09	1.07912e-07
Muc1	1380.56	3.51595	11.4395	0.585235	6.00776	1.88103e-09	1.0838e-07
Inpp5d	143.035	1.40827	2.65418	0.234482	6.00587	1.9031e-09	1.093e-07
St8sia1	8.45537	2.16957	4.49888	0.361355	6.00397	1.9255e-09	1.10233e-07
Hvcn1	70.0504	1.8175	3.52471	0.30286	6.00113	1.95951e-09	1.11823e-07
C77370	32.4331	2.53453	5.79388	0.422765	5.99513	2.0332e-09	1.1493e-07
Ech1	2845.75	-0.925887	0.526357	0.154428	-5.99559	2.02749e-09	1.1493e-07
Slc48a1	1629.53	-0.709271	0.611629	0.118305	-5.99528	2.0314e-09	1.1493e-07
Acap1	89.9494	1.76197	3.39162	0.294087	5.99134	2.08124e-09	1.17276e-07
1700026J04Rik	6.28028	-1.78903	0.289367	0.298806	-5.98726	2.13404e-09	1.19874e-07
Klrb1b	49.0027	1.59892	3.02916	0.267274	5.98231	2.19992e-09	1.23188e-07
G630093K05Rik	2.94247	-2.50449	0.176228	0.418982	-5.97755	2.26512e-09	1.26445e-07
Ldlrad3	418.168	-1.38737	0.382261	0.232354	-5.97095	2.35882e-09	1.30986e-07
Ptpn7	55.1682	1.61358	3.06011	0.270269	5.97028	2.3684e-09	1.30986e-07
Serpina3g	72.3086	2.35968	5.13255	0.395229	5.97041	2.36665e-09	1.30986e-07
Sh2d5	66.1939	2.93666	7.65635	0.491991	5.96892	2.38824e-09	1.31676e-07
Sema3e	192.589	-1.52757	0.346861	0.255965	-5.96788	2.40361e-09	1.32117e-07
Camk2n2	73.9084	1.14391	2.20979	0.191869	5.96193	2.49274e-09	1.36598e-07
Cd177	673.503	3.68606	12.8711	0.619021	5.95466	2.60607e-09	1.42373e-07
Rnf165	26.5536	1.7673	3.40416	0.296846	5.95359	2.62324e-09	1.42552e-07
Tnip3	25.8695	3.00257	8.01425	0.50434	5.95346	2.62526e-09	1.42552e-07
Pex13	480.886	-0.752395	0.593617	0.126391	-5.95291	2.63408e-09	1.42599e-07
Ces2e	262.467	-2.14771	0.225671	0.361243	-5.94533	2.75895e-09	1.48908e-07
Alox5ap	182.682	1.95906	3.88809	0.329697	5.94201	2.81551e-09	1.51505e-07
Cd3e	71.8703	1.98354	3.95463	0.333989	5.93896	2.86837e-09	1.53887e-07
Ces1g	116.966	3.16449	8.96617	0.532888	5.93838	2.87857e-09	1.53973e-07
Ppm1k	150.359	0.688403	1.6115	0.116067	5.93107	3.00963e-09	1.60505e-07
Cecr5	302.624	-0.49077	0.711645	0.0827895	-5.92792	3.06795e-09	1.63129e-07
Steap2	364.571	0.627908	1.54532	0.105947	5.92662	3.09234e-09	1.6394e-07
Osm	34.2627	3.31969	9.98449	0.56118	5.91555	3.30771e-09	1.7484e-07
Il17f	10.46	3.69066	12.9122	0.624465	5.91012	3.41863e-09	1.80172e-07
Ppp2r2c	49.8386	-2.18556	0.219827	0.370256	-5.90282	3.5733e-09	1.87328e-07
Tm6sf2	47.2469	-2.50349	0.176349	0.424125	-5.90273	3.57531e-09	1.87328e-07
Prap1	144.774	-3.82197	0.0707088	0.647865	-5.89933	3.64986e-09	1.90676e-07
Zc3h12a	1660.78	1.60904	3.05048	0.273307	5.88728	3.9261e-09	2.04511e-07
Itpripl2	591.91	0.995163	1.99331	0.169194	5.8818	4.05824e-09	2.10782e-07
Ush1c	26.273	-3.72722	0.0755085	0.633871	-5.88009	4.10049e-09	2.1236e-07
Ccr2	224.41	1.63271	3.10094	0.27796	5.87389	4.25681e-09	2.19821e-07
Krt31	2.00435	-3.16021	0.111862	0.538764	-5.86567	4.47311e-09	2.30327e-07
Slc39a5	17.635	-3.7032	0.0767761	0.632906	-5.8511	4.88321e-09	2.50723e-07
C030046I01Rik	2288.96	0.710273	1.63611	0.121445	5.84853	4.95927e-09	2.53901e-07
Gm14005	41.2094	-1.649	0.318861	0.28204	-5.84669	5.01466e-09	2.56005e-07
Gpr171	24.6536	2.03946	4.1109	0.349089	5.84222	5.15097e-09	2.62217e-07
Cxcr4	77.5777	2.26194	4.79637	0.387248	5.84107	5.1868e-09	2.63292e-07
Ndufa4l2	1112.21	2.24226	4.73139	0.384318	5.8344	5.39831e-09	2.73255e-07
Hp	326.84	3.18476	9.09303	0.545915	5.83381	5.41763e-09	2.7346e-07
Ampd2	937.961	-0.937995	0.521958	0.160874	-5.83064	5.52158e-09	2.77924e-07
Itgal	94.8709	1.98962	3.97132	0.341419	5.82751	5.6262e-09	2.82398e-07
2010003K11Rik	25.4566	-2.51293	0.1752	0.431413	-5.82488	5.71548e-09	2.86078e-07
Cgn	820.705	-1.21177	0.431737	0.208419	-5.81411	6.09567e-09	3.04257e-07
Lrmp	75.6351	1.67813	3.20012	0.288979	5.80709	6.35697e-09	3.16418e-07
Kcnc1	8.14833	2.2763	4.84435	0.392188	5.80411	6.47083e-09	3.21193e-07
Gpi1	5700.95	0.425912	1.34342	0.0734678	5.79726	6.74056e-09	3.33658e-07
Hs3st3b1	302.513	1.84218	3.58551	0.318044	5.79221	6.94649e-09	3.42904e-07
S100a3	20.6795	-1.6145	0.326577	0.278791	-5.79109	6.99291e-09	3.44247e-07
Retnlg	126.061	3.63294	12.4058	0.627428	5.79021	7.02987e-09	3.45118e-07
Sfpi1	125.49	1.73216	3.32226	0.299288	5.78762	7.13913e-09	3.49525e-07
Herpud1	1613.64	0.999755	1.99966	0.17277	5.78663	7.18115e-09	3.50624e-07
Sox9	214.717	2.88244	7.37397	0.498811	5.77863	7.53107e-09	3.6671e-07
9530082P21Rik	184.869	-1.3979	0.379481	0.241934	-5.77803	7.55794e-09	3.67021e-07
Ppp1r13b	1167.83	-0.906009	0.533659	0.156922	-5.77361	7.75893e-09	3.75763e-07
Kcnab3	41.9461	-1.78619	0.289937	0.309499	-5.77123	7.86952e-09	3.80091e-07
Clec4e	23.7424	3.60825	12.1953	0.625281	5.77061	7.8986e-09	3.80471e-07
Tff2	5856.77	3.55994	11.7937	0.616964	5.77009	7.92284e-09	3.80615e-07
Dpagt1	363.631	0.637109	1.55521	0.110438	5.76894	7.97723e-09	3.82203e-07
AI662270	83.0011	1.56381	2.95634	0.271168	5.76695	8.07194e-09	3.8571e-07
Rnd1	57.1014	1.94413	3.84804	0.337282	5.76409	8.2101e-09	3.91268e-07
Fam98b	441.834	0.581844	1.49676	0.101018	5.7598	8.42151e-09	4.00278e-07
Mpp1	554.404	-0.591428	0.663685	0.102762	-5.75531	8.64834e-09	4.09973e-07
Gorasp1	387.021	-0.555665	0.680344	0.0965722	-5.75387	8.72207e-09	4.12377e-07
Rasgrp4	56.2497	1.20665	2.308	0.209761	5.75249	8.79408e-09	4.14687e-07
A330049M08Rik	44.6839	2.82332	7.07791	0.491339	5.74619	9.12781e-09	4.29295e-07
Klhdc8a	32.0527	1.9727	3.92501	0.343518	5.74263	9.32165e-09	4.37264e-07
Kank1	1389.37	-0.715328	0.609067	0.124851	-5.72946	1.0075e-08	4.7137e-07
Lingo2	2.49727	-3.1149	0.115431	0.544105	-5.72481	1.03547e-08	4.83191e-07
Kif21a	1021.74	-1.32901	0.398041	0.232169	-5.72432	1.03848e-08	4.83338e-07
Best2	16.3258	2.80151	6.97171	0.489749	5.7203	1.06337e-08	4.93641e-07
Slc5a5	389.891	3.29653	9.82547	0.576819	5.71501	1.09698e-08	5.07927e-07
Cyp3a11	108.818	-3.68743	0.0776201	0.64584	-5.7095	1.13309e-08	5.23294e-07
Kcnj2	216.416	1.29686	2.45694	0.227194	5.70818	1.14193e-08	5.26023e-07
Ncf1	118.45	1.71578	3.28475	0.300848	5.70315	1.17612e-08	5.4038e-07
Slc24a6	559.142	0.803965	1.74589	0.141105	5.69764	1.21477e-08	5.56711e-07
Ccl20	35.9621	3.05971	8.33803	0.537929	5.68793	1.28587e-08	5.87792e-07
Csrnp3	10.2432	2.26758	4.81515	0.398806	5.68593	1.30103e-08	5.9321e-07
Wfdc15b	33.4781	3.09932	8.57013	0.545517	5.68143	1.3357e-08	6.07474e-07
Cd84	68.4644	1.48665	2.80238	0.262061	5.67292	1.40384e-08	6.36846e-07
1700016M24Rik	7.86853	-1.97445	0.254468	0.348106	-5.67197	1.41167e-08	6.37172e-07
Stc2	174.214	1.85914	3.6279	0.327768	5.67211	1.41047e-08	6.37172e-07
Ltc4s	52.4026	1.96724	3.9102	0.346881	5.67124	1.41771e-08	6.38289e-07
Akap4	1.45983	-2.83578	0.14007	0.500102	-5.6704	1.42462e-08	6.39792e-07
Asb8	367.632	0.502104	1.41628	0.0885875	5.6679	1.44562e-08	6.47603e-07
Sbds	896.975	0.324941	1.25261	0.0573384	5.66707	1.45257e-08	6.49093e-07
Irg1	28.573	3.50826	11.3787	0.619476	5.66328	1.48505e-08	6.61957e-07
Gm10768	7.71751	-3.45234	0.0913569	0.609713	-5.66224	1.49406e-08	6.62673e-07
Gpsm3	130.138	1.24973	2.37797	0.220697	5.66266	1.49048e-08	6.62673e-07
Tagln2	3939.1	1.49818	2.82485	0.264736	5.65913	1.52139e-08	6.7313e-07
Krt12	38.031	1.75314	3.37092	0.309883	5.65743	1.53653e-08	6.78154e-07
Pik3c2g	28.7339	2.42795	5.3813	0.429372	5.65467	1.56146e-08	6.87464e-07
Ccnjl	29.016	-1.41859	0.374079	0.251246	-5.64621	1.64025e-08	7.20381e-07
Mrps6	370.432	-0.85682	0.552168	0.151813	-5.64392	1.66223e-08	7.28251e-07
Miat	35.7151	1.77014	3.41086	0.313944	5.63839	1.71646e-08	7.50175e-07
Cobl	784.952	-1.42428	0.372606	0.253209	-5.6249	1.85612e-08	8.09241e-07
Slc2a2	15.7553	-3.67397	0.0783475	0.653585	-5.62125	1.89578e-08	8.24528e-07
Dpep3	3.3393	2.89473	7.43702	0.515228	5.61834	1.92802e-08	8.3652e-07
Clec2h	110.947	-3.68097	0.0779684	0.655528	-5.61527	1.96257e-08	8.49452e-07
Aldh1a3	313.579	2.74386	6.69862	0.488939	5.61187	2.0015e-08	8.64216e-07
4921531C22Rik	113.236	-1.51195	0.350638	0.269456	-5.6111	2.0105e-08	8.66011e-07
Ppfibp2	910.767	-1.0718	0.475724	0.191082	-5.60913	2.03348e-08	8.73811e-07
Krt15	767.61	-1.81882	0.283452	0.324469	-5.60554	2.07605e-08	8.89969e-07
AI504432	30.8684	1.37398	2.59184	0.245279	5.60168	2.12282e-08	9.04133e-07
Ctsh	719.331	1.37179	2.58792	0.244894	5.60157	2.12423e-08	9.04133e-07
Gal3st4	239.047	-1.7898	0.289212	0.319491	-5.60204	2.11848e-08	9.04133e-07
Lysmd4	178.2	-0.556782	0.679817	0.0994378	-5.5993	2.15225e-08	9.1389e-07
Clnk	5.86918	2.47183	5.54748	0.441557	5.59799	2.16852e-08	9.18623e-07
H2-DMb2	31.5708	2.01026	4.02854	0.359183	5.59675	2.18403e-08	9.2301e-07
Cyp3a57	1.76901	-3.16053	0.111837	0.564812	-5.59573	2.19695e-08	9.26284e-07
Sis	156.743	-3.67167	0.0784725	0.656437	-5.59333	2.22759e-08	9.36999e-07
Ccdc9	1058.51	0.671993	1.59327	0.120159	5.59252	2.23801e-08	9.38847e-07
Osgin1	977.625	-1.43131	0.370794	0.255949	-5.59217	2.24246e-08	9.38847e-07
Cd274	85.6479	1.64791	3.13378	0.294839	5.58918	2.28151e-08	9.52968e-07
Plin2	1151.9	-1.0925	0.468947	0.195681	-5.58308	2.36302e-08	9.80162e-07
Ptprcap	59.4756	1.85037	3.60593	0.331394	5.58361	2.35579e-08	9.80162e-07
Rap2a	304.802	0.577929	1.4927	0.103514	5.58308	2.36301e-08	9.80162e-07
Il17c	14.3974	3.42641	10.7511	0.613875	5.58161	2.383e-08	9.86164e-07
Hoxc5	704.741	-1.44333	0.367719	0.258617	-5.58093	2.39232e-08	9.8774e-07
Bfsp1	39.162	1.15543	2.2275	0.207081	5.5796	2.41074e-08	9.93057e-07
Slc1a4	536.909	-1.37286	0.386125	0.246204	-5.5761	2.45972e-08	1.01091e-06
Spink3	14.3378	-2.65218	0.15908	0.475899	-5.57298	2.50423e-08	1.02685e-06
Bcl10	519.186	0.885961	1.848	0.159074	5.56948	2.55503e-08	1.04291e-06
Scd2	4350.28	1.48157	2.79252	0.265999	5.56984	2.54969e-08	1.04291e-06
Acer2	345.565	-1.23477	0.42491	0.221946	-5.5634	2.64572e-08	1.07503e-06
Gm11428	85.6052	2.42579	5.37322	0.436009	5.56362	2.64242e-08	1.07503e-06
Coro1a	491.72	1.77541	3.42334	0.319267	5.56088	2.6842e-08	1.08819e-06
H2-K1	9332.05	1.19195	2.28461	0.214568	5.55511	2.77437e-08	1.12221e-06
2410004I01Rik	8.01741	-1.9132	0.265503	0.344887	-5.54732	2.90087e-08	1.17074e-06
Sned1	26.3449	-1.48476	0.357308	0.267928	-5.54163	2.99663e-08	1.20666e-06
Slc5a11	12.0156	-3.24617	0.105391	0.586319	-5.53653	3.08527e-08	1.23957e-06
Snn	383.109	-0.910988	0.531821	0.164601	-5.53453	3.12056e-08	1.25095e-06
Hmgcs1	76.0881	1.85346	3.61367	0.334938	5.53376	3.13443e-08	1.2537e-06
Nxnl2	14.8725	2.55995	5.89688	0.462676	5.53292	3.14936e-08	1.25687e-06
1600002H07Rik	245.066	-1.26433	0.416293	0.228527	-5.53251	3.15681e-08	1.25704e-06
Ptprj	200.221	1.27787	2.4248	0.231051	5.53069	3.18976e-08	1.26735e-06
Plcxd2	184.816	-1.95272	0.258329	0.353256	-5.52778	3.24309e-08	1.28285e-06
Zfp282	429.526	0.824393	1.77079	0.149135	5.52784	3.24204e-08	1.28285e-06
Il15	122.77	-1.10196	0.465883	0.199413	-5.52601	3.27587e-08	1.29296e-06
Nudt17	45.4566	-0.874374	0.545491	0.158364	-5.52128	3.36538e-08	1.32537e-06
Srgap2	734.931	-1.21299	0.431375	0.219738	-5.52015	3.38702e-08	1.33096e-06
Tnni1	11.3371	-1.20772	0.432952	0.21886	-5.51825	3.4239e-08	1.34251e-06
Mlf2	3741.21	-0.461746	0.726107	0.0837164	-5.5156	3.47592e-08	1.35994e-06
Zhx3	78.8029	-0.888986	0.539993	0.161243	-5.51334	3.52084e-08	1.37451e-06
Mme	37.5033	-3.41284	0.0938929	0.619334	-5.5105	3.57817e-08	1.39385e-06
Snx29	31.7065	-1.14873	0.451021	0.208496	-5.50962	3.59609e-08	1.39779e-06
Hs6st1	814.093	0.711586	1.6376	0.129306	5.50311	3.73156e-08	1.44731e-06
Aldob	301.237	-3.48463	0.089335	0.634016	-5.49612	3.88236e-08	1.50255e-06
Ces1b	39.5983	-2.07651	0.237087	0.378302	-5.48903	4.04154e-08	1.56078e-06
Elovl6	3577.66	-1.70818	0.306046	0.311289	-5.48745	4.07784e-08	1.56861e-06
Pex11a	145.755	-0.85929	0.551224	0.156614	-5.48668	4.09547e-08	1.56861e-06
Smpdl3a	893.283	1.3481	2.54576	0.245685	5.48709	4.08606e-08	1.56861e-06
Sumf2	298.819	-0.780232	0.582273	0.142206	-5.48663	4.09681e-08	1.56861e-06
Cd300lf	48.783	3.31718	9.96715	0.604872	5.4841	4.15573e-08	1.58777e-06
Hmha1	375.674	1.37237	2.58895	0.250338	5.48206	4.20392e-08	1.60277e-06
Galnt3	356.591	1.39761	2.63465	0.255144	5.47774	4.30803e-08	1.63897e-06
Bglap-rs1	663.57	-1.87389	0.272836	0.342142	-5.47696	4.32706e-08	1.64272e-06
Ucp1	8.23011	-2.40803	0.188413	0.439972	-5.47313	4.42145e-08	1.67501e-06
Lif	43.4835	1.8711	3.6581	0.341982	5.47133	4.46661e-08	1.68855e-06
Pabpc1l	10.9285	1.36693	2.57921	0.249955	5.4687	4.53338e-08	1.71018e-06
Fam20a	117.763	1.68546	3.21642	0.308239	5.46802	4.55094e-08	1.7132e-06
Rnpep	1622.96	0.802003	1.74352	0.146956	5.45745	4.8302e-08	1.81452e-06
Crybg3	847.604	-0.557763	0.679355	0.102303	-5.45209	4.97813e-08	1.86618e-06
Abp1	69.641	-3.55595	0.0850262	0.652927	-5.44616	5.14677e-08	1.92537e-06
Btnl2	25.3757	-3.31152	0.100724	0.608367	-5.4433	5.23033e-08	1.95213e-06
C1qtnf1	601.886	-1.38831	0.382013	0.255065	-5.44296	5.24011e-08	1.95213e-06
Alpl	154.627	2.09039	4.25864	0.384365	5.43856	5.37126e-08	1.99684e-06
1500015A07Rik	100.288	0.740875	1.67119	0.136312	5.43514	5.47542e-08	2.03135e-06
Acaa2	3793.83	-0.945949	0.519088	0.174306	-5.42693	5.73325e-08	2.1226e-06
Gm4792	5.97179	-1.89675	0.268548	0.349846	-5.42166	5.90474e-08	2.18159e-06
Cyp26b1	512.257	-1.7084	0.306	0.315178	-5.42042	5.94602e-08	2.19232e-06
Tlr4	96.273	1.23283	2.35028	0.227465	5.41987	5.96422e-08	2.19451e-06
BC055004	14.0902	2.04913	4.13858	0.378283	5.41694	6.0628e-08	2.22621e-06
Ppcs	281.004	-0.740976	0.598335	0.136818	-5.41577	6.10241e-08	2.23618e-06
Sirpb1a	5.16935	2.6434	6.24801	0.488226	5.41429	6.15324e-08	2.2502e-06
Pja1	931.533	-0.397447	0.759201	0.0734513	-5.41102	6.26655e-08	2.28697e-06
Fam76b	334.521	0.432105	1.3492	0.0798752	5.40975	6.31134e-08	2.2975e-06
Gramd3	1058.48	-1.21375	0.431146	0.224375	-5.40947	6.32104e-08	2.2975e-06
Tnfaip2	2368.84	1.73288	3.32391	0.320527	5.40635	6.43238e-08	2.33323e-06
Map2k3	2043.16	-1.10213	0.465829	0.203904	-5.40513	6.47602e-08	2.34432e-06
Rpusd3	93.2239	-0.499508	0.707348	0.0924632	-5.40223	6.58157e-08	2.37773e-06
Pcgf5	103.817	0.476083	1.39096	0.0881643	5.39996	6.6657e-08	2.40242e-06
Zfp711	13.1634	1.66085	3.16203	0.307585	5.39966	6.67674e-08	2.40242e-06
5330413P13Rik	1.69203	-2.6757	0.156507	0.495808	-5.39664	6.79005e-08	2.43829e-06
Avil	486.339	2.85897	7.25498	0.530028	5.394	6.89053e-08	2.46943e-06
Defb14	930.487	2.30563	4.94383	0.427567	5.39244	6.95077e-08	2.48605e-06
1110002B05Rik	953.764	1.05098	2.07194	0.194941	5.3913	6.99486e-08	2.49683e-06
Kctd14	89.4015	2.20232	4.60219	0.408558	5.39047	7.02736e-08	2.49848e-06
Wisp2	10.8518	2.87656	7.34396	0.533628	5.39056	7.02369e-08	2.49848e-06
Slc27a6	9.25291	2.27417	4.83718	0.421919	5.39005	7.04394e-08	2.49941e-06
Dhrs3	1600.1	-0.717053	0.608339	0.133201	-5.38322	7.31638e-08	2.59095e-06
Per1	905.772	1.42053	2.67683	0.26397	5.38138	7.3917e-08	2.61246e-06
Gm16515	371.135	-1.10224	0.465794	0.204839	-5.38099	7.40772e-08	2.61297e-06
Dab1	257.886	-2.1687	0.222412	0.403469	-5.37512	7.65302e-08	2.69419e-06
Fbp2	600.423	-1.20866	0.432669	0.22527	-5.36541	8.07668e-08	2.83777e-06
E330009J07Rik	67.3874	1.54809	2.92429	0.288573	5.36462	8.11178e-08	2.84452e-06
Ccnd1	1338.15	-0.88074	0.543089	0.164204	-5.3637	8.15365e-08	2.85362e-06
Cnr2	11.2537	1.91508	3.77134	0.357278	5.36018	8.31373e-08	2.90397e-06
Impa2	391.264	-0.83479	0.560665	0.155777	-5.35889	8.37359e-08	2.91352e-06
Otud1	561.83	-1.09344	0.468643	0.20403	-5.35919	8.35941e-08	2.91352e-06
Ada	4259.37	-2.38219	0.191818	0.444778	-5.3559	8.51316e-08	2.95634e-06
F3	222.673	1.5558	2.93996	0.290682	5.35222	8.68803e-08	3.01124e-06
Ccl22	41.4284	2.04644	4.13087	0.382617	5.34854	8.86663e-08	3.0672e-06
Prss36	112.328	-0.909058	0.532533	0.17009	-5.34458	9.06274e-08	3.129e-06
2310044G17Rik	499.097	-0.49073	0.711665	0.0918285	-5.34398	9.09256e-08	3.13326e-06
Fbxw8	865.224	-0.45552	0.729247	0.0853178	-5.33909	9.34127e-08	3.21279e-06
Cdx2	3.32149	-3.01644	0.123583	0.565201	-5.33694	9.4526e-08	3.24485e-06
Bcl2a1d	13.3868	2.16631	4.48875	0.406104	5.33438	9.58739e-08	3.28483e-06
Stx5a	835.823	-0.49345	0.710324	0.0925508	-5.33167	9.73153e-08	3.32785e-06
Ptpn2	401.241	0.479656	1.39441	0.0899812	5.33062	9.78763e-08	3.34066e-06
Dbx2	24.1523	1.94806	3.85856	0.365566	5.3289	9.88115e-08	3.36617e-06
Cps1	15.9775	-3.46575	0.090512	0.650601	-5.327	9.98491e-08	3.38863e-06
Scn5a	26.2759	-1.38306	0.383404	0.259628	-5.3271	9.97958e-08	3.38863e-06
Cebpd	653.345	1.58661	3.00344	0.297975	5.32466	1.01144e-07	3.42608e-06
Mmp3	77.7512	2.75633	6.75675	0.51785	5.32264	1.02274e-07	3.45783e-06
Csf2rb	208.972	1.37374	2.59142	0.258252	5.31938	1.04119e-07	3.51359e-06
Znrf1	921.765	0.556611	1.47081	0.10467	5.31778	1.0504e-07	3.53801e-06
Tpp1	1449.1	-0.436392	0.73898	0.0820693	-5.31736	1.05284e-07	3.53955e-06
Adm	97.5188	-1.18912	0.438569	0.223646	-5.31699	1.055e-07	3.54018e-06
Ankrd13c	421.305	-0.95645	0.515323	0.17994	-5.31538	1.06436e-07	3.56491e-06
Mtmr3	974.939	-0.538708	0.688387	0.101519	-5.30646	1.11775e-07	3.73676e-06
Sorbs1	3002.78	-1.02545	0.491258	0.193311	-5.30465	1.12891e-07	3.76703e-06
Clcc1	575.593	-0.634746	0.644054	0.1197	-5.30281	1.14036e-07	3.79817e-06
Gm5077	5.31544	2.40579	5.29927	0.454154	5.29731	1.17518e-07	3.90689e-06
Mcpt2	74.0708	3.28424	9.74216	0.620105	5.29627	1.18192e-07	3.92199e-06
Muc5b	261.274	3.3516	10.2078	0.633039	5.29446	1.19371e-07	3.95379e-06
4930412O13Rik	14.0975	-1.95348	0.258193	0.369013	-5.29378	1.19813e-07	3.96111e-06
B4galt3	519.089	0.529888	1.44382	0.100119	5.29257	1.20606e-07	3.98e-06
2010107G12Rik	82.4452	1.97546	3.93253	0.373348	5.2912	1.21518e-07	4.00273e-06
Gpr128	11.4921	-3.29607	0.101808	0.622983	-5.29079	1.21792e-07	4.00439e-06
Ing2	201.618	0.591256	1.50656	0.111765	5.29018	1.22196e-07	4.01031e-06
Dpcr1	4198.24	3.16363	8.96081	0.598446	5.2864	1.24744e-07	4.07899e-06
Gstp2	275.601	-1.4143	0.375193	0.267529	-5.28651	1.24673e-07	4.07899e-06
Kbtbd4	265.991	-0.801052	0.573931	0.151624	-5.28316	1.26975e-07	4.14439e-06
Gm13177	63.446	-2.48225	0.178966	0.469953	-5.28191	1.27845e-07	4.16519e-06
Lrp10	2510.54	-0.687312	0.62101	0.130141	-5.28129	1.2828e-07	4.17178e-06
Snx16	163.974	-0.985293	0.505123	0.186592	-5.28046	1.2886e-07	4.18304e-06
Mlph	548.066	3.04265	8.24002	0.576508	5.27772	1.30801e-07	4.23839e-06
Rgs1	51.6115	2.44922	5.46122	0.464552	5.27223	1.34777e-07	4.35933e-06
Lrrfip1	1672.87	-0.507216	0.703579	0.0963147	-5.26624	1.39247e-07	4.49579e-06
Nwd1	6.63524	-1.72429	0.302648	0.32747	-5.26549	1.39816e-07	4.50605e-06
Hnrnpa2b1	8284.75	0.539327	1.45329	0.102435	5.26509	1.40119e-07	4.5077e-06
F2rl2	7.24111	2.29294	4.90053	0.435537	5.26462	1.40478e-07	4.51116e-06
Ptpn22	54.0279	1.81264	3.51285	0.34448	5.26196	1.42527e-07	4.56319e-06
Trim2	386.807	-1.37101	0.386621	0.260556	-5.26186	1.42608e-07	4.56319e-06
Pou2f2	62.6555	1.53099	2.88983	0.29128	5.25607	1.47166e-07	4.69231e-06
Sla	68.1059	1.86343	3.63872	0.354526	5.25611	1.47132e-07	4.69231e-06
Slc25a38	219.11	0.393563	1.31363	0.0749118	5.25369	1.49083e-07	4.74496e-06
Vill	438.899	2.90014	7.46499	0.552337	5.25067	1.51545e-07	4.81478e-06
Bbc3	103.83	0.791276	1.7306	0.150762	5.24849	1.53347e-07	4.8634e-06
Clec4d	27.4538	3.16738	8.98413	0.60378	5.24591	1.55509e-07	4.91457e-06
Ptk2b	821.375	0.454065	1.36989	0.086555	5.24597	1.55465e-07	4.91457e-06
Gabarapl2	807.407	-0.913574	0.530868	0.174237	-5.24327	1.57755e-07	4.97677e-06
Sept3	12.9203	1.38605	2.61363	0.264522	5.23985	1.60711e-07	5.06111e-06
Cubn	8.78224	-2.95591	0.128879	0.564205	-5.23907	1.6139e-07	5.0736e-06
Cyp3a25	35.1544	-3.43892	0.0922106	0.656472	-5.23849	1.61892e-07	5.08047e-06
Myo7b	41.1484	-3.431	0.0927184	0.655322	-5.23559	1.64456e-07	5.14291e-06
Tubal3	6.92186	-3.43713	0.0923256	0.656456	-5.23588	1.642e-07	5.14291e-06
Zmynd15	62.1455	1.19419	2.28816	0.228178	5.23359	1.66249e-07	5.18992e-06
Rab13	152.255	0.535418	1.44936	0.102329	5.23229	1.67421e-07	5.21743e-06
Spns2	2386.38	-1.5314	0.345942	0.292815	-5.22992	1.69586e-07	5.27571e-06
Slc31a2	710.48	-0.78737	0.579399	0.150577	-5.22904	1.70394e-07	5.29166e-06
Tnfrsf9	46.2872	2.48146	5.58463	0.474834	5.22595	1.73262e-07	5.37143e-06
Sp110	107.264	1.07673	2.10924	0.206369	5.21748	1.81377e-07	5.61328e-06
Ethe1	1369.67	-0.722765	0.605935	0.138576	-5.21566	1.83168e-07	5.65894e-06
Kremen2	117.785	-1.59471	0.331088	0.305879	-5.21355	1.85264e-07	5.69424e-06
Osbpl1a	1240.74	-1.4081	0.376809	0.270077	-5.21369	1.85125e-07	5.69424e-06
Reep3	1217.71	-0.333662	0.79352	0.0639932	-5.21403	1.84781e-07	5.69424e-06
H2-Ob	33.8647	2.20826	4.62118	0.423588	5.21323	1.85583e-07	5.69427e-06
Ces1f	2693.87	-2.25441	0.209582	0.432534	-5.2121	1.86718e-07	5.71933e-06
Nfkb1	1064.69	1.04121	2.05795	0.199899	5.20868	1.90186e-07	5.81561e-06
Chi3l3	9.8919	2.69652	6.48238	0.517962	5.20602	1.92932e-07	5.88953e-06
Klhl5	373.967	-0.429899	0.742314	0.082587	-5.20541	1.93566e-07	5.89883e-06
Fam162a	4507.94	1.47105	2.77224	0.282652	5.20446	1.94561e-07	5.91908e-06
H2-M2	42.041	1.49101	2.81086	0.286744	5.1998	1.99501e-07	6.0591e-06
2010106E10Rik	7.12623	-3.41286	0.0938913	0.656423	-5.19918	2.00167e-07	6.06903e-06
Plau	843.518	1.20602	2.307	0.23202	5.1979	2.01548e-07	6.10056e-06
Cldn18	1428.36	3.18705	9.10749	0.613197	5.19744	2.02056e-07	6.10564e-06
Ces1e	49.0165	2.126	4.36507	0.409167	5.19593	2.03699e-07	6.14492e-06
Sit1	10.5384	1.82232	3.53648	0.351241	5.18822	2.12315e-07	6.39408e-06
Abhd1	62.2769	-1.01372	0.495266	0.195633	-5.18176	2.19802e-07	6.59738e-06
Lingo4	5.63679	2.31814	4.98688	0.447346	5.18199	2.19535e-07	6.59738e-06
Rhof	412.572	-1.35265	0.391573	0.261211	-5.17836	2.23847e-07	6.70756e-06
Tm4sf20	7.01991	-3.16325	0.111626	0.611005	-5.17714	2.25319e-07	6.74038e-06
Slc22a23	1442.24	-1.08972	0.469852	0.210703	-5.17184	2.31797e-07	6.9226e-06
Wdfy4	69.4841	1.78779	3.45285	0.345719	5.17121	2.3258e-07	6.93445e-06
Nudt7	280.432	-0.953742	0.516291	0.184501	-5.16931	2.34962e-07	6.99383e-06
Slc5a10	8.26417	2.36356	5.14638	0.457385	5.16755	2.37186e-07	7.04831e-06
Il18r1	75.3059	2.0462	4.13018	0.39614	5.16535	2.39985e-07	7.10921e-06
Pde1c	37.7828	2.82549	7.08854	0.547011	5.16532	2.40029e-07	7.10921e-06
Slc30a10	6.32615	-3.38908	0.095452	0.656485	-5.16246	2.4372e-07	7.20664e-06
Ifi204	135.78	1.97593	3.93382	0.382955	5.1597	2.47342e-07	7.30168e-06
Tnfrsf21	768.325	1.26743	2.40732	0.245675	5.15897	2.48308e-07	7.31813e-06
Ngb	132.936	-1.76812	0.293591	0.342826	-5.15749	2.50286e-07	7.36433e-06
Apbb1ip	87.911	1.48515	2.79946	0.288155	5.15399	2.54998e-07	7.47842e-06
C030034L19Rik	8.70016	1.94548	3.85166	0.377467	5.15404	2.54933e-07	7.47842e-06
Nptx1	11.7045	-1.73392	0.300634	0.336512	-5.15262	2.56869e-07	7.52096e-06
Ids	1103	0.750948	1.6829	0.145797	5.15066	2.59572e-07	7.58583e-06
Srp68	1679.8	-0.621812	0.649854	0.120731	-5.1504	2.59931e-07	7.58583e-06
Rpusd1	116.73	-0.505712	0.704313	0.0982639	-5.14647	2.65435e-07	7.73386e-06
Sell	19.4429	2.84363	7.17826	0.552839	5.14369	2.69387e-07	7.83627e-06
Nlrp6	23.0613	-2.91012	0.133035	0.565921	-5.14227	2.71443e-07	7.8833e-06
Ccr9	23.9616	1.54632	2.92072	0.30092	5.13866	2.76708e-07	8.02318e-06
Snx10	158.412	1.19357	2.28717	0.232485	5.13394	2.83739e-07	8.21376e-06
Krt42	4.66785	2.91821	7.5591	0.568658	5.13176	2.87048e-07	8.29616e-06
Ttc36	26.8591	1.77906	3.43203	0.346788	5.13012	2.89562e-07	8.35534e-06
Ttll1	129.889	-0.848493	0.555364	0.165445	-5.12856	2.9197e-07	8.41127e-06
Prom1	849.91	3.02636	8.14751	0.590459	5.12543	2.96852e-07	8.53818e-06
B4galt1	1158.2	0.742825	1.67345	0.145036	5.12166	3.0285e-07	8.69674e-06
Nfkbil1	291.243	0.579938	1.49478	0.113274	5.11979	3.05882e-07	8.76975e-06
Map1lc3b	1907.88	-0.419712	0.747574	0.0820271	-5.11674	3.10859e-07	8.89821e-06
Upp1	358.359	2.4073	5.30481	0.470633	5.11503	3.13697e-07	8.96512e-06
6720468P15Rik	4.86056	3.01559	8.08691	0.589783	5.11305	3.17001e-07	9.04512e-06
Fam158a	287.735	-1.162	0.446891	0.227288	-5.11248	3.17956e-07	9.05796e-06
Ecm1	7507.24	-1.07891	0.473387	0.211187	-5.10877	3.24255e-07	9.22275e-06
Rgs12	2133.27	1.20739	2.3092	0.236362	5.10825	3.25148e-07	9.23348e-06
Plscr1	259.026	1.75377	3.3724	0.343368	5.10756	3.26341e-07	9.25269e-06
Phlpp1	237.535	-0.514695	0.699941	0.100791	-5.10657	3.2806e-07	9.28674e-06
Sash3	62.7592	1.55956	2.94763	0.305542	5.10422	3.32158e-07	9.38793e-06
A230050P20Rik	185.333	1.10483	2.15074	0.216499	5.10318	3.33999e-07	9.42508e-06
AA467197	259.596	2.71912	6.58473	0.532884	5.10266	3.34909e-07	9.4359e-06
Cd37	89.7225	1.92227	3.79019	0.37724	5.09562	3.47606e-07	9.77825e-06
Scn3a	11.0644	1.25384	2.38476	0.246115	5.09453	3.49604e-07	9.81905e-06
Hs3st1	175.989	1.47322	2.7764	0.289294	5.09246	3.53442e-07	9.91131e-06
Ddhd2	365.941	-0.901226	0.535432	0.177073	-5.08957	3.58883e-07	1.00482e-05
Hrnr	3358.13	-2.13388	0.227844	0.419394	-5.08801	3.61849e-07	1.01154e-05
4930572J05Rik	223.039	0.60946	1.52569	0.119897	5.08319	3.71148e-07	1.03437e-05
Cldn23	246.555	-1.74083	0.299198	0.342469	-5.08318	3.7117e-07	1.03437e-05
Fes	255.356	1.02927	2.04099	0.202499	5.08284	3.71835e-07	1.03461e-05
Nhsl1	349.641	-0.883085	0.542207	0.173752	-5.08244	3.72612e-07	1.03517e-05
Pdzd2	819.152	-1.04299	0.485321	0.205283	-5.08074	3.75961e-07	1.04285e-05
Sipa1l1	674.956	-0.724414	0.605243	0.14262	-5.07933	3.78758e-07	1.04588e-05
Slc3a2	2365.32	0.726988	1.65518	0.143127	5.07931	3.78802e-07	1.04588e-05
Slc46a1	339.248	-1.36299	0.388775	0.268339	-5.07938	3.78675e-07	1.04588e-05
Clec4n	27.9932	2.07842	4.22343	0.409223	5.07893	3.79568e-07	1.04638e-05
Mgat4b	930.619	0.760564	1.69415	0.149903	5.0737	3.90156e-07	1.07392e-05
Aldh1a7	1476.22	-1.44827	0.36646	0.285518	-5.07244	3.92754e-07	1.07941e-05
Amhr2	28.7524	1.22696	2.34074	0.241964	5.07084	3.96063e-07	1.08684e-05
Hook3	730.796	-0.63635	0.643339	0.125536	-5.06907	3.99773e-07	1.09367e-05
Lpin2	756.701	-1.13532	0.455233	0.223968	-5.06913	3.99642e-07	1.09367e-05
Prelid2	45.0317	2.21158	4.63184	0.436323	5.06868	4.00582e-07	1.09421e-05
Arg1	1856.91	2.0931	4.26664	0.413034	5.06762	4.02814e-07	1.0953e-05
Grpel2	452.593	0.731713	1.66061	0.144375	5.06815	4.01693e-07	1.0953e-05
Sult1c2	605.614	3.15763	8.9236	0.623097	5.06763	4.02794e-07	1.0953e-05
Tmem56	168.28	-1.32964	0.397867	0.262422	-5.06681	4.0453e-07	1.0983e-05
Cd40	18.8208	1.51497	2.85793	0.299128	5.06462	4.09214e-07	1.10934e-05
Cdh4	73.6657	-1.36772	0.387502	0.270547	-5.05541	4.29472e-07	1.16249e-05
Slc6a3	2.71223	-2.66249	0.157947	0.527071	-5.05149	4.38384e-07	1.18346e-05
Vsig10	240.986	0.696047	1.62006	0.137792	5.05142	4.3854e-07	1.18346e-05
Gm9733	3.15781	3.0445	8.25062	0.603338	5.0461	4.50929e-07	1.21324e-05
Stap1	10.3834	2.01815	4.05065	0.399944	5.0461	4.50924e-07	1.21324e-05
Crtc2	685.168	0.382168	1.3033	0.075746	5.04539	4.52596e-07	1.2159e-05
Skil	507.92	0.89198	1.85572	0.176815	5.04472	4.54193e-07	1.21837e-05
Anxa10	1542.98	3.0952	8.54568	0.613848	5.04228	4.60011e-07	1.23213e-05
Ubl3	1761.6	-0.886535	0.540912	0.176104	-5.03416	4.79959e-07	1.28364e-05
Ccr1	67.2837	2.00531	4.01474	0.398384	5.03361	4.81332e-07	1.28539e-05
Ddit4	593.187	0.912575	1.8824	0.181353	5.03204	4.85285e-07	1.2921e-05
Golm1	1134.22	2.78394	6.8873	0.553213	5.03231	4.84611e-07	1.2921e-05
Cspg5	22.137	-1.32739	0.398489	0.263852	-5.03081	4.88424e-07	1.29789e-05
Treml2	8.85133	2.78417	6.88843	0.553446	5.03061	4.8891e-07	1.29789e-05
Hif1a	2238.58	1.36835	2.58175	0.272116	5.02856	4.94182e-07	1.30995e-05
Tmem218	135.907	0.691121	1.61454	0.137478	5.02716	4.97808e-07	1.31761e-05
Rem2	24.6549	-1.74555	0.298221	0.347785	-5.01904	5.1931e-07	1.3725e-05
Entpd5	2682.36	-1.15472	0.449152	0.230097	-5.01842	5.20973e-07	1.37486e-05
Acot5	5.41622	-1.92082	0.264105	0.382864	-5.01697	5.24927e-07	1.38326e-05
Cyp4f18	58.695	1.78567	3.44778	0.356327	5.01132	5.40577e-07	1.42241e-05
Sult1e1	63.5503	-3.09285	0.117209	0.61776	-5.00656	5.54118e-07	1.4559e-05
Nipa1	93.4012	-0.451855	0.731102	0.0903224	-5.00269	5.65353e-07	1.48324e-05
Dync1li2	1149.3	0.330015	1.25703	0.0659851	5.00135	5.693e-07	1.49142e-05
Mapk6	925.856	1.00505	2.00701	0.201057	4.9988	5.76882e-07	1.50907e-05
Gck	89.6663	1.85953	3.6289	0.37242	4.99311	5.94147e-07	1.55197e-05
Ncf2	124.075	1.47757	2.78479	0.295954	4.99257	5.95815e-07	1.55406e-05
Dnaja4	361.068	-0.63806	0.642577	0.12785	-4.99069	6.01641e-07	1.56058e-05
Fut9	51.8814	3.06288	8.35639	0.613627	4.99144	5.99319e-07	1.56058e-05
Mthfd1l	101.032	0.952976	1.93586	0.190936	4.99108	6.00412e-07	1.56058e-05
Vav1	95.943	1.31428	2.48677	0.263348	4.99064	6.01797e-07	1.56058e-05
Hgfac	143.283	2.63427	6.20862	0.52814	4.98783	6.10607e-07	1.58114e-05
[truncated: 22,591 more rows]

## Sheet: Upregulated
Supplementary Table 3. DEGs Tumor FS VS Control FS (outliers are excluded).
[truncated: 1,276 more rows]

[truncated: 1 more sheets: Downregulated]
