# Supplementary material for: Probing Field Cancerization in the Gastrointestinal Tract Using a Hybrid Raman and Partial Wave Spectroscopy Microscope
Source: Anal Chem. 2025 Jun 11;97(24):12642–53. doi: 10.1021/acs.analchem.5c00954 (PMC12199223; doi:10.1021/acs.analchem.5c00954)
Supplement: Supplementary file 5 [file ac5c00954_si_005.xlsx]

## Sheet: Normalised counts
Supplementary Table 4. DEGs APC-NT vs Control
	157-S.txt	158-S.txt	160-S.txt	161-S.txt	163-S.txt	164-S.txt	171-S.tabular	172-S.tabular	176-S.tabular	177-S.tabular	178-S.tabular	179-S.tabular	180-S.tabular	181-S.tabular	182-S.tabular	183-S.tabular	187-S.tabular	188-S.tabular	189-S.tabular	134-S.txt	138-S.txt	144-S.txt	145-S.txt	150-S.txt	152-S.txt	166-S.tabular	167-S.tabular	168-S.tabular	173-S.tabular	174-S.tabular	184-S.tabular
0610007C21Rik	674.511	630.748	601.823	594.734	554.204	549.727	567.268	648.205	526.056	496.583	487.683	547.576	499.305	577.306	387.18	552.674	603.594	538.549	617.936	658.887	699.006	579.79	670.177	566.615	723.887	629.076	484.023	538.515	516.861	527.937	706.379
0610007L01Rik	484.959	480.519	517.192	641.984	553.649	499.644	523.434	544.679	612.176	642.637	593.662	605.726	624.131	680.83	557.359	653.251	626.999	654.312	586.42	595.475	501.513	639.022	628.365	596.312	825.232	651.486	715.431	635.784	619.598	660.826	595.126
0610007N19Rik	193.245	171.538	172.397	164.348	162.707	218.221	146.974	152.025	148.375	168.159	253.272	170.411	189.621	148.29	170.179	181.237	204.483	206.36	145.198	200.143	193.902	307.551	166.051	193.623	277.008	169.675	138.47	194.538	189.586	161.816	207.265
0610007P08Rik	112.008	164.08	169.263	144.832	142.716	182.447	197.684	202.389	195.066	138.159	203.875	201.101	202.009	157.617	223.304	168.292	150.283	134.637	175.588	235.812	155.601	195.921	130.213	153.236	230.679	176.077	193.36	175.084	162.049	178.088	156.211
0610007P14Rik	539.116	704.264	578.837	847.419	453.692	565.229	619.698	1125.73	598.687	1185.01	704.132	1100.81	765.156	1259.07	874.306	1299.53	661.49	722.259	963.484	488.468	606.843	441.962	751.41	489.403	507.686	616.271	656.799	1031.05	451.194	593.929	537.214
0610007P22Rik	161.243	145.967	169.263	142.777	168.816	134.749	129.784	110.055	113.097	127.106	139.21	131.644	144.836	109.119	135.963	109.539	184.774	158.545	132.817	108.989	186.721	170.862	176.802	153.236	160.22	124.855	119.135	114.07	118.624	138.312	147.829
0610008F07Rik	103.392	42.6181	87.7659	59.5761	92.7376	73.933	109.156	52.2295	104.796	18.1581	64.6652	34.7283	64.7953	13.9897	58.5272	24.8952	124.414	137.154	47.2738	109.98	248.961	92.2653	77.6497	83.151	28.9555	67.2295	74.2252	0.884262	119.683	82.2642	138.685
0610009B14Rik	0	1.06545	2.08966	0	2.22126	0	0	1.86534	1.03759	0	1.79625	0.807634	0	1.86529	0	0.995809	0	2.51658	0	0.990807	3.59078	1.13908	2.38922	5.93936	0	0	3.1187	0.884262	0	0.904002	1.52401
0610009B22Rik	269.558	200.305	289.418	233.168	178.811	215.837	193.387	235.965	279.111	258.95	246.985	231.791	241.076	259.275	198.092	233.019	272.233	271.791	264.508	211.042	239.386	264.266	269.982	238.762	176.629	334.547	228.289	275.005	213.947	273.009	294.896
0610009D07Rik	861.601	743.686	773.175	638.902	595.853	666.589	721.978	664.06	752.25	671.848	758.02	781.79	839.48	803.006	809.476	740.882	654.099	790.207	731.618	656.905	920.438	564.982	754.994	598.688	798.207	659.49	577.584	581.844	605.829	729.53	716.285
0610009L18Rik	20.9246	12.7854	19.8518	14.3804	14.9935	11.9247	12.033	12.1247	18.6766	18.9475	10.7775	23.4214	18.1046	21.4508	13.5063	19.9162	16.0137	11.3246	16.8835	13.8713	16.757	28.4769	27.4761	16.6302	9.65183	27.212	6.86115	22.1065	16.9463	20.792	20.5741
0610009O20Rik	487.42	523.137	460.771	499.207	600.295	482.949	449.517	469.132	439.937	408.951	482.294	478.119	493.587	483.109	381.777	496.909	428.675	356.096	392.823	445.863	511.088	473.856	396.611	591.56	564.632	491.416	484.647	330.714	455.431	466.465	393.195
0610010B08Rik	0	0	2.08966	0	0.555315	0	0	0	0	0	0	0	0	0	0	0	0	0	0	0	0	0	0	0	0	0	0	0	0	0	0
0610010F05Rik	55.3887	75.6472	70.0037	68.8207	62.1953	90.6275	85.9497	120.314	75.7438	123.948	89.8127	113.069	95.2872	109.119	87.3406	103.564	59.1276	75.4975	68.6595	100.072	101.739	80.8745	80.0389	58.2057	100.379	126.456	109.155	169.778	99.5593	84.9762	93.7267
0610010K14Rik	237.556	192.847	245.535	213.652	252.668	206.297	179.635	196.793	194.029	218.686	174.237	176.872	209.632	196.788	217.001	197.17	174.919	178.677	183.467	215.005	225.022	209.59	305.82	250.641	257.704	193.685	183.38	138.829	188.527	188.936	242.318
0610010O12Rik	4321.55	2667.89	2768.8	2780.56	2954.83	3425.96	2804.54	1886.79	3061.92	2116.6	2514.76	2078.85	2456.5	1901.66	2387.91	2120.08	3743.52	3815.14	2480.75	2969.45	5167.14	3428.62	3724.8	3265.46	2971.8	3756.85	3078.79	2414.03	3648.74	3342.1	4130.07
0610011F06Rik	707.744	420.854	670.782	519.75	832.417	583.116	504.525	469.132	375.606	381.319	416.731	423.2	435.462	391.71	342.159	449.11	630.694	549.873	416.459	537.018	974.299	643.579	513.683	694.905	418.89	523.43	404.184	287.385	466.022	452.001	777.246
0610011L14Rik	534.193	494.37	380.319	450.929	432.035	504.414	452.096	507.372	497.004	434.214	504.748	493.464	467.86	487.773	391.682	433.177	523.526	575.039	570.662	410.194	412.94	430.571	437.228	376.555	407.307	420.985	440.985	406.76	460.726	419.457	434.343
0610012G03Rik	948.992	645.664	690.634	677.935	819.089	538.995	533.748	418.768	554.071	480.004	529.895	496.695	532.655	484.975	533.048	448.114	845.032	739.875	509.881	464.689	878.545	715.341	665.398	884.965	511.547	912.401	571.97	569.465	550.753	599.353	834.396
0610012H03Rik	3.69258	18.1127	3.1345	10.2717	0	2.38493	0	19.586	2.07517	17.3686	12.5738	32.3054	7.62297	18.6529	21.61	15.9329	13.5501	22.6492	28.1392	0	3.59078	0	0	0	0	1.6007	3.1187	0.884262	0	3.61601	0.762005
0610030E20Rik	907.143	973.824	959.156	915.212	820.2	1035.06	1125.94	974.639	1003.35	906.324	925.969	927.164	1014.81	855.234	1152.54	969.918	1074.15	1221.8	990.498	777.784	944.376	1055.92	713.183	854.08	602.274	942.814	840.179	806.447	1014.66	1079.38	963.175
0610031J06Rik	1746.59	1518.27	1364.55	1706.14	1437.71	1633.68	1212.75	1498.8	1329.15	1560.8	1278.93	1368.94	1173.94	1576.17	1184.95	1691.88	1569.35	1679.82	1749.13	1245.44	1576.35	1361.2	1537.46	1375.56	1086.8	1631.12	1389.07	1621.74	1431.96	1301.76	1887.49
0610031O16Rik	1.23086	0	1.04483	0	0	0	0	0	0	0	0	0	0	0	0	0	0	0	0	0	2.39386	1.13908	0	1.18787	0	0	0	0	2.11828	0	0
0610037L13Rik	204.323	173.669	247.625	163.321	203.245	177.678	214.015	158.554	191.953	184.738	180.524	179.295	240.124	201.451	225.105	194.183	237.742	212.651	158.705	155.557	248.961	220.981	218.614	226.884	222.957	163.272	182.756	145.019	167.344	175.376	204.979
0610037P05Rik	436.955	384.629	360.467	318.424	296.538	314.811	425.451	500.843	379.757	431.846	419.426	462.774	443.085	480.311	448.408	465.043	341.216	391.329	383.818	330.93	506.301	322.359	421.698	293.404	392.83	446.596	406.679	380.233	402.474	412.225	419.103
0610038B21Rik	0	0	0	0	1.11063	2.38493	0.859497	0	1.03759	0.789481	0	0	0	0	0	0	0	0	0	0	1.19693	2.27815	0	0	0	0	0	0.884262	0	0.904002	0.762005
0610038L08Rik	19.6937	8.52362	15.6725	6.16304	18.8807	9.53974	12.033	8.39402	12.451	0.789481	8.08315	4.03817	11.4345	4.66322	7.20335	1.99162	8.62278	7.54975	3.3767	16.8437	20.3478	25.0597	16.7246	14.2545	6.75628	4.80211	8.73237	0.884262	12.7097	17.176	10.6681
0610039K10Rik	1.23086	3.19636	8.35865	4.1087	1.66594	0	0	0	1.03759	0	1.79625	0	0	1.86529	0.900419	1.99162	3.69548	0	1.12557	0.990807	0	1.13908	0	0	2.89555	0	0.623741	0	0	0	1.52401
0610040B10Rik	3.69258	5.32726	10.4483	2.05435	6.10846	4.76987	6.87598	6.52868	9.33828	4.73688	4.49064	12.9221	3.81149	1.86529	3.60167	4.97905	2.46365	11.3246	6.7534	15.8529	8.3785	13.6689	5.97305	8.3151	18.3385	6.40281	8.10863	8.84262	7.41399	4.52001	17.5261
0610040F04Rik	0	4.26181	5.22416	3.08152	3.33189	3.5774	1.71899	4.66334	3.11276	0.789481	2.69438	1.61527	3.81149	0	0.900419	5.97485	0	3.77487	3.3767	5.94484	8.3785	3.41723	5.97305	4.75149	9.65183	6.40281	2.49496	9.72688	2.11828	1.808	3.04802
0610040J01Rik	1312.1	1150.69	1189.02	1173.03	1178.93	1167.43	1373.48	1293.61	1026.17	877.113	993.329	992.582	1075.79	991.4	1190.35	1176.05	1043.36	1255.77	955.606	914.515	1534.46	1127.69	1101.43	946.734	1183.31	869.182	1012.96	1493.52	1205.3	1210.46	900.69
0610043K17Rik	2.46172	1.06545	3.1345	2.05435	1.66594	1.19247	2.57849	0.932669	8.30069	1.57896	2.69438	0	0.952872	0.932644	0.900419	1.99162	4.9273	5.03317	1.12557	0.990807	1.19693	2.27815	2.38922	2.37574	0	6.40281	1.24748	5.30557	4.23657	0	2.28602
0910001L09Rik	811.136	573.214	596.599	548.511	705.805	540.188	526.012	387.058	501.154	373.424	441.879	441.776	436.415	373.057	374.574	390.357	641.781	697.093	465.984	501.348	906.075	574.095	673.761	624.821	457.497	496.218	419.154	350.168	456.49	490.873	634.751
100000000	0	0	0	0	0	0	0	0	0	0	0	0	0	0	0	0	0	0	0	0	0	0	0	0	0	0	0	0	0	0	0
1100001G20Rik	13.5395	4.26181	14.6276	6.16304	8.32972	5.96234	0.859497	1.86534	4.15035	5.52636	2.69438	1.61527	0.952872	0	1.80084	0	4.9273	5.03317	5.62783	7.92646	19.1508	19.3643	7.16767	4.75149	14.4777	1.6007	1.87122	5.30557	3.17742	2.71201	6.09604
1110001A16Rik	310.177	144.902	254.939	142.777	198.247	211.067	189.089	166.948	225.156	158.686	172.44	161.527	166.753	151.088	164.777	150.367	208.178	220.201	150.826	150.603	231.007	168.583	186.359	213.817	187.246	219.296	153.44	130.871	230.893	171.76	247.652
1110001J03Rik	444.34	217.352	210.011	191.054	321.527	181.255	248.395	166.948	243.833	147.633	214.652	174.449	249.652	168.808	206.196	190.2	355.997	288.149	167.709	165.465	363.866	267.683	226.976	314.786	186.28	361.759	212.696	133.524	289.146	262.161	357.381
1110002B05Rik	2646.35	2366.37	2532.67	2623.4	2042.45	2455.29	2876.74	3133.77	2430.03	1785.02	3020.4	2823.49	2668.99	2370.78	3174.88	3426.58	2984.71	3121.82	3153.84	1505.04	2357.95	1256.4	2237.51	1519.29	1193.93	2271.4	1978.51	3867.76	2082.27	2391.99	2988.59
1110002L01Rik	77.5441	59.6654	82.5417	71.9022	43.8699	57.2384	75.6358	61.5561	49.8042	86.0534	57.4802	52.4962	43.8321	50.3628	64.8301	58.7527	51.7367	55.3648	58.5294	69.3565	80.1942	74.04	38.2275	57.0179	27.9903	67.2295	50.523	68.9724	64.6076	43.3921	51.8164
1110002N22Rik	80.0058	52.2072	74.1831	77.038	62.7506	60.8158	86.8092	77.4115	79.8942	66.3164	78.1371	79.1481	72.4182	69.9483	74.7347	57.7569	60.3594	75.4975	47.2738	56.476	70.6188	68.3446	82.4282	92.654	62.7369	89.6394	74.2252	55.7085	67.785	88.5922	74.6765
1110003E01Rik	807.444	901.373	811.834	940.891	827.419	906.275	725.416	942.928	769.889	1056.32	908.905	966.738	871.877	1036.17	800.472	1011.74	1053.21	1136.24	1011.88	708.427	889.318	897.593	861.314	722.226	771.181	952.418	866.376	843.586	825.071	943.778	1082.05
1110004E09Rik	144.011	125.723	125.38	130.451	154.933	137.134	161.585	135.237	172.239	133.422	126.636	134.067	179.14	138.031	176.482	185.22	155.21	149.737	127.189	178.345	168.767	193.643	182.775	197.187	180.489	171.275	140.342	120.26	119.683	166.336	166.879
1110004F10Rik	388.952	434.705	397.036	509.478	413.71	456.715	489.054	575.457	600.763	615.795	580.19	574.228	653.67	661.244	588.874	607.444	485.339	478.151	495.249	486.486	562.556	350.836	473.066	412.192	617.717	565.048	535.793	481.038	469.2	524.321	583.696
1110005A03Rik	235.094	235.465	194.339	165.375	195.471	150.251	175.337	174.409	229.307	216.318	209.264	163.95	192.48	178.135	203.495	193.187	184.774	171.128	172.212	147.63	229.81	151.497	188.749	185.308	142.847	211.293	157.806	183.926	169.463	211.536	232.412
1110006O24Rik	13.5395	11.72	6.26899	10.2717	9.99567	20.2719	9.45447	10.2594	6.22552	16.5791	8.98127	15.345	14.2931	8.39379	10.805	8.96228	7.39095	12.5829	14.6324	10.8989	14.3631	29.616	11.9461	13.0666	14.4777	6.40281	8.10863	7.0741	12.7097	6.32801	4.57203
1110007C09Rik	1051.15	585.999	697.948	719.022	746.343	664.204	650.639	541.881	526.056	437.372	528.997	528.193	485.964	366.529	462.815	510.85	707.068	870.738	577.415	621.236	1256.77	765.46	725.129	661.645	588.762	753.931	603.157	564.159	709.625	708.738	851.16
1110008F13Rik	1597.66	1008.98	1493.06	1063.13	1574.87	1249.71	1408.72	930.803	1249.25	925.271	1133.44	1005.5	1348.31	969.017	1225.47	1040.62	1738.11	1545.18	1033.27	1121.59	2203.54	1512.69	1668.87	1210.44	1554.91	1632.72	1434.6	735.706	1452.08	1510.59	1530.87
1110008J03Rik	97.2379	107.611	97.1694	105.799	112.729	104.937	113.454	71.8155	68.4807	87.6323	76.3408	72.6871	81.9469	66.2177	65.7306	69.7066	39.4184	62.9146	51.776	87.191	107.724	91.1262	75.2605	97.4055	68.528	83.2366	59.2554	75.1623	55.0753	65.0881	42.6723
1110008L16Rik	148.934	154.491	158.814	135.587	98.846	150.251	128.925	138.968	118.285	146.054	175.135	168.796	170.564	186.529	148.569	145.388	123.183	101.922	138.445	145.649	136.45	88.848	160.078	115.224	192.071	185.682	169.034	119.375	115.446	105.768	140.209
1110008P14Rik	327.409	182.192	228.818	158.185	218.239	193.18	176.197	108.19	126.586	155.528	158.07	142.144	131.496	127.772	152.171	121.489	218.033	198.81	165.458	177.354	365.063	240.345	240.117	244.702	223.923	201.689	202.716	188.348	172.64	169.952	243.08
1110012J17Rik	13.5395	9.58908	12.538	14.3804	19.9913	7.1548	16.3304	22.3841	5.18793	9.47377	13.4719	16.9603	6.6701	17.7202	3.60167	22.9036	11.0864	6.29146	15.7579	100.072	8.3785	56.9539	50.1737	24.9453	73.3539	35.2155	24.3259	18.5695	14.828	12.656	19.0501
1110012L19Rik	246.172	174.734	225.684	169.484	148.269	191.987	182.213	167.88	148.375	155.528	155.376	127.606	157.224	145.492	134.162	167.296	158.905	152.253	158.705	152.584	214.25	164.027	140.964	155.611	134.16	176.077	127.243	137.061	165.226	123.848	179.071
1110014N23Rik	844.369	885.391	637.347	899.804	853.519	761.986	705.647	775.048	639.153	822.639	681.679	782.597	716.559	869.224	679.816	839.467	682.431	722.259	872.314	744.096	794.76	727.87	664.204	865.959	635.091	643.483	712.312	748.97	585.705	698.794	681.233
1110015O18Rik	0	0	0	0	0	0	0	0	0	0	0	0	0	0	0	0	0	0	0	0	0	0	0	0	0	0	0	0	0	0	0
1110017D15Rik	0	3.19636	0	1.02717	0	0	3.43799	0.932669	1.03759	0	2.69438	0.807634	0	0	0	0.995809	1.23183	2.51658	1.12557	1.98161	0	1.13908	0	1.18787	3.86073	0	0.623741	0.884262	0	0.904002	1.52401
1110017F19Rik	484.959	512.483	343.75	538.239	310.421	428.096	503.665	498.978	362.118	408.161	417.629	432.084	544.09	443.006	461.915	524.791	289.479	519.674	391.697	472.615	606.843	478.413	574.608	388.434	440.124	331.346	386.096	473.08	341.044	413.129	282.704
1110018G07Rik	812.367	894.98	832.731	931.647	991.237	965.898	843.167	872.978	1218.13	1044.48	1007.7	1024.08	1079.6	1191.92	1027.38	942.035	1016.26	1108.55	1094.05	719.326	737.308	813.301	678.539	949.11	551.12	907.599	949.334	1016.02	1084.56	1018.81	947.935
1110018J18Rik	128.009	111.873	133.738	94.5	138.829	153.828	147.834	110.988	140.074	100.264	116.757	91.2626	99.0986	92.3317	84.6393	95.5977	98.546	101.922	90.0453	142.676	184.327	170.862	109.904	146.108	123.543	163.272	119.135	118.491	151.457	135.6	124.969
1110019D14Rik	55.3887	50.0763	42.8381	45.1957	33.3189	8.34727	29.2229	44.7681	45.6538	44.2109	33.2307	33.113	38.1149	34.5078	34.2159	31.8659	43.1139	40.2653	24.7625	21.7978	40.6956	31.8942	34.6437	42.7634	14.4777	38.4169	41.1669	36.2547	26.4785	44.2961	52.5784
1110020A21Rik	44.3109	30.8981	14.6276	26.7065	21.6573	26.2343	23.2064	19.586	29.0524	23.6844	27.842	27.4596	18.1046	23.3161	24.3113	21.9078	41.8821	39.007	16.8835	21.7978	50.271	39.8677	25.0868	29.6968	13.5126	35.2155	18.0885	20.338	30.7151	24.4081	30.4802
1110020G09Rik	945.3	324.963	795.117	255.766	1426.05	586.694	512.26	418.768	503.229	412.109	324.224	341.629	394.489	443.006	300.74	376.416	622.072	281.857	223.988	835.251	1052.1	547.896	302.237	629.572	1019.23	950.818	594.425	291.806	1121.63	438.441	941.839
1110021J02Rik	136.625	140.64	111.797	107.853	169.371	131.171	160.726	149.227	159.788	148.422	127.534	100.954	166.753	105.389	126.059	116.51	103.473	119.538	101.301	133.759	116.102	205.034	111.099	216.193	125.474	182.48	163.42	131.755	153.575	165.432	177.547
1110021L09Rik	854.216	971.693	1017.67	1113.46	652.495	1005.25	830.274	845.931	833.182	733.427	842.444	752.715	922.38	698.55	816.68	683.125	1196.1	1238.16	1047.9	807.508	957.542	811.023	961.662	933.667	590.692	897.994	890.702	685.303	890.738	1129.1	867.162
1110028C15Rik	72.6207	60.7308	101.349	48.2772	51.089	51.2761	49.8508	92.3342	62.2552	64.7374	69.1558	71.0718	55.2665	63.4198	84.6393	70.7024	61.5913	66.6894	91.1708	78.2738	59.8464	83.1527	64.509	51.0785	97.4835	89.6394	72.9777	103.459	99.5593	52.4321	93.7267
1110028F11Rik	12.3086	9.58908	6.26899	4.1087	12.2169	16.6945	10.314	5.59601	5.18793	3.9474	9.8794	8.88397	4.76436	6.52851	3.60167	7.96647	11.0864	7.54975	4.50226	16.8437	3.59078	14.808	13.1407	8.3151	12.5474	27.212	8.73237	13.2639	36.0108	5.42401	43.4343
1110028F18Rik	4.92344	0	1.04483	3.08152	1.11063	2.38493	3.43799	0	0	2.36844	0	0.807634	0	2.79793	0	0.995809	2.46365	1.25829	1.12557	4.95404	1.19693	0	3.58383	0	0.965183	4.80211	1.24748	2.65279	0	4.52001	1.52401
1110031I02Rik	688.05	365.45	497.34	395.462	505.892	426.903	379.038	231.302	349.667	207.633	312.548	264.904	243.935	224.767	223.304	214.099	505.048	388.812	298.275	357.681	438.076	479.552	285.512	459.707	333.953	323.342	214.567	197.19	380.232	325.441	425.961
1110032A03Rik	391.413	282.345	389.722	277.337	301.536	258.765	257.849	239.696	272.885	266.844	213.754	207.562	231.548	228.498	211.598	200.158	278.392	338.48	284.768	255.628	347.109	308.69	248.479	286.277	297.276	305.734	240.14	221.95	271.14	305.553	357.381
1110032A04Rik	147.703	126.789	170.308	173.592	82.1866	191.987	22.3469	28.9127	10.3759	27.6318	18.8607	12.9221	20.9632	26.114	19.8092	14.9371	18.4774	26.4241	22.5113	324.985	208.265	232.372	244.895	173.429	410.203	68.8302	35.5532	42.4446	18.0054	35.2561	128.779
1110032F04Rik	4.92344	3.19636	12.538	5.13587	10.551	2.38493	6.87598	4.66334	6.22552	5.52636	7.18502	6.46107	6.6701	10.2591	12.6059	4.97905	4.9273	1.25829	5.62783	9.90807	3.59078	7.97354	10.7515	1.18787	2.89555	9.60422	5.61367	7.0741	4.23657	6.32801	3.81003
1110034A24Rik	97.2379	66.0581	70.0037	81.1467	91.6269	83.4727	81.6522	82.0749	74.7062	82.106	100.59	72.6871	113.392	74.6115	99.046	93.606	84.9959	76.7558	58.5294	95.1175	41.8925	66.0665	93.1797	79.5874	104.24	96.0422	83.5813	54.8242	87.9087	59.6641	92.2027
1110034B05Rik	71.3898	68.189	90.9004	54.4402	57.7527	44.1213	69.6193	57.8255	76.7814	68.6848	57.4802	53.3038	56.2194	69.0156	72.0335	78.6689	83.7641	66.6894	63.0317	57.4668	56.2556	53.5366	50.1737	59.3936	62.7369	94.4415	72.3539	84.0049	97.441	65.9922	84.5826
1110034G24Rik	163.704	86.3017	128.514	83.2011	122.725	100.167	119.47	58.7581	116.21	63.1584	65.5633	66.226	101.004	55.026	72.9339	62.736	151.514	114.505	91.1708	118.897	171.161	109.351	115.877	109.284	96.5183	91.2401	74.8489	73.3937	130.274	92.2082	154.687
1110035M17Rik	1.23086	0	0	0	0	0	0	0.932669	0	0.789481	0	0	0	0	0	0	0	0	0	1.98161	0	2.27815	0	1.18787	2.89555	0	1.24748	1.76852	0	0	0
1110036E04Rik	0	1.06545	2.08966	3.08152	2.22126	0	1.71899	0	0	2.36844	1.79625	4.03817	0.952872	0	0.900419	2.98743	4.9273	0	3.3767	1.98161	1.19693	1.13908	2.38922	0	0.965183	1.6007	1.87122	0	2.11828	2.71201	1.52401
1110037F02Rik	519.423	555.101	610.182	534.13	514.222	586.694	595.632	585.716	679.619	550.268	643.059	578.266	613.649	596.892	710.43	569.603	565.408	620.338	596.55	561.788	566.147	569.539	463.509	526.227	529.886	568.25	613.137	626.057	648.195	668.058	563.122
1110038B12Rik	200.63	407.003	264.342	460.174	170.482	221.799	257.849	370.27	192.991	435.004	248.781	344.052	252.511	411.296	241.312	426.206	161.369	254.175	409.706	338.856	390.199	103.656	304.626	150.86	298.242	228.901	217.686	668.502	146.162	214.248	124.969
1110038D17Rik	5605.33	4730.61	4588.9	4137.46	4453.62	4441.94	4175.44	3763.32	4015.46	3048.97	3826.02	3430.02	3524.67	2918.24	3264.92	2993.4	4540.51	4477	3412.72	3518.36	5723.71	3520.89	2623.37	3605.19	3162.91	3089.36	3229.11	2736.79	3437.97	3920.66	3320.82
1110038F14Rik	295.406	246.12	221.504	192.082	213.796	225.376	160.726	173.476	350.704	339.477	261.355	317.4	303.013	386.114	335.856	282.81	222.96	313.315	291.522	148.621	157.995	195.921	334.491	245.89	207.514	262.515	226.418	203.38	163.108	184.416	284.99
1110046J04Rik	14.7703	15.9818	29.2553	20.5435	9.44035	21.4644	12.8925	8.39402	21.7893	11.0527	8.98127	8.88397	20.9632	6.52851	13.5063	10.9539	14.7819	21.391	13.5068	9.90807	19.1508	14.808	21.503	11.8787	5.7911	9.60422	6.86115	11.4954	15.8871	18.984	13.7161
1110049F12Rik	471.419	475.192	495.25	653.283	380.391	472.217	522.574	504.574	537.47	540.794	437.388	481.35	439.274	537.203	390.782	506.867	433.602	471.859	483.993	333.902	479.968	372.478	482.623	415.755	343.605	347.353	327.464	382.001	353.753	477.313	411.483
1110050K14Rik	64.0047	24.5054	99.259	20.5435	260.443	131.171	129.784	55.0275	46.6914	19.737	75.4427	22.6138	35.2562	17.7202	36.0167	45.8072	16.0137	3.77487	19.1346	327.957	63.4372	380.452	152.91	296.968	430.472	313.738	193.36	237.866	198.059	63.2801	259.082
1110051M20Rik	17.232	11.72	18.807	16.4348	27.2104	28.6192	22.3469	16.788	17.639	25.2634	9.8794	18.5756	20.9632	27.9793	11.7054	21.9078	9.8546	8.80804	16.8835	43.5955	8.3785	18.2252	31.0599	30.8847	54.0503	24.0105	22.4547	18.5695	22.242	11.752	16.0021
1110054M08Rik	279.405	157.687	200.608	186.946	188.252	195.565	155.569	131.506	150.45	110.527	133.821	124.376	148.648	114.715	126.059	103.564	211.874	203.843	157.579	261.573	272.9	241.484	240.117	256.58	148.638	185.682	133.481	143.25	158.871	173.568	301.754
1110054O05Rik	188.321	178.996	184.935	164.348	162.152	193.18	214.874	290.06	199.217	193.423	223.634	221.292	232.501	220.104	194.49	214.099	231.583	188.744	199.225	216.987	146.025	152.636	223.392	174.617	207.514	235.303	255.734	256.436	184.291	186.224	226.316
1110057K04Rik	540.347	731.966	563.164	673.826	447.584	586.694	532.029	650.07	617.364	772.112	608.032	690.527	656.528	798.343	619.488	703.041	587.581	581.331	748.501	431.992	490.741	435.128	482.623	444.264	327.197	595.462	541.407	878.072	536.985	549.633	605.032
1110058L19Rik	260.942	103.349	148.366	124.288	153.822	143.096	142.677	117.516	147.337	128.685	134.719	121.145	153.412	138.964	137.764	124.476	193.397	176.161	124.938	94.1267	184.327	145.802	166.051	131.854	117.752	192.084	133.481	121.144	162.049	142.832	192.025
1110059E24Rik	539.116	611.57	500.474	525.913	272.66	429.288	535.467	706.963	610.101	855.797	581.987	703.449	707.031	928.913	647.401	762.79	555.553	646.762	715.86	321.022	422.516	257.432	555.494	339.731	380.282	619.472	501.488	928.475	424.716	498.105	594.364
1110059G10Rik	329.87	273.821	401.215	243.44	242.117	268.305	286.213	302.185	368.343	314.213	331.409	301.247	315.4	292.85	315.146	291.772	397.88	455.502	306.154	245.72	345.912	231.233	272.371	237.574	272.182	388.971	278.812	270.584	311.388	370.641	428.247
1110059M19Rik	0	0	1.04483	0	0	1.19247	0	0	0	0	0	3.23054	0	0	0	0	0	0	0	0	0	0	0	0	0	0	0	0	0	0	0
1110065P20Rik	198.168	116.134	147.321	127.37	188.252	102.552	114.313	88.6035	88.1949	100.264	101.488	85.6092	126.732	94.197	90.0419	79.6647	134.269	114.505	91.1708	151.594	227.416	182.252	181.581	178.181	218.131	136.06	92.9374	100.806	145.102	136.504	141.733
1110067D22Rik	587.12	843.839	586.151	726.212	405.935	814.455	995.298	1070.7	738.762	1095.01	1089.43	991.775	1032.91	904.664	1190.35	833.492	774.818	1080.87	901.578	469.643	652.326	675.473	677.344	287.465	400.551	377.766	742.252	909.905	548.635	914.85	421.389
1190002F15Rik	22.1555	35.1599	31.345	20.5435	31.0976	25.0418	30.9419	26.1147	32.1652	30.0003	38.6195	29.8825	53.3608	26.114	48.6226	39.8324	38.1866	25.1658	28.1392	15.8529	25.1355	3.41723	54.9521	43.9513	17.3733	19.2084	30.5633	18.5695	21.1828	31.6401	22.8602
1190002H23Rik	41.8492	20.2436	32.3898	22.5978	84.4078	45.3137	31.8014	46.6334	18.6766	63.9479	30.5363	33.113	19.0574	14.9223	20.7096	34.8533	8.62278	8.80804	28.1392	169.428	47.8771	144.663	99.1527	142.545	287.625	123.254	75.4727	32.7177	42.3657	24.4081	115.825
1190002N15Rik	475.112	436.836	1181.7	444.766	494.23	509.183	1083.83	331.097	908.926	272.371	546.96	314.17	343.034	228.498	310.644	243.973	586.349	732.326	333.168	659.878	1105.96	1512.69	706.015	925.352	438.193	528.232	614.385	266.163	1394.89	687.946	660.659
1190003J15Rik	167.397	215.221	216.28	183.864	195.471	193.18	186.511	184.668	156.676	129.475	215.551	201.909	162.941	99.7929	154.872	126.468	206.947	201.327	212.732	144.658	333.943	151.497	167.246	121.163	157.325	180.879	159.678	160.051	144.043	179.896	134.875
1190003K10Rik	0	0	0	0	0	0	0	0	0	0	0	0	0	0	0	0	0	0	0	0	0	0	0	0	0	0	0	0	0	0	0
1190005F20Rik	1256.71	1210.35	1479.48	1178.17	897.389	998.095	1100.16	842.2	1147.57	728.691	1029.25	989.352	1071.98	801.141	1196.66	899.216	1501.59	1624.45	1233.62	835.251	1019.78	934.044	989.138	894.468	330.093	1094.88	949.957	703.872	1259.32	1286.39	1336.56
1190005I06Rik	13.5395	5.32726	4.17933	9.24457	4.99783	4.76987	2.57849	1.86534	5.18793	4.73688	6.28689	4.8458	1.90574	3.73057	1.80084	2.98743	1.23183	3.77487	0	5.94484	2.39386	2.27815	4.77844	4.75149	14.4777	0	1.24748	7.0741	6.35485	0	1.52401
1190007F08Rik	22.1555	10.6545	13.5828	8.21739	27.7657	11.9247	16.3304	3.73068	4.15035	13.4212	4.49064	4.8458	2.85861	3.73057	2.70126	5.97485	3.69548	1.25829	7.87896	18.8253	14.3631	41.0068	20.3084	28.5089	35.7118	19.2084	14.346	15.9167	12.7097	9.94402	21.3362
1190007I07Rik	84.9293	100.153	63.7347	74.9837	76.0781	66.7782	79.9332	75.5462	71.5935	56.0531	67.3596	94.4932	94.3343	79.2747	74.7347	73.6899	89.9232	85.5638	70.9107	63.4117	96.9512	62.6493	97.9581	86.7147	69.4932	78.4344	75.4727	36.2547	47.6614	83.1682	86.1066
1200009I06Rik	11086.3	6904.14	7367.11	6847.14	11275.1	6380.89	6271.75	4191.41	7811.99	4672.94	7478.71	5293.23	6012.62	4918.76	5970.68	4260.07	7859.04	8216.64	5030.15	3551.05	5811.09	9516.99	5827.31	8172.56	3969.8	6223.53	4992.42	2143.45	7999.69	8977.64	6199.68
1200011I18Rik	331.101	536.988	473.309	441.685	393.163	491.296	534.607	557.736	559.259	525.794	574.802	522.539	563.147	570.778	479.023	472.013	437.298	481.926	544.774	516.211	423.713	381.591	309.404	411.004	637.986	480.211	465.934	489.881	493.56	522.513	479.301
1200011M11Rik	168.628	262.101	251.804	290.69	215.462	236.108	250.973	271.407	214.78	261.318	264.948	266.519	257.275	301.244	303.441	292.768	186.006	203.843	280.266	185.281	277.687	194.782	183.97	194.811	177.594	200.088	221.428	213.991	209.71	232.329	192.025
1200014J11Rik	360.642	408.068	368.826	379.027	344.295	391.129	422.873	434.624	444.087	433.425	382.602	421.585	429.745	439.275	461.014	408.282	405.27	461.793	455.854	410.194	326.761	356.531	340.464	356.362	426.611	411.381	357.404	413.835	406.71	417.649	360.429
1200016B10Rik	637.585	502.894	620.63	396.489	411.488	536.61	537.186	325.501	617.364	379.74	470.619	408.663	533.608	427.151	499.732	350.525	716.922	620.338	417.585	386.415	670.28	399.816	439.617	358.737	284.729	616.271	485.894	388.191	707.506	666.25	585.982
1300001I01Rik	2012.45	2789.36	2031.15	2531.98	2472.82	2543.53	2102.33	2630.13	2067.91	2557.92	2477.04	2942.21	3111.13	2944.36	2257.35	2807.19	2071.93	1477.23	2064.29	2253.1	1921.07	1499.03	2104.9	3057.58	2986.28	1803.99	2495.59	1414.82	1598.24	2255.49	1501.15
1300002E11Rik	299.099	288.738	274.791	255.766	303.202	301.694	271.601	311.511	309.201	320.529	301.771	310.131	348.751	372.125	313.346	298.743	473.021	400.137	314.033	266.527	263.324	301.856	291.485	288.653	166.977	404.978	282.555	317.45	336.807	391.433	494.542
1300002K09Rik	136.625	207.763	161.949	234.196	167.15	187.217	176.197	180.938	177.427	188.686	220.041	226.138	205.82	224.767	112.552	186.216	112.096	89.3387	126.063	163.483	55.0587	162.888	161.272	167.49	254.808	152.067	139.718	465.122	164.167	100.344	116.587
1300010F03Rik	2262.32	1766.52	2128.32	1594.17	2393.96	2002.15	1881.44	1254.44	1828.23	1094.22	1549.27	1154.92	1416.92	1024.98	1345.23	1103.36	2142.14	1908.83	1673.72	2007.38	2646.41	2311.19	1090.68	2059.77	1859.91	1924.04	1528.17	1321.97	2873.45	1994.23	2641.87
1300014I06Rik	2949.14	1356.32	2550.43	1280.89	2216.26	1657.53	1652.81	478.459	2244.3	540.005	1347.19	641.261	1305.43	374.923	892.315	209.12	2437.78	2295.12	965.736	1958.83	3230.51	2672.28	2343.83	2045.52	1741.19	1919.24	1630.46	878.072	2518.64	1694.1	1940.83
1300015D01Rik	2.46172	0	0	0	0.555315	0	0.859497	0.932669	3.11276	4.73688	0	1.61527	1.90574	0	0	0	1.23183	0	0	5.94484	3.59078	0	3.58383	0	3.86073	0	0	0	0	0	0.762005
1300017J02Rik	0	0	1.04483	0	0	0	0	0	2.07517	0.789481	5.38876	0	0	1.86529	0.900419	0	0	1.25829	1.12557	0.990807	0	6.83446	0	1.18787	0	0	0	0.884262	0	0.904002	0.762005
1300018I17Rik	615.43	503.959	501.519	467.364	488.677	492.489	440.063	384.26	429.561	421.583	413.139	419.162	344.939	364.664	352.064	409.278	474.253	471.859	375.939	402.268	434.485	533.088	365.551	546.421	353.257	395.374	372.373	404.108	444.839	447.481	434.343
1300018J18Rik	626.507	632.879	633.168	663.554	606.404	632.008	468.426	490.584	407.771	422.372	553.247	554.037	447.85	482.177	408.79	435.169	491.498	519.674	461.482	572.687	736.111	492.081	447.979	570.179	526.025	435.391	377.363	430.636	452.253	465.561	451.107
1500001M20Rik	212.939	131.051	213.146	133.533	198.247	191.987	187.37	139.9	169.127	120.791	158.07	150.22	203.915	152.021	143.167	152.359	246.365	123.313	112.557	234.821	165.176	136.689	226.976	176.993	258.669	235.303	191.488	81.3521	174.758	176.28	172.975
1500002O10Rik	2.46172	1.06545	3.1345	0	0.555315	0	1.71899	0.932669	0	1.57896	2.69438	0	0.952872	0	1.80084	0	3.69548	0	0	0	0	6.83446	4.77844	5.93936	5.7911	8.00351	4.98993	0.884262	1.05914	5.42401	5.33404
1500002O20Rik	427.108	377.17	412.709	459.147	417.041	317.196	342.08	302.185	300.9	233.686	274.827	316.593	324.929	264.871	251.217	293.764	336.288	344.772	341.046	404.249	373.442	321.22	346.437	391.998	408.272	324.943	268.209	256.436	271.14	302.841	331.472
1500003O03Rik	4229.23	4826.5	4676.67	5201.61	3743.93	5020.29	4805.45	6138.83	4586.13	6746.11	4904.67	5390.15	4213.6	5366.43	4499.39	6220.82	4854.62	5445.89	6087.06	4110.86	6088.77	4548.34	3682.99	3219.13	4371.31	4440.35	4347.47	5944.01	4944.07	4603.18	4520.98
1500004A13Rik	0	0	1.04483	0	0.555315	0	0	0	0	3.15792	0.898127	3.23054	0.952872	0	5.40251	1.99162	2.46365	1.25829	0	0	0	0	3.58383	2.37574	0	0	1.24748	0.884262	0	1.808	1.52401
1500009C09Rik	0	0	2.08966	1.02717	3.33189	1.19247	0	0	2.07517	0	0.898127	0	0.952872	0	0	0.995809	0	0	1.12557	10.8989	5.98464	2.27815	19.1138	4.75149	7.72147	30.4134	9.35611	0.884262	11.6506	1.808	27.4322
1500009L16Rik	11.0777	30.8981	17.7621	47.25	14.9935	29.8117	15.471	33.5761	37.3531	107.369	41.3139	85.6092	32.3976	83.0053	27.913	65.7234	17.2456	31.4573	64.1573	39.6323	89.7696	7.97354	62.1198	13.0666	18.3385	20.8091	20.5835	33.602	21.1828	39.7761	15.2401
1500010J02Rik	232.632	224.811	230.908	253.712	277.657	244.456	199.403	252.753	194.029	225.002	203.875	179.295	197.244	226.632	130.561	259.906	202.019	132.121	128.315	243.739	165.176	201.617	193.527	283.901	190.141	220.897	215.814	145.903	188.527	125.656	201.169
1500011B03Rik	23.3863	44.749	39.7036	44.1685	32.2083	42.9288	20.6279	62.4888	19.7141	41.053	44.9064	55.7267	48.5964	69.9483	45.9213	60.7444	39.4184	27.6824	49.5249	55.4852	38.3017	58.093	59.7305	41.5755	117.752	30.4134	25.5734	61.0141	18.0054	25.3121	28.9562
1500011H22Rik	4.92344	13.8509	14.6276	11.2989	15.5488	10.7322	17.1899	12.1247	8.30069	10.2632	9.8794	9.69161	12.3873	12.1244	14.4067	19.9162	11.0864	11.3246	11.2557	25.761	8.3785	34.1723	28.6707	17.8181	47.294	28.8127	21.8309	36.2547	11.6506	8.13602	27.4322
1500011K16Rik	283.098	198.174	137.918	200.299	221.015	124.017	151.272	148.294	212.705	198.949	117.655	170.411	189.621	164.145	148.569	173.271	188.469	211.393	149.7	102.053	265.718	159.471	175.608	212.629	121.613	131.258	118.511	115.838	130.274	139.216	178.309
1500012F01Rik	470.188	345.207	472.264	362.592	278.213	410.209	369.584	264.878	326.84	221.844	342.187	239.06	329.694	265.803	267.424	225.053	438.53	415.236	306.154	590.521	783.988	432.849	463.509	330.228	616.752	345.752	265.09	445.668	225.597	223.289	327.662
1500012K07Rik	0	0	0	0	0	0	0	0	0	0	0	0	0	0	0	0	0	0	0	0	0	0	0	0	0	0	0	0	0	0	0.762005
1500015A07Rik	64.0047	45.8145	80.452	74.9837	37.2061	44.1213	50.7103	56.8928	42.541	49.7373	52.0914	55.7267	61.9366	63.4198	58.5272	50.7863	29.5638	40.2653	32.6414	65.3933	81.3911	47.8413	58.5359	38.0119	36.677	51.2225	36.8007	64.5511	37.0699	54.2401	65.5325
1500015L24Rik	0	0	0	0	0	0	0	0	0	0	0	0	0	0	0	0	0	0	0	0	0	0	0	0	0.965183	0	0	0	0	0	0
1500015O10Rik	0	0	0	0	0	0	0	0	0	0.789481	0	0	0	0	0	0	0	0	0	0	0	0	0	0	0	0	0	0	0	0	0
1500016L03Rik	8.61601	0	1.04483	0	1.11063	1.19247	0.859497	0	5.18793	0.789481	0	0	1.90574	0	0.900419	1.99162	1.23183	0	1.12557	0	0	3.41723	1.19461	1.18787	0	0	0.623741	0	0	1.808	0
1500017E21Rik	0	2.13091	1.04483	0	1.66594	0	1.71899	1.86534	1.03759	0.789481	0	0	0	0	0	0.995809	2.46365	0	0	0	3.59078	0	1.19461	0	0.965183	0	0	2.65279	1.05914	0	0
1500031L02Rik	275.712	248.251	286.284	245.495	241.007	274.267	256.99	346.02	234.495	295.266	235.309	306.093	234.406	306.84	232.308	290.776	290.711	259.208	318.535	174.382	276.49	157.193	235.338	194.811	136.091	363.36	284.426	320.987	273.258	266.681	361.953
1500032L24Rik	3168.23	2100.01	2318.48	2342.98	2583.32	1997.38	2131.55	1843.89	2216.28	2017.91	1985.76	1952.05	2122.04	1919.38	1930.5	1938.84	3032.75	3235.07	2129.57	1647.71	3483.06	2255.37	2474.04	2489.78	1559.74	2481.09	2150.03	1568.68	2281.39	2288.93	2916.2
1520402A15Rik	4.92344	1.06545	2.08966	6.16304	3.33189	2.38493	0	0	1.03759	3.15792	0	0.807634	4.76436	1.86529	0.900419	0	0	0	1.12557	0.990807	3.59078	5.69539	2.38922	10.6908	4.82592	3.20141	1.87122	4.42131	1.05914	0.904002	1.52401
1600002D24Rik	0	0	2.08966	0	0.555315	2.38493	0	0	0	0	0	0	1.90574	0.932644	0	0.995809	0	1.25829	1.12557	0	0	0	0	0	1.93037	0	0.623741	0.884262	1.05914	0	0
1600002H07Rik	107.085	83.1053	74.1831	76.0109	94.4035	85.8576	83.3712	69.9502	92.3452	64.7374	98.794	86.4168	83.8527	55.026	91.8427	80.6605	105.937	90.597	58.5294	136.731	141.238	203.895	113.488	122.351	201.723	86.438	103.541	73.3937	69.9033	113.904	86.8686
1600002K03Rik	68.9281	77.7781	57.4657	73.9565	62.7506	69.1631	43.8344	68.0848	44.6162	45.0004	54.7858	54.1115	77.1826	67.1503	74.7347	89.6228	71.4459	59.1397	57.4039	43.5955	70.6188	38.7286	71.6767	49.8906	60.8065	83.2366	53.6417	49.5187	46.6022	49.7201	65.5325
1600010M07Rik	11.0777	0	6.26899	2.05435	9.44035	2.38493	4.29749	4.66334	6.22552	0.789481	3.59251	0	2.85861	1.86529	7.20335	1.99162	3.69548	0	3.3767	10.8989	5.98464	7.97354	4.77844	8.3151	0.965183	8.00351	3.74245	4.42131	14.828	3.61601	8.38206
1600012F09Rik	71.3898	82.0399	83.5865	78.0652	78.2994	83.4727	76.4953	73.6808	89.2324	81.3165	80.8315	90.455	69.5596	75.5441	93.6435	113.522	64.0549	61.6563	46.1482	54.4944	78.9973	97.9607	69.2874	108.096	91.6924	75.233	76.7201	63.6669	70.9625	90.4002	80.7726
1600012H06Rik	720.053	733.032	801.386	631.712	585.857	715.48	792.456	586.649	971.181	577.11	810.111	671.144	750.863	615.545	684.318	633.335	835.177	938.685	643.824	717.344	1131.1	878.229	683.317	607.003	605.17	633.878	594.425	529.673	766.818	922.082	737.621
1600014C10Rik	1845.06	796.959	1484.71	852.554	1496.02	1271.17	1095.86	489.651	1015.8	388.424	819.99	545.153	658.434	328.291	714.032	457.076	1883.46	1493.59	801.403	1044.31	1796.59	1460.3	782.47	1173.62	477.766	1280.56	868.247	257.32	1453.14	1035.08	1299.22
1600014C23Rik	0	0	0	0	0	0	0	0	0	0	0	0	0	0	0	0	0	0	0	0	1.19693	1.13908	0	1.18787	0	0	0	0.884262	0	0	0
1600014K23Rik	0	0	0	0	0	0	0	0	0	0	0	0	0	0	0	0	0	0	0	0	0	0	0	0	0	0	0	0	0	0	0
1600015I10Rik	1.23086	2.13091	3.1345	1.02717	1.66594	1.19247	0	2.79801	3.11276	0.789481	0	0.807634	1.90574	0.932644	0	0.995809	1.23183	1.25829	0	1.98161	3.59078	1.13908	0	0	0	0	0	0.884262	1.05914	0.904002	0.762005
1600016N20Rik	269.558	149.163	199.563	179.755	222.681	174.1	163.304	219.177	178.465	240.792	169.746	198.678	152.459	221.037	158.474	206.132	145.355	177.419	178.965	235.812	253.749	213.007	221.003	249.453	164.081	190.484	167.786	186.579	210.769	213.344	261.368
1600019K03Rik	0	0	0	0	0	0	0	0	0	0	0	0	0	0	0	0	0	0	0	0	0	0	0	0	0	0	0	0	0	0	0
1600020E01Rik	120.624	76.7126	119.111	84.2283	51.089	72.7405	84.2307	77.4115	70.5559	63.1584	79.9333	58.9573	90.5228	53.1607	65.7306	68.7108	113.328	101.922	87.7941	113.943	110.117	136.689	123.045	96.2176	150.569	126.456	62.9978	88.4262	80.4947	80.4562	118.873
1600021P15Rik	448.033	556.166	483.757	560.837	507.558	634.392	451.236	479.392	419.185	577.11	386.195	495.08	421.169	593.161	459.213	546.699	479.18	498.283	587.545	427.038	460.817	446.518	442.006	396.749	345.536	396.974	404.184	510.219	449.076	514.377	511.306
1600025M17Rik	0	0	0	0	0	0	0	0	0	0	0	0	0	0	0	0	0	0	0	0	0	0	0	0	0	0	0	0	0	0	0
1600027N09Rik	125.548	132.116	94.0349	136.614	115.505	106.13	127.206	119.382	90.27	115.264	106.877	121.953	98.1458	134.301	100.847	129.455	84.9959	66.6894	117.059	139.704	99.345	112.769	106.32	104.533	139.952	96.0422	102.917	165.357	85.7904	67.8002	96.0127
1600029D21Rik	50.4652	55.4036	33.4346	42.1141	38.872	47.6987	9.45447	10.2594	45.6538	807.639	29.6382	49.2657	26.6804	373.057	19.8092	19.9162	13.5501	25.1658	20.2602	36.6599	47.8771	80.8745	172.024	68.8966	83.0058	120.053	84.8288	317.45	42.3657	19.888	46.4823
1600029I14Rik	1.23086	2.13091	0	0	3.33189	0	2.57849	5.59601	4.15035	3.15792	1.79625	1.61527	0	0	1.80084	1.99162	1.23183	1.25829	0	0.990807	0	1.13908	1.19461	0	1.93037	0	1.24748	0	0	0	0
1600029O15Rik	0	0	0	0	0	0	0	0	0	0	0	0	0	0	0	0	0	0	0	0	0	0	0	0	0.965183	0	0	0	0	0	0
1700001C02Rik	0	0	0	0	0	0	0.859497	0	0	0	0	0	0	0	0	0	0	0	0	2.97242	0	0	0	0	0	0	0	0	0	0	0
1700001C19Rik	6.1543	11.72	7.31382	3.08152	13.3276	13.1171	7.73548	2.79801	9.33828	5.52636	2.69438	4.03817	7.62297	4.66322	1.80084	2.98743	17.2456	7.54975	2.25113	3.96323	19.1508	5.69539	4.77844	5.93936	5.7911	11.2049	8.10863	0.884262	9.53227	9.04002	12.1921
1700001D01Rik	0	0	0	0	0	0	0	0	1.03759	0	0	0	0	0	0	0	0	0	0	0	0	0	0	0	0	0	0	0	0	0	0
1700001F09Rik	0	0	0	0	0	0	0	0	0	0	0	0	0	0	0	0	0	0	0	0	0	0	0	0	0	0	0	0	0	0	0
1700001G11Rik	0	1.06545	0	1.02717	0.555315	0	1.71899	0	2.07517	0	0.898127	0	0	0	0	0	0	0	1.12557	0.990807	0	0	3.58383	0	0	0	0	0.884262	1.05914	0	1.52401
1700001G17Rik	6.1543	2.13091	2.08966	0	1.66594	1.19247	0.859497	3.73068	1.03759	1.57896	0	2.4229	3.81149	3.73057	0	1.99162	0	3.77487	1.12557	6.93565	1.19693	1.13908	1.19461	7.12723	0	0	1.87122	4.42131	0	0	0
1700001J03Rik	6.1543	4.26181	4.17933	1.02717	2.22126	8.34727	2.57849	3.73068	3.11276	1.57896	0.898127	2.4229	4.76436	4.66322	4.50209	2.98743	3.69548	6.29146	0	0.990807	9.57542	3.41723	0	7.12723	8.68665	1.6007	4.98993	7.0741	8.47313	3.61601	3.81003
1700001J11Rik	0	0	0	0	0	0	0	0	0	0	0	0	0	0	0	0	0	0	0	0	0	0	0	0	0	0	0	0	0	0	0
1700001K19Rik	0	0	0	0	0	0	0	0	0	0	0	0	0	0	0	0	0	0	0	0	0	0	0	0	0	0	0	0	0	0	0
1700001K23Rik	1.23086	0	3.1345	2.05435	0.555315	0	0	0.932669	2.07517	1.57896	0	1.61527	0	0	0.900419	0	0	3.77487	0	4.95404	0	0	0	1.18787	1.93037	0	0	1.76852	0	0	2.28602
1700001L05Rik	211.708	137.443	149.411	136.614	202.69	218.221	269.882	219.177	155.638	97.1061	193.996	133.26	158.177	103.523	181.885	191.195	213.106	192.519	135.068	173.391	246.567	172.001	96.7635	105.721	188.211	220.897	175.895	114.954	190.645	109.384	98.2987
1700001L19Rik	0	2.13091	0	2.05435	0.555315	1.19247	0	0	0	1.57896	0	2.4229	0	0.932644	0	3.98324	0	0	0	0	0	0	1.19461	0	0	0	0	0	1.05914	0.904002	0
1700001O22Rik	0	3.19636	1.04483	3.08152	5.55315	3.5774	4.29749	7.46135	0	6.31584	2.69438	5.65344	5.71723	7.46115	4.50209	6.97066	0	0	4.50226	11.8897	7.18157	1.13908	8.36228	1.18787	15.4429	3.20141	1.87122	16.801	2.11828	2.71201	0
1700001P01Rik	0	0	1.04483	1.02717	1.11063	1.19247	1.71899	0	0	0.789481	1.79625	0	1.90574	1.86529	1.80084	0	1.23183	0	1.12557	3.96323	1.19693	1.13908	2.38922	0	0	0	0	0.884262	1.05914	1.808	0
1700003C15Rik	0	0	0	0	0	0	0	0	0	0	0	0	0	0	0	0	0	0	0	0	0	0	0	0	0	0	0	0	0	0	0
1700003D09Rik	1.23086	2.13091	0	0	0.555315	0	0.859497	2.79801	1.03759	0.789481	0	2.4229	3.81149	0	1.80084	1.99162	2.46365	1.25829	1.12557	0.990807	1.19693	0	3.58383	3.56362	2.89555	0	0.623741	0.884262	0	3.61601	0
1700003E16Rik	0	3.19636	1.04483	2.05435	2.77657	4.76987	2.57849	0.932669	1.03759	0	0	1.61527	0.952872	0	0.900419	0	2.46365	0	2.25113	0.990807	7.18157	6.83446	1.19461	0	0.965183	1.6007	3.74245	1.76852	4.23657	0.904002	0.762005
1700003F12Rik	7.38516	0	1.04483	1.02717	5.55315	1.19247	2.57849	0	1.03759	0.789481	0	3.23054	2.85861	0	0	0	6.15913	1.25829	1.12557	2.97242	5.98464	6.83446	1.19461	9.50298	2.89555	4.80211	3.74245	2.65279	3.17742	0.904002	2.28602
1700003F17Rik	0	0	0	0	0	0	0	0	0	0	0	0	0	0	0	0	0	0	0	0	0	0	0	0	0	0	0	0	0	0	0
1700003G13Rik	0	1.06545	0	0	0	0	0	0	0	0	0	0	0	0	0	0	0	0	0	0	0	0	0	0	0	0	0	0	0	0	0
1700003G18Rik	0	0	0	0	0	0	0	0	0	0	0	0	0	0	0	0	1.23183	0	1.12557	0	0	0	0	0	0	0	0	0	0	0	0
1700003H04Rik	0	0	0	0	0	0	0	0	0	0	0	0	0	0	0	0	0	0	0	0	0	0	0	0	0	0	0	0	0	0	0
1700003L19Rik	0	0	0	0	0	0	0	0	0	0	0	0	0	0	0	0	0	0	0	0	0	0	0	0	0	0	0	0	0	0	0
1700003M02Rik	0	0	1.04483	0	0	0	0	0	0	0	0	0	0	0	0	0	0	0	0	0	0	0	2.38922	0	0	0	0	0	0	0	0
1700003M07Rik	0	1.06545	10.4483	7.19022	4.44252	3.5774	0	0	4.15035	1.57896	2.69438	0.807634	0.952872	0	4.50209	0	0	6.29146	4.50226	1.98161	0	5.69539	3.58383	7.12723	7.72147	6.40281	4.98993	2.65279	1.05914	0.904002	3.04802
1700003P14Rik	0	0	0	0	0	0	0	0.932669	0	0	0	0	0	0	0	0	0	0	0	0	0	0	0	0	0	0	0	0	0	0	0
1700006A11Rik	0	0	0	0	0	0	0	0	0	0	0	0	0	0	0	0	0	0	0	0	0	0	0	0	0	0	0	0	0	0	0
1700006E09Rik	0	0	0	0	0	0	0	0	0	0	0	0	0	0	0	0	0	0	0	0	0	0	0	0	0	0	0	0	0	0	0
1700006F04Rik	0	0	0	0	0	0	0	0	0	0	0	0	0	0	0	0	0	0	0	0	0	0	0	0	0	0	0	0	0	0	0
1700006H21Rik	0	0	0	0	0	0	0	0	0	0	0	0	0	0	0	0	0	0	0	0	0	0	0	0	0	0	0	0	0	0	0
1700007B14Rik	0	0	0	0	0	0	0	0	0	0	0	0	0	0	0	0	0	0	0	0	0	0	0	0	0.965183	0	0	0	0	0	0
1700007F19Rik	0	0	0	0	0	0	0	0.932669	0	0	0	0	0	0	0	0	0	0	0	0	0	0	0	0	0	0	0	0	0	0	0
1700007G11Rik	0	0	0	2.05435	0	0	0	0.932669	0	3.15792	0.898127	0	0	1.86529	0	0	0	0	0	0.990807	0	0	0	0	0.965183	0	0.623741	0	0	0	0
1700007I08Rik	0	0	0	0	0	1.19247	0	1.86534	0	0	0.898127	0	0.952872	0.932644	0	0	0	1.25829	0	0	1.19693	0	1.19461	5.93936	0	3.20141	0	0.884262	0	0	0
1700007J10Rik	0	0	0	0	0	0	0	0	0	0.789481	0	0	0	0	0	0	0	0	0	0	1.19693	0	0	0	0.965183	0	0	0	0	0	0
1700007K09Rik	0	0	0	3.08152	3.33189	1.19247	2.57849	0	1.03759	0	0	0	0	0	0	0	0	0	0	0.990807	0	0	0	0	2.89555	0	2.49496	1.76852	0	1.808	0
1700007K13Rik	0	0	3.1345	1.02717	0	0	0.859497	0.932669	0	0.789481	0	0	0	0.932644	0	1.99162	0	1.25829	2.25113	0	0	0	1.19461	0	0.965183	1.6007	0	0	0	0	1.52401
1700007L15Rik	27.0789	15.9818	18.807	21.5707	19.436	4.76987	15.471	21.4514	24.9021	12.6317	30.5363	22.6138	20.0103	15.8549	23.4109	19.9162	11.0864	10.0663	11.2557	22.7886	23.9386	41.0068	26.2814	30.8847	29.9207	16.007	18.7122	12.3797	12.7097	15.368	24.3842
1700007P06Rik	0	0	0	0	0	0	0	0	0	0	0	0	0	0	0	0	0	0	0	0	0	0	0	0	0	0	0	0	0	0	0
1700008A04Rik	0	0	0	0	0	1.19247	0	0	0	0	0	0	0	0	0	0	0	0	0	0	0	0	0	0	0	0	0	0	0	0	0
1700008F21Rik	0	0	0	0	0	0	0	0	0	0	0	0	0	0	0	0	0	0	0	0	0	0	0	0	0	0	0	0	0	0	0
1700008I05Rik	0	0	0	0	0	0	0	0	0	0	0	0	0	0	0	0	0	0	1.12557	0	0	0	0	0	0	0	0	0	0	0	0
1700008J07Rik	48.0035	55.4036	32.3898	32.8696	42.2039	63.2008	48.1318	43.8354	24.9021	52.1057	41.3139	53.3038	46.6907	62.4871	43.2201	48.7946	49.273	50.3317	48.3993	61.43	73.0126	56.9539	58.5359	59.3936	43.4332	40.0176	44.9093	43.3288	39.1882	51.5281	41.1483
1700008K24Rik	0	0	0	0	0	0	0	0	0	0	0	0	0	0	0	0	0	0	0	0	0	0	0	0	0	0	0	0	0	0	0
1700008O03Rik	1.23086	5.32726	2.08966	0	0.555315	0	1.71899	3.73068	0	1.57896	1.79625	0	3.81149	1.86529	0.900419	1.99162	3.69548	1.25829	3.3767	2.97242	0	0	5.97305	0	2.89555	3.20141	0.623741	1.76852	2.11828	0	1.52401
1700008P02Rik	0	0	0	0	0	0	0	0	0	0	0	0	0	0	0	0	0	0	0	0	0	0	0	0	0	0	0	0	0	0	0
1700008P20Rik	0	0	1.04483	1.02717	0	0	0	0	0	0	0	0	0	0	0	0	0	0	0	0	1.19693	0	1.19461	0	0	0	0	0	0	0	0
1700009C05Rik	0	0	0	0	0	0	0	0	0	0	0	0	0	0	0	0	0	0	0	0	0	0	0	0	0	0	0	0	0	0	0
1700009J07Rik	0	0	0	0	0	0	0.859497	0	0	0	0	0	0	0.932644	0.900419	0	0	0	2.25113	0	0	1.13908	0	0	0	0	0.623741	0.884262	0	0	0
1700009N14Rik	0	0	0	0	0	0	0	0	0	0	0	0	0	0	0	0	0	0	0	0	0	0	0	0	0	0	0	0	0	0	0
1700009P17Rik	36.9258	33.029	35.5243	22.5978	31.0976	27.4267	22.3469	12.1247	30.09	25.2634	16.1663	20.9985	21.916	21.4508	25.2117	17.9246	49.273	45.2985	34.8925	18.8253	29.9232	36.4505	28.6707	40.3877	21.234	38.4169	26.8209	24.7593	39.1882	32.5441	42.6723
1700010B08Rik	3.69258	0	0	0	0.555315	0	0.859497	0.932669	0	0	0	0	0	0	0	0	0	0	0	0	0	2.27815	0	1.18787	0	1.6007	0	0.884262	0	1.808	0
1700010D01Rik	0	0	0	0	0	0	0	0	0	0	0	0	0	0	0	0	0	0	0	0	0	0	0	0	0	0	0	0	0	0	0
1700010I02Rik	0	0	0	0	0	0	0	0	0	0	0	0	0	0	0	0	0	0	0	0	0	0	2.38922	0	0	0	0	0	0	0	0
1700010I14Rik	2.46172	6.39272	4.17933	11.2989	4.99783	2.38493	6.01648	18.6534	11.4135	15.0001	14.37	10.4992	16.1988	13.9897	15.3071	15.9329	3.69548	17.6161	10.1301	11.8897	1.19693	3.41723	4.77844	5.93936	9.65183	3.20141	7.48489	27.4121	3.17742	17.176	3.81003
1700010J16Rik	0	0	0	0	0	0	0	0	0	0	0	0	0	0	0	0	0	0	0	0	0	0	0	0	0	0	0	0	0	0	0
1700010K23Rik	0	0	0	0	0	0	0	0	0	0	0	0	0	0	0	0	0	0	0	0	0	0	0	0	0	0	0	0	0	0	0
1700010M22Rik	0	0	0	0	0	0	0	0	0	0	0	0	0	0	0	0	0	0	0	0	0	0	0	0	0	0	0	0	0	0	0
1700011A15Rik	0	1.06545	1.04483	0	0	0	0.859497	0.932669	0	0	0.898127	0.807634	0.952872	0	0	0	0	0	0	0.990807	0	1.13908	0	1.18787	0.965183	0	0.623741	0	0	0.904002	0
1700011B04Rik	0	0	0	0	0	0	0	0	0	0	0	0	0	0	0	0	0	0	0	0	0	1.13908	0	0	0	0	0	0	0	0	0
1700011E24Rik	2.46172	2.13091	5.22416	0	1.66594	3.5774	0	1.86534	0	0	1.79625	0	0.952872	0	0.900419	1.99162	0	1.25829	2.25113	4.95404	0	4.55631	0	0	1.93037	12.8056	4.36619	0.884262	3.17742	1.808	3.04802
1700011F03Rik	0	0	0	0	0	0	0	0	0	0	0	0	0	0	0	0	0	0	0	0	0	0	0	0	0	0	0	0	0	0	0
1700011F14Rik	0	0	0	0	0	0	0	0	0	0	0	0	0	0	0	0	0	0	0	0	0	0	0	0	0	0	0	0	0	0	0
1700011H14Rik	7.38516	177.931	11.4931	115.043	13.3276	27.4267	13.752	126.843	28.0148	673.427	35.9251	279.441	22.8689	364.664	72.0335	148.376	11.0864	18.8744	275.764	0.990807	1.19693	3.41723	1.19461	7.12723	0.965183	4.80211	1.87122	76.9308	5.29571	6.32801	3.04802
1700011I03Rik	0	1.06545	0	0	0	0	0	0.932669	0	0	0	0	0	2.79793	0	0	0	1.25829	0	0	0	0	0	0	0	0	0	0	2.11828	3.61601	0
1700011J10Rik	72.6207	67.1235	58.5106	76.0109	63.8612	52.4685	52.4293	58.7581	83.0069	46.5793	75.4427	68.6489	69.5596	61.5545	54.0251	66.7192	59.1276	57.8814	74.2874	60.4392	93.3604	42.1459	62.1198	46.327	65.6325	27.212	51.7705	65.4354	40.2474	50.6241	69.3425
1700011L22Rik	2.46172	1.06545	0	0	0.555315	0	0.859497	0.932669	3.11276	0.789481	0.898127	0	1.90574	0.932644	0.900419	0.995809	2.46365	3.77487	0	3.96323	7.18157	3.41723	1.19461	1.18787	2.89555	6.40281	3.74245	0.884262	3.17742	0	1.52401
1700011M02Rik	0	0	0	0	0	0	0	0	0	0	0	0	0	0	0	0	0	0	0	0	0	0	0	0	0	0	0	0	0	0	0
1700012A03Rik	0	0	0	0	0	0	0	0	0	0	0	0	0	0	0	0	0	0	0	0	0	0	0	0	0	0	0	0	0	0	0
1700012A16Rik	3.69258	1.06545	2.08966	0	0	0	0.859497	2.79801	1.03759	2.36844	2.69438	0.807634	1.90574	0.932644	0	0	1.23183	0	3.3767	0.990807	0	1.13908	0	0	0.965183	0	2.49496	1.76852	2.11828	0	0
1700012B07Rik	0	0	1.04483	0	1.11063	0	0	0	0	0.789481	2.69438	0	0	2.79793	0.900419	0	0	0	1.12557	0	0	0	1.19461	0	1.93037	4.80211	0	0.884262	0	0	0.762005
1700012B09Rik	0	0	0	0	0	0	0	0	0	0	0.898127	0	0	0	0	0	0	0	0	0	0	0	0	0	0	0	0	0	0	0	0
1700012B15Rik	240.018	208.829	189.115	158.185	193.25	189.602	214.874	181.87	149.412	114.475	142.802	125.183	146.742	129.637	147.669	149.371	211.874	239.075	176.714	242.748	219.038	192.504	162.467	163.926	174.698	212.893	155.935	168.894	181.113	195.264	232.412
1700012D01Rik	3.69258	0	0	4.1087	3.8872	2.38493	0.859497	2.79801	0	0.789481	0	1.61527	0	0.932644	0.900419	0.995809	3.69548	0	0	0.990807	1.19693	3.41723	1.19461	5.93936	11.5822	1.6007	1.87122	2.65279	1.05914	1.808	0
1700012D14Rik	2.46172	4.26181	0	4.1087	7.77441	0	1.71899	6.52868	1.03759	0.789481	3.59251	10.4992	1.90574	6.52851	4.50209	3.98324	4.9273	0	1.12557	1.98161	0	2.27815	3.58383	0	8.68665	3.20141	2.49496	1.76852	1.05914	2.71201	5.33404
1700012I11Rik	0	0	0	0	0	0	0	0	0	0.789481	0	0	0	0	0	0	0	0	0	0	0	0	0	0	0	0	0	0	0	0	0
1700012L04Rik	3.69258	1.06545	2.08966	6.16304	2.77657	3.5774	0	0.932669	4.15035	3.15792	1.79625	6.46107	2.85861	0	0.900419	6.97066	2.46365	2.51658	2.25113	0	1.19693	2.27815	0	0	0.965183	0	1.87122	3.53705	1.05914	0.904002	3.04802
1700012P22Rik	0	0	0	0	0	0	0	0	0	0	0	0	0	0	0	0	0	0	0	0	0	0	0	0	0	0	0	0	0	0	0
1700013D24Rik	0	0	0	0	0	0	0	0	0	0	0	0	0	0	0	0	1.23183	0	0	0	0	0	0	0	0	0	0	0	0	0	0
1700013F07Rik	0	0	0	0	0	0	0	0	2.07517	0	0	0	0	0	0	0	0	0	0	0	0	0	0	0	0	0	0	0	0	0	0.762005
1700013G23Rik	0	2.13091	0	0	0.555315	1.19247	0.859497	1.86534	0	2.36844	0	2.4229	0	0	0.900419	0	0	0	2.25113	0.990807	0	0	1.19461	1.18787	2.89555	1.6007	0	0	1.05914	0	0.762005
1700013G24Rik	0	0	0	0	0	0	0	0	0	0	0	0	0	0	0	0	0	0	0	0	0	0	0	0	0	0	0	0	0	0	0
1700013H16Rik	0	0	0	0	0	0	0	0	0	0.789481	0	0	0	0	0	0	0	0	0	0	0	0	0	0	0	1.6007	0	0	0	0	0
1700013N18Rik	0	0	0	0	0	0	0	0	0	0	0	0	0	0	0	0	1.23183	0	0	0	0	0	1.19461	0	0	0	0	0.884262	2.11828	0	0
1700014N06Rik	0	0	0	0	0	0	0	0	0	0	0	0	0	0	0	0	0	0	0	0	0	0	0	0	0	0	0	0	0	0	0
1700015E13Rik	0	0	0	0	0	0	0	0	0	0	0	0	0	0	0	0	0	0	0	0	0	0	0	0	0	0	0	0	0	0	0
1700015F17Rik	0	0	0	0	0	0	0	0	0	0	0	0	0	0	0	0	0	0	0	0	0	0	0	0	0.965183	0	0	0	1.05914	0	0
1700015G11Rik	0	0	0	0	0	0	0	0	0	0	0	0	0	0	0	0	0	0	0	0	0	0	0	0	0	0	0	0	0	0	0
1700016C15Rik	29.5406	46.8799	88.8107	40.0598	35.5401	72.7405	86.8092	77.4115	51.8793	3.15792	65.5633	18.5756	50.5022	7.46115	85.5398	43.8156	56.664	66.6894	27.0136	72.3289	114.905	44.424	170.829	39.1998	34.7466	16.007	40.5432	14.1482	31.7742	37.0641	54.1024
1700016D06Rik	0	0	1.04483	0	0	0	0	0	0	0.789481	0	0	0	0	0	0	0	0	0	0	0	0	0	0	0	0	0	0	0	0	0
1700016G22Rik	2.46172	1.06545	2.08966	0	0	0	0	0	0	0	0	0.807634	1.90574	0.932644	0	0	0	0	0	0	1.19693	0	3.58383	2.37574	0	0	1.24748	0.884262	0	0	0
1700016H13Rik	2.46172	1.06545	1.04483	0	0	0	0	0	1.03759	0	0.898127	0.807634	0	0	0	0	1.23183	0	0	1.98161	0	0	0	0	0	0	0	0	0	0	0
1700016K19Rik	4.92344	2.13091	2.08966	1.02717	3.8872	7.1548	5.15698	0.932669	1.03759	1.57896	1.79625	3.23054	0	0	5.40251	0	2.46365	1.25829	2.25113	6.93565	43.0894	1.13908	3.58383	5.93936	8.68665	6.40281	4.36619	0	2.11828	8.13602	1.52401
1700016L04Rik	0	0	0	0	0	2.38493	0	0	0	0	0	0	0	0	0	0	0	0	0	0	0	0	0	0	0	0	0	0	0	0	0
1700016L21Rik	0	0	0	1.02717	0	0	0	0	0	0	0	0	0	0	0	0	0	0	0	0	0	0	0	0	0	0	0	0	0	0	0
1700016M24Rik	0	0	0	0	0	0	0.859497	0	0	0	0	0	0	0	0	0	0	0	0	0.990807	0	0	2.38922	0	3.86073	0	0	0	1.05914	0	0
1700016P04Rik	0	0	0	0	0	0	0	0	0	0	0	0	0	0	0	0	0	0	0	0	0	0	0	0	0	0	0	0	0	0	0
1700017B05Rik	215.4	324.963	227.773	350.266	350.404	374.435	318.014	479.392	199.217	459.478	384.399	491.849	365.903	615.545	307.043	553.67	222.96	261.725	498.626	505.312	265.718	428.293	579.386	365.865	499	361.759	561.991	767.539	223.479	223.289	217.934
1700017D01Rik	0	0	0	0	0	0	0	4.66334	0	3.9474	0.898127	3.23054	0	6.52851	0	5.97485	0	0	0	0	0	1.13908	0	2.37574	0	0	0	0	0	0	0
1700017G19Rik	0	0	0	0	0	0	0	0.932669	0	0	0	0.807634	0	0.932644	0	0	0	0	0	0	0	0	0	0	0	0	0	0	0	0	0
1700017J07Rik	0	0	0	0	0	0	0	0	0	0	0	0	0	0	0	0	0	0	0	0	0	0	0	0	0	0	0	0	0	0	0
1700017N19Rik	0	0	0	0	0	0	0	0	0	0	0	0	0	0	0	0	0	0	0	0	0	0	0	0	0	0	0	0	0	0	0
1700018A04Rik	1.23086	1.06545	0	0	4.44252	2.38493	1.71899	0	1.03759	0	0.898127	0.807634	0	0	0.900419	3.98324	0	0	0	6.93565	0	3.41723	0	4.75149	2.89555	6.40281	4.36619	3.53705	0	1.808	2.28602
1700018A14Rik	2.46172	3.19636	0	3.08152	1.66594	1.19247	5.15698	0.932669	1.03759	0	0	5.65344	0.952872	0	0.900419	0.995809	0	0	1.12557	1.98161	1.19693	4.55631	1.19461	3.56362	0.965183	1.6007	0.623741	0.884262	2.11828	0.904002	2.28602
1700018B08Rik	0	1.06545	0	0	0	0	0	0	0	0.789481	0	0	0	0	0	0	0	1.25829	0	0	0	0	0	0	0	0	0	0	0	0	0
1700018B24Rik	0	0	0	0	0	0	0	0	0	0	0	0	0	0	0	0	0	0	0	0	0	0	0	0	0	0	0	0	0	0	0
1700018C11Rik	0	0	0	0	0	3.5774	2.57849	0	0	0	0	0.807634	0	0	0	0	0	0	0	0	0	0	0	0	0	0	0	0	0	0	0
1700018F24Rik	0	0	0	0	0	0	0	0	0	0	0	0	0	0	0	0	0	0	0	0	0	0	0	0	0	0	0	0	0	0	0
1700018G05Rik	0	0	0	0	0	0	0	0	0	0	0	0	0	0	0	0	0	0	0	0	0	0	0	0	0	0	0	0	0	0	0
1700018L02Rik	16.0012	11.72	10.4483	8.21739	13.3276	4.76987	11.1735	4.66334	13.4886	5.52636	5.38876	6.46107	5.71723	11.1917	4.50209	12.9455	3.69548	7.54975	7.87896	14.8621	4.78771	15.9471	25.0868	14.2545	37.6421	8.00351	4.36619	4.42131	9.53227	9.94402	5.33404
1700018L24Rik	0	0	0	3.08152	1.66594	0	0.859497	0.932669	1.03759	0.789481	1.79625	0	0	0	0	0	0	0	0	0	0	0	0	1.18787	0	1.6007	1.24748	0.884262	0	0.904002	0.762005
1700019A02Rik	0	0	0	0	0	0	0	0	0	0.789481	0	0	0	0	0	0	0	0	0	0	0	1.13908	0	0	0	0	0.623741	0	0	0	0.762005
1700019B03Rik	0	0	0	1.02717	0.555315	0	0	0	0	2.36844	0	0	0	0.932644	0	0	0	2.51658	0	0	0	0	1.19461	0	2.89555	0	0	0	0	0	0.762005
1700019B21Rik	0	0	0	0	0	0	0	0	0	0	0	0	0	0	0	0	0	0	0	0	0	0	0	0	0	0	0	0	0	0	0
1700019D03Rik	9.84687	31.9636	16.7173	49.3043	9.99567	26.2343	14.6115	37.3068	11.4135	68.6848	26.9438	41.997	35.2562	56.8913	25.2117	48.7946	4.9273	5.03317	31.5158	9.90807	14.3631	5.69539	16.7246	7.12723	17.3733	4.80211	18.0885	29.1806	8.47313	11.752	0
1700019E08Rik	0	0	0	0	0	0	0	0	0	0	0	0	0	0	0	0	0	0	0	0	0	0	0	0	0	0	0	0	0	0	0
1700019E19Rik	169.859	220.549	158.814	229.06	139.384	155.021	121.189	207.985	153.563	247.107	193.996	230.176	226.783	240.622	197.192	209.12	163.833	216.426	223.988	187.263	196.296	175.418	234.144	176.993	126.439	184.081	167.786	190.116	148.28	192.552	207.265
1700019G17Rik	6013.98	3153.74	4615.02	2781.59	5250.5	4141.44	3638.25	2402.55	4194.96	2265.81	3546.71	3047.2	3911.54	3181.25	3945.63	2758.39	5912.76	4695.94	3113.32	2153.02	3940.29	5010.8	2886.18	2879.4	685.28	3833.68	3103.11	1145.12	5532.95	4862.63	4514.88
1700019G24Rik	0	0	0	0	0	0	0	0	0	0	0	0	0	0	0	0	0	0	0	0	0	0	0	0	0	0	0	0	0	0	0
1700019L03Rik	0	1.06545	0	0	1.11063	1.19247	0.859497	0.932669	1.03759	0.789481	0	2.4229	0	1.86529	0	0	0	2.51658	0	0	0	0	0	2.37574	0	0	1.87122	4.42131	0	0.904002	0.762005
1700019M22Rik	0	0	0	0	0	0	0	0	0	0	0	0	0	0	0	0	0	0	0	0	0	0	0	0	0	0	0	0	0	0	0
1700019N12Rik	2.46172	0	1.04483	1.02717	3.33189	3.5774	0	0	0	0	0	0	0	0	0	0	2.46365	0	0	0.990807	4.78771	18.2252	1.19461	0	9.65183	3.20141	2.49496	0	3.17742	0.904002	4.57203
1700019N19Rik	1.23086	0	0	0	0	0	0	0.932669	0	0.789481	0	0	2.85861	0	1.80084	0	0	1.25829	0	1.98161	0	0	0	1.18787	0.965183	0	0	0	0	0	0
1700019O17Rik	0	0	0	0	0	0	0	0	0	0	0	0	0	0	0	0	0	0	0	0	0	0	0	0	0	0	0	0	0	0	0
1700020A23Rik	0	0	1.04483	0	0	0	0	0	0	0	0	0	0	0	0	0	0	0	0	0	0	0	0	0	0	0	0	0	0	0	0
1700020C07Rik	1.23086	0	0	1.02717	0	0	0	0	0	0	0	0	0	0	0	0	0	0	0	0	0	0	0	0	0.965183	0	0	0	0	0	0
1700020D05Rik	0	1.06545	0	2.05435	2.22126	1.19247	1.71899	0	0	3.15792	0	0.807634	1.90574	1.86529	1.80084	0.995809	0	0	2.25113	0.990807	0	11.3908	2.38922	5.93936	3.86073	3.20141	1.24748	5.30557	2.11828	0.904002	3.04802
1700020G17Rik	0	0	0	0	0	0	0	0	0	0	0	0	0	0	0	0	0	0	0	0	0	0	0	0	0	0	0	0	0	0	0
1700020I14Rik	521.884	401.676	433.605	356.429	348.738	345.815	407.402	475.661	447.2	512.373	422.12	435.315	465.954	542.799	520.442	576.573	534.612	542.324	445.724	390.378	497.922	310.968	358.383	356.362	323.336	561.847	505.23	582.729	610.065	527.033	619.51
1700020L24Rik	18.4629	10.6545	7.31382	11.2989	6.10846	7.1548	6.87598	4.66334	16.6014	8.68429	10.7775	8.07634	18.1046	4.66322	8.10377	1.99162	18.4774	5.03317	3.3767	3.96323	17.9539	13.6689	11.9461	16.6302	4.82592	6.40281	9.97985	14.1482	4.23657	4.52001	16.0021
1700020M21Rik	0	0	0	0	0	0	0	0	0	0	0	0	0	0	0	0	0	0	0	0	0	0	0	0	0	0	0	0	0	0	0
1700020N01Rik	4.92344	3.19636	6.26899	4.1087	9.44035	17.887	0.859497	4.66334	11.4135	8.68429	4.49064	9.69161	1.90574	0	6.30293	3.98324	7.39095	5.03317	3.3767	24.7702	0	12.5299	19.1138	7.12723	5.7911	3.20141	1.87122	3.53705	4.23657	1.808	8.38206
1700020N15Rik	0	0	0	0	0	0	0	0	0	0	0	0	0	0	0	0	0	0	0	0	0	0	0	0	0	0	0	0	0	0	0
1700020N18Rik	0	0	0	0	1.11063	0	0	0	0	0	0	0.807634	0	0	0.900419	0	0	0	0	0.990807	0	0	0	0	0	0	0	0	0	0	0.762005
1700020O03Rik	294.175	331.356	274.791	290.69	342.629	343.431	290.51	369.337	401.546	322.898	359.251	299.632	335.411	334.819	365.57	307.705	295.638	291.924	342.172	320.031	333.943	386.147	203.084	301.72	260.599	326.543	295.653	309.492	339.984	338.097	300.992
1700021C14Rik	14.7703	17.0472	13.5828	14.3804	8.32972	8.34727	12.033	15.8554	9.33828	13.4212	7.18502	11.3069	14.2931	13.057	15.3071	4.97905	18.4774	8.80804	11.2557	10.8989	21.5447	12.5299	8.36228	21.3817	14.4777	11.2049	10.6036	11.4954	8.47313	8.13602	21.3362
1700021F05Rik	323.716	221.614	248.67	181.81	212.13	203.912	212.296	195.86	235.532	210.002	210.162	194.64	223.925	184.663	223.304	228.04	283.32	284.374	218.36	149.612	280.081	186.809	305.82	260.144	171.803	256.112	280.06	175.968	189.586	228.713	256.796
1700021F07Rik	0	0	0	0	0	0	0	0	0	0	0	0	0	0	0	0	0	0	0	0	0	0	0	0	0	0	0	0	0	0	0
1700021K19Rik	1223.47	939.73	1334.25	1019.98	1494.35	1498.93	1105.31	787.172	914.114	606.321	904.414	695.373	777.543	527.876	762.654	687.108	1146.83	972.659	782.268	885.782	1228.05	1205.14	726.323	1158.18	470.044	813.157	810.239	495.187	1264.61	1019.71	868.686
1700021N21Rik	0	0	0	0	0	0	0	0	0	0	0	0	0	0	0	0	0	0	0	0	0	0	0	0	0	0	0	0	0	0	0
1700022A21Rik	0	0	0	0	0	0	0	0	0	0	0	0	0	0	0	0	0	0	0	0	0	0	0	0	0	0	0	0	0	0	0
1700022A22Rik	0	0	0	0	0	0	0	0	0	0	0	0	0	0	0	0	0	0	0	0	0	0	0	0	0	0	0	0	0	0	0
1700022E09Rik	0	0	0	0	0	0	0	0	0	0	0	0	0	0	0	0	0	0	0	0	0	0	0	0	0	0	0	0	0	0	0
1700022H16Rik	0	0	0	0	0	0	0	0	0	0	0	0	0	0	0	0	0	0	0	0	0	0	0	0	0	0	0	0	0	0	0
1700022I11Rik	0	0	0	0	0	0	0	0	0	0	0	0	0	0	0	0	0	0	0	0	0	0	0	0	0	0	0	0	0	0	0
1700022P22Rik	1.23086	0	1.04483	0	0	0	0	0	0	0	0	0	0	0	0	0	1.23183	0	0	0.990807	0	4.55631	0	0	0	0	0.623741	0	0	0	1.52401
1700023A16Rik	0	0	0	0	0	0	0	0	0	0	0	0	0	0	0	0	0	0	0	0	0	0	0	0	0	0	0	0	0	0	0
1700023C21Rik	0	0	0	0	0	0	0	0	0	0	0	0	0	0	0	0	0	0	0	0.990807	0	0	0	0	0	0	0	0	0	0	0
1700023E05Rik	8.61601	1.06545	3.1345	0	14.4382	0	0.859497	0.932669	1.03759	1.57896	1.79625	1.61527	1.90574	0	0.900419	0	0	0	0	1.98161	0	4.55631	8.36228	3.56362	0.965183	1.6007	0.623741	0	5.29571	0.904002	16.0021
1700023F02Rik	0	0	0	0	0	0	0	0	0	0	0	0	0	0	0	0	0	0	0	0	0	0	0	0	0	0	0	0	0	0	0
1700023F06Rik	3.69258	1.06545	1.04483	3.08152	1.11063	3.5774	0.859497	1.86534	1.03759	0.789481	0.898127	0	3.81149	0	0	0	1.23183	0	1.12557	0	1.19693	3.41723	1.19461	8.3151	0.965183	0	0.623741	0.884262	0	0	1.52401
1700023L04Rik	2.46172	2.13091	0	2.05435	2.77657	0	0	0	0	0	0.898127	0.807634	1.90574	0.932644	0	0	0	2.51658	0	4.95404	0	1.13908	1.19461	1.18787	4.82592	3.20141	1.24748	0.884262	1.05914	0.904002	2.28602
1700024B18Rik	0	0	0	0	0	0	0	0	0	0	0	0	0	0	0	0	0	0	0	0	0	0	0	0	0	0	0	0	0	0	0
1700024F13Rik	0	1.06545	0	0	2.22126	0	0.859497	0	0	0	0	0	0	0	0	0	0	0	0	0	0	1.13908	0	0	0	1.6007	0.623741	0	0	0.904002	1.52401
1700024G13Rik	0	0	0	0	0	0	0	0	0	0	0	0	0	0	0	0	0	0	0	0	0	0	0	0	0	0	1.87122	0	0	0	0
1700024P03Rik	0	0	0	0	0	0	0	0	0	0	0	0	0	0	0	0	0	0	0	0	0	0	0	0	0	0	0	0	0	0	0
1700024P04Rik	0	0	0	0	0	0	0	0	0	0	0	0	0	0	0	0	0	0	0	0	0	0	0	0	0	0	0	0	0	0	0
1700024P16Rik	6.1543	94.8253	61.6451	165.375	34.4295	19.0795	108.297	309.646	69.5183	258.16	127.534	286.71	219.16	376.788	233.208	437.16	65.2867	79.2724	187.97	37.6507	7.18157	48.9803	209.057	35.6362	74.3191	49.6218	58.6316	255.552	43.4248	81.3602	20.5741
1700025B11Rik	0	0	0	0	0	0	0	0	0	0	0	0	0	0	0	0	0	0	0	0	0	0	0	0	0	0	0	0	0	0	0
1700025C18Rik	0	0	0	0	0	0	0	0	0	0	0	0	0	0	0	0	0	0	0	0	0	0	0	0	0	0	0	0	0	0	0
1700025E21Rik	0	0	0	0	0	0	0	0	0	0.789481	0	0	0.952872	0	0	0	0	0	0	0	0	0	0	0	0	0	0	0	0	0	0
1700025F22Rik	0	0	0	0	0	0	0	0	0	0	0	0	0	0	0	0	0	0	0	0	0	0	0	0	0	0	0	0	0	0	0
1700025F24Rik	0	0	0	0	0	0	0	0	0	0	0	0	0	0	0	0	0	0	0	0	0	0	0	0	0	0	0	0	0	0	0
1700025G04Rik	240.018	440.032	418.978	599.87	172.148	635.585	533.748	539.083	346.554	315.003	586.477	595.226	636.518	415.026	550.156	519.812	195.86	450.468	479.491	445.863	640.357	260.849	523.24	275.586	364.839	177.678	322.474	526.136	168.403	388.721	150.877
1700025K23Rik	0	1.06545	3.1345	4.1087	1.11063	1.19247	3.43799	2.79801	2.07517	3.15792	0.898127	1.61527	0.952872	1.86529	0	1.99162	0	2.51658	0	3.96323	0	1.13908	1.19461	1.18787	0.965183	1.6007	0	5.30557	2.11828	0	1.52401
1700025K24Rik	0	0	0	0	0	0	0	0	0	0	0	0	0	0	0	0	0	0	0	0	0	0	0	0	0	0	0	0	0	0	0
1700025M24Rik	0	0	0	0	0	0	0	0	0	0	0	0	0	0	0	0	0	0	0	0	0	0	0	0	0	0	0	0	0	0	0
1700025N23Rik	12.3086	8.52362	6.26899	2.05435	7.21909	10.7322	1.71899	7.46135	4.15035	4.73688	12.5738	5.65344	3.81149	4.66322	2.70126	0.995809	8.62278	22.6492	11.2557	0.990807	4.78771	0	4.77844	1.18787	8.68665	12.8056	4.36619	16.801	8.47313	2.71201	3.81003
1700026D08Rik	0	0	1.04483	0	0.555315	1.19247	0	0	0	0	0	0	0	0	0	0	0	1.25829	2.25113	0	1.19693	0	0	0	1.93037	0	0.623741	0	1.05914	0	0
1700026D11Rik	0	0	0	0	0	0	0	0	0	0	0	0	0	0	0	0	0	0	0	0	0	0	0	0	0	0	0	0	0	0	0
1700026F02Rik	0	0	0	0	0	0	0	0	0	0	0	0	0	0	0	0	0	0	0	0	0	0	0	0	0	0	0	0	0	0	0
1700026J04Rik	27.0789	6.39272	10.4483	7.19022	17.2148	10.7322	6.01648	2.79801	11.4135	4.73688	9.8794	6.46107	6.6701	2.79793	10.805	3.98324	11.0864	20.1327	5.62783	8.91727	29.9232	45.5631	7.16767	9.50298	5.7911	17.6077	6.86115	9.72688	18.0054	7.23202	9.90607
1700026L06Rik	0	0	0	3.08152	0.555315	0	3.43799	0.932669	0	3.9474	0.898127	0.807634	0	0	1.80084	0.995809	1.23183	1.25829	2.25113	0.990807	0	3.41723	0	0	0.965183	8.00351	3.74245	7.0741	0	0.904002	1.52401
1700027A15Rik	0	0	0	0	0	0	0	0	0	0	0	0	0	0	0	0	0	0	0	0	0	0	0	0	0	0	0	0	0	0	0
1700027A23Rik	0	0	0	0	0	0	0	0	0	0	0.898127	0	0	0	0	0	0	0	0	0	0	0	0	0	0	0	0	0	0	0	0
1700027D21Rik	0	3.19636	2.08966	0	0.555315	0	0.859497	1.86534	0	9.47377	0	1.61527	0.952872	1.86529	0.900419	3.98324	0	0	0	0.990807	0	3.41723	0	0	0	0	0.623741	3.53705	0	1.808	0
1700027F09Rik	0	0	0	0	0	0	0	0	0	0.789481	0	0	0	0	0	0	0	1.25829	0	0	1.19693	0	0	0	0	0	0	0	0	0	0
1700027H10Rik	0	0	0	0	0	0	0	0	0	0	0	0	0	0	0	0	0	0	0	0	0	0	0	0	0	0	0	0	0	0	0
1700027I24Rik	0	0	0	0	0	0	0	0	0	0	0	0.807634	0	0	0	0	0	0	0	0	0	0	0	0	0	0	0	0	0	0.904002	0
1700027J07Rik	3.69258	0	1.04483	2.05435	2.77657	0	1.71899	0	1.03759	0	0.898127	0	1.90574	0.932644	5.40251	0	3.69548	3.77487	2.25113	0.990807	1.19693	0	0	1.18787	0	0	1.24748	1.76852	2.11828	0	0
1700028B04Rik	0	0	0	0	0	0	0	0	0	0	0	0	0	0	0	0	0	0	0	0	0	0	0	0	0	0	0	0	0	0	0
1700028D13Rik	0	0	0	0	0	0	0	0	0	0	0	0	0	0	0	0	0	0	0	0	0	0	0	0	0	0	0	0	0	0	0
1700028E10Rik	1.23086	2.13091	8.35865	4.1087	3.33189	1.19247	2.57849	0.932669	5.18793	7.89481	4.49064	1.61527	6.6701	5.59586	3.60167	7.96647	3.69548	6.29146	9.00453	2.97242	4.78771	1.13908	3.58383	0	7.72147	1.6007	3.1187	4.42131	3.17742	6.32801	3.04802
1700028I16Rik	0	1.06545	1.04483	2.05435	1.66594	2.38493	0	3.73068	1.03759	0.789481	1.79625	2.4229	0	0	2.70126	0.995809	0	0	1.12557	3.96323	0	0	0	0	0	0	1.87122	0	0	0	0.762005
1700028J19Rik	8.61601	5.32726	7.31382	6.16304	16.6594	5.96234	6.87598	3.73068	3.11276	2.36844	8.08315	10.4992	3.81149	7.46115	3.60167	6.97066	12.3183	18.8744	7.87896	8.91727	10.7724	13.6689	7.16767	21.3817	9.65183	14.4063	9.35611	5.30557	5.29571	6.32801	13.7161
1700028K03Rik	0	0	1.04483	0	0	0	0	0	0	0	0	1.61527	0.952872	0.932644	0.900419	0.995809	0	0	3.3767	0	0	0	1.19461	0	1.93037	0	1.24748	0	0	1.808	2.28602
1700028M03Rik	0	0	0	0	0	0	0	0	0	0	0	0	0	0	0	0	0	0	0	0	0	0	0	0	0	0	0	0	0	0	0
1700028P14Rik	0	0	0	0	0	0	0	0	0	0	0	0	0	0	0	0	0	0	0	0	0	0	0	0	0	0	0	0	0	0	0
1700028P15Rik	0	0	0	0	0	0	0	0	0	0	0	0	0	0	0	0	0	0	0	0	0	0	0	0	0	0	0	0	0	0	0
1700029B22Rik	0	0	0	0	0	0	0	0	0	0	0	0	0	0	0	0	0	0	0	0	0	0	0	0	0	0	0	0	0	0	0
1700029F09Rik	97.2379	100.153	131.649	85.2554	74.9675	84.6652	113.454	101.661	102.721	99.4745	151.784	123.568	156.271	134.301	145.868	145.388	109.632	78.0141	73.1618	95.1175	87.3758	68.3446	127.823	70.0845	124.509	134.459	97.3036	81.3521	94.2636	95.8242	111.253
1700029F12Rik	0	0	0	0	0.555315	0	0	0	0	0	0	0	0	0	0	0	0	0	0	0	0	0	0	0	0	0	0	0	0	0	0
1700029G01Rik	459.11	231.203	518.237	285.554	598.074	443.598	433.187	303.117	307.126	201.318	211.06	248.751	207.726	162.28	198.992	153.355	532.148	338.48	248.75	553.861	851.016	662.943	292.68	478.712	528.92	505.822	303.138	351.936	625.953	369.737	543.31
1700029H14Rik	0	0	1.04483	0	0	0	0	0	0	0	0	0	0	0	0	0.995809	0	0	0	0.990807	0	0	0	0	2.89555	1.6007	0	0	0	0	0
1700029I01Rik	2.46172	6.39272	3.1345	3.08152	3.8872	2.38493	0.859497	1.86534	4.15035	0.789481	8.08315	4.8458	1.90574	6.52851	3.60167	1.99162	3.69548	2.51658	1.12557	2.97242	3.59078	1.13908	4.77844	5.93936	6.75628	6.40281	4.36619	0.884262	1.05914	3.61601	1.52401
1700029I15Rik	25.848	24.5054	12.538	24.6522	22.7679	25.0418	37.8179	21.4514	18.6766	24.4739	19.7588	13.7298	19.0574	26.114	18.9088	19.9162	49.273	35.2322	20.2602	20.807	31.1201	21.6425	33.4491	27.3211	21.234	41.6183	25.5734	21.2223	24.3603	29.8321	21.3362
1700029J03Rik	0	0	0	0	0	0	0	0	0	0	0	0	0	0	0	0	0	0	0	0	0	0	0	0	0	0	0	0	0	0	0
1700029J07Rik	14.7703	19.1782	9.40349	7.19022	12.2169	10.7322	10.314	11.192	10.3759	11.8422	19.7588	9.69161	13.3402	8.39379	13.5063	8.96228	12.3183	6.29146	19.1346	20.807	4.78771	23.9206	10.7515	29.6968	25.0948	14.4063	9.97985	14.1482	9.53227	12.656	10.6681
1700029J11Rik	3.69258	2.13091	9.40349	4.1087	4.99783	3.5774	1.71899	4.66334	3.11276	3.15792	4.49064	2.4229	10.4816	7.46115	7.20335	1.99162	4.9273	3.77487	3.3767	3.96323	4.78771	5.69539	0	1.18787	7.72147	8.00351	3.74245	4.42131	3.17742	3.61601	1.52401
1700029M20Rik	0	0	0	0	0	0	0	0	0	0	0	0.807634	0	0	0	0	0	0	0	0	0	3.41723	0	0	0	0	0.623741	0	0	0	0
1700029N11Rik	0	0	0	0	0	0	0	0	0	0	0	0	0	0	0	0	0	0	0	0	0	0	0	0	0.965183	0	0	0	0	0	0
1700029P11Rik	0	0	0	0	0	0	0	0	0	0	0	0	0	0	0	0	0	0	0	0	0	0	0	0	0	0	0	0	0	0	0
1700030A11Rik	0	1.06545	0	0	0.555315	0	0	0	0	0	1.79625	0	0	0	0	0	0	1.25829	0	0	0	0	0	0	0	0	0	0	0	0	0
1700030C10Rik	3.69258	15.9818	4.17933	7.19022	11.1063	9.53974	9.45447	9.32669	11.4135	23.6844	8.98127	22.6138	20.0103	18.6529	19.8092	12.9455	6.15913	10.0663	16.8835	25.761	9.57542	13.6689	28.6707	13.0666	6.75628	1.6007	3.1187	18.5695	2.11828	10.848	4.57203
1700030F04Rik	0	0	0	0	0	0	0	0	0	0	0	0	0	0	0	0	0	0	0	0	0	0	0	0	0	0	0	0	0	0	0
1700030F18Rik	0	0	0	0	0	0	0	0	0	0	0	0	0	0	0	0	0	0	0	0	0	0	0	0	0	0	0	0	0	0	0
1700030J22Rik	14.7703	9.58908	8.35865	8.21739	7.21909	7.1548	15.471	16.788	8.30069	20.5265	8.98127	8.07634	7.62297	21.4508	12.6059	9.95809	12.3183	15.0995	18.0091	3.96323	10.7724	10.2517	19.1138	11.8787	1.93037	20.8091	18.7122	17.6852	15.8871	9.04002	10.6681
1700030K09Rik	51.6961	33.029	29.2553	47.25	63.8612	40.5439	48.1318	41.9701	45.6538	25.2634	35.9251	25.8443	28.5861	28.912	29.7138	20.912	29.5638	13.8412	40.5204	38.6415	46.6802	61.5102	41.8114	62.9572	27.9903	46.4204	41.7906	29.1806	40.2474	33.4481	59.4364
1700030L20Rik	0	0	0	0	0	0	0	0	0	0	0	0	0	0	0	0	0	0	0	0	0	0	0	0	0	0	0	0	0	0	0
1700030M09Rik	0	0	0	0	0	0	0	0	0	0	0	0	0	0	0	0	0	0	0	0	0	0	0	0	0	0	0	0	0	0	0
1700030N03Rik	0	0	0	0	0	0	0	0	0	0	0	0	0	0	0	0	0	0	0	0	0	0	0	0	0	0	0	0	0	0	0
1700030O20Rik	0	0	0	0	0	0	0	0	0	0	0	0	0	0	0.900419	0	0	0	0	0	0	0	0	1.18787	0.965183	3.20141	1.24748	4.42131	0	0.904002	1.52401
1700031A10Rik	0	0	3.1345	2.05435	0	1.19247	0	0.932669	0	3.15792	0	1.61527	0	2.79793	0.900419	0.995809	1.23183	1.25829	0	0.990807	0	3.41723	0	1.18787	0	0	0	0.884262	1.05914	0	0
1700031F05Rik	0	0	0	0	0	0	0	0	0	0	0	0	0	0	0	0	0	0	0	0	0	0	0	0	0	0	0	0	0	0	0
1700031M16Rik	0	0	0	0	0	0	0	0	0	0	0	0	0	0	0	0	0	0	0	0	0	0	0	0	0	0	0	0	0	0	0
1700031P21Rik	0	0	0	0	0	0	0	0	0	0	0	0	0	0	0	0	0	0	0	0	0	1.13908	0	0	0	0	0	0	0	0	0
1700034E13Rik	0	0	0	0	0	0	0	0	0	0	0	0	0	0	0	0	0	0	0	0	0	0	0	0	0	0	0	0	0	0	0
1700034F02Rik	1.23086	0	1.04483	0	0	0	0.859497	1.86534	1.03759	0	0	0	0	0	0.900419	0	1.23183	0	0	0.990807	4.78771	0	0	7.12723	0	0	1.24748	0.884262	2.11828	0	0
1700034G24Rik	0	0	0	0	0	0	0	0	0	0	0	0	0	0	0	0	0	0	0	0	0	0	0	0	0	0	0	0	0	0	0
1700034H14Rik	284.328	192.847	268.522	217.761	227.679	189.602	221.75	209.85	224.119	183.949	197.588	188.179	218.208	180.933	207.096	178.25	231.583	197.552	150.826	195.189	247.764	198.199	186.359	289.841	227.783	323.342	220.804	154.746	240.425	225.097	304.802
1700034H15Rik	18.4629	24.5054	16.7173	21.5707	16.1041	19.0795	18.9089	21.4514	25.9397	33.9477	24.2494	27.4596	31.4448	41.969	30.6142	42.8198	29.5638	23.9075	37.1437	31.7058	9.57542	27.3379	39.4222	32.0725	30.8859	32.0141	24.9496	24.7593	29.656	25.3121	45.7203
1700034I23Rik	1.23086	1.06545	0	0	0	0	0	0	0	0.789481	0	0	0	0	0	0.995809	0	0	0	0	0	0	0	0	0	0	0	0	0	0	0
1700034J05Rik	0	0	0	0	0	0	0	0	0	0	0	0	0.952872	0	0	0.995809	0	0	0	0	0	0	0	0	0	0	0	0	0	0	0
1700034K08Rik	0	0	0	0	0	0	0	0	0	0	0	0	0	0	0	0	0	0	0	0	0	0	0	0	0	0	0	0	0	0	0
1700034O15Rik	0	0	0	0	0	0	0	0	0	0	0	0	0	0	0	0	0	0	0	0	0	0	0	0	0	0	0	0	0	0	0
1700034P13Rik	11.0777	10.6545	12.538	5.13587	9.44035	14.3096	11.1735	9.32669	12.451	7.10532	17.9625	11.3069	15.2459	10.2591	3.60167	4.97905	23.4047	15.0995	21.3858	9.90807	13.1662	9.11262	8.36228	7.12723	15.4429	14.4063	9.97985	7.0741	16.9463	9.94402	20.5741
1700036G14Rik	0	0	0	0	0	0	0	0	0	0	0	0	0	0	0	0	0	0	0	0	0	0	0	0	0	0	0	0	0	0	0
1700037C18Rik	91.0836	36.2254	38.6588	34.9239	72.1909	71.548	43.8344	50.3641	52.9169	62.369	42.212	41.997	58.1252	46.6322	42.3197	36.8449	57.8958	56.6231	51.776	70.3473	55.0587	53.5366	68.0928	61.7694	68.528	43.219	48.0281	29.1806	58.2528	49.7201	70.1045
1700037H04Rik	222.786	214.156	180.756	147.913	349.848	182.447	134.941	143.631	149.412	179.212	163.459	130.837	134.355	143.627	130.561	189.204	197.092	158.545	132.817	195.189	252.552	242.623	216.225	187.684	221.992	195.286	132.233	169.778	202.296	134.696	217.934
1700039E15Rik	0	0	0	0	0.555315	0	0	0	1.03759	0	0	1.61527	0	0	0	0	0	0	0	0	0	0	0	0	0	0	0	0	0	0	0.762005
1700039E22Rik	0	0	0	0	0	0	0	0	0	0	0	0	0	0	0	0	0	0	0	0	0	0	0	0	0	0	0	0	0	0	0
1700040I03Rik	113.239	87.3671	79.4072	91.4185	88.2951	70.3556	99.7017	97.9302	94.4204	74.2112	83.5259	95.3008	106.722	92.3317	86.4402	99.5809	88.6914	66.6894	86.6686	102.053	78.9973	67.2056	130.213	91.4662	101.344	91.2401	96.6798	68.0882	74.1399	67.8002	95.2507
1700040L02Rik	8.61601	25.5709	14.6276	25.6793	13.8829	21.4644	12.033	18.6534	10.3759	23.6844	17.9625	20.1909	21.916	26.114	13.5063	26.8868	9.8546	11.3246	10.1301	11.8897	14.3631	3.41723	13.1407	7.12723	23.1644	16.007	14.346	7.95836	3.17742	8.13602	2.28602
1700040N02Rik	0	0	0	0	1.11063	0	0	0	0	0	0	0	0	0.932644	0	0	0	0	0	0.990807	0	0	1.19461	0	0	0	0	0	0	0	0
1700041C23Rik	0	0	0	0	0	0	0	0	0	0	0	0	0	0	0	0	0	0	0	0	0	0	0	0	0	0	0	0	0	0	0
1700041M19Rik	0	0	0	0	0	0	0	0	0	0	0	0	0	0	0	0	0	0	0	0	0	0	0	0	0	0	0	0	0	0	0
1700042B14Rik	0	0	0	0	0	0	0	0	0	0	0	0	0	0	0	0	0	0	0	0	0	0	0	0	0	0	0.623741	0	0	0	0
1700042G07Rik	0	0	0	0	0	0	0	0	0	0	0	0	0	0	0	0	0	0	0	0	0	0	0	0	0	0	0	1.76852	0	0	0
1700042G15Rik	0	1.06545	0	0	0	0	0	0	0	0	0	0	0	0	0	0	0	0	0	0	0	0	0	0	0	0	0	3.53705	0	0	0
1700042O10Rik	0	0	0	0	1.11063	0	0	0	0	0	0	0	0	0	0	0	0	0	1.12557	0	0	0	0	0	0.965183	3.20141	0	0	0	0	0
1700044C05Rik	0	0	0	0	0	0	0	0	0	0	0	0	0	0	0	0	0	0	0	0	0	0	0	0	0	0	0	0	0	0	0
1700044K03Rik	0	0	0	0	0	0	0	0	0	0	0	0	0	0	0	0	0	0	0	0	0	0	0	0	0	0	0	0	0	0	0
1700045H11Rik	0	0	0	0	0	0	0	0	0	0	0	0	0	0	0	0	0	0	0	0	0	0	0	0	0	0	0	0	0	0	0
1700045I19Rik	0	0	1.04483	0	0	0	0	0	0	0	0	0	0	0	0	0	0	1.25829	0	0	0	0	0	0	0	0	1.24748	0	0	0	0.762005
1700046C09Rik	0	0	0	0	0	0	0	0	0	0	0	0	0	0	0	0	0	0	0	0	0	0	0	0	0	0	0	0	0	0	0
1700047G03Rik	0	0	0	0	0	0	0.859497	0	0	3.15792	0.898127	0	0	0	0	0	0	0	0	0	0	0	0	0	0	0	0	0	0	0	0
1700047I17Rik2	0	0	0	0	0	0	0	0	0	0	0	0	0	0	0	0	0	0	0	0	0	0	0	0	0	0	0	0	0	0	0
1700047L14Rik	0	0	0	0	0	0	0	0	0	0	0	0	0	0	0	0	0	0	0	0	0	0	0	0	0	0	0	0	0	0	0
1700047M11Rik	0	0	0	0	0.555315	2.38493	2.57849	0	0	1.57896	0	0	0	0	0	0	0	0	0	2.97242	0	5.69539	2.38922	2.37574	8.68665	3.20141	0.623741	0	8.47313	0.904002	3.81003
1700048M11Rik	0	0	0	0	0	0	0.859497	0	1.03759	0	0	0	0	0	0	0	0	0	0	0	0	0	0	0	0	0	0	0	0	0	0.762005
1700048O20Rik	2.46172	0	2.08966	2.05435	3.8872	4.76987	3.43799	1.86534	2.07517	6.31584	3.59251	4.03817	6.6701	5.59586	8.10377	0.995809	4.9273	2.51658	7.87896	3.96323	0	1.13908	1.19461	0	0.965183	3.20141	0.623741	2.65279	4.23657	2.71201	6.09604
1700049E15Rik	0	0	0	0	0	0	0	0	0	0	0	0	0	0	0	0	0	0	0	0	1.19693	1.13908	1.19461	0	0	1.6007	0	0	0	0	0
1700049E22Rik	0	0	0	0	0	0	0	0	0	0	0	0	0	0	0	0	0	0	0	0	0	0	0	0	0	0	0	0	0	0	0
1700049G17Rik	68.9281	114.003	49.1071	74.9837	31.6529	95.3974	67.0408	87.6709	112.059	148.422	115.858	118.722	75.2768	74.6115	96.3448	75.6815	57.8958	65.4312	96.7987	50.5312	44.2863	60.3711	44.2006	27.3211	31.851	88.0387	55.5129	106.111	72.0216	100.344	69.3425
1700049L16Rik	0	0	0	0	0	0	0	0	0	0	0	0	0	0	0	0	0	0	0	0	0	0	0	0	0	0	0	0	0	0	0
1700051A21Rik	0	0	0	0	0	0	0	0	0	0	0	0	0	0	0	0	0	0	0	0	0	0	0	0	0	0	0	0	0	0	0
1700052I22Rik	0	0	0	0	0	0	0	0	0	0	0	0	0	0	0	0	0	0	0	0	0	0	0	0	0	0	0	0	0	0	0
1700052K11Rik	40.6184	38.3563	27.1656	24.6522	32.2083	40.5439	28.3634	47.5661	34.2404	41.053	32.3326	44.4199	43.8321	30.7772	32.4151	31.8659	20.941	33.9739	42.7715	38.6415	21.5447	36.4505	44.2006	48.7028	33.7814	48.0211	39.2957	44.2131	24.3603	25.3121	46.4823
1700052N19Rik	354.487	239.727	318.674	227.005	268.217	237.301	258.709	279.801	308.163	198.949	262.253	243.098	240.124	193.99	253.918	271.856	307.956	255.433	247.625	238.785	393.789	246.041	363.162	274.398	166.977	347.353	263.219	238.751	282.791	287.473	300.23
1700054A03Rik	2.46172	4.26181	3.1345	4.1087	1.11063	2.38493	3.43799	4.66334	1.03759	0	2.69438	1.61527	2.85861	1.86529	3.60167	0.995809	1.23183	0	3.3767	0.990807	2.39386	0	0	1.18787	0.965183	3.20141	0.623741	0	1.05914	1.808	2.28602
1700054K19Rik	0	0	0	0	0	0	0	0	0	0	0	0	0	0	0	0	0	0	0	0	0	0	0	0	0	0	0	0	0	0	0
1700054M17Rik	0	0	0	0	0	0	0	0	0	0	0	0	0	0	0	0	0	0	0	0	0	0	0	0	0	0	0	0	0	0	0
1700054N08Rik	14.7703	21.3091	18.807	8.21739	24.9892	19.0795	16.3304	12.1247	19.7141	26.0529	20.6569	19.3832	34.3034	15.8549	18.9088	25.891	20.941	10.0663	12.3812	24.7702	15.5601	23.9206	19.1138	41.5755	50.1895	22.4098	31.187	11.4954	23.3011	12.656	38.1003
1700054O13Rik	0	0	0	0	0	0	0	0	0	0	0	0	0	0	0	0	0	0	0	0	0	0	0	0	0	0	0	0	0	0	0
1700055C04Rik	0	0	0	0	0	0	0	0	0	0	0	0	0	0	0	0	0	0	0	0	0	0	0	0	0	0	0	0	0	0	0
1700055N04Rik	0	2.13091	2.08966	2.05435	0	0	0	0	1.03759	0.789481	4.49064	1.61527	4.76436	0.932644	1.80084	0	0	0	1.12557	0	0	0	7.16767	4.75149	2.89555	3.20141	1.24748	0.884262	0	4.52001	1.52401
1700056E22Rik	7.38516	4.26181	5.22416	10.2717	5.55315	8.34727	7.73548	1.86534	2.07517	13.4212	9.8794	4.8458	7.62297	9.32644	7.20335	2.98743	4.9273	3.77487	7.87896	5.94484	5.98464	7.97354	5.97305	2.37574	12.5474	1.6007	4.98993	8.84262	5.29571	9.94402	2.28602
1700057G04Rik	0	0	0	0	2.77657	0	0	46.6334	0	0.789481	0	0	0	0.932644	0.900419	60.7444	0	1.25829	3.3767	4.95404	4.78771	2.27815	4.77844	3.56362	0.965183	0	0	0	0	0.904002	1.52401
1700057H15Rik	0	0	0	0	0	0	0	0	0	0	0	0	0	0	0	0	0	0	0	0	0	0	0	0	0	0	0	0	0	0	0
1700057K13Rik	0	0	0	1.02717	0	0	0	0	0	0	0	0	0	0	0	0	0	1.25829	0	0	0	0	0	0	0.965183	0	0	0	0	0.904002	0
1700058G18Rik	0	0	0	0	0	0	0	0	0	0	0	0	0	0	0	0	0	0	0	0	0	0	0	0	0	0	0	0	0	0	0
1700060C16Rik	0	0	0	0	0	0	0	0	0	0	0	0	0	0	0	0	0	0	0	0	0	0	0	0	0	0	0	0	0	0	0
1700060C20Rik	1.23086	1.06545	2.08966	3.08152	4.44252	1.19247	0	0	4.15035	1.57896	0.898127	0	0	0	0	0	2.46365	1.25829	0	0.990807	0	2.27815	0	0	2.89555	0	0	0.884262	3.17742	0.904002	0
1700061F12Rik	0	0	0	0	0	0	0	0.932669	0	0	0	0	0	0	0	0	0	0	0	0	0	0	0	0	0	1.6007	1.24748	5.30557	1.05914	0	0
1700061G19Rik	0	0	0	3.08152	1.11063	0	0	0	0	0.789481	0	0	0	0	0	0	0	0	2.25113	0	0	0	0	0	0	0	0	0	2.11828	0	0
1700061I17Rik	0	0	0	0	0	0	0	0	0	0	0	0	0	0	0	0	0	0	0	0	0	0	0	0	0	0	0	0	0	0	0
1700061J05Rik	0	0	0	0	0	0	0	0	0	0	0	0	0	0	0	0	0	0	0	0	0	0	0	0	0	0	0	0	0	0	0.762005
1700063A18Rik	0	0	0	0	0	0	0	0	0	0	0	0	0	0	0	0	0	0	0	0	0	0	0	0	0	0	0	0	0	0	0
1700063D05Rik	0	0	0	0	0	0	0	0	0	0	0	0	0	0	0	0	0	0	0	0	0	1.13908	0	0	0	0	0	0	0	0	0
1700063O14Rik	0	0	0	0	0	0	0	0	0	0	0	0	0.952872	0	0.900419	0	0	0	0	0	0	0	0	0	0	0	0	0	0	0	0
1700064J06Rik	0	0	0	0	0	0	0	0	0	0	0	0	0	0	0	0	0	0	0	0	0	0	0	0	0	0	0	0	0	0	0
1700064M15Rik	0	0	0	0	0	0	0	0	0	0	0	0	0	0	0	0	0	0	0	0	0	0	0	0	0	0	0	0	0	0	0
1700065D16Rik	2.46172	0	0	2.05435	1.11063	0	0	0.932669	3.11276	1.57896	2.69438	1.61527	1.90574	0.932644	3.60167	0.995809	1.23183	0	1.12557	0	1.19693	0	0	3.56362	0.965183	0	0.623741	0	1.05914	0.904002	0
1700065I16Rik	0	0	0	0	0	0	0	0	0	0	0	0	0	0	0	0	0	0	0	0	0	0	0	0	0	0	0	0	0	0	0
1700065I17Rik	0	0	0	0	0	0	0	0	0	0	0	0	0	0	0	0	0	0	0	0	0	0	2.38922	0	0	0	0	0	0	0	0
1700065J11Rik	0	0	0	0	0	0	0	0	0	0	0	0	0	0	0	0	0	0	0	0	0	0	0	0	0	0	0	0	0	0	0
1700065J18Rik	0	0	0	0	0	0	0	0	0	0	0	0	0	0	0	0	0	0	0	0	0	0	0	0	0	0	0	0	0	0	0
1700065O20Rik	1.23086	0	1.04483	0	1.11063	1.19247	1.71899	0	0	0	0	0	0	0	0	0	1.23183	0	0	0.990807	0	0	2.38922	1.18787	0	3.20141	0	0	1.05914	0	0
1700066B17Rik	0	0	0	0	0	0	0	0	0	0	0	0	0	0	0	0	0	0	0	0	0	0	0	0	0	0	0	0	0	0	0
1700066B19Rik	34.4641	118.265	44.9278	108.88	38.3167	85.8576	104.859	185.601	109.984	225.002	123.043	156.681	99.0986	204.249	84.6393	179.246	60.3594	57.8814	123.812	70.3473	41.8925	33.0332	113.488	97.4055	116.787	67.2295	127.243	157.399	60.3711	64.1841	61.7224
1700066J24Rik	0	1.06545	0	0	0	0	0	0	0	0	0	0	0	0.932644	0	0	0	0	0	0	0	0	0	0	0.965183	0	0	0	0	0	0
1700066M21Rik	49.2344	57.5345	50.1519	26.7065	39.4274	33.3891	46.4129	66.2195	51.8793	67.8953	57.4802	69.4565	78.1355	50.3628	70.2326	82.6521	45.5775	42.7819	41.6459	47.5587	26.3324	25.0597	38.2275	35.6362	44.3984	64.0281	45.5331	44.2131	38.1291	53.3361	47.2443
1700066N21Rik	0	0	0	0	0	0	0	0	0	0	0	0	0	0	0	0	0	0	0	0	0	0	0	0	0	0	0	0	0	0	0
1700066O22Rik	0	0	0	0	0	0	0	0	3.11276	0	0	0	0	0	0	0	0	0	0	0	0	0	0	1.18787	0	0	0	0	0	0	0
1700067G17Rik	0	2.13091	1.04483	0	0	0	0.859497	0.932669	0	0.789481	0.898127	1.61527	0	2.79793	0	1.99162	2.46365	0	2.25113	0	0	1.13908	0	1.18787	3.86073	0	0	0	0	0.904002	0
1700067K01Rik	3.69258	6.39272	5.22416	4.1087	6.10846	3.5774	5.15698	1.86534	2.07517	5.52636	2.69438	9.69161	7.62297	3.73057	4.50209	3.98324	6.15913	7.54975	1.12557	4.95404	7.18157	4.55631	3.58383	2.37574	0.965183	4.80211	2.49496	2.65279	3.17742	7.23202	6.85805
1700067P10Rik	0	0	0	0	0	0	0	0	0	0	0	0	0	0	0	0	0	0	0	0	0	0	0	0	0	0	0	0	0	0	0
1700069L16Rik	0	0	0	0	0	0	0	0	0	0	0	0	0	0	0	0	0	0	0	0	0	0	0	0	0	0	0	0	0	0	0
1700069P05Rik	0	0	0	0	0	0	0	0	0	0	0	0	0	0	0	0	0	0	0	0	0	0	0	0	0	0	0	0	0	0	0
1700071K01Rik	0	0	0	0	0	0	0	0	0	0	0	0	0	0	0	0	0	0	0	0	0	0	0	0	0	0	0	0	0	0	0
1700071M16Rik	0	0	0	0	0	0	0	0	0	0	0	0	0	0	0	0	0	0	0	0	0	0	0	0	0	0	0	0	0	0	0
1700072B07Rik	0	0	0	0	0	0	0	0	0	0	0	0	0	0	0	0	0	0	0	0	0	0	0	0	0	0	0	0	0	0	0
1700072E05Rik	0	0	0	0	0	0	0	0	0	0	0	0	0	0	0	0	0	0	0	0	0	0	0	0	0	0	0	0	0	0	0
1700072O05Rik	0	0	0	0	0	0	0	0	0	0	0	0	0	0	0	0	0	0	0	0	0	0	0	0	0	0	0	0	0	0	0
1700073E17Rik	0	0	0	0	0	0	0	0	0	0	0	0	0	0	0	0	0	0	0	0	0	0	0	0	0	0	0	0	0	0	0
1700074H08Rik	0	0	0	0	0	0	0	0	0	0	0	0	0	0	0	0	0	0	0	0	0	0	0	0	0	0	0	0	0	0	0
1700074P13Rik	0	0	0	0	0	0	0	0	0	0	0	0	0	0	0	0.995809	0	0	0	0	0	0	0	0	0	0	0	0	0	0	0
1700080E11Rik	0	0	0	0	0	0	0	0	0	0	0	0	0	0	0	0	0	0	0	0	0	0	0	0	0	0	0	0	0	0	0
1700080N15Rik	0	0	0	0	0	0	0	0	0	0	0	0	0	0	0	0	0	0	0	0	0	0	0	0	0	0	0	0	0	0	0
1700080O16Rik	0	0	0	0	0.555315	0	0	0	0	0	0	0	0	0	0	0	0	0	0	0	0	0	0	0	0	0	0	0.884262	0	0	0
1700081H04Rik	0	3.19636	1.04483	3.08152	2.77657	7.1548	4.29749	3.73068	2.07517	1.57896	1.79625	1.61527	0	1.86529	2.70126	0	2.46365	10.0663	4.50226	0.990807	4.78771	1.13908	1.19461	2.37574	0	1.6007	3.1187	4.42131	1.05914	4.52001	3.04802
1700081H22Rik	0	0	0	0	0	0	0	0	0	0	0	0	0	0	0	0	0	0	0	0	0	0	0	0	0	0	0	0	0	0	0
1700081L11Rik	657.279	1060.13	817.058	986.087	843.523	950.396	838.869	923.342	743.95	870.797	894.535	953.816	858.537	889.742	847.294	1021.7	730.472	768.816	930.843	883.8	726.535	748.374	654.647	776.868	1000.89	632.278	780.924	826.785	840.958	882.306	705.617
1700084C01Rik	9.84687	1.06545	2.08966	4.1087	6.10846	13.1171	7.73548	1.86534	1.03759	1.57896	4.49064	4.03817	2.85861	0	4.50209	1.99162	4.9273	6.29146	2.25113	5.94484	3.59078	2.27815	3.58383	8.3151	16.4081	4.80211	3.1187	5.30557	12.7097	2.71201	14.4781
1700084E18Rik	1.23086	4.26181	3.1345	2.05435	1.11063	1.19247	3.43799	1.86534	1.03759	1.57896	1.79625	0.807634	2.85861	1.86529	0.900419	1.99162	2.46365	2.51658	2.25113	10.8989	3.59078	14.808	4.77844	10.6908	4.82592	1.6007	1.87122	0.884262	1.05914	0.904002	3.81003
1700084F23Rik	0	0	0	0	0	0	0	0	0	0	0	0	0	0	0	0	0	0	0	0	0	0	0	0	0	0	0	0	0	0	0
1700084J12Rik	0	0	0	0	0	0	0	0	0	0	0	0	0	0	0	0	0	0	0	0	0	0	0	0	0	0	0	0	0	0	0
1700085B03Rik	0	0	0	0	0	0	0	0	0	0	0	0	0	0	0	0	0	0	0	0	0	0	0	0	0	0	0	0	0	0	0
1700085C21Rik	0	0	0	0	0	0	0	0	0	0	0	0	0	0	0	0	0	0	0	0	0	0	0	0	0	0	0	0	0	0	0
1700086L19Rik	0	2.13091	2.08966	5.13587	2.77657	1.19247	1.71899	3.73068	2.07517	4.73688	3.59251	4.03817	0.952872	4.66322	0.900419	1.99162	0	5.03317	3.3767	1.98161	0	2.27815	1.19461	2.37574	1.93037	0	1.87122	1.76852	1.05914	0.904002	0
1700086O06Rik	24.6172	21.3091	32.3898	32.8696	24.9892	21.4644	14.6115	30.7781	24.9021	24.4739	24.2494	33.9206	34.3034	25.1814	27.913	38.8366	22.1729	15.0995	12.3812	40.6231	32.3171	31.8942	34.6437	24.9453	30.8859	17.6077	28.0683	34.4862	19.0645	18.08	22.8602
1700088E04Rik	8.61601	10.6545	3.1345	7.19022	7.77441	4.76987	7.73548	6.52868	1.03759	8.68429	3.59251	5.65344	8.57584	3.73057	2.70126	4.97905	6.15913	11.3246	10.1301	12.8805	3.59078	4.55631	4.77844	8.3151	5.7911	12.8056	4.36619	19.4538	4.23657	3.61601	8.38206
1700090G07Rik	0	0	0	0	0	0	0	0	0	0	0	0	0	0	0	0	0	0	0	0	0	0	0	0	0	0	0	0	0	0	0
1700091E21Rik	4.92344	0	6.26899	0	6.66378	3.5774	0	0	4.15035	0	1.79625	0	0	0	0	0	3.69548	0	0	2.97242	10.7724	9.11262	1.19461	3.56362	1.93037	4.80211	1.87122	0	7.41399	1.808	3.81003
1700092C02Rik	0	0	0	0	0	0	0	0	0	0	0	0	0	0	0	0	0	0	0	0	0	0	0	0	0	0	0	0	0	0	0
1700092C10Rik	0	0	0	0	0	0	0	0	0	0	0	0	0	0	0	0	0	0	0	0	0	0	0	0	0	0	0	0	0	0	0
1700092E19Rik	0	0	0	0	0	0	0	0	0	0	0	0	0	0	0	0	0	0	0	0	0	0	0	0	0	0	0	0	0	0	0
1700092K14Rik	0	0	0	0	0	0	0	0	0	0	0	0	0	0	0	0	0	0	0	0	0	0	0	0	0	0	0	0	0	0	0
1700092M07Rik	0	2.13091	0	0	1.11063	2.38493	1.71899	0.932669	1.03759	1.57896	0	0.807634	3.81149	1.86529	2.70126	0.995809	0	0	0	4.95404	2.39386	1.13908	2.38922	1.18787	1.93037	0	0	0	3.17742	0	0.762005
1700093K21Rik	1.23086	0	2.08966	0	0.555315	1.19247	0	0	0	0	0.898127	0	0.952872	0.932644	1.80084	0	0	0	0	1.98161	4.78771	0	1.19461	1.18787	5.7911	0	1.24748	0.884262	0	1.808	0.762005
1700094D03Rik	132.933	98.0217	115.976	121.207	122.725	140.711	106.578	94.1995	120.36	123.948	113.164	84.8016	140.072	100.726	106.249	121.489	134.269	156.028	126.063	114.934	142.434	134.411	131.407	112.848	137.056	144.063	96.0561	132.639	128.156	135.6	126.493
1700094J05Rik	0	0	0	0	0	0	0	0	0	0	0	0	0	0	0	0	0	0	0	0	0	0	0	0	0	0	0	0	0	0	0
1700094M24Rik	0	0	0	0	0	0	0	0	0	0	0	0	0	0	0	0	0	0	0	0.990807	0	0	0	0	0	0	0	0	0	0	0
1700095A21Rik	0	0	0	0	0	0	0	0	0	0	0	0	0	0	0	0	0	0	0	0	0	0	0	0	0	0	0	0	0	0	0
1700095B10Rik	0	0	0	0	0	0	0	0	0	0	0	0	0	0	0	0	0	0	0	0	0	0	0	0	0	0	0	0	0	0	0
1700095B22Rik	0	0	0	0	0	2.38493	0	0	2.07517	0	0	0	0	0	0	0.995809	0	0	0	0.990807	0	0	0	0	0.965183	1.6007	0	0.884262	0	0	0
1700096J18Rik	0	0	0	0	0	0	0	0	0	0	0	0	0	0	0	0	0	0	0	0	0	0	0	0	0	0	0	0	0	0	0
1700096K18Rik	70.159	61.7963	51.1968	72.9294	50.5336	52.4685	48.1318	81.1422	54.9921	45.0004	70.0539	62.1878	79.0883	86.7359	78.3364	54.7695	56.664	59.1397	67.534	110.97	53.8618	70.6228	72.8713	51.0785	62.7369	49.6218	64.2453	92.8475	34.9517	62.3761	48.7684
1700097N02Rik	6.1543	15.9818	10.4483	18.4891	6.66378	10.7322	24.9254	11.192	12.451	11.8422	21.5551	30.6901	20.9632	21.4508	21.61	8.96228	12.3183	3.77487	15.7579	6.93565	11.9693	1.13908	16.7246	4.75149	10.617	4.80211	6.86115	12.3797	4.23657	8.13602	4.57203
1700100L14Rik	0	0	0	0	0	0	0	0	0	0	0	0	0	0	0	0	0	0	0	0	0	0	0	0	0	0	0	0	0	0	0
1700101E01Rik	0	3.19636	1.04483	0	0.555315	1.19247	1.71899	2.79801	0	2.36844	0.898127	4.03817	0	2.79793	0.900419	0.995809	3.69548	1.25829	0	4.95404	0	0	0	5.93936	0.965183	0	0	0	0	0	0.762005
1700101I11Rik	2.46172	2.13091	4.17933	1.02717	0.555315	0	0.859497	0	1.03759	0.789481	0	0.807634	0.952872	0	0	0	0	0	0	0	3.59078	2.27815	1.19461	0	0	3.20141	0	0	0	0	0
1700101O22Rik	0	0	0	0	0	0	0	0	0	0	0	0	0	0	0	0	0	0	0	0	0	0	0	0	0	0	0	0	0	0	0
1700102H20Rik	2.46172	5.32726	1.04483	3.08152	3.33189	2.38493	4.29749	0.932669	1.03759	1.57896	4.49064	6.46107	7.62297	4.66322	7.20335	3.98324	2.46365	0	0	4.95404	7.18157	2.27815	3.58383	2.37574	3.86073	3.20141	4.36619	5.30557	2.11828	2.71201	1.52401
1700102P08Rik	3.69258	4.26181	12.538	6.16304	9.99567	22.6569	4.29749	6.52868	5.18793	6.31584	6.28689	10.4992	18.1046	13.057	19.8092	7.96647	7.39095	10.0663	10.1301	5.94484	4.78771	9.11262	10.7515	2.37574	8.68665	11.2049	6.23741	6.18983	9.53227	4.52001	8.38206
1700104A03Rik	0	0	0	0	0	0	0	0	0	0	0	0	0	0	0	0	0	0	0	0	0	0	0	0	0	0	0	0	0	0	0
1700105P06Rik	0	0	0	0	0	0	0	0	0	0	0	0.807634	0	0	0	0	0	0	0	0.990807	0	0	0	2.37574	0	1.6007	1.24748	0.884262	1.05914	0	0
1700106J16Rik	0	0	0	0	0	0	0	0	0	0	0	0	0	0	0	0	0	0	0	0	0	0	0	0	0	0	0	0	0	0	0
1700106N22Rik	124.317	120.396	87.7659	93.4728	114.95	103.745	110.875	114.718	128.661	92.3692	116.757	133.26	123.873	149.223	92.7431	93.606	109.632	101.922	91.1708	53.5036	119.693	89.9871	111.099	86.7147	53.0851	113.65	105.412	88.4262	119.683	123.848	82.2966
1700108F19Rik	14.7703	5.32726	29.2553	11.2989	11.1063	11.9247	13.752	9.32669	17.639	7.89481	4.49064	9.69161	12.3873	3.73057	11.7054	9.95809	8.62278	5.03317	14.6324	12.8805	17.9539	15.9471	9.55689	11.8787	4.82592	1.6007	8.73237	7.95836	12.7097	9.04002	12.1921
1700108J01Rik	0	0	0	0	0	0	0	0	0	0	0	0	0	0	0	0	0	0	0	0	0	0	0	0	0	0	0	0	0	0	0
1700108M19Rik	0	0	0	0	0	0	0	0	0	0	0.898127	0	0	0	0	0	0	0	0	0	0	0	0	0	0	0	0	0	0	0	0
1700109F18Rik	1.23086	0	0	0	1.11063	0	0	0	0	0	0	0	0	0	0	0	0	0	0	0	0	1.13908	0	0	0	1.6007	0	0.884262	0	1.808	0
1700109G14Rik	0	0	0	0	0	0	0	0	0	0	0	0	0	0	0	0	0	0	0	0	0	0	0	0	0	0	0	0	0	0	0
1700109G15Rik	0	0	0	0	0	0	0	0	0	0	0	0	0	0	0	0	0	0	0	0	0	0	0	0	0	0	0	0	0	0	0
1700109H08Rik	13.5395	6.39272	9.40349	6.16304	6.10846	10.7322	12.8925	8.39402	17.639	9.47377	9.8794	5.65344	9.52872	5.59586	5.40251	11.9497	24.6365	2.51658	7.87896	15.8529	7.18157	14.808	7.16767	13.0666	49.2243	25.6112	14.346	12.3797	22.242	8.13602	23.6222
1700109I08Rik	0	0	0	0	0	0	0	0	0	0	0	0	0	0	0	0	0	0	0	0	0	0	0	0	0	0	0	0	0	0	0
1700110C19Rik	0	0	0	0	0	0	0	0	0	0.789481	0	0.807634	0	0	0	0	0	0	1.12557	0	0	0	0	0	0	0	0.623741	0	1.05914	0.904002	0
1700110I01Rik	0	0	0	0	0	0	0	0	0	0	0	0	0	0	0	0	0	0	0	0	0	0	0	0	0	0	0	0	0	0	0
1700110K17Rik	17.232	58.5999	37.6139	82.1739	38.3167	72.7405	45.5534	41.9701	45.6538	27.6318	81.7296	83.1863	63.8424	33.5752	28.8134	26.8868	12.3183	35.2322	50.6505	105.026	52.6648	67.2056	13.1407	30.8847	95.5531	36.8162	38.6719	29.1806	47.6614	41.5841	23.6222
1700110M21Rik	0	0	0	0	0	0	0	0	0	0	0	0	0	0	0	0	0	0	0	0	0	0	0	0	0	0	0	0	0	0	0
1700111N16Rik	0	0	0	0	0	0	0	0	0	0	0	0	0	0	0	0	0	0	0	0	0	0	0	0	0	0	0	0	0	0	0
1700112E06Rik	11.0777	7.45817	12.538	3.08152	7.77441	8.34727	7.73548	2.79801	13.4886	7.89481	0.898127	4.03817	9.52872	8.39379	8.10377	2.98743	12.3183	15.0995	16.8835	1.98161	1.19693	11.3908	8.36228	5.93936	9.65183	8.00351	4.98993	3.53705	7.41399	6.32801	9.14407
1700112H15Rik	0	0	0	0	0	0	0	0	0	0	0	0	0.952872	0	0	0	0	0	0	0	0	0	0	0	0	0	0	0	0	0	0
1700113A16Rik	36.9258	29.8327	24.0311	29.788	27.2104	14.3096	19.7684	27.0474	14.5262	18.1581	21.5551	18.5756	21.916	14.9223	22.5105	23.8994	19.7092	17.6161	16.8835	21.7978	21.5447	34.1723	17.9192	30.8847	21.234	16.007	17.4647	22.9908	27.5377	15.368	20.5741
1700113H08Rik	0	0	2.08966	0	0.555315	0	0	0	0	0	0	0	0	0	0	0	0	0	0	0	0	0	0	0	0	1.6007	0	0.884262	0	0	0
1700113I22Rik	32.0023	26.6363	24.0311	30.8152	21.102	27.4267	28.3634	13.0574	28.0148	15.0001	14.37	18.5756	20.0103	7.46115	20.7096	23.8994	16.0137	22.6492	16.8835	28.7334	27.5293	25.0597	20.3084	24.9453	32.8162	17.6077	20.5835	28.2964	18.0054	24.4081	25.1462
1700119H24Rik	39.3875	47.9454	31.345	43.1413	19.436	16.6945	24.9254	31.7107	24.9021	49.7373	24.2494	50.0733	48.5964	44.7669	26.1121	33.8575	70.214	50.3317	34.8925	23.7794	20.3478	21.6425	74.0659	29.6968	28.9555	123.254	21.8309	154.746	40.2474	18.984	52.5784
1700120C14Rik	0	2.13091	4.17933	2.05435	1.11063	2.38493	0.859497	2.79801	1.03759	2.36844	1.79625	8.07634	1.90574	2.79793	1.80084	0	1.23183	5.03317	6.7534	3.96323	4.78771	2.27815	4.77844	2.37574	0	4.80211	3.1187	2.65279	3.17742	0	0.762005
1700120E14Rik	0	0	0	0	0	0	0	0	0	0	0	0	0	0	0	0	0	0	0	0	0	0	0	0	0	0	0	0	0	0	0
1700120G07Rik	0	0	0	0	0	0	0	0	0	0	0	0	0	0	0	0	0	0	0	0	0	0	0	0	0	0	0	0	0	0	0
1700120K04Rik	1.23086	1.06545	0	0	1.66594	0	0	0	2.07517	0.789481	0.898127	0	0	0	4.50209	0.995809	0	0	0	0.990807	0	1.13908	0	0	3.86073	0	3.1187	0	1.05914	0.904002	3.04802
1700121L16Rik	0	0	0	0	0	0	0	0	0	0	0	0	0	0	0	0	0	0	0	0	0	0	0	0	0	0	0	0	0	0	0
1700121N20Rik	0	0	0	0	0	0	0	0	0	0	0	0	0	0	0	0	0	0	0	0	0	0	0	0	0	0	0	0	0	0	0
1700122O11Rik	1.23086	0	0	0	0	0	0	1.86534	0	0	0	0	0.952872	0	0	0	0	0	0	0.990807	1.19693	1.13908	0	0	0	0	0.623741	0	0	1.808	0
1700123I01Rik	13.5395	22.3745	20.8966	21.5707	15.5488	11.9247	17.1899	26.1147	39.4283	41.8425	35.9251	46.0351	34.3034	51.2954	22.5105	39.8324	24.6365	39.007	18.0091	5.94484	15.5601	11.3908	27.4761	20.1938	12.5474	16.007	19.9597	28.2964	16.9463	15.368	21.3362
1700123K08Rik	0	0	0	0	0	0	0	0	0	0	0	0	0	0	0	0	0	0	0	0	0	0	0	0	0	0	0	0	0	0	0
1700123L14Rik	0	0	0	0	0	0	0	0	0	0	0	0	0	0	0	0	0	0	0	0	0	0	0	0	0	0	0	0	0	0	0
1700123M08Rik	6.1543	1.06545	6.26899	8.21739	3.33189	7.1548	6.01648	13.0574	6.22552	7.10532	4.49064	4.03817	3.81149	7.46115	2.70126	5.97485	1.23183	1.25829	3.3767	4.95404	10.7724	2.27815	2.38922	1.18787	6.75628	3.20141	4.98993	8.84262	2.11828	7.23202	3.81003
1700123O12Rik	0	0	0	0	0	0	0	0	0	0	0	0	0	0	0	0	0	0	0	0	0	0	0	0	0	0	0	0	0	0	0
1700123O20Rik	743.439	655.254	674.961	580.353	478.681	523.493	542.343	533.487	554.071	480.794	544.265	541.115	608.885	511.089	571.766	496.909	641.781	665.636	568.411	420.102	778.003	462.465	496.958	533.355	452.671	517.027	466.558	481.038	488.264	587.601	577.6
1700123O21Rik	0	0	0	0	0	0	0	0	0	0	0	0	0	0	0	0	0	0	0	0	0	0	0	0	0	0	0	0	0	0	0
1700125D06Rik	3.69258	2.13091	2.08966	2.05435	2.22126	0	0.859497	0.932669	1.03759	3.9474	0	0	0.952872	0.932644	0	0	1.23183	2.51658	5.62783	2.97242	0	2.27815	1.19461	0	2.89555	4.80211	0	0.884262	1.05914	2.71201	1.52401
1700125G02Rik	0	0	0	0	0	0	0	0	0	0	0	0	0	0	0	0	0	0	0	0	0	0	0	0	0	0	0	0	0	0	0
1700125G22Rik	0	0	0	0	0	0	0	0	0	0	0	0	0	0	0	0	0	0	0	0	0	0	0	0	0	0	0	0	0	0	0
1700125H03Rik	0	0	0	0	0	0	0	0	0	0	0	0	0	0	0	0	0	0	0	0	0	0	0	0	0	0	0	0	0	0	0
1700125H20Rik	0	0	0	1.02717	0	0	0	0	0	0	0	0	0	0	0	0	0	0	0	0	0	1.13908	0	0	0	0	0.623741	0	0	0	0
1700126H18Rik	0	0	0	0	0	0	0	0	0	0	0	0	0	0	0	0	0	0	0	0	0	0	0	0	0	0	0	0	0	0	0
1700128A07Rik	0	0	0	0	0	0	0	0	0	0	0	0	0	0	0	0	0	0	0	0	0	0	0	0	0	0	0	0	0	0	0
1700128F08Rik	0	0	0	0	0	0	0	0	0	0	0	0	0	0	0	0.995809	0	0	0	0	0	0	0	0	0	0	0	0	0	0	0
1700129C05Rik	0	0	0	0	0	0	0	0	0	0	0	0	0	0	0	0	0	0	0	0	0	0	0	0	0	0	0	0	0	0	0
1810006J02Rik	12.3086	1.06545	5.22416	6.16304	11.6616	4.76987	12.033	5.59601	15.5638	11.0527	8.98127	8.88397	1.90574	7.46115	12.6059	4.97905	8.62278	16.3578	5.62783	2.97242	8.3785	10.2517	7.16767	5.93936	6.75628	8.00351	6.86115	4.42131	9.53227	9.94402	15.2401
1810006K21Rik	685.589	577.476	571.523	574.19	578.083	534.225	553.516	478.459	564.447	502.11	453.554	549.999	586.016	529.742	489.828	534.749	587.581	596.43	444.599	409.203	868.97	539.923	624.782	568.991	513.477	517.027	589.435	348.399	478.732	574.945	534.166
1810007C17Rik	0	0	0	0	0	0	0	0	0	0	0	0	0	0	0	0	0	0	0	0	0	0	0	0	0	0	0	0	0	0	0
1810007D17Rik	3.69258	1.06545	1.04483	2.05435	0.555315	0	0	0	0	0	0	0	0	0	0	0	0	0	0	0	2.39386	1.13908	1.19461	0	0.965183	0	0	0	0	0	0
1810007I06Rik	17.232	5.32726	16.7173	16.4348	3.8872	8.34727	9.45447	8.39402	5.18793	15.7896	8.08315	12.9221	10.4816	13.057	8.10377	22.9036	3.69548	15.0995	14.6324	3.96323	15.5601	4.55631	2.38922	8.3151	12.5474	11.2049	7.48489	26.5279	10.5914	11.752	3.81003
1810008A18Rik	880.064	778.846	795.117	853.582	797.432	795.376	678.143	634.215	740.837	597.637	669.105	691.335	713.701	729.327	675.314	684.121	750.182	802.79	673.088	761.931	1025.77	777.99	809.946	797.062	570.423	683.5	577.584	569.465	594.178	677.098	591.316
1810008I18Rik	1.23086	4.26181	1.04483	0	1.11063	1.19247	2.57849	5.59601	5.18793	3.9474	0.898127	1.61527	2.85861	3.73057	0.900419	0	0	0	0	0.990807	7.18157	0	2.38922	5.93936	1.93037	0	3.1187	7.0741	7.41399	2.71201	0.762005
1810009A15Rik	310.177	265.298	280.015	241.386	251.558	232.531	248.395	249.023	274.96	248.686	222.736	203.524	259.181	235.026	267.424	293.764	230.351	218.943	229.615	231.849	371.048	268.822	311.793	330.228	220.062	288.127	253.863	200.727	212.887	244.081	317.756
1810009J06Rik	0	0	0	0	0	0	0	0	0	0	0	0	0	0	0	0	0	0	0	0	0	0	0	0	0	0	0	0	0	0	0
1810010D01Rik	45.5418	86.3017	43.8829	82.1739	33.3189	69.1631	20.6279	30.7781	10.3759	21.316	19.7588	31.4977	26.6804	26.114	13.5063	21.9078	6.15913	3.77487	12.3812	56.476	59.8464	56.9539	53.7575	42.7634	58.8762	3.20141	8.73237	34.4862	9.53227	3.61601	6.85805
1810010H24Rik	30.7715	14.9163	31.345	38.0054	51.6443	27.4267	34.3799	32.6434	31.1276	19.737	35.9251	31.4977	31.4448	23.3161	31.5146	20.912	33.2593	40.2653	12.3812	41.6139	26.3324	59.232	37.0329	20.1938	61.7717	17.6077	24.3259	21.2223	25.4194	32.5441	30.4802
1810011H11Rik	72.6207	20.2436	48.0623	15.4076	74.9675	19.0795	28.3634	13.0574	29.0524	10.2632	16.1663	13.7298	8.57584	9.32644	12.6059	13.9413	40.6502	21.391	13.5068	37.6507	21.5447	78.5963	44.2006	80.7753	43.4332	84.8373	49.2755	70.741	60.3711	18.08	95.2507
1810011O10Rik	2017.38	2366.37	1341.56	1519.19	1038.99	1417.84	1424.19	1781.4	2094.89	1832.38	2590.2	2431.79	1808.55	1570.57	1797.24	1808.39	1527.46	2758.17	1454.23	1798.32	1966.55	4058.53	2420.28	2214.19	1043.36	2295.41	2221.14	1797.7	1462.67	2721.95	2192.29
1810012K16Rik	7.38516	6.39272	13.5828	3.08152	7.21909	4.76987	13.752	10.2594	12.451	5.52636	12.5738	5.65344	17.1517	3.73057	3.60167	5.97485	11.0864	13.8412	7.87896	7.92646	13.1662	22.7815	10.7515	14.2545	11.5822	20.8091	8.73237	3.53705	9.53227	6.32801	13.7161
1810012P15Rik	161.243	176.865	157.77	165.375	201.024	206.297	228.626	163.217	260.434	162.633	193.097	172.834	224.878	143.627	179.183	149.371	169.992	138.412	153.077	180.327	147.222	194.782	181.581	247.077	190.141	201.689	156.559	140.598	193.823	181.704	179.071
1810013A23Rik	23.3863	12.7854	5.22416	9.24457	23.3232	23.8493	13.752	12.1247	14.5262	7.10532	13.4719	15.345	9.52872	7.46115	5.40251	7.96647	17.2456	11.3246	11.2557	10.8989	16.757	14.808	1.19461	11.8787	12.5474	17.6077	11.2273	5.30557	16.9463	15.368	9.14407
1810013D10Rik	754.517	535.923	611.227	557.755	557.536	535.418	485.616	526.025	592.462	433.425	464.332	419.97	500.258	461.659	443.906	434.173	618.376	707.16	553.778	582.595	676.264	473.856	628.365	643.827	600.344	630.677	598.168	465.122	543.34	525.225	736.097
1810013L24Rik	939.146	884.326	911.093	1069.29	786.881	1035.06	873.249	880.439	1065.6	964.745	852.323	822.171	999.562	851.504	1033.68	1039.62	1148.06	1108.55	1007.38	557.824	915.65	578.651	715.572	528.603	528.92	763.535	884.465	965.614	1106.8	964.57	816.87
1810014B01Rik	19.6937	18.1127	12.538	23.625	21.6573	39.3514	28.3634	42.9028	29.0524	30.0003	29.6382	41.1893	41.9263	38.2384	39.6184	46.803	28.332	26.4241	31.5158	23.7794	19.1508	13.6689	32.2545	20.1938	17.3733	16.007	28.6921	21.2223	13.7688	16.272	19.8121
1810014F10Rik	1777.36	643.534	911.093	622.467	1011.23	598.618	746.903	443.018	766.776	423.162	586.477	460.351	634.612	425.285	588.874	437.16	1080.31	1025.51	512.133	548.907	1444.69	877.09	842.201	1038.2	723.887	1629.52	808.368	510.219	1098.33	786.482	1441.71
1810018F18Rik	0	0	0	0	0	0	0	0	0	0	0	0	0	0	0	0	0	0	0	0	0	0	0	0	0	0	0	0	0	0	0
1810019D21Rik	353.257	437.901	393.902	450.929	305.423	441.213	337.782	278.868	258.359	329.213	395.176	393.318	371.62	265.803	273.727	292.768	315.347	309.54	302.777	479.551	533.83	530.81	341.659	424.07	213.305	356.957	275.07	560.622	297.619	327.249	336.044
1810019J16Rik	699.128	713.853	560.03	731.348	672.486	601.003	544.062	550.275	513.605	592.9	476.906	512.848	483.106	608.084	458.313	655.242	601.131	651.795	633.694	555.843	767.231	574.095	539.964	630.76	501.895	504.221	479.033	391.728	536.985	508.049	549.406
1810020D17Rik	2341.09	1349.93	1696.81	1248.02	1389.4	1157.89	1247.13	903.756	1353.01	928.429	1002.31	860.938	980.505	825.39	887.813	790.672	1894.55	1884.92	1153.71	741.124	1686.47	969.355	1036.92	1244.89	610.961	1416.62	780.924	765.771	1269.91	1201.42	1972.83
1810020O05Rik	0	0	3.1345	2.05435	0.555315	0	0	0	0	0.789481	0	0	0	0.932644	0	0.995809	0	0	0	2.97242	0	1.13908	0	7.12723	1.93037	0	0.623741	0	0	0	3.04802
1810021B22Rik	43.0801	19.1782	30.3001	15.4076	35.5401	21.4644	20.6279	17.7207	21.7893	20.5265	15.2682	20.9985	16.1988	15.8549	21.61	14.9371	28.332	20.1327	14.6324	31.7058	47.8771	28.4769	23.8922	30.8847	36.677	33.6148	15.5935	10.6111	36.0108	21.696	31.2422
1810022K09Rik	251.095	234.4	292.553	238.304	141.05	218.221	333.485	280.733	284.299	268.423	296.382	313.362	372.573	322.695	349.362	305.713	283.32	304.507	276.889	227.886	350.7	214.147	323.74	188.872	276.042	353.755	238.269	267.931	234.07	310.977	344.426
1810024B03Rik	1.23086	0	4.17933	3.08152	2.22126	0	2.57849	3.73068	0	0	3.59251	1.61527	1.90574	0.932644	0	5.97485	0	3.77487	3.3767	2.97242	0	0	5.97305	2.37574	6.75628	0	2.49496	3.53705	0	0	0.762005
1810026B05Rik	541.578	470.93	488.981	367.728	316.529	344.623	368.724	446.748	503.229	585.795	431.101	523.347	413.546	559.586	447.508	389.361	622.072	678.219	477.24	389.387	448.848	479.552	496.958	352.798	471.009	550.642	404.808	489.881	497.796	631.897	663.707
1810026J23Rik	583.427	530.596	575.702	507.424	513.111	578.347	610.243	467.267	573.785	415.267	493.97	508.809	539.325	484.975	520.442	516.825	597.435	619.079	506.505	500.358	505.104	501.194	431.255	520.288	600.344	523.43	465.311	358.126	485.087	505.337	418.341
1810027O10Rik	321.254	319.636	275.836	296.853	205.466	248.033	301.684	334.828	267.697	317.371	233.513	275.403	303.966	354.405	300.74	312.684	301.797	344.772	310.656	236.803	505.104	263.127	452.758	365.865	251.913	336.148	246.378	388.191	234.07	260.353	242.318
1810029B16Rik	17.232	17.0472	19.8518	18.4891	13.3276	16.6945	22.3469	22.3841	19.7141	26.0529	15.2682	29.8825	33.3505	25.1814	39.6184	27.8827	16.0137	10.0663	18.0091	21.7978	16.757	13.6689	33.4491	21.3817	51.1547	9.60422	27.4446	10.6111	11.6506	12.656	17.5261
1810030J14Rik	2.46172	10.6545	6.26899	14.3804	13.3276	15.5021	21.4874	81.1422	3.11276	4.73688	6.28689	9.69161	7.62297	5.59586	0.900419	11.9497	3.69548	7.54975	9.00453	0.990807	0	0	0	7.12723	0	0	6.23741	400.571	2.11828	0.904002	3.81003
1810030N24Rik	195.707	103.349	206.877	118.125	126.612	125.209	147.834	132.439	219.968	171.317	150.885	132.452	168.658	130.57	162.976	135.43	222.96	210.135	141.821	132.768	177.145	166.305	169.635	104.533	161.186	182.48	163.42	122.912	202.296	223.289	252.986
1810030O07Rik	361.873	392.087	438.829	443.739	405.38	476.987	384.195	450.479	431.636	502.11	440.981	460.351	464.048	516.685	421.396	475.001	476.716	518.416	498.626	377.498	333.943	298.438	393.027	324.289	390.899	401.776	388.591	377.58	408.829	458.329	487.684
1810031K17Rik	1713.36	1838.97	1582.92	1973.2	1306.1	1682.57	1325.34	1537.04	1158.98	1567.91	1289.71	1474.74	1199.67	1468.91	1240.78	1772.54	1375.95	1598.03	1714.24	1426.76	1742.73	1076.43	1158.77	1205.69	1142.78	1256.55	1024.18	1671.25	1162.94	1080.28	1176.54
1810032O08Rik	105.854	95.8908	114.931	119.152	92.7376	81.0878	102.28	70.8828	90.27	71.8427	104.183	104.992	119.109	60.6218	88.241	66.7192	92.3869	93.1136	77.6641	158.529	108.92	88.848	140.964	106.908	148.638	75.233	93.5611	60.1298	81.5539	83.1682	89.9166
1810033B17Rik	6.1543	0	10.4483	1.02717	7.21909	1.19247	1.71899	0.932669	1.03759	4.73688	0.898127	0	0.952872	0.932644	7.20335	4.97905	6.15913	1.25829	7.87896	3.96323	2.39386	5.69539	4.77844	1.18787	12.5474	3.20141	6.23741	6.18983	3.17742	4.52001	3.81003
1810034E14Rik	237.556	154.491	212.101	146.886	214.907	215.837	220.891	121.247	159.788	107.369	172.44	95.3008	107.674	80.2073	99.9465	88.627	248.829	223.976	121.561	136.731	225.022	292.743	163.662	218.568	110.031	278.522	138.47	97.2688	264.785	197.072	273.56
1810035I16Rik	0	0	1.04483	0	0	0	0	0	0	0	0	0	0	0	0	0	0	0	0	0	0	0	0	0	0	0	0	0	0	0	0
1810035L17Rik	369.258	259.971	335.391	221.87	223.792	255.188	341.22	282.599	341.366	274.739	262.253	300.44	310.636	293.783	336.757	301.73	416.357	402.653	282.517	199.152	390.199	234.65	347.632	289.841	263.495	337.748	315.613	199.843	285.968	338.097	359.667
1810037I17Rik	957.608	639.272	647.796	673.826	660.269	654.664	635.168	595.975	638.116	692.374	601.745	639.646	626.037	622.073	722.136	697.066	886.914	902.195	662.958	588.54	1064.07	744.957	923.434	627.196	508.652	614.67	626.86	678.229	629.13	629.185	909.835
1810041L15Rik	8.61601	4.26181	1.04483	5.13587	8.32972	3.5774	3.43799	4.66334	9.33828	2.36844	2.69438	1.61527	8.57584	1.86529	4.50209	10.9539	0	0	4.50226	12.8805	3.59078	7.97354	9.55689	10.6908	13.5126	4.80211	1.87122	6.18983	6.35485	5.42401	5.33404
1810043G02Rik	38.1566	28.7672	17.7621	16.4348	35.5401	22.6569	25.7849	17.7207	16.6014	22.1055	25.1476	23.4214	12.3873	28.912	19.8092	20.912	35.7229	15.0995	32.6414	53.5036	28.7263	56.9539	48.979	34.4483	94.588	30.4134	23.7022	41.5603	32.8334	20.792	41.9103
1810043H04Rik	584.658	290.869	294.643	294.799	449.25	242.071	291.37	217.312	307.126	222.634	251.476	233.406	274.427	225.7	236.81	267.873	343.679	279.341	267.885	275.444	526.648	399.816	361.967	443.076	307.893	289.727	224.547	174.2	318.802	287.473	393.957
1810044D09Rik	17.232	14.9163	30.3001	29.788	14.4382	16.6945	19.7684	17.7207	12.451	11.0527	20.6569	19.3832	18.1046	16.7876	12.6059	13.9413	19.7092	12.5829	32.6414	34.6783	28.7263	13.6689	19.1138	30.8847	26.0599	17.6077	10.6036	19.4538	19.0645	13.56	19.8121
1810046J19Rik	1051.15	632.879	839	681.016	811.87	606.966	785.581	623.023	706.596	649.742	611.625	620.263	599.356	608.084	683.418	722.957	976.837	938.685	674.214	553.861	1238.82	978.468	1048.87	852.892	509.617	824.362	735.391	561.506	923.571	827.162	1199.4
1810046K07Rik	145.241	100.153	165.083	84.2283	207.688	227.761	176.197	135.237	92.3452	30.7897	79.9333	29.0748	76.2297	13.057	100.847	59.7485	186.006	149.737	110.305	263.555	186.721	300.716	172.024	129.478	127.404	60.8267	77.9676	158.283	121.801	118.424	49.5304
1810048J11Rik	11.0777	29.8327	32.3898	39.0326	21.102	22.6569	35.2394	22.3841	7.26311	30.0003	22.4532	25.0367	23.8218	23.3161	26.1121	32.8617	12.3183	8.80804	36.0181	45.5771	28.7263	37.5896	15.5299	30.8847	49.2243	22.4098	33.682	32.7177	19.0645	19.888	37.3383
1810049H13Rik	147.703	123.593	135.828	85.2554	121.614	110.899	91.9662	82.0749	96.4955	79.7375	88.9146	90.455	98.1458	77.4094	74.7347	75.6815	114.56	101.922	66.4084	96.1083	185.524	166.305	113.488	155.611	67.5628	121.653	72.9777	78.6993	114.387	110.288	108.967
1810053B23Rik	0	1.06545	1.04483	2.05435	0	0	0	0.932669	0	0	0.898127	0	0.952872	0	0.900419	0.995809	2.46365	0	1.12557	0	1.19693	0	0	1.18787	0	3.20141	0.623741	4.42131	1.05914	0	0.762005
1810055G02Rik	3490.72	2489.96	3348.69	2214.59	3218.05	2407.59	2679.91	1205.94	3169.83	666.322	2484.22	1154.11	1653.23	412.228	1777.43	840.463	3388.75	3486.73	1515.01	2781.2	4439.41	4313.69	2448.95	3077.78	3333.74	2926.09	2576.05	465.122	3466.57	3183.9	2782.08
1810058I24Rik	772.98	372.909	871.39	414.978	661.935	635.585	470.145	335.761	506.342	300.003	426.611	317.4	400.206	318.964	369.172	340.567	902.928	806.565	480.617	541.972	634.372	665.221	657.036	462.082	517.338	709.111	465.934	322.756	594.178	521.609	928.123
1810062G17Rik	4.92344	7.45817	1.04483	3.08152	3.33189	2.38493	6.01648	4.66334	4.15035	6.31584	9.8794	7.26871	5.71723	5.59586	2.70126	7.96647	1.23183	3.77487	2.25113	8.91727	1.19693	1.13908	1.19461	2.37574	17.3733	0	2.49496	4.42131	2.11828	2.71201	4.57203
1810062O18Rik	7.38516	9.58908	10.4483	9.24457	12.2169	3.5774	8.59497	6.52868	11.4135	7.10532	3.59251	8.88397	7.62297	3.73057	9.00419	4.97905	7.39095	15.0995	12.3812	7.92646	14.3631	17.0862	8.36228	9.50298	3.86073	11.2049	5.61367	10.6111	7.41399	7.23202	14.4781
1810063B05Rik	332.332	210.96	270.611	201.326	256	157.406	227.767	209.85	253.171	177.633	167.052	199.486	237.265	178.135	179.183	183.229	272.233	197.552	159.83	197.171	354.291	293.882	199.5	293.404	188.211	264.116	188.993	122.028	229.834	176.28	272.036
1810063B07Rik	161.243	131.051	128.514	148.94	188.252	85.8576	139.239	98.8629	118.285	81.3165	147.293	109.031	105.769	101.658	88.241	104.56	139.196	122.054	124.938	121.869	181.933	144.663	134.991	187.684	99.4139	152.067	94.1849	129.986	163.108	114.808	192.787
1810064F22Rik	1.23086	1.06545	2.08966	6.16304	1.66594	7.1548	2.57849	1.86534	0	0.789481	2.69438	4.8458	0.952872	5.59586	0.900419	2.98743	0	3.77487	5.62783	2.97242	5.98464	1.13908	3.58383	0	0.965183	0	0.623741	0	0	2.71201	0.762005
1810065E05Rik	19.6937	148.098	13.5828	71.9022	11.6616	14.3096	23.2064	190.264	30.09	2258.7	50.2951	291.556	61.9366	1502.49	48.6226	444.131	14.7819	36.4905	255.503	13.8713	5.98464	0	22.6976	7.12723	1.93037	12.8056	21.8309	125.565	9.53227	28.0241	6.85805
1810074P20Rik	468.957	451.752	649.885	422.168	536.989	547.342	726.275	528.823	790.641	514.741	635.874	530.616	652.717	609.949	562.762	427.202	599.899	639.212	459.231	484.505	636.766	711.923	498.153	513.161	804.963	699.507	732.896	514.64	903.448	950.106	703.331
2010001E11Rik	1166.85	816.137	1172.3	799.141	1109.52	1149.54	1088.12	941.063	1111.26	403.425	1082.24	784.213	909.039	461.659	910.323	532.758	1414.14	1240.68	847.551	617.273	608.039	1027.45	611.641	723.414	825.232	765.136	1027.3	280.311	1208.48	1218.59	873.258
2010001M06Rik	3436.56	2650.85	2454.31	2928.47	2622.75	2206.06	2379.09	2179.65	2179.97	2276.86	2041.44	2205.65	2220.19	2342.8	2059.26	2253.52	3271.73	3482.95	2628.2	2050.97	3809.82	2523.06	2920.82	2791.5	1598.34	2237.78	1932.35	2091.28	2235.85	2571.89	2948.96
2010001M09Rik	121.855	78.8435	123.29	93.4728	219.349	85.8576	209.717	85.8055	85.0821	183.159	153.58	144.566	139.119	235.026	138.664	114.518	146.587	74.2392	221.737	388.396	74.2095	905.567	408.557	830.323	540.503	1104.49	500.24	786.993	421.538	162.72	499.114
2010002M12Rik	4379.4	3286.92	4980.71	3002.43	2850.99	2437.4	3090.75	2090.11	4822.7	3088.45	1985.76	2384.94	2931.03	3142.08	3249.61	2444.71	4304	5097.34	3160.59	1794.35	4228.75	3184.86	2966.22	2917.41	831.023	4417.94	2746.33	3562.69	6251.05	3656.69	4700.81
2010002N04Rik	167.397	150.229	127.469	145.859	144.937	85.8576	117.751	230.369	173.277	135.791	112.266	146.182	106.722	131.503	137.764	199.162	108.401	109.471	108.054	157.538	140.041	161.749	150.521	154.423	280.868	132.858	179.014	306.839	114.387	186.224	151.639
2010003K11Rik	7152.52	2361.04	3959.91	2196.1	3021.47	2430.25	2950.65	1838.29	3214.44	1363.43	3158.71	1923.78	2630.88	1287.05	2376.2	1422.02	3991.11	4068.06	1739	1845.87	3641.06	3299.91	3273.23	2270.02	2007.58	3188.6	2292.25	1243.27	3383.96	3578.94	3803.17
2010003K15Rik	555.117	265.298	425.247	228.033	395.939	285	332.625	132.439	395.32	131.843	246.985	129.221	262.04	108.187	235.009	126.468	458.239	412.72	190.221	460.725	764.837	634.466	495.764	557.112	334.919	443.395	287.545	134.408	498.856	434.825	433.581
2010003O02Rik	25.848	30.8981	25.076	35.9511	44.9805	27.4267	34.3799	21.4514	34.2404	23.6844	18.8607	30.6901	33.3505	29.8446	33.3155	35.8491	44.3457	23.9075	24.7625	35.6691	64.6341	43.2849	26.2814	51.0785	41.5029	40.0176	24.9496	22.1065	31.7742	20.792	30.4802
2010005H15Rik	23.3863	35.1599	9.40349	21.5707	3.8872	3.5774	7.73548	74.6135	18.6766	106.58	16.1663	59.7649	17.1517	85.8032	13.5063	94.6019	13.5501	13.8412	33.767	0	7.18157	3.41723	15.5299	15.4423	0	20.8091	9.35611	32.7177	18.0054	8.13602	34.2902
2010009K17Rik	0	5.32726	4.17933	1.02717	1.66594	1.19247	2.57849	1.86534	2.07517	1.57896	0	1.61527	1.90574	0	4.50209	0.995809	2.46365	0	0	2.97242	0	3.41723	2.38922	0	3.86073	0	1.24748	1.76852	0	0	0
2010010A06Rik	232.632	194.978	138.963	193.109	159.931	120.439	126.346	278.868	153.563	171.317	161.663	230.176	143.884	158.549	176.482	213.103	145.355	172.386	122.687	90.1635	146.025	235.789	123.045	166.302	18.3385	102.445	110.402	122.912	198.059	173.568	182.881
2010011I20Rik	422.185	498.632	500.474	523.859	422.595	572.384	471.005	470.998	567.56	415.267	513.729	530.616	512.645	487.773	435.803	488.942	445.921	417.753	419.836	534.045	506.301	546.757	317.767	516.724	649.568	485.013	460.321	422.677	446.958	484.545	432.819
2010012O05Rik	114.47	108.676	119.111	140.723	126.612	127.594	110.875	130.574	143.187	103.422	138.312	148.605	164.847	113.783	143.167	140.409	147.819	173.644	132.817	100.072	117.299	129.855	154.105	78.3996	119.683	126.456	132.857	66.3196	150.398	145.544	140.971
2010015L04Rik	52.9269	78.8435	54.3312	43.1413	19.436	52.4685	27.5039	14.9227	23.8645	29.2108	60.1745	47.6504	47.6436	41.969	27.0126	13.9413	43.1139	35.2322	42.7715	43.5955	50.271	28.4769	27.4761	68.8966	20.2688	43.219	28.0683	58.3613	34.9517	28.9281	41.1483
2010016I18Rik	77.5441	116.134	62.6899	73.9565	51.6443	47.6987	55.8673	69.9502	118.285	147.633	65.5633	107.415	126.732	136.166	105.349	46.803	107.169	113.246	103.552	77.283	125.677	76.3182	113.488	67.7087	30.8859	105.646	91.6899	203.38	115.446	145.544	81.5346
2010106C02Rik	14.7703	3.19636	10.4483	5.13587	9.99567	4.76987	6.87598	6.52868	9.33828	7.89481	4.49064	5.65344	6.6701	11.1917	9.00419	6.97066	3.69548	6.29146	15.7579	15.8529	7.18157	6.83446	9.55689	3.56362	3.86073	11.2049	9.97985	1.76852	8.47313	17.176	9.90607
2010106E10Rik	14284.1	7191.81	14989.2	7602.11	9016.09	11332	12146.4	8383.76	10346.8	5212.94	9149.22	7071.64	7865.95	5962.39	8949.26	7571.14	15167.5	16047	9538.05	7024.82	10236.1	9425.87	10669.1	6801.76	5065.28	8282.04	6491.9	2521.91	14656.4	12487.9	15471.8
2010106G01Rik	2094.92	1924.21	2589.09	1969.09	1396.62	1904.37	2278.53	2373.64	3022.49	2756.08	2611.75	2601.39	2822.41	3198.03	2909.25	2418.82	3653.59	3769.84	2853.31	1672.48	2038.37	1502.44	2239.9	1506.22	1499.89	2738.8	3228.48	6265	2805.67	3006.71	2928.39
2010107E04Rik	2354.63	1356.32	2028.02	1198.71	1260.01	1321.25	1758.53	1405.53	1861.43	1375.28	1454.97	1351.98	1597.97	1468.91	1587.44	1426	2346.63	2355.52	1351.8	1044.31	2012.04	1275.77	1815.81	1281.71	1283.69	2297.01	1706.56	1386.52	1885.27	1768.23	2432.32
2010107G12Rik	3461.18	3116.45	2542.08	2779.53	3014.25	3448.61	2576.77	1559.42	3889.91	1987.12	3251.22	2636.12	2344.06	1250.68	2894.85	2305.3	2641.03	3631.43	3040.15	3492.6	4103.07	4189.53	4409.31	3764.37	1925.54	3236.62	4213.99	1120.36	4251.39	3436.11	5339.37
2010107G23Rik	242.479	264.232	227.773	280.418	229.9	224.184	281.056	279.801	249.021	251.844	231.717	299.632	203.915	277.928	216.1	315.671	202.019	231.526	257.755	184.29	296.838	143.524	154.105	217.381	144.777	128.056	165.915	96.3845	166.285	216.96	214.886
2010107H07Rik	94.7762	67.1235	83.5865	84.2283	88.8504	77.5104	79.9332	55.0275	60.18	56.8426	83.5259	74.3023	77.1826	63.4198	56.7264	61.7402	84.9959	75.4975	59.655	77.283	123.284	111.63	69.2874	86.7147	87.8317	83.2366	53.6417	56.5928	44.4839	54.2401	80.7726
2010109A12Rik	1.23086	4.26181	1.04483	3.08152	2.77657	3.5774	3.43799	3.73068	1.03759	0.789481	1.79625	3.23054	3.81149	1.86529	2.70126	1.99162	1.23183	1.25829	4.50226	0.990807	3.59078	3.41723	2.38922	2.37574	2.89555	4.80211	3.1187	3.53705	4.23657	2.71201	5.33404
2010109I03Rik	3360.25	7716.01	6521.84	8685.78	2943.72	9744.84	9666.77	9940.38	2610.57	2273.7	11762.8	9183.61	4709.09	3689.54	6263.31	8087.96	5747.7	9861.23	10861.7	5783.34	10384.5	3604.04	6195.25	4031.64	3884.86	1567.09	8904.53	7616.15	2759.06	3702.79	1841.77
2010109K11Rik	1675.2	1262.56	1358.28	1311.7	1154.5	894.35	1178.37	1087.49	1068.71	1615.28	1366.95	1377.02	1354.03	1978.14	1683.78	1411.06	1974.62	1844.66	1491.37	1276.16	1968.95	1086.68	1240.01	913.474	1291.42	1122.09	1192.59	2405.19	1319.69	1121.87	1129.29
2010110P09Rik	5956.13	4952.23	5697.47	4520.59	5867.46	5581.94	5089.94	3648.6	5461.86	3212.4	4675.65	3366.22	4870.13	2797.93	4500.29	2689.68	6728.23	5917.74	4331.18	4394.23	6732.72	5420.87	3201.56	5015.2	3971.73	4762.09	4243.93	3574.19	5486.35	5149.2	6474
2010111I01Rik	312.638	264.232	249.715	216.734	219.905	245.648	220.891	193.062	245.908	198.16	189.505	207.562	210.585	235.959	157.573	199.162	245.133	213.91	177.839	272.472	246.567	199.339	216.225	255.393	277.008	320.141	223.299	221.065	307.151	235.945	303.278
2010204K13Rik	9.84687	3.19636	7.31382	3.08152	6.10846	7.1548	2.57849	6.52868	3.11276	6.31584	9.8794	4.8458	2.85861	2.79793	6.30293	7.96647	13.5501	1.25829	1.12557	16.8437	9.57542	3.41723	11.9461	10.6908	24.1296	6.40281	6.23741	2.65279	2.11828	2.71201	4.57203
2010300C02Rik	648.663	924.813	627.944	1082.64	725.241	860.961	703.069	992.36	618.402	1139.22	680.781	896.474	731.805	913.058	651.003	977.884	578.958	603.98	853.179	690.593	541.012	618.519	561.467	751.923	601.309	520.228	621.246	965.614	493.56	595.737	535.69
2010305A19Rik	356.949	311.112	369.87	320.478	399.827	411.401	408.261	335.761	411.922	230.528	380.806	302.055	339.222	282.591	325.952	236.007	424.98	358.613	290.396	325.976	348.306	371.339	329.713	359.925	358.083	321.741	339.315	154.746	467.081	472.793	386.337
2010308F09Rik	36.9258	15.9818	40.7484	10.2717	26.0998	21.4644	31.8014	11.192	30.09	29.2108	18.8607	24.229	20.9632	6.52851	18.9088	17.9246	46.8094	40.2653	20.2602	24.7702	51.4679	41.0068	68.0928	49.8906	10.617	35.2155	35.5532	16.801	46.6022	32.5441	45.7203
2010310C07Rik	0	0	0	1.02717	0.555315	0	0	0.932669	0	0	0.898127	0	1.90574	0.932644	0	0	1.23183	0	0	0.990807	0	0	0	0	0	0	0	0	1.05914	0	0.762005
2010315B03Rik	460.341	528.465	590.33	381.082	324.304	413.786	503.665	617.427	599.725	585.795	638.569	575.035	558.383	536.27	569.965	532.758	426.212	575.039	468.235	343.81	432.091	396.399	307.015	308.847	230.679	507.423	413.54	620.752	516.861	572.233	498.352
2010317E24Rik	184.629	177.931	142.097	162.293	119.393	122.824	144.396	152.025	216.856	81.3165	121.247	92.8779	181.046	84.8706	128.76	90.6186	104.705	90.597	68.6595	136.731	134.056	95.6825	188.749	199.563	86.8665	136.06	176.519	34.4862	81.5539	132.888	90.6787
2010320M18Rik	146.472	144.902	157.77	132.505	124.391	114.477	103.14	92.3342	89.2324	79.7375	85.3221	84.8016	110.533	84.8706	75.6352	63.7318	136.733	115.763	77.6641	152.584	192.705	116.186	113.488	162.738	143.812	89.6394	74.2252	94.616	75.199	79.5522	95.2507
2010321M09Rik	396.337	453.883	440.919	457.092	441.475	403.054	468.426	486.853	426.448	406.582	394.278	430.469	451.661	465.389	433.101	449.11	367.084	392.587	434.468	398.305	454.833	385.008	336.88	361.113	424.681	371.363	407.303	396.149	410.947	423.977	383.289
2200002D01Rik	5032.98	5948.42	4295.3	6900.55	5031.71	4658.97	4237.32	5961.62	4102.62	7072.17	5476.78	6862.47	4735.77	6619.9	5258.44	7309.24	5758.78	7542.2	7213.75	4511.15	7047.51	4901.45	5571.67	3728.73	3996.82	2804.43	3588.38	3610.44	3443.27	4566.11	5041.43
2200002J24Rik	13.5395	12.7854	15.6725	9.24457	38.3167	15.5021	18.9089	4.66334	14.5262	1.57896	7.18502	7.26871	6.6701	2.79793	14.4067	10.9539	48.0412	20.1327	7.87896	39.6323	80.1942	28.4769	34.6437	35.6362	32.8162	36.8162	19.9597	4.42131	20.1237	22.6001	54.1024
2200002K05Rik	761.902	1142.17	687.499	1047.72	819.089	986.17	662.672	1185.42	572.748	785.533	925.071	1161.38	931.908	1021.24	895.016	1040.62	424.98	610.271	889.197	361.645	1177.78	198.199	407.362	458.519	178.559	452.999	468.429	1082.34	364.345	667.154	525.022
2210009G21Rik	48.0035	98.0217	58.5106	56.4946	56.0868	64.3932	79.0737	64.3541	89.2324	47.3688	52.9895	50.0733	60.0309	59.6892	78.3364	43.8156	64.0549	52.8482	74.2874	52.5128	74.2095	79.7354	15.5299	85.5268	40.5377	75.233	72.3539	95.5003	126.038	100.344	74.6765
2210010C04Rik	8.61601	0	0	0	0.555315	0	0	0	0	0	0	0	0	0	1.80084	0	0	0	0	0	0	0	1.19461	0	0	0	0	0	0	0	98.2987
2210010C17Rik	7217.76	4089.21	5719.41	3485.2	5562.59	4747.21	5383.03	2892.21	5528.26	1856.07	3505.39	2494.78	2986.3	1941.76	3289.23	3025.27	5639.3	5498.73	3240.5	3302.36	8558.04	7106.7	4933.74	6267.21	1955.46	6538.87	4635.02	4813.92	7122.73	4526.34	7462.32
2210012G02Rik	332.332	354.796	385.543	372.864	260.998	306.464	346.377	286.329	252.134	294.476	272.133	294.786	280.144	304.974	277.329	298.743	267.306	254.175	306.154	274.454	403.365	326.915	291.485	285.089	227.783	332.946	268.209	316.566	261.608	262.161	288.038
2210013O21Rik	48.0035	41.5527	42.8381	47.25	50.5336	64.3932	49.8508	47.5661	33.2028	73.4217	47.6008	48.458	52.4079	57.8239	48.6226	61.7402	54.2003	46.5568	59.655	37.6507	41.8925	52.3976	40.6168	45.1391	57.911	62.4274	53.018	59.2455	45.5431	35.2561	70.1045
2210015D19Rik	125.548	88.4326	78.3624	71.9022	108.842	89.435	90.2472	89.5362	96.4955	55.2636	57.4802	73.4947	72.4182	63.4198	76.5356	80.6605	91.1551	70.4643	50.6505	100.072	112.511	80.8745	88.4012	115.224	86.8665	83.2366	86.7	67.2039	88.9679	77.7442	121.159
2210016F16Rik	3858.74	4491.95	3729	4612.01	3120.87	3582.17	3385.56	3985.29	4541.52	4135.3	4216.71	4025.25	4178.34	3625.19	4307.6	3932.45	3843.29	4981.58	4423.47	3277.59	4039.63	3412.68	4140.52	3221.51	2656.18	2221.78	3225.99	2957.86	2781.31	4154.79	3083.07
2210016L21Rik	288.021	359.058	325.987	352.321	300.425	286.192	311.138	328.299	288.449	327.634	274.827	335.168	338.269	383.317	303.441	344.55	221.729	268.016	338.795	298.233	397.38	382.73	393.027	356.362	258.669	268.918	247.001	360.779	247.839	278.433	280.418
2210018M11Rik	169.859	235.465	277.925	244.467	214.352	255.188	218.312	177.207	259.397	171.317	220.939	176.064	187.716	171.606	235.009	162.317	235.279	215.168	230.741	222.932	207.069	277.935	151.716	199.563	106.17	174.477	212.696	244.941	324.097	227.809	212.6
2210019I11Rik	252.326	50.0763	147.321	54.4402	303.202	79.8953	162.445	45.7008	182.615	44.2109	101.488	59.7649	78.1355	16.7876	84.6393	49.7905	246.365	140.929	55.1527	34.6783	81.3911	159.471	138.575	163.926	150.569	501.02	147.827	17.6852	380.232	228.713	529.594
2210020M01Rik	14.7703	45.8145	18.807	55.4674	16.1041	36.9665	30.0824	52.2295	12.451	41.8425	33.2307	41.997	37.162	87.6685	26.1121	51.7821	11.0864	33.9739	65.2828	20.807	22.7416	9.11262	22.6976	14.2545	19.3037	22.4098	22.4547	30.9492	22.242	9.94402	13.7161
2210021J22Rik	173.551	157.687	200.608	178.728	177.145	197.95	156.429	156.688	122.435	165.791	142.802	154.258	173.423	137.099	161.175	161.321	137.964	177.419	142.947	153.575	258.536	158.332	226.976	193.623	164.081	180.879	167.163	167.125	119.683	156.392	150.115
2210039B01Rik	7.38516	18.1127	18.807	20.5435	9.44035	13.1171	17.1899	13.0574	13.4886	21.316	15.2682	7.26871	14.2931	18.6529	11.7054	7.96647	8.62278	12.5829	9.00453	16.8437	14.3631	4.55631	8.36228	15.4423	10.617	14.4063	18.7122	20.338	13.7688	10.848	9.90607
2210403K04Rik	1611.19	1289.2	2030.11	1495.57	1171.71	1380.88	2098.03	1612.58	2643.77	1215.8	1252.89	1081.42	1634.17	1016.58	1662.17	1043.61	2612.7	2798.44	1968.61	1374.25	1536.86	913.54	1805.06	915.849	1817.44	1704.75	1756.45	1414.82	2456.15	2265.43	2369.84
2210404J11Rik	185.86	101.218	138.963	131.478	133.831	118.054	130.644	98.8629	171.202	98.6851	139.21	109.031	125.779	120.311	117.054	90.6186	125.646	127.087	105.803	147.63	159.191	133.272	111.099	129.478	122.578	161.671	117.263	92.8475	131.334	131.08	136.399
2210404O07Rik	34520.7	22952	22921.5	18901	28026.2	21404.8	21820.1	15158.7	23427.7	8769.55	20042.6	14431.6	18350.4	10541.7	19608.4	15507.7	31341.3	31025.7	16608.9	17561.1	26489.2	23804.4	22974.8	17972.5	13030.9	23863.3	20972.7	8144.94	24680.1	28152.4	28049.4
2210404O09Rik	167.397	138.509	177.621	134.56	100.512	132.364	150.412	165.082	194.029	196.581	163.459	141.336	139.119	174.404	151.27	170.283	137.964	182.452	180.091	130.787	134.056	123.02	127.823	125.914	153.464	176.077	129.738	215.76	201.237	140.12	207.265
2210407C18Rik	8671.4	1531.06	4805.18	643.011	3585.11	1501.32	1865.11	311.511	6068.84	1023.17	1887.86	735.755	2326.91	1444.66	2720.16	777.727	7321.97	3191.03	583.043	1641.77	7166.01	1387.4	4623.14	4656.46	4637.71	12788	4013.15	1282.18	7008.34	5510.8	15294.2
2210408F21Rik	11.0777	2.13091	2.08966	0	3.8872	8.34727	2.57849	1.86534	5.18793	3.15792	0.898127	0.807634	0.952872	1.86529	1.80084	0.995809	0	1.25829	0	4.95404	2.39386	9.11262	8.36228	7.12723	11.5822	1.6007	4.36619	2.65279	1.05914	3.61601	8.38206
2210408I21Rik	11.0777	6.39272	9.40349	12.3261	9.99567	8.34727	12.8925	11.192	10.3759	11.8422	11.6757	6.46107	10.4816	12.1244	6.30293	9.95809	2.46365	5.03317	6.7534	8.91727	11.9693	11.3908	11.9461	3.56362	12.5474	17.6077	11.2273	10.6111	10.5914	10.848	8.38206
2210409D07Rik	0	0	0	0	0	0	0	0.932669	0	0	0	0	0	0	0	0	0	0	0	0.990807	0	0	0	0	2.89555	0	0	0	0	0	0
2210409E12Rik	0	0	0	0	0	1.19247	0	0	0	0	0	0	0.952872	0	0	0	0	0	0	0	0	0	0	0	0	0	0	0	0	0	0
2210411K11Rik	930.53	870.475	631.078	842.283	737.458	517.531	532.029	580.12	548.883	671.058	643.059	684.874	597.45	589.431	599.679	675.159	560.48	605.238	647.2	626.19	1110.75	673.195	799.195	710.348	547.259	393.773	524.566	420.024	374.936	634.609	528.07
2210414B05Rik	0	0	0	0	1.66594	0	0	0	3.11276	0	0	0.807634	0	0.932644	0.900419	0	1.23183	0	0	0	1.19693	0	0	0	0	3.20141	0	0	0	0	0
2210415F13Rik	34576.1	40777	20427.5	27354.7	18848.5	21745.8	21766.8	27372.9	29119.9	61424	27440.5	34233.2	35962.3	58302.3	32644.7	34382.3	29429.5	29488.1	36535.9	22908.5	21488.5	16117.9	39253.7	23799	39856.3	52608.7	47585.8	48340.8	32676.6	35561.6	32080.4
2210416O15Rik	0	0	0	0	6.66378	0	0.859497	0	1.03759	0	2.69438	0	0	0	0.900419	0	0	0	0	1.98161	0	1.13908	0	3.56362	2.89555	0	0	0	2.11828	0.904002	2.28602
2210417A02Rik	40.6184	28.7672	35.5243	19.5163	22.7679	23.8493	27.5039	22.3841	21.7893	29.2108	17.9625	20.9985	29.539	12.1244	23.4109	21.9078	33.2593	36.4905	27.0136	10.8989	29.9232	59.232	43.006	32.0725	11.5822	51.2225	26.1971	18.5695	31.7742	18.08	42.6723
2210417K05Rik	2.46172	0	1.04483	1.02717	2.22126	0	2.57849	2.79801	2.07517	7.89481	2.69438	1.61527	0.952872	1.86529	0.900419	0.995809	0	1.25829	2.25113	0	0	0	0	1.18787	2.89555	4.80211	1.87122	3.53705	0	0	1.52401
2210420H20Rik	0	0	0	0	0	0	0	0	0	0	0	0	0	0	0	0	0	0	1.12557	0	0	0	1.19461	0	0	0	0	0	0	0	0
2300002M23Rik	1.23086	0	0	0	0	0	0	0	0	0	0	0	0	0	0	0	0	0	0	0	1.19693	1.13908	0	0	0	0	0	0	0	0	0
2300003K06Rik	0	0	0	0	0	0	0	0	0	0	0	0	0	0	0	0	0	0	0	0	0	0	0	0	0	0	0	0	0	0	0
2300005B03Rik	9.84687	6.39272	4.17933	7.19022	3.8872	4.76987	0	0	0	0	0	0	0	0	0	0	0	0	0	4.95404	15.5601	5.69539	9.55689	15.4423	15.4429	0	0	0	0	0	0
2300009A05Rik	128.009	110.807	113.887	82.1739	112.174	106.13	76.4953	72.7482	83.0069	81.3165	103.285	99.339	95.2872	89.5338	72.0335	88.627	82.5323	99.405	88.9197	97.0991	108.92	153.775	95.5689	117.599	125.474	108.848	80.4626	85.7734	106.973	68.7042	131.065
2310001A20Rik	489.882	474.127	464.95	459.147	429.258	419.748	423.732	436.489	444.087	472.109	446.369	472.466	505.022	485.907	438.504	450.106	457.007	434.111	366.935	431.001	535.027	358.809	418.114	378.931	569.458	360.158	401.689	308.607	374.936	466.465	349.761
2310001H17Rik	176.013	148.098	156.725	127.37	124.391	129.979	130.644	137.102	167.051	188.686	128.432	141.336	233.454	202.384	209.798	145.388	165.065	148.478	148.575	71.3381	163.979	85.4308	105.126	147.296	71.4236	100.844	104.788	152.977	130.274	158.2	121.921
2310001H18Rik	6.1543	4.26181	5.22416	8.21739	3.8872	9.53974	0	0	0	0	0	0	0	0	0	0	0	0	0	5.94484	8.3785	5.69539	7.16767	4.75149	3.86073	0	0	0	0	0	0
2310001K24Rik	0	0	0	0	0	0	0	0	0	0	0	0	0	0	0	0	0	0	0	0	0	1.13908	0	0	1.93037	3.20141	0	0	0	0	0
2310002D06Rik	1.23086	0	1.04483	1.02717	0	1.19247	0	0	0	0	0	0	0	0	0	0	0	0	0	0.990807	1.19693	0	0	0	2.89555	0	0	0	0	0	0
2310002J15Rik	12.3086	12.7854	9.40349	9.24457	7.21909	20.2719	2.57849	11.192	3.11276	5.52636	4.49064	7.26871	0.952872	4.66322	2.70126	14.9371	1.23183	0	0	8.91727	9.57542	10.2517	10.7515	9.50298	8.68665	0	0	0.884262	0	0	0
2310002L09Rik	0	0	0	0	0	0	0	0	0	0	0	0	0	0	0	0	0	0	0	0	0	0	0	0	0	0	0	0	0	0	0
2310002L13Rik	0	0	0	0	0	0	0	0	0	0	0	0	0	0	0	0	1.23183	0	0	2.97242	0	0	1.19461	0	0.965183	0	0	0	0	0	0
2310003C23Rik	727.438	709.592	698.992	662.527	600.851	720.25	665.251	613.696	673.394	682.111	629.587	629.147	634.612	673.369	641.098	653.251	617.144	617.821	652.828	638.08	764.837	729.01	678.539	649.766	583.936	621.073	604.405	755.16	634.426	703.314	602.746
2310003F16Rik	395.106	407.003	324.943	440.658	432.035	416.171	386.774	441.152	397.396	540.794	403.259	423.2	483.106	508.291	423.197	540.724	647.94	582.589	592.048	347.773	482.362	400.955	612.835	431.198	396.69	531.433	528.932	366.969	399.296	395.049	590.554
2310003H01Rik	363.103	278.083	225.684	341.022	372.061	343.431	232.064	299.387	256.284	311.845	290.993	285.095	238.218	349.741	171.08	359.487	156.442	177.419	213.858	254.637	259.733	239.206	308.21	274.398	235.505	179.279	247.625	144.135	207.592	218.768	258.32
2310003L22Rik	161.243	99.0871	97.1694	74.9837	104.954	82.2802	97.9827	84.8729	136.961	93.1587	90.7109	91.2626	129.591	110.052	125.158	94.6019	130.573	111.988	77.6641	71.3381	118.496	77.4573	127.823	97.4055	84.9361	156.869	130.362	91.9632	121.801	130.176	152.401
2310004I24Rik	1259.17	892.85	917.362	685.125	673.042	754.832	802.77	797.432	751.213	543.952	654.735	646.107	624.131	581.037	795.97	996.805	1220.74	1277.17	931.969	671.767	1023.37	383.869	572.219	533.355	349.396	833.966	606.9	377.58	801.77	864.226	960.889
2310004N24Rik	228.94	231.203	145.232	243.44	182.143	203.912	189.089	200.524	184.69	257.371	206.569	206.754	226.783	262.073	221.503	254.927	224.192	242.85	245.373	199.152	244.173	150.358	209.057	197.187	129.335	190.484	195.231	183.042	141.925	178.088	208.027
2310005A03Rik	0	0	1.04483	0	0	0	0	0.932669	0	0	0	2.4229	0.952872	0	0.900419	0	0	1.25829	0	0	1.19693	1.13908	0	0	0	0	0	0	0	0.904002	0
2310005E17Rik	0	0	0	0	0	0	0	0	0	0	0	0	0	0	0	0	0	0	0	0	0	0	0	0	0	0	0	0	0	0	0
2310005G13Rik	2.46172	0	3.1345	3.08152	0.555315	0	2.57849	0	0	0	0	0	0.952872	1.86529	0	0	0	0	0	3.96323	1.19693	2.27815	1.19461	0	2.89555	0	0.623741	0	0	1.808	0
2310007B03Rik	171.089	393.152	194.339	281.446	142.161	218.221	202.841	267.676	186.766	263.686	205.671	233.406	173.423	226.632	175.582	291.772	189.701	276.824	276.889	186.272	112.511	176.557	161.272	190.06	90.7272	126.456	150.322	149.44	188.527	264.873	180.595
2310007L24Rik	0	0	2.08966	0	2.22126	0	0.859497	2.79801	0	1.57896	0	0	0	1.86529	0.900419	0	1.23183	1.25829	2.25113	0.990807	0	0	3.58383	1.18787	0	1.6007	1.24748	3.53705	0	1.808	5.33404
2310008H04Rik	97.2379	116.134	68.9589	99.6359	81.076	93.0124	101.421	124.045	120.36	120.791	119.451	125.183	129.591	115.648	123.357	143.397	101.01	98.1467	85.543	159.52	69.4218	76.3182	117.072	103.345	134.16	92.8408	111.65	99.0373	87.9087	96.7282	89.1546
2310008H09Rik	269.558	355.861	281.06	378	268.772	382.782	344.658	359.077	266.66	333.161	361.047	395.741	444.038	390.778	360.167	413.261	202.019	237.817	308.405	445.863	393.789	295.021	438.422	325.477	523.129	294.529	343.681	313.029	257.371	270.297	227.84
2310008N11Rik	2.46172	0	0	0	0	0	0	0	1.03759	0	0	0	0	0	0	1.99162	0	0	0	0	0	0	0	0	0	0	0	0	0	0	0
2310009A05Rik	121.855	132.116	120.156	90.3913	67.7484	82.2802	106.578	117.516	109.984	118.422	123.942	109.838	121.968	121.244	139.565	130.451	112.096	133.379	95.6731	82.237	114.905	102.517	132.602	85.5268	46.3288	115.251	102.294	104.343	91.0862	127.464	114.301
2310009B15Rik	57.8504	36.2254	28.2105	30.8152	36.0955	22.6569	30.9419	36.3741	24.9021	37.1056	39.5176	38.7664	34.3034	35.4405	30.6142	38.8366	33.2593	31.4573	34.8925	79.2646	56.2556	36.4505	51.3683	29.6968	50.1895	35.2155	26.1971	36.2547	28.5968	34.3521	38.1003
2310010J17Rik	29.5406	25.5709	20.8966	26.7065	16.6594	31.0041	15.471	18.6534	35.2779	20.5265	17.0644	20.1909	14.2931	17.7202	15.3071	9.95809	17.2456	28.9407	15.7579	22.7886	23.9386	13.6689	15.5299	23.7574	17.3733	20.8091	16.841	15.9167	21.1828	16.272	35.0523
2310010M20Rik	0	0	0	0	0	0	0	0	0	0	0	0	0	0	0	0	0	0	0	0	0	0	0	0	0	0	0	0	0	0.904002	0
2310011J03Rik	1186.55	859.821	715.71	905.967	966.803	704.748	779.564	588.514	889.212	744.48	704.132	666.298	719.418	720.001	852.696	684.121	914.014	944.977	705.73	707.436	1320.21	1068.45	935.38	987.122	756.704	878.786	658.67	706.525	817.657	807.274	829.824
2310014F07Rik	1.23086	1.06545	0	1.02717	0.555315	1.19247	0	0	0	3.15792	0	2.4229	0	0.932644	0	0.995809	0	0	1.12557	2.97242	1.19693	1.13908	0	0	1.93037	0	0.623741	0.884262	1.05914	0	0.762005
2310014L17Rik	8.61601	11.72	5.22416	8.21739	10.551	8.34727	1.71899	7.46135	0	7.10532	4.49064	4.03817	3.81149	0.932644	2.70126	2.98743	1.23183	0	1.12557	13.8713	5.98464	4.55631	16.7246	8.3151	9.65183	3.20141	3.1187	4.42131	3.17742	4.52001	0.762005
2310015A10Rik	114.47	134.247	120.156	196.19	97.7354	112.092	159.007	182.803	159.788	163.422	112.266	124.376	153.412	138.964	137.764	104.56	129.342	129.604	214.983	174.382	86.1788	215.286	89.5958	165.114	210.41	120.053	94.1849	172.431	131.334	126.56	126.493
2310015B20Rik	0	1.06545	0	0	2.77657	0	0	0	0	1.57896	0	0	0.952872	1.86529	0	0.995809	1.23183	0	0	0.990807	0	0	1.19461	0	1.93037	0	1.24748	2.65279	2.11828	0	0.762005
2310015D24Rik	0	0	1.04483	0	0	0	0	0	0	0	0	0	0	0	0	0	0	0	1.12557	0	0	0	0	0	0	0	0	0	0	0	0
2310016D03Rik	0	0	0	0	0	0	0	0	0	0	0	0	0	0	0	0	0	0	0	0	0	0	0	0	0	0	0	0	0	0	0
2310016M24Rik	1372.41	884.326	965.425	852.554	1105.63	804.915	774.407	649.137	904.775	813.165	774.186	753.523	880.453	837.514	831.987	769.76	1182.55	1029.28	771.013	695.547	1263.96	986.441	1082.32	1085.72	656.325	944.415	664.908	848.891	923.571	894.962	1165.11
2310020H05Rik	0	0	0	0	0	0	0	0	0	0	0	0	0	0	0	0	0	0	0	0	0	0	0	0	0	0	0	0	0	0	0
2310021P13Rik	1464.72	1742.02	1385.45	1782.15	1765.35	1574.06	1334.8	1536.11	1609.3	1567.91	1513.34	1552.27	1356.89	1516.48	1340.72	1635.12	1436.31	1481.01	1539.77	1552.59	1601.49	1892.01	1156.38	1910.1	1502.79	1248.55	1300.5	1589.9	1462.67	1414.76	1350.27
2310022A10Rik	190.783	210.96	134.783	198.245	188.252	182.447	171.04	201.456	140.074	188.686	217.347	208.37	148.648	199.586	162.976	203.145	121.951	154.77	199.225	166.456	161.585	191.365	181.581	220.944	140.917	144.063	165.291	197.19	140.866	168.144	150.877
2310022B05Rik	605.583	526.334	589.285	623.495	716.356	765.564	650.639	547.477	536.432	592.11	562.228	570.997	396.395	544.664	430.4	620.389	509.976	612.788	588.671	695.547	635.569	932.904	711.988	609.378	775.042	659.49	738.509	577.423	710.684	590.313	568.456
2310028H24Rik	83.6984	95.8908	54.3312	112.989	118.837	106.13	73.9168	99.7956	76.7814	120.791	93.4053	133.26	81.9469	131.503	96.3448	136.426	62.8231	65.4312	113.682	79.2646	53.8618	97.9607	78.8443	83.151	108.101	92.8408	81.0863	124.681	73.0808	84.0722	112.777
2310030A07Rik	0	0	0	0	0	0	0	0	0	0	0	0	0	0	0	0	0	0	0	0	0	0	0	0	0	0	0	0	0	0	0
2310030G06Rik	568.657	428.312	544.357	395.462	344.295	423.326	366.146	332.963	393.245	438.951	342.187	340.014	347.798	311.503	299.839	357.495	565.408	509.608	397.325	328.948	546.996	412.346	444.395	384.871	288.59	598.663	370.502	366.969	458.608	433.921	557.788
2310030N02Rik	82.4676	67.1235	83.5865	96.5544	67.1931	42.9288	72.1978	106.324	80.9317	86.8429	66.4614	83.1863	109.58	81.14	97.2452	107.547	60.3594	52.8482	60.7806	57.4668	99.345	43.2849	69.2874	83.151	85.9013	110.449	71.7302	61.0141	60.3711	68.7042	65.5325
2310033E01Rik	11.0777	7.45817	4.17933	2.05435	3.33189	5.96234	0	0	0	0	0.898127	0	0	0	0.900419	0	2.46365	0	1.12557	5.94484	3.59078	4.55631	1.19461	3.56362	8.68665	0	0.623741	0	1.05914	0	0
2310033P09Rik	295.406	318.57	264.342	295.826	269.883	268.305	222.61	276.07	191.953	280.266	327.817	342.437	272.521	318.031	299.839	258.91	284.552	293.182	291.522	259.591	306.414	338.306	397.805	323.101	215.236	262.515	241.388	206.033	165.226	250.409	272.798
2310034C09Rik	0	0	0	0	0	0	0	0	0	0	0	0	0	0	0	0	0	0	0	0	0	0	0	0	0	0	0	0	0	0	0
2310034G01Rik	7.38516	13.8509	6.26899	7.19022	5.55315	9.53974	8.59497	14.9227	5.18793	16.5791	17.0644	17.7679	13.3402	26.114	6.30293	15.9329	11.0864	7.54975	10.1301	18.8253	5.98464	12.5299	27.4761	11.8787	19.3037	6.40281	6.23741	11.4954	4.23657	9.94402	3.81003
2310034O05Rik	0	1.06545	0	0	0	0	0	0	0	0	0	0	0	0	0	0	0	0	0	0	0	1.13908	0	1.18787	0	0	0	0	0	0	0
2310035C23Rik	643.739	734.097	662.423	703.614	521.996	691.631	732.292	808.624	916.189	1004.22	872.082	935.24	915.71	1123.84	946.34	834.488	778.514	767.558	768.762	651.951	740.898	544.479	585.359	488.215	631.23	656.288	675.511	1419.24	871.673	821.738	657.611
2310035K24Rik	784.057	678.694	603.913	702.587	605.293	722.635	560.392	642.609	540.583	436.583	506.544	539.5	530.749	524.146	461.014	524.791	709.531	723.518	649.452	605.383	603.252	688.003	743.048	551.173	356.153	717.115	590.059	482.807	632.307	651.785	724.667
2310036O22Rik	1916.45	1702.59	1465.9	1640.4	1537.11	1396.38	1472.32	1496	1412.16	1500.01	1366.95	1578.92	1556.04	1530.47	1473.08	1515.62	1725.79	1861.01	1678.22	1295.98	2170.03	1533.2	1769.22	1350.61	1192	1525.47	1284.28	1525.35	1165.06	1478.95	1597.16
2310037I24Rik	225.247	268.494	319.719	285.554	309.866	289.769	337.782	277.935	260.434	217.107	283.808	255.212	297.296	249.948	276.428	237.003	298.102	271.791	222.862	329.939	306.414	268.822	247.284	292.217	348.431	275.321	247.625	225.487	262.667	246.793	272.036
2310039H08Rik	301.561	191.782	212.101	212.625	272.66	162.176	213.155	152.025	175.352	134.212	181.422	173.641	221.066	163.213	158.474	167.296	199.556	187.485	122.687	291.297	505.104	288.187	248.479	311.222	413.098	195.286	147.203	142.366	148.28	197.072	181.357
2310039L15Rik	0	0	0	0	0	0	0	0	0	0	0	0	0	0	0	0	0	0	0	0	0	0	0	0	0	0	0	0	0	0	0
2310040G24Rik	4.92344	10.6545	12.538	23.625	13.3276	10.7322	21.4874	14.9227	14.5262	13.4212	19.7588	20.1909	22.8689	12.1244	17.108	27.8827	18.4774	8.80804	11.2557	25.761	28.7263	10.2517	26.2814	27.3211	11.5822	19.2084	17.4647	15.0325	8.47313	7.23202	8.38206
2310042D19Rik	7.38516	7.45817	2.08966	3.08152	1.66594	2.38493	2.57849	1.86534	4.15035	3.9474	0.898127	4.03817	0.952872	0.932644	4.50209	6.97066	0	5.03317	3.3767	2.97242	1.19693	6.83446	8.36228	5.93936	0	4.80211	4.98993	3.53705	1.05914	3.61601	1.52401
2310042E22Rik	8.61601	10.6545	10.4483	12.3261	6.66378	13.1171	0	0	0	0	0	0	0	0	0	0	0	1.25829	0	7.92646	14.3631	7.97354	27.4761	3.56362	27.9903	0	0	0	0	0.904002	0
2310043J07Rik	0	1.06545	3.1345	1.02717	1.66594	0	2.57849	0.932669	3.11276	1.57896	0	0	0.952872	0.932644	1.80084	0	3.69548	0	2.25113	2.97242	1.19693	5.69539	3.58383	2.37574	2.89555	1.6007	1.24748	11.4954	0	0.904002	2.28602
2310043L19Rik	0	0	0	0	0	0	0.859497	0.932669	0	0	0	0	0	0	0.900419	0	0	0	0	0	1.19693	0	1.19461	0	0	0	0	3.53705	1.05914	0	0
2310043O21Rik	12.3086	5.32726	8.35865	3.08152	17.2148	9.53974	10.314	2.79801	3.11276	3.9474	6.28689	4.03817	9.52872	0	9.9046	3.98324	12.3183	10.0663	5.62783	6.93565	33.514	20.5034	9.55689	8.3151	1.93037	16.007	10.6036	5.30557	21.1828	10.848	13.7161
2310044G17Rik	683.127	735.163	501.519	471.473	698.031	745.292	734.87	982.1	449.275	683.69	711.317	737.37	656.528	725.597	817.58	1111.32	644.245	634.179	731.618	542.962	555.375	598.016	322.545	378.931	433.367	456.2	578.832	787.877	499.915	582.177	473.967
2310044H10Rik	1963.22	1336.08	1447.09	1404.15	1820.32	1366.57	1109.61	1094.02	1136.16	1059.48	1049.01	1048.31	1193	1154.61	1028.28	1203.93	1294.65	1158.89	1032.14	1174.11	1770.26	1366.89	1407.25	1487.22	1137.95	1262.95	1170.76	1038.12	1179.88	1166.16	1412
2310045N01Rik	174.782	253.578	187.025	214.679	198.803	177.678	167.602	178.14	162.901	213.949	169.746	184.141	179.14	157.617	158.474	145.388	158.905	190.002	220.611	155.557	248.961	247.18	183.97	251.829	125.474	214.494	164.044	204.264	159.93	192.552	192.787
2310046A06Rik	2.46172	0	4.17933	2.05435	2.77657	0	1.71899	0.932669	5.18793	0	3.59251	0.807634	0	1.86529	0	0.995809	0	0	1.12557	1.98161	4.78771	1.13908	2.38922	4.75149	0	3.20141	1.24748	3.53705	2.11828	5.42401	1.52401
2310046K01Rik	999.458	5465.77	984.231	5812.78	658.048	2826.15	1460.29	5867.42	1614.48	6080.58	4178.99	5392.57	3713.34	5349.64	3284.73	6213.85	934.955	2799.7	6808.55	1168.16	1015	629.91	2151.49	726.978	895.69	853.175	2150.03	6789.36	674.673	1681.44	1039.38
2310046O06Rik	96.007	76.7126	72.0934	89.3641	91.0716	53.661	91.1067	88.6035	62.2552	94.7377	85.3221	83.9939	99.0986	94.197	89.1414	70.7024	72.6777	56.6231	78.7896	68.3657	76.6034	72.901	111.099	92.654	77.2147	70.4309	74.8489	79.5836	84.7313	62.3761	76.9626
2310047B19Rik	77.5441	92.6944	112.842	88.337	101.623	96.5898	94.5447	96.0649	80.9317	101.843	82.6277	67.8413	83.8527	95.1296	73.8343	87.6312	82.5323	98.1467	78.7896	112.952	78.9973	102.517	74.0659	118.787	124.509	99.2436	92.9374	60.1298	80.4947	101.248	122.683
2310047M10Rik	560.041	419.788	383.453	573.163	461.467	431.673	395.369	385.192	313.351	428.688	343.085	371.512	330.646	414.094	324.151	459.068	372.011	493.25	418.711	363.626	555.375	494.36	444.395	367.052	389.934	291.328	327.464	412.95	342.103	340.809	368.049
2310050B05Rik	2.46172	0	0	0	1.66594	0	0	0	1.03759	1.57896	0	0.807634	0	0.932644	0	1.99162	1.23183	0	1.12557	2.97242	0	4.55631	0	1.18787	5.7911	0	0.623741	0	0	0	0.762005
2310050C09Rik	11.0777	10.6545	12.538	13.3533	7.21909	17.887	0	0	0	0	0	0	0	0	0	0	0	0	0	7.92646	17.9539	6.83446	8.36228	16.6302	6.75628	0	0	0	0	0	0
2310057J18Rik	0	0	0	0	0	0	0	0	0	0	0	0	0	0	0	0	0	0	0	0	0	0	0	0	0	0	0	0	0	0	0
2310057M21Rik	75.0824	73.5163	75.2279	77.038	63.8612	81.0878	90.2472	75.5462	80.9317	66.3164	89.8127	79.9558	80.9941	56.8913	72.9339	51.7821	71.4459	84.3055	47.2738	73.3197	75.4065	52.3976	69.2874	41.5755	64.6673	44.8197	65.4928	63.6669	66.7259	68.7042	70.1045
2310057N15Rik	0	0	0	0	0	0	0	0	0	0	0	0	0	0	0	0	0	0	0	0	0	0	0	0	0	0	0	0	0	0	0
2310061C15Rik	119.393	88.4326	87.7659	86.2826	87.7397	87.0501	86.8092	89.5362	100.646	107.369	85.3221	76.7252	121.015	89.5338	106.249	106.552	134.269	95.6302	88.9197	68.3657	102.936	96.8216	136.186	99.7813	51.1547	118.452	123.501	65.4354	66.7259	84.0722	117.349
2310061I04Rik	1590.27	864.082	1127.37	983.005	1152.28	939.664	813.084	755.462	724.235	610.268	821.787	643.684	767.062	715.338	693.322	786.689	1067.99	952.527	759.757	789.673	1326.2	1046.81	832.644	966.928	959.392	974.828	861.386	834.743	810.243	854.282	912.121
2310061J03Rik	36.9258	33.029	41.7933	35.9511	46.6464	23.8493	23.2064	18.6534	35.2779	29.2108	32.3326	20.1909	33.3505	33.5752	22.5105	21.9078	36.9548	28.9407	21.3858	77.283	61.0433	47.8413	41.8114	40.3877	55.0154	27.212	24.9496	30.0649	34.9517	37.0641	32.7662
2310061N02Rik	0	0	0	0	0	0	0	0	0	0	0	0	0	0	0	0	0	0	0	0	0	0	0	0	0	0	0	0	0	0	0
2310065F04Rik	0	0	0	0	0	0	0	0	0	0	0	0	0	0	0	0	0	0	0	0	0	0	0	0	0	0	0	0	0	0	0
2310067B10Rik	2076.46	2420.71	1839.95	2664.49	2541.68	2617.47	1687.19	2204.83	1681.93	2211.33	1960.61	2167.69	1786.63	2015.44	1717.1	2516.41	1755.35	1889.95	2218.49	1885.51	2074.28	1926.18	1604.36	2078.78	911.133	1214.93	1703.44	1314.9	1617.31	1815.24	1577.35
2310068J16Rik	1.23086	2.13091	1.04483	6.16304	5.55315	3.5774	2.57849	5.59601	5.18793	3.15792	5.38876	4.8458	6.6701	3.73057	3.60167	4.97905	3.69548	3.77487	5.62783	9.90807	2.39386	3.41723	1.19461	1.18787	12.5474	4.80211	3.1187	2.65279	1.05914	2.71201	0.762005
2310069B03Rik	0	0	1.04483	2.05435	0.555315	0	0	0.932669	2.07517	17.3686	4.49064	0	0	8.39379	0	0.995809	0	0	2.25113	0.990807	1.19693	0	0	1.18787	0	3.20141	1.87122	13.2639	2.11828	0	0
2310069G16Rik	0	0	0	1.02717	0	0	0	0	0	0	0	0	0	0	0	0	1.23183	1.25829	0	0	1.19693	0	0	0	0	0	0.623741	0	0	0	0
2310079F23Rik	130.471	153.425	97.1694	148.94	129.944	114.477	135.801	134.304	103.759	120.791	141.904	150.22	129.591	131.503	162.976	118.501	113.328	98.1467	137.319	97.0991	98.1481	142.385	129.018	133.042	125.474	136.06	95.4324	116.723	108.032	110.288	109.729
2310079G19Rik	0	0	0	0	0	0	0	0	0	0	0	0	0	0	0	0	0	0	0	0	0	0	0	0	0	0	0	0	0	0	0
2310081J21Rik	0	0	0	0	0	0	0	0	0	0	0	0	0	0	0	0	0	0	0	0	0	0	0	0	0	0	0	0	0	0	0
2400001E08Rik	1010.54	929.075	788.848	912.13	860.738	746.484	789.878	932.669	799.979	922.903	793.945	848.823	904.275	1057.62	842.792	952.989	835.177	836.764	844.175	775.802	1121.52	830.387	1121.74	960.989	815.58	1000.44	858.891	988.605	883.324	849.762	899.928
2400003C14Rik	2555.26	2525.12	2282.96	2607.99	2011.91	2512.53	2401.44	2903.4	2458.04	2673.18	2692.59	2789.57	2616.59	2660.83	2616.62	2841.04	2739.58	3101.69	3033.4	2119.34	2563.82	2010.47	2328.3	1604.82	2076.11	2164.15	2279.77	2808.42	2362.94	2529.4	2595.39
2400009B08Rik	3.69258	4.26181	5.22416	0	0	0	0.859497	1.86534	0	7.10532	0.898127	1.61527	0	0.932644	0	0	0	0	1.12557	0	0	1.13908	0	0	1.93037	1.6007	0.623741	0	0	0	1.52401
2410001C21Rik	1452.41	1579	1355.15	1544.87	1267.78	1378.49	1284.95	1381.28	1429.79	1354.75	1399.28	1511.89	1455.99	1533.27	1384.84	1467.82	1398.12	1676.04	1536.4	1175.1	1463.84	1347.53	1287.79	1255.58	1152.43	1328.58	1127.1	1128.32	1186.24	1374.99	1331.99
2410002F23Rik	354.487	346.272	280.015	312.261	360.399	306.464	399.666	388.923	279.111	322.108	317.039	314.977	380.196	346.011	319.649	305.713	275.929	213.91	300.526	503.33	435.682	284.769	410.946	403.877	969.044	302.533	332.454	373.159	221.361	253.121	218.696
2410002I01Rik	1634.58	1297.72	1298.73	1221.31	1474.92	1331.99	1184.39	1046.45	936.941	824.218	1102.9	954.623	1056.73	761.037	1049.89	886.27	1383.34	1386.64	1208.86	1002.7	1542.84	1450.05	1047.67	1286.47	909.203	1093.28	925.632	878.072	1093.03	1281.87	1034.8
2410002O22Rik	558.81	550.839	622.72	517.696	452.026	572.384	608.524	616.494	695.183	692.374	625.097	584.727	640.33	635.13	631.193	680.138	634.39	658.086	656.205	434.964	584.101	455.631	531.602	487.028	361.944	654.688	637.463	530.557	628.071	667.154	579.886
2410003K15Rik	344.641	223.745	235.087	187.973	216.017	182.447	199.403	210.783	215.818	195.002	199.384	210.792	202.009	212.643	213.399	213.103	209.41	247.883	182.342	182.309	357.882	175.418	226.976	232.823	253.843	241.706	209.577	150.325	197	200.688	223.268
2410003L11Rik	0	0	0	0	0	0	0	0	0	0	0	0	0	0	0	0.995809	0	0	0	0	0	2.27815	0	0	0	0	0	1.76852	0	0	0
2410004A20Rik	6.1543	3.19636	1.04483	1.02717	2.77657	4.76987	1.71899	4.66334	5.18793	10.2632	2.69438	4.03817	8.57584	7.46115	3.60167	7.96647	3.69548	3.77487	2.25113	3.96323	3.59078	3.41723	5.97305	8.3151	3.86073	1.6007	1.24748	10.6111	4.23657	5.42401	0.762005
2410004B18Rik	377.874	355.861	332.256	325.614	303.202	324.351	336.063	251.821	294.675	272.371	309.854	328.707	316.353	276.995	333.155	309.697	369.548	391.329	260.006	233.831	397.38	354.253	328.518	266.083	162.151	396.974	250.12	213.991	306.092	298.321	387.099
2410004I01Rik	0	0	1.04483	0	0	0	0	0	1.03759	0	0	0	0	0	0	0	0	0	0	0	0	0	0	0	0	0	0	0	0	0	0
2410004N09Rik	112.008	107.611	104.483	91.4185	83.2972	113.284	91.1067	71.8155	90.27	55.2636	101.488	68.6489	85.7584	56.8913	91.8427	70.7024	81.3005	103.18	93.422	181.318	173.555	143.524	112.293	91.4662	202.688	104.046	54.2655	96.3845	55.0753	46.1041	67.0565
2410004P03Rik	1.23086	0	1.04483	0	1.66594	0	0	0	0	2.36844	0	1.61527	0.952872	1.86529	0.900419	0.995809	0	2.51658	2.25113	2.97242	0	5.69539	2.38922	5.93936	3.86073	1.6007	3.74245	3.53705	4.23657	0	3.81003
2410006H16Rik	247.403	299.392	335.391	269.12	226.013	256.38	272.461	189.332	188.841	134.212	215.551	181.718	200.103	177.202	186.387	161.321	166.296	178.677	184.593	403.259	659.507	328.054	304.626	294.592	531.816	214.494	167.786	215.76	110.151	123.848	179.833
2410007B07Rik	0	0	0	0	0	0	0	0	0	0	0.898127	0	0.952872	0	0	0	0	0	0	0	0	0	0	0	0	0	0	0	0	0	0
2410012E07Rik	0	0	0	0	0	0	0	0	0	0	0	0	0	0	0	0	0	0	0	0	0	0	0	0	0	0	0	0	0	0	0
2410012M07Rik	0	0	0	0	0	0	0	0	0	0	0	0	0	0	0	0	0	0	0	0	0	0	0	0	0	0	0	0	0	0	0
2410015M20Rik	1504.11	936.533	1195.29	815.576	1037.88	819.225	980.686	744.27	1016.83	640.269	781.371	708.295	907.134	760.105	789.667	652.255	1104.95	929.877	658.456	894.699	1778.64	1090.1	1075.15	1208.07	1003.79	1213.33	835.813	641.09	981.824	962.762	1235.21
2410016O06Rik	139.087	172.603	132.694	203.38	199.358	169.33	156.429	176.274	128.661	188.686	190.403	192.217	192.48	213.575	153.071	236.007	135.501	113.246	182.342	216.987	163.979	195.921	198.305	161.551	270.251	108.848	159.678	158.283	108.032	127.464	139.447
2410017I17Rik	0	0	0	1.02717	1.66594	0	1.71899	0	4.15035	0	2.69438	1.61527	0	0	3.60167	0.995809	1.23183	0	0	0	2.39386	2.27815	10.7515	1.18787	0	1.6007	0	0	2.11828	0	2.28602
2410017P09Rik	96.007	100.153	105.528	74.9837	123.28	88.2426	100.561	87.6709	88.1949	78.9481	95.2015	102.57	92.4285	99.7929	99.046	81.6563	88.6914	79.2724	73.1618	99.0807	135.253	109.351	103.931	112.848	144.777	84.8373	96.6798	70.741	87.9087	94.0162	86.8686
2410018L13Rik	1.23086	0	0	0	0	0	0	0	0	0	0	0	0	0	0	0	0	0	0	0	0	0	0	0	0	0	0	0	0	0	0
2410018M08Rik	283.098	139.574	110.752	155.103	175.479	166.945	539.764	148.294	157.713	131.054	130.228	310.131	140.072	152.954	148.569	144.392	1171.47	196.293	136.193	131.777	312.398	116.186	173.219	173.429	934.297	212.893	162.796	110.533	815.539	186.224	208.79
2410021H03Rik	0	0	0	0	0	0	0	0	0	0	0	0	0	0	0	0	0	0	0	0	0	0	0	0	0	0	0	0	0	0	0
2410022L05Rik	196.937	135.313	187.025	156.13	179.367	128.786	142.677	136.17	133.849	141.317	104.183	140.528	143.884	165.078	126.959	156.342	166.296	162.32	131.691	127.814	246.567	232.372	197.111	220.944	164.081	196.886	103.541	141.482	145.102	123.848	160.021
2410042D21Rik	87.391	110.807	141.052	123.261	76.6334	108.515	179.635	193.995	168.089	210.002	203.875	220.484	269.663	264.871	224.204	275.839	134.269	159.803	176.714	113.943	92.1635	74.04	139.769	84.3389	170.837	150.466	183.38	169.778	127.097	177.184	141.733
2410057H14Rik	1.23086	0	0	0	0	0	0	0	0	0	0	0	0	0	0	0	0	0	0	0	0	0	0	0	0	0	0	0	0	0	0
2410066E13Rik	9.84687	17.0472	9.40349	9.24457	13.8829	8.34727	17.1899	7.46135	14.5262	17.3686	5.38876	13.7298	7.62297	19.5855	6.30293	6.97066	7.39095	10.0663	11.2557	16.8437	7.18157	15.9471	7.16767	19.006	19.3037	25.6112	16.2173	30.0649	11.6506	18.984	25.1462
2410075B13Rik	35.6949	42.6181	51.1968	55.4674	54.9762	40.5439	53.2888	41.0374	33.2028	40.2635	35.9251	38.7664	46.6907	46.6322	44.1205	63.7318	36.9548	22.6492	46.1482	55.4852	34.7109	62.6493	43.006	65.333	53.0851	40.0176	33.0583	42.4446	38.1291	37.0641	47.2443
2410076I21Rik	1.23086	0	0	0	2.77657	0	0	0	0	0.789481	0	0	0.952872	0	0	0.995809	0	1.25829	1.12557	0	0	2.27815	0	0	0	1.6007	0	0	1.05914	0.904002	0
2410088K16Rik	1.23086	0	1.04483	1.02717	0	2.38493	0.859497	0.932669	0	0.789481	0	0	0.952872	0	0	0	0	0	0	0	0	0	0	0	0	0	0.623741	0.884262	0	0.904002	1.52401
2410089E03Rik	27.0789	27.7018	34.4794	32.8696	34.4295	36.9665	30.0824	25.1821	22.8269	36.3161	22.4532	34.7283	28.5861	41.0363	28.8134	29.8743	32.0275	18.8744	43.8971	59.4484	20.3478	58.093	23.8922	52.2664	73.3539	48.0211	38.6719	49.5187	25.4194	31.6401	48.0063
2410091C18Rik	153.857	135.313	178.666	173.592	181.588	155.021	180.494	180.005	216.856	194.212	188.607	187.371	210.585	235.959	160.274	179.246	198.324	140.929	167.709	206.088	147.222	154.915	232.949	185.308	232.609	184.081	187.746	152.093	154.635	206.112	189.739
2410114N07Rik	0	0	0	0	0	0	0	0	0	0	0	0	0	0	0	0	0	0	0	0	0	0	0	0	0	0	0	0	0	0	0
2410124H12Rik	1.23086	0	0	0	2.22126	1.19247	1.71899	4.66334	2.07517	1.57896	0	1.61527	0.952872	2.79793	0.900419	0.995809	2.46365	2.51658	0	3.96323	1.19693	3.41723	2.38922	2.37574	0	0	0.623741	0	2.11828	0.904002	0
2410127L17Rik	78.775	74.5817	91.9452	81.1467	75.5228	81.0878	91.1067	97.9302	103.759	94.7377	77.239	66.226	83.8527	77.4094	72.9339	78.6689	83.7641	103.18	75.4129	59.4484	84.9819	96.8216	80.0389	66.5208	71.4236	88.0387	76.0964	64.5511	92.1453	63.2801	60.9604
2410131K14Rik	49.2344	85.2362	65.8244	88.337	119.948	81.0878	79.9332	69.9502	73.6686	106.58	77.239	79.1481	75.2768	78.3421	77.436	89.6228	55.4321	66.6894	74.2874	83.2278	122.087	111.63	107.515	109.284	97.4835	105.646	75.4727	107.88	98.5001	67.8002	65.5325
2410137F16Rik	0	0	0	0	0	0	0	0	0	0	0	0	0	0	0	0	0	0	0	0.990807	0	0	0	0	0	0	0	0	0	0	0
2410137M14Rik	0	0	0	0	0	1.19247	0	0	0	0	0	0	0	1.86529	0	0	0	0	0	0	0	0	0	0	0	0	0	0	0	0	0.762005
2410141K09Rik	0	0	0	0	0	0	0	0	0	0	0	0	0	0	0	0	0	0	0	0	0	0	0	0	0	0	0	0	0	0	0
2500003M10Rik	1497.96	1420.25	1339.47	1437.02	1363.3	1351.07	1521.31	1547.3	1549.12	1594.75	1423.53	1449.7	1544.6	1532.33	1484.79	1619.19	1550.87	1525.05	1464.36	1336.6	1480.6	1291.71	1363.05	1345.86	1576.14	1386.21	1278.05	1348.5	1314.39	1512.4	1471.43
2500004C02Rik	36.9258	63.9272	56.4209	45.1957	28.8764	54.8535	47.2723	54.0948	37.3531	41.053	31.4345	41.997	60.0309	41.0363	38.718	37.8407	35.7229	44.0402	40.5204	45.5771	53.8618	31.8942	32.2545	42.7634	11.5822	44.8197	28.6921	45.0974	39.1882	35.2561	46.4823
2510002D24Rik	276.943	218.418	191.204	267.065	236.564	233.724	227.767	183.736	204.405	209.212	247.883	239.867	235.359	238.757	206.196	253.931	224.192	230.267	229.615	221.941	254.946	179.974	209.057	305.283	226.818	244.908	174.647	177.737	188.527	215.152	211.076
2510003D18Rik	0	0	0	0	0	0	0	0	0	0	0.898127	0	0	0	0	0	0	1.25829	1.12557	1.98161	0	0	1.19461	0	0.965183	1.6007	0	0	0	0.904002	0
2510003E04Rik	340.948	271.691	333.301	332.804	332.634	258.765	261.287	312.444	340.328	340.266	273.929	302.863	258.228	302.177	247.615	321.646	267.306	246.625	343.298	200.143	257.34	386.147	249.674	331.416	174.698	313.738	270.704	229.024	312.447	279.337	313.946
2510006D16Rik	738.516	677.628	693.768	744.701	665.822	664.204	737.449	716.29	580.011	660.006	629.587	651.761	618.414	660.312	623.09	664.205	634.39	654.312	623.564	686.629	885.727	743.818	680.928	707.972	748.017	664.292	608.771	672.923	572.995	584.889	646.943
2510009E07Rik	41.8492	52.2072	33.4346	43.1413	66.6378	57.2384	36.9584	92.3342	26.9772	107.369	67.3596	84.8016	46.6907	92.3317	43.2201	65.7234	29.5638	33.9739	54.0272	76.2922	7.18157	96.8216	40.6168	57.0179	90.7272	91.2401	77.9676	145.903	57.1936	24.4081	61.7224
2510012J08Rik	546.501	648.861	443.009	690.261	697.475	583.116	506.244	558.669	476.252	566.847	560.432	555.652	603.168	585.7	550.156	580.557	489.035	481.926	553.778	492.431	550.587	572.956	648.674	650.954	515.408	424.186	508.349	444.784	476.614	542.401	417.579
2510039O18Rik	2702.97	3088.75	2079.22	3360.91	2664.96	2749.83	2409.17	2721.53	2146.77	2535.02	2450.09	2581.2	2286.89	2536.79	2369.9	2830.09	2331.85	3101.69	2706.99	2023.23	3149.12	2299.8	2290.07	2424.45	1857.98	1674.34	1977.26	2206.23	1906.45	2359.45	1748.8
2510049J12Rik	2071.54	1597.11	1622.62	1529.46	1379.4	1235.4	1481.77	1191.02	1614.48	1882.12	1405.57	1475.55	1697.06	1684.35	1341.62	1121.28	1751.66	1888.7	1384.45	1344.53	2095.82	1264.38	1977.08	1619.07	1259.56	1967.26	1410.9	1995.78	1749.7	1902.02	1867.68
2600006L11Rik	2.46172	1.06545	0	1.02717	2.77657	2.38493	2.57849	1.86534	1.03759	0	1.79625	0.807634	1.90574	0.932644	0.900419	2.98743	1.23183	2.51658	1.12557	1.98161	4.78771	1.13908	0	0	0.965183	1.6007	0.623741	0	1.05914	7.23202	0
2610001J05Rik	299.099	234.4	243.446	160.239	187.696	180.063	211.436	224.773	261.472	241.581	204.773	205.947	235.359	229.43	184.586	243.973	275.929	232.784	192.472	160.511	222.629	189.087	246.09	203.126	268.321	284.925	213.943	241.403	245.721	215.152	313.184
2610002D18Rik	17.232	30.8981	19.8518	26.7065	17.7701	17.887	28.3634	38.2394	37.3531	36.3161	39.5176	36.3435	62.8895	39.171	40.5188	48.7946	14.7819	6.29146	7.87896	23.7794	16.757	11.3908	40.6168	23.7574	27.9903	8.00351	29.3158	15.9167	6.35485	21.696	7.62005
2610002I17Rik	68.9281	49.0108	56.4209	65.7391	67.1931	38.1589	55.0078	53.1621	50.8417	50.5268	39.5176	54.1115	79.0883	60.6218	70.2326	66.7192	39.4184	67.9477	25.888	58.4576	102.936	37.5896	71.6767	67.7087	68.528	59.226	49.8993	38.9075	44.4839	36.1601	50.2924
2610002J02Rik	342.179	243.989	297.777	298.908	267.106	283.807	217.453	189.332	204.405	213.16	207.467	242.29	183.904	225.7	201.694	254.927	235.279	227.751	218.36	361.645	336.337	318.942	370.329	362.301	333.953	352.155	217.062	172.431	239.366	231.425	240.032
2610002M06Rik	333.563	384.629	370.915	405.734	229.345	335.083	372.162	434.624	491.816	500.531	433.796	432.892	425.934	500.83	524.944	475.997	501.353	475.634	478.366	280.398	343.518	309.829	249.674	289.841	266.391	417.783	420.401	455.395	408.829	470.081	380.241
2610005L07Rik	172.32	249.316	169.263	208.516	203.245	262.343	311.138	285.397	173.277	100.264	290.095	239.06	198.197	124.974	280.03	131.447	208.178	304.507	308.405	119.888	183.13	210.729	57.3413	191.247	66.5976	115.251	120.382	127.334	206.533	210.632	182.881
2610008E11Rik	146.472	137.443	144.187	124.288	123.28	196.757	136.66	186.534	167.051	159.475	137.414	134.875	145.789	141.762	145.868	139.413	142.892	152.253	162.082	180.327	108.92	145.802	107.515	122.351	185.315	216.095	175.895	183.926	160.989	157.296	193.549
2610015P09Rik	84.9293	82.0399	72.0934	91.4185	50.5336	47.6987	72.1978	78.3442	56.0297	70.2638	44.9064	67.8413	59.078	55.026	52.2243	48.7946	54.2003	44.0402	58.5294	80.2554	58.6495	84.2917	74.0659	68.8966	48.2592	75.233	68.6115	89.3105	47.6614	46.1041	66.2945
2610016A17Rik	2.46172	1.06545	0	2.05435	0	5.96234	0	0	0	10.2632	0.898127	2.4229	0	1.86529	0.900419	0	0	0	0	0	0	1.13908	0	0	0.965183	0	0	0.884262	0	0	0
2610017I09Rik	0	0	0	0	0	0	0	0	0	0	0	0	0	0	0	0	0	0	0	0	0	0	0	0	0	0	0	0	0	0	0
2610018G03Rik	7.38516	8.52362	7.31382	4.1087	7.77441	11.9247	16.3304	3.73068	28.0148	15.0001	16.1663	12.1145	11.4345	17.7202	26.1121	7.96647	18.4774	6.29146	21.3858	29.7242	7.18157	27.3379	13.1407	3.56362	18.3385	12.8056	9.35611	11.4954	13.7688	21.696	14.4781
2610019E17Rik	28.3098	17.0472	19.8518	11.2989	13.8829	13.1171	18.9089	21.4514	15.5638	15.0001	26.9438	20.1909	35.2562	32.6425	27.0126	18.9204	23.4047	8.80804	22.5113	23.7794	21.5447	13.6689	29.8653	15.4423	24.1296	35.2155	21.2072	19.4538	8.47313	18.08	14.4781
2610019F03Rik	9.84687	9.58908	16.7173	10.2717	17.7701	14.3096	4.29749	7.46135	7.26311	23.6844	4.49064	2.4229	3.81149	1.86529	4.50209	7.96647	0	3.77487	9.00453	19.8161	11.9693	19.3643	21.503	29.6968	32.8162	27.212	13.0986	7.0741	14.828	3.61601	16.0021
2610020C07Rik	0	12.7854	7.31382	9.24457	5.55315	4.76987	6.87598	7.46135	5.18793	4.73688	7.18502	8.07634	10.4816	13.057	10.805	7.96647	1.23183	5.03317	7.87896	3.96323	5.98464	2.27815	5.97305	2.37574	2.89555	4.80211	4.98993	4.42131	1.05914	2.71201	5.33404
2610020H08Rik	71.3898	55.4036	56.4209	53.413	49.9783	62.0083	54.1483	65.2868	84.0445	65.5269	55.6839	62.9955	74.324	54.0933	59.4276	67.715	65.2867	66.6894	68.6595	66.3841	40.6956	47.8413	50.1737	41.5755	69.4932	81.6359	46.1568	51.2872	61.4302	63.2801	65.5325
2610021K21Rik	11.0777	19.1782	9.40349	13.3533	8.32972	17.887	15.471	18.6534	17.639	17.3686	22.4532	25.8443	20.0103	23.3161	23.4109	19.9162	7.39095	3.77487	6.7534	14.8621	14.3631	1.13908	15.5299	13.0666	7.72147	14.4063	16.841	7.95836	9.53227	9.04002	2.28602
2610027L16Rik	311.407	305.785	287.329	326.641	302.091	275.46	318.014	339.491	293.637	297.634	300.873	335.168	338.269	310.57	378.176	358.491	309.188	269.274	267.885	298.233	371.048	267.683	412.141	300.532	351.327	308.936	331.83	252.015	317.742	290.185	281.942
2610028E06Rik	0	0	0	0	0	0	0	0	0	0	0	0	0	0	0	0	0	0	0	0	0	0	0	0	0.965183	0	0	0	0	0	0
2610028H24Rik	0	0	0	0	0	0	0	0	0	0	0	0	0	0	0	0	0	0	0	0.990807	0	0	0	0	0	0	0	0	0	0	0
2610029G23Rik	77.5441	121.462	104.483	114.016	113.284	188.41	111.735	144.564	151.488	172.107	118.553	144.566	132.449	162.28	155.772	202.149	195.86	166.094	162.082	143.667	110.117	108.212	253.258	102.157	133.195	123.254	125.996	102.574	122.86	125.656	156.973
2610029I01Rik	652.355	654.188	905.869	753.946	399.827	665.397	880.125	709.761	939.016	705.006	877.471	747.061	835.668	681.762	982.357	692.087	1032.27	1229.35	830.668	394.341	563.753	496.638	618.808	391.998	253.843	608.267	716.055	400.571	649.254	952.818	678.185
2610034B18Rik	1022.84	1089.96	819.148	1182.28	917.38	884.811	984.984	1262.83	1445.36	1789.75	1231.33	1456.97	1516.02	1808.4	1306.51	1617.19	1040.89	975.176	1314.66	935.322	1084.42	940.878	1523.13	944.358	861.909	1192.52	1176.38	1184.91	1097.27	1318.94	1197.87
2610034M16Rik	0	0	0	0	0	0	0	0	0	0	0	0	0	0	0	0	0	0	0	0	0	0	0	0	0	0	0	0	0	0	0
2610035D17Rik	119.393	117.2	63.7347	79.0924	121.614	107.322	87.6687	106.324	58.1048	76.5796	77.239	62.9955	66.701	78.3421	72.9339	73.6899	35.7229	45.2985	60.7806	127.814	208.265	87.709	63.3144	141.357	110.031	126.456	58.0079	65.4354	110.151	80.4562	92.2027
2610035F20Rik	0	0	0	0	0	0	0	0	0	0	0	0	0	0	0	0	0	0	0	0	0	0	0	0	0	0	0	0	0	0	0
2610037D02Rik	0	0	0	0	0	0	0	0	0	0	0.898127	0	0	0	0	0	0	1.25829	1.12557	0	0	0	0	0	0.965183	1.6007	1.24748	0	0	0	0
2610039C10Rik	152.627	169.407	143.142	119.152	127.722	132.364	157.288	200.524	125.548	118.422	147.293	133.26	207.726	178.135	218.802	183.229	131.805	109.471	131.691	131.777	116.102	97.9607	142.159	130.666	132.23	136.06	140.965	80.4678	101.678	113.904	109.729
2610044O15Rik	52.9269	58.5999	57.4657	43.1413	43.8699	48.8911	47.2723	49.4314	47.729	49.7373	51.1933	43.6122	51.4551	48.4975	54.9255	44.8114	51.7367	64.1729	36.0181	47.5587	26.3324	35.3114	40.6168	36.824	46.3288	83.2366	51.1468	68.0882	38.1291	37.9681	65.5325
2610100L16Rik	0	0	0	0	0	0	0	0	0	0	0	0	0	0	0	0	0	0	0	0	0	0	0	0	0	0	0	0	0	0	0
2610101N10Rik	729.9	707.461	947.662	661.5	681.371	784.643	889.58	918.679	934.865	756.322	839.749	745.446	911.898	838.447	895.016	796.647	757.572	855.638	787.896	745.087	775.609	739.261	826.671	652.142	577.18	1034.05	952.452	866.577	971.233	979.938	870.21
2610109H07Rik	1.23086	3.19636	1.04483	2.05435	4.99783	0	0	4.66334	0	0.789481	11.6757	0.807634	2.85861	1.86529	8.10377	0	1.23183	0	14.6324	0	0	0	1.19461	4.75149	4.82592	1.6007	1.24748	5.30557	2.11828	0.904002	0.762005
2610203C20Rik	9.84687	5.32726	9.40349	5.13587	6.66378	5.96234	9.45447	2.79801	0	7.89481	3.59251	1.61527	0.952872	3.73057	3.60167	0	1.23183	1.25829	3.3767	13.8713	2.39386	13.6689	8.36228	5.93936	23.1644	6.40281	4.98993	4.42131	8.47313	2.71201	9.14407
2610203C22Rik	0	0	0	0	2.77657	3.5774	2.57849	0	3.11276	4.73688	0	0.807634	0	2.79793	0	1.99162	0	0	0	1.98161	1.19693	0	2.38922	0	0	3.20141	0.623741	3.53705	0	0	2.28602
2610204G22Rik	12.3086	9.58908	12.538	8.21739	11.1063	13.1171	13.752	12.1247	11.4135	2.36844	10.7775	11.3069	4.76436	5.59586	3.60167	1.99162	9.8546	17.6161	4.50226	6.93565	10.7724	17.0862	8.36228	5.93936	5.7911	9.60422	6.23741	8.84262	6.35485	9.94402	14.4781
2610206C17Rik	1.23086	1.06545	1.04483	3.08152	0.555315	1.19247	2.57849	0.932669	1.03759	3.15792	8.08315	1.61527	1.90574	2.79793	0.900419	0	1.23183	0	2.25113	4.95404	3.59078	0	1.19461	1.18787	3.86073	3.20141	0.623741	1.76852	1.05914	0.904002	0.762005
2610301B20Rik	39.3875	28.7672	29.2553	20.5435	28.8764	23.8493	30.0824	55.9601	22.8269	40.2635	44.9064	31.4977	40.0206	28.912	24.3113	33.8575	17.2456	18.8744	23.6369	51.522	50.271	36.4505	40.6168	34.4483	78.1798	36.8162	34.3058	57.477	45.5431	34.3521	28.9562
2610301G19Rik	846.831	1113.4	786.758	1060.04	949.588	955.166	756.358	1028.73	934.865	1140.01	987.94	1099.19	1121.53	1162.07	957.145	1130.24	666.417	768.816	901.578	897.671	965.921	849.752	786.054	1039.39	981.591	657.889	811.487	942.623	749.872	947.394	628.655
2610305D13Rik	6.1543	0	2.08966	0	5.55315	1.19247	2.57849	1.86534	1.03759	0.789481	0	0	0	2.79793	0.900419	1.99162	1.23183	0	1.12557	5.94484	2.39386	10.2517	13.1407	1.18787	12.5474	14.4063	6.86115	19.4538	5.29571	0	6.09604
2610306M01Rik	84.9293	38.3563	40.7484	34.9239	39.9827	29.8117	43.8344	39.1721	50.8417	27.6318	26.9438	29.8825	26.6804	20.5182	24.3113	26.8868	56.664	50.3317	23.6369	59.4484	55.0587	48.9803	53.7575	39.1998	55.9806	60.8267	26.1971	38.9075	48.7205	51.5281	54.1024
2610307P16Rik	0	0	1.04483	1.02717	2.22126	2.38493	0	0.932669	0	0.789481	1.79625	0	0.952872	0	0.900419	0.995809	0	0	0	1.98161	0	1.13908	3.58383	0	0.965183	0	1.24748	0.884262	1.05914	0.904002	0.762005
2610316D01Rik	0	0	1.04483	0	0	0	0	0	0	0	0	0	0	0	0	0	0	0	0	0.990807	0	1.13908	0	1.18787	0.965183	1.6007	0	0	0	0	0
2610318N02Rik	13.5395	34.0945	18.807	24.6522	14.4382	33.3891	25.7849	42.9028	28.0148	26.8423	26.0457	41.997	33.3505	38.2384	30.6142	25.891	18.4774	15.0995	25.888	39.6323	28.7263	7.97354	51.3683	19.006	39.5725	17.6077	30.5633	23.8751	5.29571	18.984	10.6681
2610507B11Rik	5663.18	4636.85	5598.21	4966.39	6492.19	6278.34	4942.11	4211	5289.62	2950.29	4716.97	3883.91	4969.22	3311.82	4566.02	3327.99	6065.51	5189.19	3875.32	5843.78	8090.04	6369.72	3501.4	5617.45	5487.07	4683.66	5340.47	4816.57	7175.68	6107.44	5518.44
2610507I01Rik	193.245	185.389	296.732	174.62	167.705	184.832	252.692	147.362	176.39	112.106	185.014	166.373	176.281	125.907	125.158	140.409	237.742	208.876	140.696	240.766	199.887	277.935	242.506	251.829	131.265	312.137	179.637	149.44	205.473	188.032	220.982
2610524H06Rik	8.61601	6.39272	10.4483	6.16304	9.99567	8.34727	9.45447	1.86534	11.4135	9.47377	16.1663	8.07634	3.81149	6.52851	20.7096	11.9497	4.9273	17.6161	15.7579	20.807	5.98464	25.0597	10.7515	17.8181	27.0251	24.0105	11.2273	18.5695	10.5914	7.23202	18.2881
2610528A11Rik	13.5395	60.7308	16.7173	78.0652	11.1063	9.53974	12.8925	105.392	10.3759	178.423	22.4532	79.9558	49.5493	160.415	26.1121	112.526	8.62278	28.9407	130.566	191.226	40.6956	4.55631	41.8114	24.9453	112.926	9.60422	23.0784	167.125	10.5914	26.2161	13.7161
2610528E23Rik	38.1566	37.2909	36.5691	38.0054	29.987	19.0795	36.0989	46.6334	26.9772	39.474	36.8232	45.2275	31.4448	43.8342	45.0209	41.824	36.9548	17.6161	25.888	52.5128	27.5293	10.2517	59.7305	42.7634	45.3636	19.2084	41.1669	23.8751	11.6506	31.6401	26.6702
2610528J11Rik	1622.27	1492.7	1119.01	1351.76	1170.6	1345.1	1262.6	1177.03	1099.84	1223.69	1102.9	1263.95	1151.07	1285.18	1123.72	1319.45	1088.93	1244.45	1253.88	911.543	1784.62	855.447	1413.22	1041.76	757.669	822.761	865.752	841.817	946.872	1280.97	1111.77
2700007P21Rik	92.3144	95.8908	108.662	97.5815	104.954	135.941	125.487	155.756	137.999	116.054	127.534	94.4932	131.496	127.772	120.656	120.493	109.632	76.7558	126.063	117.906	99.345	101.378	91.985	103.345	168.907	158.47	135.976	187.464	117.565	136.504	156.211
2700023E23Rik	60.3121	30.8981	52.2416	45.1957	31.6529	41.7363	42.1154	46.6334	35.2779	33.1582	49.397	39.5741	68.6067	41.0363	70.2326	35.8491	45.5775	39.007	31.5158	58.4576	58.6495	29.616	109.904	42.7634	72.3887	59.226	47.4043	41.5603	30.7151	43.3921	51.8164
2700029M09Rik	132.933	103.349	124.335	121.207	76.6334	114.477	143.536	182.803	180.54	220.265	180.524	165.565	201.056	197.72	227.806	216.091	172.456	181.194	160.956	123.851	112.511	85.4308	204.278	102.157	151.534	147.265	184.004	122.912	106.973	139.216	122.683
2700038G22Rik	13.5395	33.029	27.1656	28.7609	25.5445	34.5815	35.2394	26.1147	28.0148	35.5266	35.9251	37.1512	54.3137	33.5752	69.3322	48.7946	24.6365	18.8744	34.8925	16.8437	27.5293	12.5299	44.2006	26.1332	18.3385	36.8162	34.9295	20.338	13.7688	16.272	15.2401
2700046A07Rik	0	0	0	0	0	0	0	0	0	0	0	0	0	0	0	0.995809	0	0	0	14.8621	0	3.41723	0	0	0.965183	0	0.623741	0	1.05914	0	0
2700046G09Rik	36.9258	25.5709	27.1656	25.6793	30.5423	16.6945	20.6279	32.6434	25.9397	22.1055	26.0457	20.1909	40.0206	44.7669	25.2117	22.9036	24.6365	30.199	14.6324	46.5679	59.8464	43.2849	26.2814	17.8181	30.8859	35.2155	31.187	29.1806	19.0645	18.08	44.9583
2700049A03Rik	78.775	77.7781	66.8692	73.9565	74.9675	83.4727	64.4623	66.2195	93.3828	91.5797	65.5633	75.11	87.6642	73.6788	60.328	50.7863	59.1276	45.2985	41.6459	81.2462	74.2095	67.2056	59.7305	77.2117	46.3288	100.844	81.7101	70.741	84.7313	64.1841	74.6765
2700050L05Rik	353.257	324.963	356.288	373.891	327.08	360.125	393.65	349.751	403.621	258.95	370.029	373.935	322.071	292.85	441.205	330.609	386.793	415.236	373.688	362.635	359.078	346.28	302.237	344.483	299.207	355.356	369.878	388.191	384.468	389.625	323.09
2700054A10Rik	3.69258	9.58908	9.40349	25.6793	7.77441	7.1548	6.01648	23.3167	11.4135	33.1582	5.38876	9.69161	8.57584	27.9793	5.40251	10.9539	6.15913	5.03317	15.7579	6.93565	1.19693	6.83446	4.77844	2.37574	0.965183	3.20141	4.36619	19.4538	5.29571	3.61601	4.57203
2700060E02Rik	1222.24	1170.93	1456.5	1097.02	809.649	1131.65	1126.8	1089.36	1228.5	1153.43	1233.13	1138.76	1311.15	1134.09	1169.64	1246.75	1565.65	1536.37	1189.72	972.973	1475.81	1076.43	1183.86	925.352	1109	1299.77	1088.43	1075.26	972.292	1183.34	1225.3
2700062C07Rik	131.702	82.0399	88.8107	90.3913	84.4078	87.0501	89.3877	69.0175	71.5935	87.6323	64.6652	76.7252	76.2297	96.0623	89.1414	71.6983	103.473	70.4643	90.0453	102.053	106.527	123.02	86.012	93.8419	136.091	107.247	77.9676	62.7826	91.0862	81.3602	107.443
2700069I18Rik	0	0	0	0	0	0	0	0	0	0	0	0	0	0	0	0	0	0	0	0	0	0	0	0	0	0	0	0	0	0	0
2700070H01Rik	0	0	0	0	0	0	0	0	0	0	0	0	0.952872	0	0	0	0	0	0	2.97242	0	0	0	0	0.965183	0	0	0	0	0	0
2700078E11Rik	861.601	876.868	977.962	888.505	733.571	906.275	1043.43	968.11	984.67	907.903	1064.28	1056.39	1012.9	946.633	1131.83	989.834	1237.98	1185.31	1067.04	696.537	891.711	700.533	686.901	583.245	664.046	963.623	928.75	1140.7	1148.11	1058.59	906.787
2700081L22Rik	0	4.26181	2.08966	3.08152	1.66594	2.38493	1.71899	0.932669	6.22552	0	2.69438	0	1.90574	1.86529	3.60167	4.97905	2.46365	2.51658	1.12557	3.96323	1.19693	0	5.97305	1.18787	1.93037	0	3.1187	0	4.23657	0	1.52401
2700081O15Rik	55.3887	72.4508	62.6899	85.2554	128.833	72.7405	69.6193	99.7956	50.8417	90.7903	47.6008	51.6886	70.5125	85.8032	49.523	87.6312	24.6365	25.1658	48.3993	168.437	58.6495	111.63	89.5958	115.224	189.176	75.233	100.422	152.093	75.199	56.9521	69.3425
2700086A05Rik	0	0	0	0	0	1.19247	0	1.86534	0	0	0.898127	0	0	0	0	0	0	0	0	2.97242	17.9539	0	0	0	2.89555	1.6007	0	11.4954	1.05914	0	0
2700089E24Rik	457.88	456.014	490.026	444.766	347.072	482.949	500.227	583.851	410.884	690.795	519.118	529.808	566.006	563.317	534.849	680.138	538.308	494.509	514.384	462.707	462.014	544.479	541.159	413.379	445.915	499.419	505.854	630.479	499.915	490.873	480.825
2700089I24Rik	0	0	0	0	0	0	0	0	0	0	0	0	0	0	0	0	0	0	0	0	0	0	0	0	0	0	0	0	0	0	0
2700090O03Rik	0	0	0	0	0	0	0	0	0	0	0	0	0	0	0	0	0	0	0	0	0	0	0	0	0.965183	1.6007	0	0	0	0.904002	0.762005
2700094K13Rik	98.4687	96.9562	127.469	139.696	134.386	118.054	142.677	138.035	103.759	129.475	125.738	141.336	149.601	159.482	177.382	207.128	65.2867	71.7226	97.9242	113.943	122.087	68.3446	90.7904	89.0904	143.812	86.438	68.6115	53.94	46.6022	38.8721	44.1963
2700097O09Rik	118.162	94.8253	109.707	107.853	73.3016	84.6652	71.3383	232.235	103.759	220.265	83.5259	144.566	92.4285	243.42	103.548	294.759	103.473	96.8884	162.082	58.4576	123.284	56.9539	68.0928	64.1451	48.2592	137.66	91.6899	107.88	122.86	90.4002	155.449
2700099C18Rik	40.6184	61.7963	35.5243	27.7337	19.9913	35.774	42.9749	53.1621	58.1048	56.8426	39.5176	50.0733	71.4654	55.026	47.7222	48.7946	41.8821	30.199	28.1392	32.6966	20.3478	5.69539	41.8114	26.1332	27.0251	46.4204	37.4245	22.9908	19.0645	34.3521	19.8121
2810001G20Rik	54.1578	29.8327	50.1519	34.9239	41.0933	39.3514	48.1318	28.9127	51.8793	43.4214	39.5176	45.2275	60.0309	38.2384	57.6268	39.8324	50.5048	54.1065	45.0226	48.5496	34.7109	56.9539	45.3952	58.2057	66.5976	52.8232	35.5532	57.477	40.2474	46.1041	52.5784
2810002D19Rik	36.9258	29.8327	37.6139	26.7065	28.8764	25.0418	33.5204	37.3068	30.09	54.4742	33.2307	33.9206	19.0574	40.1037	45.9213	56.7611	39.4184	41.5236	42.7715	22.7886	46.6802	50.1194	57.3413	29.6968	13.5126	33.6148	33.682	34.4862	31.7742	40.6801	60.1984
2810002N01Rik	136.625	175.8	166.128	182.837	148.824	152.636	174.478	161.352	154.6	146.843	164.357	188.986	180.093	162.28	168.378	189.204	183.542	184.969	159.83	186.272	201.084	150.358	176.802	162.738	223.923	184.081	201.468	110.533	177.936	175.376	195.073
2810004N23Rik	145.241	189.651	160.904	176.674	142.716	145.481	196.825	186.534	149.412	194.212	174.237	163.95	203.915	168.808	189.088	194.183	134.269	95.6302	146.324	152.584	166.373	138.967	191.138	175.805	164.081	134.459	157.806	125.565	103.796	129.272	124.207
2810006K23Rik	89.8527	63.9272	51.1968	68.8207	68.3037	90.6275	64.4623	55.0275	72.6311	86.0534	51.1933	56.5344	70.5125	46.6322	52.2243	67.715	49.273	62.9146	60.7806	38.6415	58.6495	69.4837	77.6497	66.5208	42.4681	108.848	64.2453	53.94	92.1453	53.3361	91.4407
2810007J24Rik	0	0	0	0	0	0	0	0	0	0	0	0	0	0	0	0	0	0	0	0	0	0	0	0	0	0	0	0	0	0	0
2810008D09Rik	205.553	152.36	135.828	146.886	138.273	146.673	126.346	76.4788	118.285	105.79	141.006	132.452	135.308	105.389	135.963	95.5977	195.86	154.77	136.193	211.042	173.555	166.305	170.829	173.429	304.998	155.268	101.67	138.829	109.092	126.56	149.353
2810008M24Rik	999.458	921.617	1043.79	760.109	560.313	789.413	880.125	1066.04	1251.33	1733.7	1042.73	1179.15	1238.73	1477.31	1134.53	1340.36	1256.46	1421.87	1213.36	671.767	913.256	604.85	754.994	476.337	491.278	853.175	782.795	1202.6	1026.31	1179.72	1007.37
2810011L19Rik	0	0	0	0	0	0	0	0	0	0	0	0	0	0	0	0	0	0	0	0	0	0	0	0	0	0	0	0	0	0	0
2810013P06Rik	291.714	283.41	300.912	328.696	198.803	275.46	282.775	286.329	314.389	286.581	262.253	247.136	261.087	286.322	247.615	191.195	279.624	295.699	254.378	269.5	318.383	321.22	244.895	307.659	253.843	288.127	188.993	281.195	312.447	307.361	326.9
2810021B07Rik	198.168	234.4	222.549	207.489	152.156	196.757	233.783	200.524	181.578	203.686	188.607	212.408	232.501	234.094	282.731	266.877	161.369	211.393	187.97	166.456	219.038	143.524	221.003	163.926	116.787	187.282	169.658	203.38	156.753	225.097	172.975
2810021J22Rik	113.239	92.6944	113.887	72.9294	105.51	93.0124	91.9662	91.4015	132.811	93.1587	123.043	111.453	95.2872	84.8706	107.15	77.6731	114.56	134.637	74.2874	88.1818	104.133	120.742	70.482	115.224	105.205	156.869	82.3338	74.278	101.678	114.808	120.397
2810025M15Rik	38.1566	36.2254	20.8966	35.9511	53.8655	59.6234	34.3799	55.9601	44.6162	35.5266	34.1288	35.5359	45.7378	47.5648	22.5105	36.8449	39.4184	21.391	22.5113	61.43	44.2863	36.4505	62.1198	32.0725	88.7969	65.6288	49.2755	27.4121	48.7205	32.5441	47.2443
2810029C07Rik	4.92344	5.32726	5.22416	2.05435	2.22126	2.38493	5.15698	2.79801	4.15035	6.31584	3.59251	2.4229	0.952872	0.932644	3.60167	3.98324	2.46365	0	4.50226	8.91727	1.19693	0	2.38922	5.93936	7.72147	11.2049	0	2.65279	2.11828	3.61601	1.52401
2810030E01Rik	2.46172	6.39272	3.1345	4.1087	5.55315	4.76987	0.859497	0	1.03759	2.36844	1.79625	3.23054	1.90574	1.86529	2.70126	3.98324	2.46365	0	3.3767	4.95404	1.19693	7.97354	3.58383	5.93936	6.75628	8.00351	9.35611	7.0741	3.17742	2.71201	2.28602
2810032G03Rik	0	0	0	0	1.66594	0	0	0	0	0.789481	0	0.807634	0	0.932644	0	0.995809	0	0	0	0.990807	0	0	0	0	1.93037	1.6007	0	0.884262	0	0	1.52401
2810046L04Rik	300.33	333.487	272.701	386.217	360.399	404.246	285.353	350.683	293.637	431.846	371.825	359.397	396.395	388.912	343.059	376.416	343.679	309.54	377.065	379.479	284.869	399.816	232.949	332.604	523.129	339.349	356.156	412.95	321.979	378.777	300.992
2810047C21Rik1	2.46172	0	0	0	0	0	0	0	0	0	0	0	0	0.932644	0.900419	0.995809	0	0	0	0.990807	0	0	0	0	0	3.20141	0	0	1.05914	0	0
2810049E08Rik	0	0	0	0	0	0	0	0	0	0	0	0	0	0	0	0	0	0	0	0	0	0	0	0	0	0	0	0	0	0	0
2810055F11Rik	13.5395	6.39272	4.17933	12.3261	6.10846	13.1171	6.87598	12.1247	4.15035	5.52636	4.49064	7.26871	4.76436	5.59586	3.60167	2.98743	2.46365	1.25829	6.7534	22.7886	9.57542	5.69539	14.3353	7.12723	30.8859	11.2049	7.48489	11.4954	6.35485	4.52001	7.62005
2810055G20Rik	2.46172	0	0	0	1.11063	2.38493	0	0.932669	0	1.57896	0	0	0.952872	0	0.900419	0	0	0	0	0.990807	0	0	0	0	1.93037	0	0	0	0	0	1.52401
2810403A07Rik	998.227	1017.51	1042.74	924.457	705.25	812.07	1015.07	1075.37	1012.68	900.008	1165.77	1130.69	1124.39	933.576	1100.31	1020.7	1006.4	962.593	919.587	1139.43	985.072	1022.89	854.147	911.098	1468.04	1054.86	865.129	1367.07	925.69	1080.28	1005.09
2810403D21Rik	7.38516	3.19636	9.40349	11.2989	8.32972	8.34727	13.752	7.46135	11.4135	10.2632	10.7775	15.345	18.1046	15.8549	4.50209	14.9371	22.1729	6.29146	5.62783	22.7886	10.7724	12.5299	11.9461	4.75149	20.2688	17.6077	8.10863	8.84262	14.828	5.42401	11.4301
2810404M03Rik	0	0	0	0	0	0	0	0	0	0	0	0	0	0	0	0	0	0	0	0	0	0	0	0	0	0	0	0	0	0	0
2810405F15Rik	0	0	1.04483	0	0	0	0	0	0	0	1.79625	0	0.952872	0	0	0	0	0	0	0	0	0	0	1.18787	0	0	0	0	0	0	0
2810405K02Rik	2616.81	2463.33	2118.92	2864.79	2832.66	2816.61	2563.02	2812.93	2767.24	2422.92	2200.41	2378.48	2633.74	2611.4	1860.26	2504.46	3107.89	3498.05	2936.6	1217.7	2621.27	1733.68	1968.72	1649.95	997.999	1274.16	1352.27	1445.77	1886.33	2297.07	2292.11
2810407C02Rik	1878.29	1708.99	2207.73	1791.39	1585.98	1876.94	2021.54	2271.05	2299.29	2183.7	2435.72	2190.3	2460.31	2334.41	2619.32	2511.43	3513.17	3321.89	2686.73	1328.67	1767.86	1431.82	1937.66	1323.29	1544.29	2232.98	2674.6	1871.1	2576.89	2880.15	2293.64
2810408A11Rik	194.476	201.371	224.639	214.679	189.918	208.682	183.932	204.254	150.45	105.79	201.181	172.026	181.998	126.84	119.756	132.443	165.065	173.644	176.714	409.203	178.342	273.379	222.198	157.987	280.868	99.2436	129.114	156.514	144.043	182.608	169.927
2810408I11Rik	27.0789	14.9163	47.0174	14.3804	19.9913	22.6569	40.3964	19.586	34.2404	16.5791	24.2494	12.9221	40.0206	17.7202	36.9172	16.9288	75.1413	52.8482	24.7625	15.8529	35.9078	53.5366	60.9252	47.5149	10.617	40.0176	31.8108	7.0741	56.1345	37.0641	30.4802
2810408M09Rik	75.0824	66.0581	76.2727	73.9565	85.5185	79.8953	74.7763	81.1422	62.2552	73.4217	95.2015	100.954	84.8056	82.0726	80.1372	142.401	56.664	70.4643	88.9197	87.191	76.6034	68.3446	113.488	84.3389	83.9709	99.2436	71.1065	80.4678	47.6614	76.8402	73.1525
2810410L24Rik	161.243	143.836	138.963	122.234	108.842	146.673	140.098	123.112	86.1197	109.738	133.821	117.915	106.722	81.14	139.565	79.6647	141.66	145.962	112.557	134.75	167.57	231.233	137.38	93.8419	78.1798	142.463	92.9374	100.806	97.441	140.12	107.443
2810417H13Rik	103.392	234.4	134.783	205.435	120.503	193.18	252.692	370.27	277.036	491.057	336.798	426.431	477.389	548.394	471.819	637.318	168.76	124.571	272.387	171.41	123.284	41.0068	404.973	149.672	189.176	201.689	333.078	128.218	97.441	209.728	70.8665
2810422J05Rik	1049.92	766.061	719.889	676.908	819.645	732.175	598.21	562.399	702.446	515.531	565.82	578.266	536.467	582.902	494.33	590.515	735.4	753.717	642.698	796.609	1070.05	878.229	683.317	793.499	797.241	773.14	584.445	583.613	732.926	685.234	765.816
2810422O20Rik	73.8516	29.8327	67.9141	32.8696	44.4252	40.5439	48.1318	37.3068	39.4283	20.5265	31.4345	37.9588	33.3505	33.5752	33.3155	29.8743	43.1139	51.59	38.2692	49.5404	55.0587	51.2585	66.8982	57.0179	57.911	72.0316	39.2957	31.8334	60.3711	37.9681	88.3926
2810428I15Rik	609.275	440.032	462.86	499.207	647.497	391.129	459.831	362.808	398.433	343.424	361.945	405.432	391.63	393.576	404.288	402.307	490.266	537.29	382.692	362.635	558.965	415.763	421.698	608.191	390.899	336.148	305.009	241.403	363.285	406.801	473.205
2810429I04Rik	0	0	1.04483	0	2.22126	0	1.71899	1.86534	1.03759	0.789481	0	1.61527	2.85861	0	0	0	0	0	0	3.96323	0	0	0	2.37574	5.7911	3.20141	0	0.884262	0	3.61601	1.52401
2810432D09Rik	246.172	160.883	148.366	220.842	217.683	197.95	173.618	161.352	172.239	153.159	161.663	172.834	150.554	144.56	120.656	195.179	177.383	245.367	176.714	176.364	162.782	191.365	275.955	171.054	165.046	227.3	169.034	153.862	149.339	158.2	213.362
2810432L12Rik	883.757	663.777	574.657	747.783	591.41	665.397	495.93	645.407	643.304	746.849	595.459	652.568	567.911	677.099	513.239	672.171	739.095	694.577	772.138	547.916	754.065	427.154	596.111	528.603	760.564	664.292	682.373	705.641	576.173	615.625	750.575
2810433D01Rik	1.23086	0	1.04483	0	1.66594	2.38493	1.71899	0.932669	0	0	0	0.807634	0	0	0.900419	0.995809	0	0	0	1.98161	1.19693	1.13908	2.38922	2.37574	3.86073	0	0.623741	0	2.11828	0	1.52401
2810442I21Rik	9.84687	31.9636	22.9863	7.19022	12.2169	26.2343	29.2229	15.8554	18.6766	13.4212	24.2494	12.1145	26.6804	13.057	18.9088	17.9246	8.62278	6.29146	6.7534	4.95404	15.5601	9.11262	7.16767	15.4423	4.82592	11.2049	13.0986	2.65279	8.47313	9.94402	4.57203
2810442N19Rik	0	0	0	2.05435	0	0	0.859497	0.932669	0	0	0	0.807634	0	0	0	0.995809	0	0	0	0	0	0	0	0	0	0	0	1.76852	0	0	0
2810453I06Rik	80.0058	75.6472	62.6899	72.9294	99.9567	70.3556	60.1648	72.7482	59.1424	99.4745	72.7483	92.0703	80.0412	81.14	85.5398	94.6019	39.4184	59.1397	66.4084	76.2922	47.8771	113.908	88.4012	100.969	127.404	54.4239	81.0863	75.1623	70.9625	108.48	101.347
2810454H06Rik	4.92344	6.39272	5.22416	10.2717	2.22126	2.38493	6.87598	7.46135	9.33828	3.9474	7.18502	6.46107	11.4345	7.46115	7.20335	9.95809	3.69548	11.3246	7.87896	7.92646	8.3785	12.5299	5.97305	3.56362	4.82592	3.20141	5.61367	7.95836	8.47313	7.23202	8.38206
2810459M11Rik	308.946	334.552	357.332	294.799	334.855	339.853	335.204	282.599	233.457	213.16	284.706	247.136	289.673	196.788	199.893	164.308	299.334	230.267	281.392	398.305	761.246	191.365	296.264	301.72	468.114	284.925	243.259	351.052	320.92	266.681	387.099
2810468N07Rik	7.38516	9.58908	8.35865	0	11.6616	2.38493	8.59497	1.86534	9.33828	6.31584	10.7775	5.65344	2.85861	7.46115	6.30293	1.99162	4.9273	6.29146	4.50226	21.7978	5.98464	30.7551	9.55689	17.8181	12.5474	19.2084	13.7223	29.1806	18.0054	11.752	22.0982
2810471M01Rik	0	0	0	0	0	0	0	0	0	0	0	0	0	0	0	0	0	0	0	0	0	0	0	0	0	0	0	0	0	0	0
2810474O19Rik	1000.69	1199.7	1795.02	1329.16	521.441	837.112	1345.97	1185.42	1591.66	708.953	1566.33	1348.75	1823.8	965.286	1742.31	1005.77	1391.96	1731.41	1482.37	643.034	525.451	678.89	1774	705.596	782.764	889.991	974.907	1038.12	1353.58	1582	1139.96
2900002K06Rik	4.92344	6.39272	1.04483	7.19022	2.77657	4.76987	3.43799	3.73068	4.15035	4.73688	2.69438	5.65344	2.85861	3.73057	3.60167	0	4.9273	6.29146	1.12557	0.990807	0	6.83446	2.38922	1.18787	2.89555	4.80211	2.49496	2.65279	1.05914	6.32801	4.57203
2900005J15Rik	41.8492	34.0945	35.5243	28.7609	26.6551	33.3891	44.6939	34.5087	28.0148	30.0003	38.6195	38.7664	32.3976	14.9223	24.3113	29.8743	43.1139	30.199	10.1301	51.522	35.9078	37.5896	44.2006	65.333	38.6073	22.4098	26.8209	23.8751	14.828	18.984	32.7662
2900006K08Rik	9.84687	4.26181	2.08966	5.13587	4.99783	5.96234	5.15698	5.59601	7.26311	5.52636	8.98127	4.8458	6.6701	3.73057	6.30293	0.995809	6.15913	10.0663	0	6.93565	9.57542	11.3908	9.55689	16.6302	5.7911	6.40281	7.48489	1.76852	25.4194	13.56	12.1921
2900008C10Rik	8.61601	2.13091	5.22416	2.05435	8.88504	0	3.43799	0.932669	1.03759	5.52636	4.49064	5.65344	4.76436	2.79793	3.60167	4.97905	1.23183	2.51658	3.3767	1.98161	0	11.3908	11.9461	11.8787	3.86073	3.20141	3.74245	7.95836	7.41399	3.61601	7.62005
2900009J06Rik	1.23086	2.13091	1.04483	0	0.555315	0	0	0.932669	0	0	0	0.807634	0.952872	0.932644	0	0	0	0	1.12557	0	0	0	0	1.18787	0.965183	1.6007	0.623741	0.884262	0	0	0
2900010M23Rik	387.721	236.531	275.836	269.12	287.653	218.221	256.13	248.09	261.472	237.634	211.06	219.676	287.767	219.171	242.213	264.885	287.015	264.241	211.606	176.364	321.974	219.842	355.994	305.283	211.375	264.116	227.042	154.746	238.307	266.681	383.289
2900011O08Rik	0	0	0	0	0	0	0.859497	0	0	0	0	0	0	0	0	0.995809	0	0	0	0	0	0	0	1.18787	0	0	0.623741	0.884262	0	0	0
2900026A02Rik	3831.66	5367.75	3996.48	4650.02	3873.32	6186.52	3235.15	6337.48	3538.17	5395.31	3916.73	5551.68	4212.64	5171.51	4268.88	5526.74	4510.94	6033.51	5899.09	3121.04	3114.41	2616.46	2711.77	2506.41	2147.53	1975.27	3174.84	3963.26	3132.94	3926.98	2655.59
2900041M22Rik	2.46172	0	2.08966	2.05435	0.555315	1.19247	0.859497	0	4.15035	0.789481	1.79625	1.61527	0.952872	0.932644	0	0	3.69548	2.51658	1.12557	0	0	0	1.19461	0	0	0	2.49496	1.76852	0	2.71201	0.762005
2900052N01Rik	3.69258	4.26181	7.31382	3.08152	8.32972	4.76987	8.59497	1.86534	5.18793	2.36844	4.49064	0	4.76436	4.66322	8.10377	7.96647	2.46365	1.25829	9.00453	8.91727	1.19693	14.808	4.77844	8.3151	7.72147	8.00351	4.36619	7.95836	11.6506	3.61601	15.2401
2900053A13Rik	446.802	333.487	315.539	267.065	288.764	208.682	269.882	203.322	288.449	262.108	251.476	236.637	270.616	239.689	219.702	210.116	365.852	381.262	251.001	193.207	551.784	324.637	275.955	296.968	229.714	344.151	235.15	234.329	301.855	301.033	367.287
2900055J20Rik	0	0	0	0	0	0	0	0	0	0	0	0	0	0	0	0	0	0	0	0	0	0	0	0	0	0	0	0	0	0	0
2900056M20Rik	17.232	13.8509	22.9863	16.4348	16.6594	11.9247	27.5039	30.7781	17.639	33.1582	38.6195	25.8443	38.1149	24.2487	30.6142	29.8743	19.7092	20.1327	24.7625	28.7334	14.3631	13.6689	26.2814	9.50298	26.0599	16.007	29.9396	32.7177	23.3011	24.4081	22.8602
2900057B20Rik	0	0	0	0	0	0	0	0	0	0	0	0	0	0	0	0	0	0	0	0	0	0	0	0	0	0	0	0	0	0	0
2900060B14Rik	0	0	0	1.02717	0	0	0	0	0	0	0.898127	0	0.952872	0	1.80084	0	1.23183	0	0	0	0	0	0	0	0.965183	0	0	0	0	0	0
2900064A13Rik	627.738	572.148	632.123	531.049	479.792	533.033	544.062	578.255	649.529	638.69	584.681	644.492	662.246	681.762	655.505	618.397	688.59	685.769	561.657	478.56	732.52	531.949	602.084	519.1	618.682	673.896	586.94	630.479	606.888	598.449	604.27
2900076A07Rik	59.0812	46.8799	61.6451	42.1141	40.538	53.661	73.0573	40.1048	62.2552	50.5268	67.3596	43.6122	57.1723	43.8342	62.1289	42.8198	102.241	74.2392	54.0272	41.6139	45.4833	64.9274	47.7844	64.1451	58.8762	51.2225	44.2856	56.5928	55.0753	69.6082	77.7246
2900079G21Rik	2.46172	0	0	0	0	0	0	0	0	0	0	0	0	0	0	0	0	0	0	0	0	0	0	0	0	0	0	0	0	0	0
2900092C05Rik	0	0	0	0	0	0	0	0	0	0	0	0	0	0	0	0	0	0	0	0	0	0	0	0	0	0	0	0	0	0	0
2900092D14Rik	0	0	0	0	0	0	0	0	0	0	0	0	0	0	0	0	0	0	0	0	0	0	0	0	0	0	0	0	0	0	0
2900092E17Rik	795.135	514.614	567.344	551.592	581.415	509.183	495.93	348.818	404.659	387.635	374.519	438.545	369.714	361.866	397.985	381.395	581.421	497.025	401.827	429.02	673.871	580.93	541.159	614.13	295.346	510.624	379.234	377.58	475.554	468.273	594.364
2900093L17Rik	0	0	0	0	0	0	0	0	0	0	0	0	0	0	0	0	0	0	0	0	0	0	0	0	0	0	0	0	0	0	0
2900097C17Rik	488.651	613.701	596.599	728.266	594.187	711.903	643.763	820.749	720.085	795.796	778.677	811.672	809.941	920.519	795.07	924.111	790.832	770.074	845.3	699.51	476.377	609.406	756.189	580.869	905.342	563.447	765.33	602.182	649.254	805.466	662.183
3000002C10Rik	13.5395	12.7854	12.538	16.4348	22.2126	20.2719	11.1735	19.586	15.5638	20.5265	18.8607	20.1909	23.8218	17.7202	16.2075	10.9539	9.8546	3.77487	16.8835	27.7426	17.9539	14.808	29.8653	41.5755	27.9903	28.8127	24.3259	15.0325	18.0054	19.888	16.7641
3010001F23Rik	0	0	0	0	0	0	0	0	0	0	0	0	0	0	0	0	0	0	0	1.98161	0	0	1.19461	0	0	0	0	0.884262	0	0.904002	0
3010026O09Rik	24.6172	45.8145	37.6139	38.0054	56.0868	53.661	44.6939	44.7681	37.3531	43.4214	28.7401	32.3054	27.6333	53.1607	18.9088	52.7779	25.8683	25.1658	22.5113	63.4117	52.6648	42.1459	38.2275	40.3877	50.1895	20.8091	29.3158	24.7593	36.0108	28.9281	35.0523
3100003L05Rik	0	2.13091	0	2.05435	0	0	0	1.86534	0	1.57896	3.59251	1.61527	0	0	0	0	0	0	0	0	0	0	0	0	0	0	0	0	0	0	0
3110001D03Rik	278.174	212.025	198.518	215.707	173.258	219.414	189.949	188.399	203.367	205.265	176.033	209.177	264.898	203.316	236.81	218.082	236.51	215.168	195.848	162.492	204.675	190.226	213.835	216.193	165.046	259.314	205.211	167.125	169.463	219.673	239.27
3110001I22Rik	27.0789	45.8145	79.4072	60.6033	44.4252	50.0836	48.1318	41.9701	62.2552	101.054	23.3513	42.8046	41.9263	94.197	45.0209	74.6857	66.5186	49.0734	67.534	34.6783	52.6648	22.7815	40.6168	34.4483	42.4681	52.8232	59.8791	38.0233	56.1345	37.9681	57.9124
3110002H16Rik	716.36	605.177	730.337	628.63	555.315	652.279	609.384	520.429	545.77	428.688	624.199	606.533	551.713	499.897	615.886	475.001	558.017	576.298	518.886	559.806	787.579	551.313	551.91	513.161	433.367	541.038	475.291	611.909	510.506	641.841	615.7
3110003A17Rik	390.182	428.312	402.26	384.163	239.896	304.079	389.352	490.584	488.703	621.321	481.396	547.576	586.969	618.343	536.649	532.758	495.194	502.058	520.011	322.012	310.004	263.127	498.153	292.217	449.775	473.808	416.659	636.669	371.759	420.361	461.775
3110007F17Rik	0	0	0	0	0	0	0	0	0	0.789481	0	0	0	0	0	0	0	0	0	0	0	1.13908	2.38922	1.18787	0.965183	1.6007	0	0	0	0	0
3110009E18Rik	14.7703	9.58908	7.31382	7.19022	9.44035	11.9247	9.45447	16.788	2.07517	24.4739	15.2682	13.7298	10.4816	13.9897	12.6059	13.9413	17.2456	11.3246	16.8835	4.95404	10.7724	14.808	8.36228	5.93936	12.5474	20.8091	10.6036	7.0741	10.5914	5.42401	12.9541
3110009F21Rik	0	0	0	0	0	0	0	0	0	0	0	0	0	0	0	0	0	0	0	0	0	0	0	0	0	0	0	0	0	0	0
3110015C05Rik	0	0	0	0	0	0	0	0	0	0	0	0	0	0	0	0	0	0	0	0	0	0	0	0	0	0	0	0	0	0	0
3110021A11Rik	4.92344	3.19636	2.08966	3.08152	2.22126	7.1548	3.43799	2.79801	2.07517	1.57896	4.49064	1.61527	0.952872	6.52851	4.50209	5.97485	0	5.03317	1.12557	4.95404	2.39386	2.27815	0	4.75149	0	0	0.623741	1.76852	0	1.808	0.762005
3110021N24Rik	6.1543	2.13091	9.40349	9.24457	6.66378	5.96234	11.1735	9.32669	7.26311	10.2632	7.18502	2.4229	7.62297	7.46115	5.40251	11.9497	9.8546	2.51658	4.50226	5.94484	8.3785	7.97354	2.38922	2.37574	0	4.80211	4.36619	3.53705	6.35485	5.42401	12.1921
3110035E14Rik	0	0	0	0	0	0	0	0	0	0	0	0	0	0	0	0	0	0	0	0	0	0	0	0	0	0	0	0	0	0	0
3110039I08Rik	0	0	0	0	0	0	0	0	0	0	0	0	0	0	0	0	0	0	0	0.990807	0	0	0	0	0	0	0	0	0	0	0
3110039M20Rik	0	0	0	0	0	0	0	0	0	0	0	0	0	0	0	0	0	0	0	0	0	0	0	0	0	0	0	0	0	0	0
3110040N11Rik	109.546	117.2	143.142	116.071	141.605	124.017	111.735	126.843	153.563	116.054	124.84	124.376	143.884	137.099	127.859	138.417	140.428	177.419	140.696	119.888	179.539	118.464	144.548	137.793	112.926	160.07	151.569	91.9632	114.387	140.12	166.117
3110043O21Rik	128.009	149.163	143.142	114.016	122.169	147.866	134.941	165.082	174.315	159.475	154.478	167.988	148.648	181.866	173.781	174.267	139.196	111.988	135.068	115.924	155.601	182.252	158.883	140.169	137.056	172.876	139.718	244.056	173.699	160.912	146.305
3110045C21Rik	12.3086	4.26181	5.22416	7.19022	5.55315	2.38493	12.033	13.99	3.11276	16.5791	8.08315	10.4992	16.1988	15.8549	10.805	25.891	0	3.77487	7.87896	4.95404	8.3785	4.55631	9.55689	5.93936	0.965183	8.00351	9.35611	12.3797	6.35485	9.04002	6.85805
3110047P20Rik	0	0	1.04483	1.02717	0.555315	0	0.859497	0	0	0	0	0	0	0	0	0	0	0	0	0	0	1.13908	0	0	0	0	0	0	0	0	0
3110052M02Rik	201.861	112.938	181.801	116.071	131.61	158.598	172.759	127.776	187.803	105.001	138.312	136.49	141.025	77.4094	154.872	128.459	157.674	184.969	154.203	87.191	107.724	135.55	125.434	146.108	70.4584	142.463	121.629	125.565	166.285	198.88	185.929
3110056K07Rik	84.9293	89.498	85.6762	69.8478	71.6356	91.82	89.3877	82.0749	93.3828	112.106	97.8959	90.455	102.91	107.254	124.258	89.6228	99.7778	120.796	85.543	72.3289	75.4065	103.656	72.8713	73.6481	37.6421	83.2366	72.3539	84.0049	81.5539	80.4562	100.585
3110056O03Rik	770.518	725.573	640.482	678.962	772.443	634.392	529.45	458.873	589.349	491.846	535.284	587.958	537.42	518.55	455.612	507.863	564.176	551.132	556.03	683.657	573.329	725.592	553.105	826.759	521.199	521.829	536.417	436.825	556.049	615.625	505.972
3110057O12Rik	205.553	360.123	305.091	336.913	206.022	276.652	292.229	230.369	306.088	147.633	231.717	240.675	266.804	158.549	333.155	215.095	250.061	342.255	301.652	139.704	287.263	172.001	129.018	167.49	98.4487	235.303	252.615	182.158	289.146	326.345	255.272
3110062M04Rik	44.3109	44.749	34.4794	40.0598	47.2018	40.5439	30.9419	38.2394	39.4283	56.8426	47.6008	48.458	36.2091	57.8239	62.1289	40.8282	54.2003	30.199	57.4039	72.3289	45.4833	42.1459	71.6767	54.6421	29.9207	73.6323	56.1367	40.676	32.8334	56.9521	37.3383
3110070M22Rik	56.6195	21.3091	10.4483	19.5163	24.4339	13.1171	24.0659	13.99	19.7141	17.3686	16.1663	11.3069	19.0574	9.32644	9.9046	7.96647	18.4774	11.3246	13.5068	37.6507	40.6956	52.3976	25.0868	17.8181	24.1296	22.4098	28.0683	21.2223	26.4785	22.6001	43.4343
3110079O15Rik	0	1.06545	0	0	0	0	0	0	0	0	0.898127	2.4229	0.952872	0	0	0	0	1.25829	0	0	1.19693	0	0	0	0	0	0	0	0	0.904002	0
3110082D06Rik	1.23086	0	0	0	0	0	0	0	0	0	0	0	0	0	0	0	0	0	0	0	0	0	0	0	0	0	0	0	0	0	0
3110082I17Rik	17.232	44.749	27.1656	48.2772	56.6421	36.9665	55.8673	62.4888	42.541	73.4217	30.5363	38.7664	64.7953	54.0933	51.3239	76.6773	20.941	13.8412	23.6369	68.3657	56.2556	37.5896	78.8443	55.83	89.762	51.2225	51.7705	31.8334	31.7742	42.4881	26.6702
3110082J24Rik	0	0	0	0	0	0	0	0	0	0	0	0	0	0	0	0	0	0	0	0	0	0	0	0	0	0	0	0	0	0	0
3110099E03Rik	0	0	0	0	0	0	0	0	0	0	0	0	0	0	0	1.99162	0	0	0	0	0	0	0	0	0	0	0	0	0	0	0
3200001D21Rik	0	0	0	0	0	0	0	0	0	0	0	0	0	0	0	0	0	0	0	0	0	0	0	0	0	0	0	0	0	0	0
3200002M19Rik	226.478	128.92	166.128	157.158	167.15	121.632	111.735	121.247	136.961	117.633	104.183	122.76	159.13	133.368	142.266	113.522	150.283	94.3719	115.933	165.465	153.207	144.663	211.446	171.054	120.648	161.671	113.521	99.0373	137.688	108.48	198.121
3230401D17Rik	237.556	247.185	271.656	243.44	214.907	184.832	227.767	195.86	183.653	236.055	196.69	202.716	189.621	226.632	218.802	246.961	240.206	281.857	228.49	165.465	238.189	214.147	193.527	194.811	155.394	265.717	187.746	208.686	193.823	159.104	252.224
3300002I08Rik	6.1543	7.45817	11.4931	2.05435	7.21909	2.38493	6.87598	2.79801	11.4135	4.73688	6.28689	3.23054	1.90574	3.73057	5.40251	3.98324	12.3183	11.3246	3.3767	5.94484	19.1508	6.83446	1.19461	3.56362	19.3037	11.2049	9.97985	5.30557	6.35485	3.61601	8.38206
3300005D01Rik	4.92344	142.771	25.076	152.022	8.32972	98.9748	29.2229	64.3541	33.2028	134.212	134.719	109.838	80.0412	64.3524	64.8301	16.9288	12.3183	55.3648	111.431	32.6966	17.9539	5.69539	11.9461	4.75149	10.617	4.80211	12.4748	332.482	5.29571	13.56	2.28602
3425401B19Rik	0	0	0	1.02717	3.33189	0	0	0.932669	0	2.36844	0	0	0	1.86529	0.900419	0	3.69548	1.25829	3.3767	0	0	0	1.19461	0	0.965183	0	0.623741	0.884262	1.05914	0	0
3632451O06Rik	35.6949	40.4872	33.4346	72.9294	52.1996	64.3932	30.9419	60.6235	21.7893	47.3688	13.4719	47.6504	15.2459	50.3628	11.7054	45.8072	8.62278	16.3578	51.776	44.5863	9.57542	31.8942	22.6976	41.5755	27.9903	30.4134	13.0986	30.9492	32.8334	7.23202	18.2881
3632454L22Rik	0	0	0	0	0	0	0	0	0	0	0	0.807634	0	0	0	0	0	0	0	0	0	0	0	0	0	0	0	0	0	0	0
3830403N18Rik	1.23086	4.26181	2.08966	0	1.66594	0	4.29749	17.7207	0	0	2.69438	1.61527	0	0.932644	0.900419	0.995809	1.23183	0	0	0.990807	2.39386	3.41723	2.38922	0	1.93037	4.80211	0.623741	14.1482	2.11828	2.71201	3.81003
3830406C13Rik	280.636	332.421	291.508	253.712	172.703	257.573	275.899	328.299	401.546	523.426	368.232	449.045	398.3	495.234	360.167	409.278	283.32	305.765	373.688	165.465	264.521	183.391	264.009	213.817	167.942	328.144	307.504	401.455	266.904	339.905	374.907
3830408C21Rik	2.46172	6.39272	2.08966	5.13587	7.21909	0	6.01648	8.39402	8.30069	5.52636	8.98127	8.07634	3.81149	7.46115	5.40251	2.98743	4.9273	3.77487	5.62783	12.8805	11.9693	5.69539	2.38922	3.56362	6.75628	17.6077	8.10863	8.84262	6.35485	9.94402	14.4781
3830417A13Rik	0	0	0	1.02717	0	0	0	0	0	0	0	0	0	0	0	0	0	0	0	0.990807	0	0	0	0	0	0	0	0	0	0	0
3830431G21Rik	9.84687	4.26181	8.35865	8.21739	8.88504	5.96234	5.15698	1.86534	3.11276	3.15792	2.69438	3.23054	2.85861	8.39379	2.70126	8.96228	2.46365	5.03317	7.87896	23.7794	22.7416	5.69539	13.1407	16.6302	19.3037	12.8056	8.10863	0	5.29571	4.52001	6.09604
3930402G23Rik	13.5395	13.8509	20.8966	12.3261	11.1063	7.1548	14.6115	17.7207	18.6766	18.9475	26.0457	13.7298	28.5861	12.1244	30.6142	11.9497	24.6365	20.1327	13.5068	23.7794	367.457	2.27815	7.16767	4.75149	24.1296	25.6112	17.4647	11.4954	3.17742	18.08	9.14407
4430402I18Rik	36.9258	12.7854	63.7347	12.3261	81.6313	22.6569	36.0989	21.4514	21.7893	10.2632	6.28689	8.88397	10.4816	9.32644	26.1121	7.96647	51.7367	30.199	16.8835	30.715	93.3604	37.5896	33.4491	33.2604	47.294	78.4344	35.5532	6.18983	64.6076	34.3521	98.2987
4632411B12Rik	2251.24	2301.38	2204.59	2063.59	2004.69	2120.21	2018.1	1660.15	1923.69	1490.54	1730.69	1649.19	1746.61	1433.47	1559.52	1609.23	2213.59	2112.67	1866.19	2007.38	2094.62	1887.45	1122.93	1921.98	1681.35	1996.08	1537.52	1763.22	1924.46	1689.58	2031.51
4632415K11Rik	210.477	252.512	172.397	239.332	249.892	251.611	188.23	209.85	238.645	236.055	193.097	209.177	193.433	216.373	174.681	221.07	181.078	179.936	193.597	210.051	258.536	316.664	160.078	239.95	178.559	164.872	214.567	143.25	256.312	254.025	204.217
4632415L05Rik	273.251	155.556	206.877	126.342	218.239	180.063	206.279	153.89	209.592	148.422	200.282	132.452	165.8	107.254	153.972	117.505	230.351	173.644	174.463	169.428	268.112	295.021	108.71	234.011	168.907	241.706	162.796	206.917	260.549	182.608	262.13
4632427E13Rik	1.23086	3.19636	5.22416	5.13587	2.22126	0	6.87598	3.73068	2.07517	1.57896	2.69438	3.23054	1.90574	5.59586	2.70126	2.98743	3.69548	3.77487	1.12557	2.97242	7.18157	12.5299	14.3353	5.93936	1.93037	1.6007	1.24748	8.84262	7.41399	1.808	4.57203
4632428C04Rik	28.3098	13.8509	24.0311	13.3533	44.9805	34.5815	25.7849	9.32669	24.9021	13.4212	13.4719	13.7298	32.3976	1.86529	18.0084	8.96228	29.5638	32.7156	11.2557	16.8437	61.0433	55.8148	43.006	83.151	15.4429	46.4204	24.9496	10.6111	45.5431	29.8321	60.1984
4632428N05Rik	296.637	196.043	217.325	221.87	491.454	189.602	266.444	174.409	239.682	249.476	220.041	185.756	171.517	209.845	187.287	169.288	203.251	130.862	205.979	463.698	143.631	723.314	407.362	635.512	597.448	533.034	477.162	599.53	406.71	227.809	453.393
4632434I11Rik	23.3863	33.029	31.345	28.7609	21.102	29.8117	51.5698	27.0474	38.3907	38.6845	57.4802	40.3817	53.3608	35.4405	64.8301	37.8407	36.9548	18.8744	24.7625	32.6966	26.3324	10.2517	43.006	26.1332	17.3733	25.6112	42.4144	15.0325	42.3657	31.6401	28.1942
4732415M23Rik	0	0	0	0	1.11063	0	0.859497	0	0	0	0	0	0.952872	0	0	0	0	0	1.12557	0.990807	0	1.13908	0	0	1.93037	0	0.623741	0	0	0	0.762005
4732416N19Rik	1.23086	2.13091	4.17933	3.08152	3.33189	3.5774	5.15698	3.73068	5.18793	3.15792	1.79625	2.4229	5.71723	0.932644	2.70126	0	2.46365	5.03317	4.50226	18.8253	10.7724	14.808	3.58383	8.3151	4.82592	6.40281	4.98993	4.42131	4.23657	1.808	6.85805
4732418C07Rik	1523.8	1087.83	1388.58	1052.85	1135.62	1469.12	1357.15	955.986	1557.42	828.165	1339.11	943.317	1509.35	865.493	1621.65	1005.77	2070.7	2048.5	1289.9	1146.36	1360.91	1027.45	1483.71	1114.22	803.998	1286.97	1501.97	900.179	1877.86	1801.68	1590.31
4732456N10Rik	0	0	0	0	0	0	0	1.86534	0	3.15792	0	0	0	3.73057	0	0	0	0	1.12557	0	0	0	0	0	0.965183	0	0	0.884262	0	0	0
4732471D19Rik	38.1566	111.873	78.3624	130.451	59.4187	91.82	110.016	83.9402	91.3076	57.6321	85.3221	89.6474	102.91	64.3524	122.457	102.568	65.2867	80.5307	137.319	50.5312	37.1048	50.1194	54.9521	86.7147	51.1547	76.8337	86.0762	46.8659	90.027	85.8802	78.4866
4732471J01Rik	4.92344	4.26181	3.1345	8.21739	2.77657	0	2.57849	1.86534	6.22552	7.10532	13.4719	6.46107	9.52872	2.79793	3.60167	2.98743	1.23183	7.54975	10.1301	7.92646	1.19693	6.83446	1.19461	0	0.965183	0	1.87122	8.84262	2.11828	3.61601	1.52401
4732490B19Rik	18.4629	14.9163	12.538	17.462	27.7657	16.6945	18.9089	15.8554	13.4886	20.5265	11.6757	16.9603	28.5861	12.1244	21.61	12.9455	29.5638	15.0995	12.3812	43.5955	43.0894	26.1988	15.5299	20.1938	63.7021	49.6218	20.5835	7.0741	38.1291	24.4081	46.4823
4732491K20Rik	17.232	21.3091	13.5828	22.5978	16.6594	13.1171	7.73548	15.8554	18.6766	34.7371	12.5738	20.9985	19.0574	27.0467	15.3071	13.9413	12.3183	16.3578	25.888	17.8345	11.9693	10.2517	22.6976	20.1938	17.3733	19.2084	17.4647	38.9075	6.35485	15.368	22.8602
4831426I19Rik	78.775	73.5163	71.0486	36.9783	131.054	101.36	83.3712	49.4314	96.4955	42.6319	23.3513	52.4962	60.9838	49.4301	76.5356	50.7863	68.9822	42.7819	67.534	118.897	14.3631	125.299	57.3413	110.472	85.9013	86.438	117.263	132.639	164.167	122.944	87.6306
4831440E17Rik	44.3109	42.6181	50.1519	69.8478	27.2104	53.661	62.7433	46.6334	41.5035	37.8951	39.5176	46.8428	41.9263	37.3057	40.5188	28.8785	46.8094	36.4905	39.3948	54.4944	51.4679	37.5896	41.8114	48.7028	29.9207	51.2225	32.4345	64.5511	40.2474	46.1041	38.8623
4832428D23Rik	0	0	0	0	0	0	0	0	0	0	0	0	0	0	0	0	0	0	0	0	0	1.13908	0	0	0	0	0	0	0	0	0.762005
4833403I15Rik	0	0	0	0	0	0	0	1.86534	0	0	0	0	0	0.932644	0	0	0	0	0	0	0	0	0	0	2.89555	3.20141	0	0	0	0	0
4833412C05Rik	0	1.06545	0	0	1.66594	0	0	0	0	0	0	0.807634	0	0.932644	0.900419	0	0	0	0	0.990807	1.19693	1.13908	3.58383	0	0	0	0.623741	0.884262	2.11828	0	0
4833417C18Rik	3.69258	3.19636	3.1345	6.16304	2.77657	7.1548	6.87598	2.79801	5.18793	11.0527	9.8794	7.26871	9.52872	7.46115	3.60167	1.99162	3.69548	6.29146	5.62783	7.92646	2.39386	6.83446	1.19461	3.56362	6.75628	3.20141	4.98993	7.95836	2.11828	3.61601	5.33404
4833418N02Rik	157.55	135.313	190.159	147.913	124.946	131.171	168.461	113.786	142.149	74.2112	108.673	109.031	140.072	98.8602	151.27	67.715	136.733	178.677	130.566	174.382	165.176	157.193	113.488	109.284	177.594	134.459	98.5511	152.093	144.043	175.376	128.017
4833419F23Rik	0	3.19636	2.08966	0	3.8872	0	0.859497	0	0	0.789481	0	1.61527	0.952872	0.932644	0.900419	2.98743	2.46365	0	3.3767	1.98161	0	1.13908	2.38922	0	0.965183	1.6007	0	2.65279	0	0	1.52401
4833420G17Rik	897.296	903.504	1033.34	860.772	739.124	957.551	930.836	812.355	826.956	725.533	731.076	668.721	799.459	709.742	794.169	728.932	1011.33	1021.73	826.165	841.195	916.847	641.301	556.689	659.269	693.002	930.008	664.908	955.003	864.259	739.474	917.455
4833422C13Rik	17.232	9.58908	12.538	18.4891	8.88504	19.0795	27.5039	4.66334	24.9021	3.15792	9.8794	8.07634	20.9632	1.86529	18.0084	6.97066	17.2456	40.2653	7.87896	49.5404	11.9693	19.3643	35.8383	10.6908	6.75628	8.00351	16.841	8.84262	14.828	35.2561	15.2401
4833422F24Rik	29.5406	19.1782	18.807	24.6522	86.0738	22.6569	42.1154	19.586	28.0148	9.47377	20.6569	14.5374	23.8218	21.4508	18.9088	16.9288	20.941	6.29146	6.7534	43.5955	17.9539	103.656	68.0928	46.327	14.4777	102.445	66.7403	46.8659	51.8979	30.7361	37.3383
4833423E24Rik	16.0012	9.58908	6.26899	9.24457	4.99783	15.5021	0	3.73068	2.07517	0	0	1.61527	1.90574	0	3.60167	0	1.23183	0	0	4.95404	5.98464	13.6689	7.16767	9.50298	19.3037	0	0.623741	21.2223	2.11828	0.904002	0.762005
4833424O15Rik	0	0	0	0	1.11063	1.19247	0	0	0	0	0.898127	0	0	0	1.80084	0	0	0	3.3767	0	0	0	3.58383	1.18787	6.75628	0	0	0	0	0	0.762005
4833427F10Rik	0	0	0	0	0	0	0	0	0	0	0	0	0	0	0	0	0	0	0	0	1.19693	0	0	0	0	0	0	0	0	0	0
4833427G06Rik	0	0	0	0	0.555315	0	0	0.932669	0	0	0	0	0	0	0	0.995809	0	0	0	0	0	0	0	0	0	0	0	0	0	0	0
4833428L15Rik	0	0	0	0	0	0	0	0	0	0	0	0	0	0	0	0	0	0	0	0	0	0	0	0	0	0	0	0	0	0	0
4833439L19Rik	3086.99	3260.29	3662.14	4059.39	3346.88	4077.04	3251.48	4285.61	3523.64	4027.93	3789.2	3992.94	3322.66	4182.91	3524.24	4844.61	3684.39	4225.34	4527.03	3246.88	3730.82	3249.79	2998.47	2593.12	2675.49	2636.36	3538.48	2806.65	3555.54	3823.02	2988.59
4833442J19Rik	141.549	191.782	307.181	346.158	99.9567	151.443	193.387	302.185	128.661	156.317	210.162	214.023	284.909	235.959	389.881	514.833	202.019	177.419	175.588	283.371	248.961	133.272	238.922	165.114	173.733	192.084	208.953	374.043	120.742	194.36	165.355
4921501E09Rik	0	0	0	0	0	0	0	0	0	0	0	0	0	0	0	0	0	0	0	0	0	0	0	0	0	0	0	0	0	0	0
4921504E06Rik	0	0	0	0	0	0	0	0	0	0	0	0	0	0	0	0	0	0	0	0	0	0	0	0	0	0	0	0	0	0	0
4921506M07Rik	2.46172	11.72	3.1345	7.19022	1.66594	3.5774	2.57849	13.0574	3.11276	10.2632	3.59251	8.88397	7.62297	8.39379	7.20335	6.97066	2.46365	1.25829	5.62783	1.98161	13.1662	4.55631	2.38922	1.18787	7.72147	0	1.87122	8.84262	0	6.32801	0.762005
4921507L20Rik	0	0	0	0	0	0	0	0	0	0	0	0.807634	0	0	0	0	0	0	0	0	0	0	0	2.37574	0	0	1.87122	0.884262	0	0	0
4921507P07Rik	6.1543	5.32726	2.08966	5.13587	3.8872	7.1548	3.43799	6.52868	3.11276	3.9474	4.49064	0.807634	1.90574	2.79793	3.60167	7.96647	3.69548	2.51658	1.12557	3.96323	0	4.55631	4.77844	3.56362	7.72147	6.40281	3.74245	5.30557	3.17742	3.61601	3.04802
4921508A21Rik	1.23086	0	1.04483	0	0	1.19247	0	0	0	0	2.69438	0.807634	0	0	0	0	1.23183	0	0	0.990807	0	0	0	0	0	0	0.623741	0	0	0.904002	0
4921508D12Rik	0	0	0	0	0	0	0	0	0	0	0	0	0	0	0	0	0	0	0	0	0	0	0	0	0	0	0	0	0	0	0
4921509C19Rik	0	0	0	0	0	0	0	0	0	0	0	0	0	0	0	0	0	0	0	0	0	0	0	0	0	0	0	0	0	0	0
4921509O07Rik	0	0	0	0	0	0	0	0	0	0	0	0	0	0.932644	0	0	0	0	0	0	0	0	0	0	0	0	0	0	0	0	0
4921510H08Rik	0	0	0	0	0	0	0	0	0	0	0	0	0	0	0	0	0	0	0	0	0	0	0	0	0	0	0	0	0	0	0
4921511C10Rik	0	0	0	0	2.22126	0	0	0	0	0	0	0	0	0	1.80084	0.995809	1.23183	0	0	0	0	0	0	1.18787	0	0	0	0	0	0	0
4921511C20Rik	0	0	0	0	0	0	0	0	0	0	0	0	0	0	0	0	0	0	0	0	0	0	0	0	0	0	0	0	0	0	0
4921511H03Rik	0	0	0	0	0	0	0	0	0	0	0	0	0	0	0	0	0	0	0	0	0	0	0	0	0	0	0	0	0	0	0
4921511I17Rik	0	0	0	0	0	0	0	0	0	0	0	0	0	0	0	0	0	0	0	0	0	0	0	0	0	0	0	0	0	0	0
4921511M17Rik	0	0	0	0	0	0	0	0	0	0	0	0	0	0	0	0	0	0	0	0	0	0	0	0	0	0	0	0	0	0	0
4921513D23Rik	1179.16	1084.63	1067.82	960.408	926.265	1162.66	1002.17	1031.53	1194.26	958.429	1006.8	896.474	1051.97	940.105	1199.36	1017.72	1382.11	1449.55	1108.68	854.076	1061.68	881.646	887.596	833.886	537.607	896.394	903.177	1427.2	1095.15	1071.24	1018.8
4921513I03Rik	0	0	0	0	0	0	0	0	0	0	0	0	0	0	0	0	0	0	0	0	0	0	0	0	0	0	0	0	0	0	0
4921515E04Rik	0	0	0	0	0	0	0	0	0	0	0	0	0	0	0	0	0	0	0	0	0	0	0	0	0	0	0	0	0	0	0
4921515J06Rik	0	0	0	0	0	0	0	0	0	1.57896	0.898127	0.807634	0	0	0	0	0	0	1.12557	2.97242	1.19693	2.27815	0	0	0.965183	0	0	0	1.05914	0.904002	0.762005
4921517D21Rik	1.23086	0	0	0	0.555315	0	1.71899	0	0	0	0.898127	0	0	0	0	0	0	0	0	0	2.39386	1.13908	0	1.18787	1.93037	4.80211	0.623741	0	3.17742	0	1.52401
4921517D22Rik	0	0	0	0	0	0	0	0	0	0	0	0	0	0	0	0	0	0	0	0	0	0	0	0	0	0	0	0	0	0	0
4921517L17Rik	20.9246	31.9636	25.076	13.3533	34.9848	29.8117	21.4874	24.2494	28.0148	28.4213	17.0644	18.5756	10.4816	22.3834	19.8092	31.8659	19.7092	10.0663	31.5158	20.807	33.514	21.6425	25.0868	19.006	25.0948	25.6112	11.8511	15.9167	38.1291	19.888	28.9562
4921523A10Rik	0	0	0	0	0	0	0	0	0	0	0	0	0	0	0	0	0	0	0	0	0	0	0	0	0	0	0	0	0	0	0
4921524J17Rik	87.391	80.9744	91.9452	70.875	63.3059	65.5857	96.2637	88.6035	61.2176	84.4744	92.5071	84.8016	80.0412	83.9379	97.2452	94.6019	91.1551	94.3719	74.2874	76.2922	78.9973	60.3711	76.4551	49.8906	55.0154	144.063	91.0662	104.343	110.151	89.4962	96.7747
4921524L21Rik	0	0	0	0	0	0	0	0	0	0	0	0	0	0	0	0	0	0	0	0	0	0	0	0	0	0	0	0	0	0	0
4921525B02Rik	0	0	0	0	0	0	0	0	0	0	0	0	0	0	0	0	0	0	0	0	0	0	0	0	0	0	0	0	0	0	0
4921525O09Rik	0	2.13091	0	2.05435	0	1.19247	0	0.932669	0	1.57896	1.79625	1.61527	3.81149	0	0.900419	0.995809	1.23183	0	0	3.96323	0	0	1.19461	0	0	3.20141	0	5.30557	0	0	0
4921528I01Rik	0	0	0	0	0	0	0	0	0	0	0	0	0	0	0	0	0	0	0	0	0	0	0	0	0	0	0	0	0	0	0
4921528O07Rik	0	0	0	0	0	0	0	0	0	0	0	0	0	0	0	0	0	0	0	0	0	0	0	0	0	0	0	0	0	0	0
4921530D09Rik	0	0	0	0	0	0	0	0	0	0	0	0	0	0	0	0	0	0	0	0	0	0	0	0	0	0	0	0	0	0	0
4921530L18Rik	14.7703	8.52362	13.5828	11.2989	12.2169	10.7322	17.1899	15.8554	10.3759	15.7896	11.6757	18.5756	19.0574	11.1917	9.00419	10.9539	18.4774	21.391	12.3812	22.7886	21.5447	30.7551	21.503	20.1938	10.617	8.00351	13.0986	7.95836	16.9463	22.6001	27.4322
4921530L21Rik	0	0	0	0	0	0	0	0	0	0	0	0	0	0	0	0	0	0	0	0	0	0	0	0	0	0	0	0	0	0	0
4921531C22Rik	29.5406	39.4218	31.345	38.0054	31.6529	35.774	24.0659	56.8928	35.2779	49.7373	34.1288	46.0351	42.8792	38.2384	36.9172	41.824	28.332	17.6161	37.1437	37.6507	45.4833	42.1459	28.6707	38.0119	24.1296	20.8091	38.0482	52.1715	20.1237	41.5841	40.3863
4921531P14Rik	0	0	0	0	0	0	0	0	0	0	0	0	0	0	0	0	0	0	0	0	0	0	0	0	0	0	0	0	0	0	0
4921533I20Rik	0	0	0	0	0	0	0	0	0	0	0	0	0	0	0	0	0	0	0	0	0	0	0	0	0	0	0	0	0	0	0
4921536K21Rik	2.46172	4.26181	3.1345	12.3261	1.66594	1.19247	2.57849	15.8554	1.03759	10.2632	5.38876	10.4992	5.71723	10.2591	6.30293	15.9329	1.23183	2.51658	9.00453	3.96323	2.39386	0	1.19461	2.37574	3.86073	1.6007	3.1187	6.18983	1.05914	5.42401	0
4921539E11Rik	0	0	0	0	2.77657	0	0.859497	0	0	0	0	0	0	0	0	0	0	0	0	0	0	1.13908	1.19461	1.18787	0	3.20141	0	0	0	0	3.04802
4922501C03Rik	88.6219	117.2	90.9004	102.717	98.2907	104.937	104.859	96.9976	121.398	99.4745	102.387	91.2626	109.58	81.14	112.552	81.6563	78.8368	89.3387	119.31	98.0899	84.9819	86.5699	71.6767	96.2176	95.5531	107.247	96.6798	120.26	88.9679	111.192	95.2507
4922501L14Rik	0	0	2.08966	0	0	0	0	0	0	0	0	0	0	0	0	0	0	0	0	0	0	0	0	0	0	1.6007	0	0	0	0	0
4922502D21Rik	0	0	0	0	0	0	0	0	0	0	0	0	0	0	0	0	0	0	0	0	0	0	0	0	0	0	0	0	0	0	0
4922502H24Rik	0	0	0	0	0	0	0	0	0	0	0	0	0	0	0	0	0	0	0	0	0	0	0	0	0	0	0	0	0	0	0
4922502N22Rik	0	0	0	0	0	0	0	0	0	0	0	0	0	0	0	0	0	0	0	0	0	0	0	0	0	0	0	0	0	0	0
4922505E12Rik	0	0	0	0	0	0	0	0	0	0	0	0	0	0	0	0	0	0	0	0	0	0	0	0	0	0	0	0	0	0	0
4922505G16Rik	2.46172	2.13091	0	3.08152	2.77657	1.19247	1.71899	0	0	3.15792	0.898127	7.26871	1.90574	1.86529	0.900419	0	2.46365	0	1.12557	2.97242	4.78771	3.41723	1.19461	1.18787	0.965183	0	0.623741	0.884262	3.17742	0	1.52401
4930401C15Rik	0	0	0	0	0	0	0	0	0	0	0	0	0	0	0	0	0	0	0	0	0	0	0	0	0	0	0	0	0	0	0
4930401O10Rik	0	0	0	1.02717	0	0	0	0	2.07517	0.789481	0.898127	0	1.90574	0	0	0	0	0	0	0	0	0	0	0	0	0	0	0	0	0	0
4930401O12Rik	0	0	0	0	0	0	0	0	0	0	0	0	0	0	0	0	0	0	0	0	0	0	0	0	0	0	0	0	0	0	0
4930402F06Rik	0	0	0	0	0	0	0	0	0	0	0	0	0	0	0	0	0	0	0	0	0	0	0	0	0	0	0	0	0	0	0.762005
4930402F11Rik	0	0	0	0	0	0	0	0	0	0	0	0	0	0	0	0	0	0	0	0	0	0	0	0	0	0	0	0	0	0	0
4930402H24Rik	588.351	232.269	293.598	217.761	504.226	176.485	436.625	185.601	462.764	308.687	308.058	319.015	362.091	303.109	266.524	123.48	691.054	343.514	227.364	215.005	691.824	418.041	318.961	621.257	358.083	1198.93	774.686	425.33	1592.95	879.594	727.715
4930403N07Rik	0	0	0	0	0	0	0	0.932669	0	0	0	0	0	0	0	0	0	0	0	0	0	0	0	0	0	0	0.623741	0	0	0	0
4930404A05Rik	0	0	0	0	0	0	0	0	0	0	0	0	0	0	0	0	0	0	0	0	0	0	0	0	0	0	0	0	0	0	0
4930404A10Rik	0	0	0	0	0	0	0	0	0	0	0	0	0	0	0	0	0	0	0	0	0	0	0	0	0	0	0	0	0	0	0
4930404H11Rik	0	0	1.04483	0	0.555315	0	0	0	0	0.789481	0	0	0	0	0	0.995809	0	0	0	0	0	0	0	0	0.965183	0	0	0.884262	1.05914	0	0.762005
4930404H21Rik	0	1.06545	0	1.02717	0	0	0.859497	0	0	0	0	0	0.952872	0	0	0	0	0	0	0	0	0	0	0	0	0	0	0	0	0	0
4930404I05Rik	0	0	0	0	0	0	0.859497	0	0	0	0.898127	0	0	0	0.900419	0	0	0	0	0.990807	0	0	0	0	0	0	0	0	1.05914	0	0
4930404N11Rik	6.1543	8.52362	7.31382	22.5978	9.44035	5.96234	6.01648	13.0574	4.15035	8.68429	7.18502	5.65344	4.76436	8.39379	9.00419	7.96647	3.69548	12.5829	13.5068	10.8989	15.5601	7.97354	7.16767	9.50298	14.4777	4.80211	5.61367	30.9492	9.53227	6.32801	8.38206
4930405A10Rik	0	0	0	0	0	0	0	0	0	0	0	0	0	0	0	0	0	0	0	0	0	0	0	0	0	0	0	0	0	0	0
4930405A21Rik	2.46172	0	1.04483	1.02717	0	1.19247	0.859497	1.86534	2.07517	3.9474	0.898127	0	2.85861	0	0	3.98324	0	1.25829	0	0	1.19693	2.27815	0	3.56362	0	1.6007	1.24748	1.76852	1.05914	1.808	1.52401
4930405D11Rik	0	0	0	0	0	0	0	0	0	0	0	0	0	0	0	0	0	0	0	0	0	0	0	0	0	0	0	0	0	0	0
4930405J17Rik	0	0	0	0	0	0	0	0	0	0	0	0	0	0	0	0	0	0	0	0	0	0	0	0	0	0	0	0	0	0	1.52401
4930405P13Rik	0	0	0	0	0	0	0	0	0	0	0	0	0	0	0	0	0	0	0	0	0	0	0	0	0	0	0	0	0	0	0
4930406D18Rik	0	0	0	1.02717	1.11063	1.19247	0.859497	1.86534	2.07517	0	0	0	1.90574	0	0	0	1.23183	0	0	2.97242	0	0	0	0	0	0	0	0	0	0	0
4930407I10Rik	0	0	0	0	0	0	0	0	0	0	0	0	0	0.932644	0	0	0	0	0	0	0	0	0	0	0	0	0	0	0	0	0
4930408F14Rik	0	0	0	0	0	0	0	0	0	0	0	0	0	0	0	0	0	0	0	0	0	0	0	0	0	0	0	0	0	0	0
4930412B13Rik	0	0	0	0	0	0	0	0	0	0	0	0	0	0	0	0	0	0	0	0	0	0	0	0	0	0	0	0	0	0	0
4930412C18Rik	1.23086	2.13091	2.08966	3.08152	2.22126	1.19247	0	0	0	2.36844	1.79625	1.61527	3.81149	0.932644	0.900419	0	1.23183	0	2.25113	4.95404	2.39386	2.27815	0	3.56362	0.965183	1.6007	0	2.65279	1.05914	0.904002	3.04802
4930412F15Rik	0	0	0	0	0	0	0	0	0	0	0	0	0	0	0	0	1.23183	0	0	0.990807	0	0	0	0	0	0	0	0	0	0	0
4930412O13Rik	2.46172	1.06545	1.04483	1.02717	1.66594	2.38493	0	1.86534	0	0	1.79625	0	0	0.932644	0	0	0	0	0	4.95404	2.39386	5.69539	3.58383	3.56362	1.93037	1.6007	0	0.884262	0	0	0
4930413E15Rik	0	0	0	0	0	0	0	0	0	0	0	0	0	0	0	0	0	0	0	0	0	0	0	0	0	0	0	0	0	0	0
4930413F20Rik	0	0	0	1.02717	0	0	0	0	0	0.789481	0	0	0	0	0	0.995809	0	0	0	0	1.19693	0	0	0	0	0	0	0	0	0	0
4930413G21Rik	0	0	0	1.02717	0	0	0	0.932669	0	0.789481	0	0	1.90574	0	0.900419	1.99162	1.23183	1.25829	0	0	0	1.13908	2.38922	1.18787	9.65183	0	0	0.884262	3.17742	1.808	0
4930413M19Rik	0	0	0	0	0	0	0	0	0	0	0	0	0	0	0	0	0	0	0	0	0	0	0	0	0	0	0	0	0	0	0
4930414L22Rik	78.775	75.6472	44.9278	69.8478	61.0846	52.4685	45.5534	54.0948	63.2928	62.369	42.212	37.9588	56.2194	49.4301	51.3239	52.7779	43.1139	50.3317	36.0181	46.5679	44.2863	63.7883	40.6168	61.7694	52.1199	41.6183	26.1971	38.0233	37.0699	51.5281	38.1003
4930414N06Rik	0	0	0	0	0	0	0	0	0	0	0	0	0	0	0	0	0	0	0	0	0	0	0	0	0	0	0	0	0	0.904002	0
4930415F15Rik	0	0	0	0	0	0	0	0	0	0	0	0	0	0	0	0	0	0	0	0	0	0	0	0	0	0	0	0	0	0	0
4930415L06Rik	0	0	0	0	0	0	0	0	0	0	0	0	0	0	0	0	0	0	0	0	0	0	0	0	0	0	0	0	0	0	0
4930415O20Rik	24.6172	25.5709	16.7173	15.4076	18.8807	10.7322	19.7684	15.8554	25.9397	37.1056	17.9625	32.3054	23.8218	37.3057	17.108	25.891	22.1729	12.5829	19.1346	6.93565	13.1662	1.13908	25.0868	39.1998	7.72147	73.6323	30.5633	50.4029	25.4194	11.752	48.0063
4930417G10Rik	0	0	0	0	0	1.19247	0	0	0	1.57896	0	0.807634	0	0	0	0.995809	0	0	0	0	0	0	1.19461	0	0.965183	0	0	0	0	0	0
4930417O13Rik	0	0	0	0	0	2.38493	0	0	1.03759	1.57896	1.79625	0.807634	0	0	3.60167	0	1.23183	0	1.12557	0.990807	0	0	0	0	0	0	0.623741	0	2.11828	0.904002	0.762005
4930417O22Rik	0	0	0	0	0	0	0	0	0	0	0	0	0	0	0	0	0	0	0	0	0	0	0	0	0	0	0	0	0	0	0
4930419G24Rik	0	0	0	0	0	0	0	0	0	0	0	0	0	0	0	0	0	0	0	0	0	0	0	0	0	0	0	0	0	0	0
4930420K17Rik	1387.18	932.271	1334.25	955.272	982.352	893.158	1043.43	934.534	1370.65	1073.69	1085.84	1072.54	917.615	1185.39	1007.57	1101.36	1230.59	1366.5	1007.38	876.864	1184.96	1282.6	1223.28	913.474	656.325	1024.45	742.875	790.53	1249.79	1261.08	1187.97
4930422G04Rik	24.6172	34.0945	10.4483	38.0054	29.4317	27.4267	46.4129	47.5661	50.8417	37.1056	26.0457	49.2657	73.3711	43.8342	39.6184	38.8366	34.4911	22.6492	16.8835	31.7058	27.5293	9.11262	17.9192	21.3817	73.3539	44.8197	31.187	22.9908	28.5968	19.888	23.6222
4930423M02Rik	0	0	0	0	0	0	0	0	0	0	0	0	0	0	0	0	0	0	0	0	0	0	0	0	0	0	0	0	0	0	0
4930425K10Rik	0	0	0	0	0	0	0	0	0	0	0	0	0	0	0	0	0	0	0	0	0	0	0	0	0	0	0	0	0	0	0
4930425O10Rik	0	0	0	0	0	0	0	0	0	0	0	0	0	0	0	0	0	0	0	1.98161	0	0	2.38922	0	3.86073	0	0	0	0	0	0
4930426L09Rik	0	0	1.04483	1.02717	0.555315	0	1.71899	0.932669	0	0	0.898127	1.61527	0.952872	1.86529	4.50209	0	4.9273	1.25829	0	0	3.59078	1.13908	1.19461	4.75149	0.965183	1.6007	1.24748	3.53705	3.17742	0.904002	3.81003
4930427A07Rik	162.473	252.512	146.276	255.766	163.818	214.644	246.676	286.329	201.292	227.37	240.698	229.368	289.673	271.399	235.009	279.822	181.078	164.836	174.463	220.95	137.647	108.212	221.003	212.629	186.28	136.06	218.309	172.431	122.86	149.16	80.0106
4930428D18Rik	0	0	0	0	0	0	0	0	0	0	0	0	0	0	0	0	0	0	0	0	0	0	0	0	0	0	0	0	0	0	0
4930428E07Rik	0	0	0	0	0	0	0	0	0	0	0	0	0	0	0	0	0	0	0	0	0	0	0	0	0	0	0	0	0	0	0
4930428E23Rik	7.38516	31.9636	14.6276	24.6522	3.8872	11.9247	23.2064	32.6434	5.18793	18.9475	18.8607	29.8825	15.2459	19.5855	27.0126	22.9036	18.4774	45.2985	20.2602	5.94484	10.7724	6.83446	1.19461	0	8.68665	8.00351	6.23741	15.0325	5.29571	9.94402	6.85805
4930428G15Rik	2.46172	7.45817	6.26899	8.21739	2.77657	2.38493	9.45447	5.59601	4.15035	7.10532	4.49064	8.88397	12.3873	13.9897	6.30293	8.96228	1.23183	3.77487	13.5068	3.96323	3.59078	4.55631	2.38922	3.56362	1.93037	8.00351	1.87122	8.84262	8.47313	7.23202	8.38206
4930428O21Rik	2.46172	2.13091	2.08966	1.02717	1.11063	0	0.859497	0.932669	0	1.57896	0	0	0.952872	0	0	0	0	0	0	0.990807	0	1.13908	0	0	0.965183	0	0	4.42131	0	0	3.81003
4930429B21Rik	3.69258	7.45817	0	8.21739	4.44252	3.5774	3.43799	4.66334	3.11276	3.9474	6.28689	2.4229	1.90574	4.66322	2.70126	3.98324	0	5.03317	3.3767	2.97242	0	2.27815	4.77844	4.75149	5.7911	1.6007	1.24748	5.30557	1.05914	2.71201	3.04802
4930429D17Rik	0	0	0	0	0	0	0	0	0	0	0	0	0	0	0	0	0	0	0	0	0	0	0	0	0	0	0	0	0	0	0
4930429F11Rik	0	0	0	0	0	0	0	0	0	0	0	0	0	0	0	0	0	0	0	0	0	0	0	0	0	0	0	0	0	0	0
4930429F24Rik	3.69258	0	2.08966	3.08152	0.555315	1.19247	0	0	1.03759	0	0	0.807634	0	0	0	0	0	0	1.12557	0.990807	0	1.13908	2.38922	0	3.86073	0	0	1.76852	1.05914	0	0.762005
4930430A15Rik	0	0	0	0	0	0	0	0	0	0	0	0	0	0	0	0	0	0	0	0	0	0	0	0	0	0	0	0	0	0	0
4930430D24Rik	0	0	0	0	0	0	0	0	0	0	0	0	0	0	0	0	0	0	0	0	0	0	0	0	0	0	0	0	0	0	0
4930430F08Rik	44.3109	43.6836	68.9589	35.9511	39.4274	35.774	41.2559	34.5087	39.4283	33.1582	36.8232	30.6901	34.3034	46.6322	32.4151	30.8701	33.2593	23.9075	38.2692	49.5404	49.0741	34.1723	34.6437	35.6362	34.7466	46.4204	43.0381	45.9816	30.7151	38.8721	51.0544
4930430F21Rik	0	0	0	0	0	0	0	0	0	0	0	0	0	0	0	0	0	0	0	0	0	0	0	0	0	0	0	0	0	0	0
4930430J02Rik	0	0	0	0	0	0	0	0	0	0	0	1.61527	0.952872	2.79793	0	4.97905	0	0	1.12557	0	0	0	0	0	0	0	0	0	0	0	0
4930431A04Rik	8.61601	4.26181	3.1345	3.08152	2.77657	2.38493	6.87598	0.932669	14.5262	9.47377	1.79625	3.23054	4.76436	9.32644	6.30293	0.995809	12.3183	13.8412	10.1301	6.93565	0	10.2517	4.77844	5.93936	9.65183	11.2049	8.73237	9.72688	9.53227	6.32801	9.14407
4930431P03Rik	3.69258	3.19636	1.04483	3.08152	6.10846	1.19247	3.43799	4.66334	6.22552	3.15792	2.69438	0.807634	0.952872	2.79793	9.00419	1.99162	3.69548	6.29146	0	2.97242	2.39386	3.41723	2.38922	1.18787	3.86073	8.00351	7.48489	6.18983	4.23657	7.23202	6.09604
4930432J09Rik	0	0	0	0	0	0	0	0	0	0	0	0	0	0	0	0	0	0	0	0	0	0	0	0	0	0	0	0	0	0	0
4930432K09Rik	0	0	0	0	0	0	0	0	0	0	0	0	0	0	0	0	0	0	0	0	0	0	0	0	0	0	0	0	0	0	0
4930432K21Rik	4.92344	0	2.08966	2.05435	4.44252	1.19247	2.57849	0	3.11276	3.9474	0.898127	2.4229	0	1.86529	2.70126	0	1.23183	0	4.50226	0.990807	1.19693	4.55631	1.19461	3.56362	1.93037	0	3.1187	5.30557	1.05914	0.904002	3.04802
4930432M17Rik	0	0	0	0	0	0	0	0	0	0	0	0	0	0	0	0	0	0	0	0	0	0	0	0	0	0	0	0.884262	0	0	0
4930433B08Rik	0	0	0	0	0	0	0	0	0	0	0	0	0	0	0	0	0	0	0	0	0	0	0	0	0	0	0	0	0	0	0
4930433I11Rik	0	0	0	0	0	0	0	0	0	0	0	0	0	0	0	0	0	0	0	0	0	0	0	0	0	0	0	0	0	0	0
4930433N12Rik	0	0	0	0	0	0	0	0	2.07517	0	0	0	0	0	0	0	0	0	0	0	0	0	0	0	0	0	0	0	0	0	0
4930434J06Rik	0	0	0	0	0	0	0	0	0	0	0	0	0	0	0	0	0	0	0	0	0	0	0	0	0	0	0	0	0	0	0
4930435E12Rik	0	0	0	0	0	0	0	0	0	0	0	0	0	0	0	0	0	0	0	0	0	0	0	0	0	0	0	0	0	0	0
4930438E09Rik	0	0	0	0	0	0	0	0	0	0	0	0	0	0	0	0	0	0	0	0	0	0	0	0	0	0	0	0	0	0	0
4930440C22Rik	0	0	0	0	0	0	0	0	0	0	0	0	0	0	0	0	0	0	0	0	0	0	0	0	0	0	0	0	0	0	0
4930441J16Rik	0	0	0	0	0	0	0	0	0	0	0	0	0	0	0	0	0	0	0	0	0	0	0	0	0	0	0	0	0	0	0
4930441O14Rik	3.69258	4.26181	7.31382	5.13587	4.44252	5.96234	1.71899	3.73068	1.03759	6.31584	5.38876	1.61527	0.952872	0.932644	7.20335	4.97905	1.23183	0	3.3767	2.97242	3.59078	2.27815	2.38922	9.50298	0.965183	0	3.1187	6.18983	0	4.52001	4.57203
4930442J19Rik	0	0	0	0	0	0	0	0	0	0	0	0	0	0	0	0	0	0	0	0	0	0	0	0	0	0	0	0	0	0	0
4930442L01Rik	0	0	0	0	0	0	0	0	0	0.789481	0	0	0	0	0	0	0	0	0	0.990807	0	0	0	0	0	0	0.623741	0	0	0	0
4930443G12Rik	0	0	0	0	0	0	0	0	0	0	0	0	0	0	0	0	0	0	0	0	0	0	0	0	0	0	0	0	0	0	0
4930443O20Rik	0	0	0	0	0	0	0	0	0	0	0	0	0	0	0	0	0	0	0	0	0	0	1.19461	0	0.965183	0	1.24748	0	0	0	0
4930444A02Rik	152.627	180.062	165.083	187.973	96.0695	160.983	177.916	165.082	114.135	126.317	171.542	167.988	108.627	125.907	93.6435	121.489	113.328	132.121	177.839	143.667	152.01	111.63	120.656	146.108	105.205	83.2366	104.165	106.111	76.2582	116.616	104.395
4930444F02Rik	0	0	0	0	0	0	0	0	0	0	0	0	0	0	0	0	1.23183	0	0	0	0	0	0	0	0	0	0	0	0	0	0
4930444G20Rik	0	0	0	0	0	0	0	0	0	0	0	0	0	0	0	0	0	0	0	0	0	0	0	0	0	0	0	0	0	0	0
4930444M15Rik	0	0	0	0	0	0	0	1.86534	0	0	0	0	0.952872	0	0.900419	0	0	1.25829	0	0	0	0	1.19461	0	0.965183	0	0	5.30557	0	0	0
4930444P10Rik	0	0	0	0	0	0	0	0	1.03759	0	0	0	0	0	0	0	0	0	0	0.990807	0	0	0	0	0	0	0	0	0	0	0
4930447A16Rik	0	0	0	0	0	0	0	0	0	0	0	0	0	0	0	0	0	0	0	0	0	0	0	0	0	0	0	0	0	0	0
4930447C04Rik	0	0	1.04483	0	0	0	0.859497	0	0	0	0	0	0	0	0	0	0	0	0	0	0	0	0	0	0	0	0	0	0	0	0.762005
4930447J18Rik	0	0	0	0	0	0	0	0	0	0	0	0	0	0	0	0	0	0	0	0	0	0	0	0	0	0	0	0	0	0	0
4930447K03Rik	0	1.06545	5.22416	3.08152	1.11063	2.38493	2.57849	0	4.15035	1.57896	2.69438	0.807634	0	0.932644	0.900419	0	1.23183	0	0	3.96323	1.19693	1.13908	0	2.37574	0.965183	6.40281	0	0.884262	1.05914	0	1.52401
4930447N08Rik	0	0	0	0	0	0	0	0	0	0	0	0	0	0	0	0	0	0	0	0	0	0	0	0	0	0	0	0	0	0	0.762005
4930448C13Rik	0	0	0	0	0	0	0	0	0	0	0	0	0	0	0	0	0	0	0	0	0	0	0	0	0	0	0	0	0	0	0
4930448F12Rik	0	0	0	0	0	0	0	0	0	0	0	0	0	0	0	0	0	0	0	0	0	0	0	0	0	0	0	0	0	0	0
4930448H16Rik	0	0	0	0	0	0	0	0	0	0	0	0	0	0	0	0	0	0	0	0	0	0	0	0	0	0	0	0	0	0	0
4930448I06Rik	0	0	0	0	0	0	0	0	0	0	0	0	0	0	0	0	0	0	0	0	0	0	0	0	0	0	0	0	0	0	0
4930448I18Rik	0	0	0	2.05435	0.555315	0	0.859497	0	0	0	0	0	0	0	0	0	0	2.51658	0	0.990807	0	0	0	1.18787	0.965183	0	0.623741	0	0	0	0
4930448K20Rik	0	0	0	0	0	0	0	0	0	0	0	0	0	0	0	0	0	0	0	0	0	0	0	0	0	0	0	0	0	0	0
4930449E01Rik	0	0	0	0	0	0	0	0	0	0	0	0	0	0	0	0	0	0	0	0	0	0	0	0	0	0	0	0	0	0	0
4930449E18Rik	0	0	0	0	0	0	0	0	0	0	0	0	0	0	0	0	0	0	0	0	0	0	0	0	0	0	0.623741	0	0	0	0
4930449I24Rik	0	0	0	0	0	0	0	0	0	0	0	0	0	0	0	0	0	0	0	0	0	0	0	0	0	0	0	0	0	0	0
4930451C15Rik	1.23086	0	0	1.02717	2.77657	1.19247	2.57849	1.86534	1.03759	2.36844	0	1.61527	4.76436	0.932644	0	0	0	1.25829	1.12557	2.97242	1.19693	2.27815	2.38922	0	2.89555	0	0	1.76852	4.23657	0	0.762005
4930451I11Rik	0	0	0	0	0	0	0	0	0	0	0	0	0	0	0	0	0	0	0	0	0	0	0	0	0	0	0	0	0	0	0.762005
4930452A19Rik	0	0	0	0	0	0	0	0	0	0	0	0	0	0	0	0	0	0	0	0	0	0	0	0	0	0	0	0	0	0	0
4930452B06Rik	3.69258	1.06545	2.08966	3.08152	1.11063	0	0	0	0	3.15792	0.898127	0	0	0.932644	0	0	0	0	0	11.8897	1.19693	1.13908	7.16767	2.37574	2.89555	0	0	0	0	0	0
4930452G13Rik	0	0	0	0	0	0	0	0	0	0	0	0	0	0	0	0	0	0	0	0	0	0	0	0	0.965183	0	0	0	0	0	0
4930452N14Rik	0	0	0	0	0	0	0	0	0	0	0	0	0	0	0	0	0	0	0	0	0	0	0	0	0	0	0	0	0	0	0
4930453H23Rik	0	0	0	0	0	0	0	0	0	0	0	0	0	0	0	0	0	0	0	0	0	0	0	0	0	0	0	0	0	0	0
4930453N24Rik	244.941	214.156	204.787	182.837	161.041	215.837	231.205	259.282	227.231	218.686	238.902	200.293	252.511	224.767	222.403	204.141	234.047	245.367	217.234	157.538	203.478	239.206	176.802	174.617	242.261	232.102	202.716	244.941	193.823	225.097	253.748
4930455B14Rik	0	0	1.04483	0	0	0	0	0	0	0	0	0	0	0	0	0	0	0	0	0	0	0	0	0	0	0	0	0	0	0	0
4930455C13Rik	0	0	0	0	0	0	0	0	0	0	0	0	0	0	0	0	0	0	0	0	0	0	0	0	0	0	0	0	0	0	0
4930455C21Rik	428.339	307.916	369.87	363.62	347.072	313.619	361.848	403.846	372.494	324.476	347.575	324.669	314.448	323.627	308.844	340.567	432.371	419.011	357.93	283.371	410.546	412.346	381.081	413.379	174.698	374.564	331.83	285.617	385.527	346.233	372.621
4930455D15Rik	0	0	0	0	0.555315	0	0	0	0	0	0	0	0	0	0	0.995809	0	0	0	0	0	0	0	0	0	0	0	0	0	0	0
4930455F16Rik	0	0	0	0	0	0	0	0	0	0	0	0	0	0	0	0	0	0	0	0	0	0	0	0	0	0	0	0	0	0	0
4930455F23Rik	156.319	93.7599	131.649	134.56	142.161	144.289	140.958	137.102	153.563	138.159	107.775	87.2245	88.6171	123.109	105.349	117.505	104.705	129.604	122.687	161.502	135.253	165.166	155.299	155.611	114.857	176.077	129.738	99.9216	127.097	142.832	176.785
4930455H04Rik	0	0	0	0	0	0	0	0	0	0	0	0	0	0	0	0	0	0	0	0	0	0	0	0	0	0	0	0	0	0	0
4930455J16Rik	0	0	0	0	0	0	0	0	0	0	0	0	0	0	0	0	0	0	0	0	0	0	0	0	0	0	0	0	0	0	0
4930456L15Rik	0	0	0	0	0	0	0	0	0	0	0	0	0	0	0	0	0	0	0	0	0	0	0	0	0	0	0	0	0	0	0
4930458L03Rik	0	0	0	0	0	0	0	0	0	0	0	0	0	0	0	0	0	0	0	0	0	0	0	0	0	0	0	0	0	0	0
4930459L07Rik	0	0	0	0	0	0	0	0	0	0	0	0	0	0	0	0	0	0	0	0	0	0	0	0	0	0	0	0	0	0	0
4930461G14Rik	1.23086	1.06545	1.04483	0	0.555315	1.19247	1.71899	0	0	0	0	0	0.952872	0	0.900419	3.98324	1.23183	1.25829	1.12557	8.91727	242.976	1.13908	1.19461	1.18787	10.617	6.40281	0.623741	0.884262	0	2.71201	5.33404
4930465A12Rik	0	0	0	0	0	0	0	0	0	0	0	0	0	0	0	0	0	0	0	0	0	0	0	0	0	0	0	0	0	0	0
4930465K10Rik	0	0	0	0	0	0	0	0	0	0	0	0	0	0	0	0	0	0	0	0	0	0	0	0	0	0	0	0	0	0	0
4930465M20Rik	0	0	0	0	0	0	0	0	0	0	0	0	0	0	0	0	1.23183	0	0	0	0	0	0	0	0	0	0	0	1.05914	0	0
4930467D21Rik	0	0	0	0	0	0	0	0	0	0	0	0	0	0	0	0	0	0	0	0	0	0	0	0	0	0	0	0	0	0	0
4930467E23Rik	0	0	0	0	0	0	0	0	0	0.789481	0	0	0	0	0	0	0	0	0	0	0	0	0	0	2.89555	0	0	0	0	0	0
4930467K11Rik	0	0	1.04483	0	0	0	0	0	0	0	0	0.807634	0	0	0	0	0	0	0	0	0	0	0	0	0	0	0	0	0	0	0
4930468A15Rik	0	0	0	0	0	0	0	0	0	0	0	0	0	0	0	0	0	0	0	0	0	0	0	0	0	0	0	0	0	0	0
4930469G21Rik	0	0	0	0	0	0	0	0	0	0	0	0	0	0	0	0	0	0	0	0	0	0	1.19461	0	0	0	0	0	0	0	0
4930470H14Rik	0	0	0	0	0	0	0	0	0	0	0	0	0	0	0	0	0	0	0	0	0	0	0	0	0	0	0	0	0	0	0
4930470P17Rik	0	0	0	0	0	0	0	0	0	0	0	0	0	0	0	0	0	0	0	0	0	0	0	0	0	0	0	0	0	0	0
4930471C04Rik	0	0	0	2.05435	0.555315	1.19247	0.859497	0	1.03759	0	0.898127	0	0	0	0	0	1.23183	1.25829	0	0.990807	0	1.13908	0	0	0	0	0.623741	0.884262	2.11828	0	0.762005
4930471G03Rik	0	0	0	0	0	0	0	0	0	0	0	0	0	0	0	0	0	0	0	0	0	0	0	0	0	0	0	0	0	0	0
4930471I20Rik	0	0	0	0	0	0	0	0	0	0.789481	0	0	0	0	0	0	0	0	0	0	0	0	0	0	0	0	0	0	0	0	0
4930471M09Rik	1.23086	0	0	0	0.555315	0	0	0	0	0	0	0.807634	0	0	0.900419	0	0	1.25829	0	0	0	1.13908	1.19461	0	0	0	0	0	0	0	0
4930471M23Rik	748.362	663.777	653.02	688.207	577.527	616.505	555.235	574.524	605.951	648.953	530.793	579.881	605.073	623.006	559.16	599.477	571.567	642.987	577.415	472.615	541.012	582.069	579.386	640.263	458.462	472.207	470.924	664.965	571.936	565.905	489.97
4930473A02Rik	0	1.06545	0	0	0.555315	0	0.859497	0	1.03759	0.789481	0.898127	0	0.952872	0	0.900419	1.99162	0	0	0	0	0	3.41723	0	0	0	0	1.24748	1.76852	0	0	0.762005
4930473A06Rik	19.6937	28.7672	33.4346	28.7609	27.7657	33.3891	24.0659	28.9127	24.9021	11.8422	15.2682	15.345	22.8689	14.9223	35.1163	16.9288	23.4047	20.1327	19.1346	26.7518	45.4833	18.2252	10.7515	26.1332	21.234	22.4098	29.3158	21.2223	21.1828	27.1201	22.8602
4930473O22Rik	0	0	0	0	0	0	0	0	0	0	0	0	0	0	0	0	0	0	0	0	0	0	0	0	0	0	0	0	0	0	0
4930474G06Rik	0	0	0	0	0	0	0	0	0	0	0	0	0	0	0	0	0	0	0	0	0	0	0	0	0	0	0	0	0	0	0
4930474H20Rik	0	0	0	0	0	0	0	0	0	0	0	0	0	0	0	0	0	0	0	0	0	0	0	0	0	0	0	0	0	0	0
4930474M22Rik	0	0	0	0	0	0	0	0	0	0	0	0	0	0	0	0	0	0	0	0	0	0	0	0	0	0	0	0	0	0	0
4930474N05Rik	0	0	0	0	0	0	0	0	0	0	0	0	0	0	0	0	0	0	0	0	0	0	0	0	0	0	0	0	0	0	0
4930474N09Rik	0	0	0	1.02717	0	1.19247	0	0	0	0	1.79625	0.807634	0	0	0	1.99162	0	0	1.12557	0.990807	0	1.13908	0	0	3.86073	1.6007	0	0.884262	0	0	0
4930478L05Rik	0	0	0	0	0	0	0	0	0	0	0	0	0	0	0	0	0	0	0	0	0	0	0	0	0	0	0	0	0	0	0
4930478P22Rik	0	0	0	0	0	0	0	0	0	0	0	0	0	0	0	0	0	0	0	0	0	0	0	0	0	0	0	0	0	0	0
4930479D17Rik	0	0	0	1.02717	0	1.19247	0.859497	0	0	3.15792	0	1.61527	0	0.932644	0.900419	2.98743	0	1.25829	1.12557	0	0	0	1.19461	0	0	0	1.24748	1.76852	1.05914	1.808	0.762005
4930479M11Rik	0	0	0	0	0	0	0	0	0	0	0	0	0	0	0	0	0	0	0	0	0	0	0	0	0	0	0	0	0	0	0
4930480E11Rik	0	0	0	0	0	0	0	0	0	0	0	0	0	0	0	0	0	0	0	0	0	0	0	0	0	0	0	0	0	0	0
4930480G23Rik	0	0	0	0	0	0	0	0	0	0.789481	0	0	0	0	0	0	0	0	0	0	0	0	0	0	0	0	0	0	0	0	0
4930480K15Rik	0	0	0	0	0	0	0	0	0	0	0	0	0	0	0	0	0	0	0	0	0	0	0	0	0	0	0	0	0	0	0
4930480M12Rik	0	0	0	0	0	0	0	0	0	0	0	0	0	0	0	0	0	0	0	0	0	0	0	0	0	0	0	0	0	0	0
4930481A15Rik	114.47	114.003	79.4072	55.4674	48.8677	45.3137	42.9749	47.5661	24.9021	26.8423	42.212	33.9206	36.2091	48.4975	15.3071	41.824	14.7819	21.391	22.5113	103.044	131.662	84.2917	69.2874	87.9025	50.1895	67.2295	41.1669	45.9816	13.7688	13.56	90.6787
4930483J18Rik	0	1.06545	0	3.08152	1.66594	0	1.71899	1.86534	0	0	1.79625	0.807634	3.81149	1.86529	0	1.99162	1.23183	0	1.12557	0.990807	0	0	1.19461	2.37574	0.965183	3.20141	0	1.76852	0	2.71201	0.762005
4930483K19Rik	0	0	0	0	0	0	0	0	0	0	0	0	0	0	0	0	0	0	0	0	0	0	0	0	0	0	0	0	0	0	0
4930483O08Rik	0	0	2.08966	0	1.11063	2.38493	0	0	0	0	0	0	0.952872	0	0	0	0	0	0	1.98161	0	0	0	0	0	0	1.24748	0	0	0	0
4930486F22Rik	0	0	0	0	0	0	0	0	0	0	0	0	0	0	0	0	0	0	0	0	0	0	0	0	0	0	0	0	0	0	0
4930486I03Rik	0	0	0	0	0	0	0	0	0	0	0	0	0	0	0	0	0	0	0	0	0	0	0	0	0	0	0	0	0	0	0
4930486L24Rik	0	0	3.1345	0	1.66594	1.19247	0	0.932669	1.03759	4.73688	0.898127	0	0.952872	0.932644	0.900419	0	2.46365	1.25829	1.12557	4.95404	1.19693	1.13908	0	1.18787	2.89555	3.20141	0.623741	2.65279	2.11828	2.71201	1.52401
4930487D11Rik	0	0	0	0	0	0	0	0	0	0	0	0	0	0	0	0	0	0	0	0	0	0	0	0	0	0	0	0	0	0	0
4930487H11Rik	0	0	0	0	0	0	0	0	0	0	0	0	0	0	0	0	0	0	0	0	0	0	0	0	0	0	0	0	0	0	0
4930488B22Rik	0	0	0	0	0	0	0	0	0	0	0	0	0	0	0	0	0	0	0	0	0	0	0	0	0	0	0	0	0	0	0
4930488L21Rik	0	0	0	0	0	0	0	0	0	0	0	0	0	0	0	0	0	0	0	0	0	0	0	0	0	0	0	0	0	0	0
4930500F04Rik	0	0	0	0	0	0	0	0	0	0	0	0	0	0	0	0	0	0	0	0	0	0	0	0	1.93037	0	0	0	0	0	0
4930500J02Rik	0	0	0	0	0.555315	0	0	0.932669	1.03759	0	0	0	1.90574	0	0.900419	1.99162	1.23183	0	0	0	0	0	0	0	0.965183	0	0	0	0	0	0
4930500L23Rik	0	0	0	0	0	0	0	0	0	0	0	0	0	0	0	0	0	0	0	0	0	0	0	0	0	0	0	0	0	0	0
4930502A04Rik	0	0	0	0	0	0	0	0	0	0	0	0	0	0	0	0	0	0	0	0	0	0	0	0	0	0	0	0	1.05914	0	0
4930502E09Rik	0	0	0	0	0	0	0	0	0	0	0	0.807634	0	0	0	0	0	0	0	0	0	0	0	0	0	0	0	0.884262	0	0	0
4930502E18Rik	0	0	1.04483	0	0	0	0	0	0	0	0	0	0	0	0	0	0	0	0	0	0	0	0	0	0	0	0	0	0	0	0
4930503B20Rik	1.23086	0	0	1.02717	0	0	0	0	0	0	0	0	0.952872	0	0	0	0	0	0	0	0	0	0	0	0	1.6007	0	0	0	0	0
4930503E14Rik	0	0	0	0	0	0	0	0	0	0	0	0	0	0	0	0	0	0	0	0	0	0	0	0	0	0	0	0	0	0	0
4930503E24Rik	0	0	0	0	0	0	0	0	0	0	0	0	0	0	0	0	0	0	0	0	0	0	0	0	0	0	0	0	0	0	0
4930503H13Rik	0	0	0	0	0	0	0	0	0	0	0	0	0	0	0	0	0	0	0	0	0	0	0	0	0	0	0	0	0	0	0
4930503L19Rik	59.0812	27.7018	40.7484	23.625	41.6486	27.4267	48.1318	27.0474	57.0673	46.5793	27.842	44.4199	34.3034	36.3731	53.1247	31.8659	57.8958	64.1729	45.0226	29.7242	22.7416	84.2917	34.6437	48.7028	46.3288	78.4344	48.0281	44.2131	66.7259	88.5922	67.8185
4930503O07Rik	0	0	0	0	0	0	0	0	0	0	0	0	0	0	0	0	0	0	0	0	0	0	0	0	0	0	0	0	0	0	0
4930504O13Rik	0	0	0	0	0	0	0	0	0	0	0	0	0	0	0	0	0	0	0	0	0	0	0	0	0	0	0	0	0	0	0
4930505A04Rik	0	0	0	0	0	0	0	0	0	0	0	0	0	0	0	0	0	0	0	0	0	0	0	0	0	0	0	0	0	0	0
4930505G20Rik	0	0	0	0	0	0	0	0	0	0	0	0	0	0	0	0	0	0	0	0	0	0	0	0	0	0	0	0	0	0	0
4930506M07Rik	312.638	402.741	478.533	476.609	339.297	375.627	455.534	564.265	399.471	547.11	462.536	573.42	555.524	553.058	456.512	572.59	353.534	305.765	508.756	472.615	406.956	336.028	335.686	369.428	501.895	433.791	421.025	415.603	378.113	444.769	433.581
4930507D05Rik	0	4.26181	0	0	2.22126	0	0	0.932669	0	0	0.898127	1.61527	0	0.932644	3.60167	0	0	1.25829	0	0	1.19693	1.13908	1.19461	0	1.93037	0	1.24748	0.884262	0	0	2.28602
4930509E16Rik	1.23086	0	0	2.05435	0.555315	0	0	0	4.15035	2.36844	0	3.23054	1.90574	2.79793	1.80084	0.995809	0	0	0	1.98161	0	0	1.19461	1.18787	2.89555	1.6007	2.49496	0	0	0	0.762005
4930509J09Rik	0	0	0	0	0	0	0	0	0	0	0	0	0	0	0	0	0	0	0	0	0	0	0	0	0	0	0	0	0	0	0
4930509K18Rik	0	1.06545	0	0	0	0	0	0	0	0	0	0	0	0	0	1.99162	0	0	0	0	0	0	0	0	0	0	0	0	0	0	0
4930511A02Rik	0	0	0	0	0	0	0	0	0	0	0	0	0	0	0	0	0	0	0	0	0	0	0	0	0	0	0	0	0	0	0
4930511E03Rik	0	0	0	0	0	0	0.859497	0	0	1.57896	3.59251	0	1.90574	0.932644	0.900419	0	0	0	0	0	0	0	0	0	0	0	0	0	0	0	0
4930511I11Rik	0	0	0	0	0	0	0	0	0	0	0	0	0	0	0.900419	0	0	0	0	1.98161	0	0	0	0	12.5474	1.6007	0.623741	0	0	0	0.762005
4930511M06Rik	1.23086	2.13091	11.4931	2.05435	6.66378	4.76987	12.8925	1.86534	11.4135	0	8.98127	1.61527	0.952872	0.932644	2.70126	3.98324	8.62278	8.80804	2.25113	3.96323	0	17.0862	4.77844	19.006	6.75628	14.4063	3.74245	0	11.6506	11.752	16.7641
4930511M11Rik	0	0	0	0	0	0	0	0	0	0	0	0	0	0	0	0	0	0	0	0	0	0	0	0	0	0	0	0	0	0	0
4930512B01Rik	0	0	0	0	0	0	0	0	0	0	0	0	0	0	0	0	0	0	0	0	0	0	0	0	0	0	0	0	0	0	0
4930513D17Rik	2.46172	0	0	0	0	1.19247	0	0.932669	1.03759	0.789481	0	0.807634	0	0	0	0.995809	0	0	1.12557	0	0	1.13908	0	0	0	0	1.24748	0.884262	0	0	0.762005
4930513N10Rik	2.46172	1.06545	2.08966	2.05435	2.22126	3.5774	3.43799	1.86534	6.22552	7.10532	5.38876	4.03817	1.90574	4.66322	2.70126	3.98324	1.23183	2.51658	2.25113	0	1.19693	2.27815	0	1.18787	5.7911	1.6007	6.23741	1.76852	2.11828	0.904002	3.81003
4930513O06Rik	0	0	0	0	0	0	0	0	0	0	0	0	0	0	0	0	0	0	0	0	0	0	0	0	0	0	0	0	0	0	0
4930515B02Rik	0	0	0	0	0	0	0	0	0	0	0	0	0	0	0	0	0	0	0	0	0	0	0	0	0	0	0	0	0	0	0
4930515G01Rik	39.3875	24.5054	39.7036	28.7609	26.6551	19.0795	30.9419	32.6434	13.4886	23.6844	26.0457	24.229	31.4448	24.2487	20.7096	25.891	29.5638	33.9739	30.3903	26.7518	47.8771	15.9471	19.1138	16.6302	18.3385	30.4134	19.336	22.1065	27.5377	21.696	21.3362
4930515G16Rik	0	0	0	0	0	0	0	0	0	0	0	0	0	0	0	0	0	0	0	0	0	0	0	0	0	0	0	0	0	0	0
4930515L03Rik	0	0	0	0	0	0	0	0	0	0	0	0	0	0	0	0	0	0	0	0	0	0	0	0	0	0	0	0	0	0	0
4930515L19Rik	0	0	0	0	0	0	0	0	0	0	0	0	0	0	0	0	0	0	0	0	0	0	0	0	0	0	0	0	0	0	0
4930517E11Rik	0	0	0	0	0	0	0	0	0	0	0	0	0	0	0	0	0	0	0	0	0	0	1.19461	0	0	0	0	0	0	0	0
4930518P08Rik	0	0	0	0	0	0	0	0	0	0	0	0	0	0	0	0	0	0	0	0	0	0	0	0	0	0	0	0	0	0	0
4930519D14Rik	0	0	0	0	0	0	0	0	0	0	0	0	0	0	0	0	0	0	0	0	0	0	0	0	0	0	0	0	0	0	0
4930519F09Rik	30.7715	19.1782	18.807	30.8152	31.6529	21.4644	23.2064	32.6434	35.2779	23.6844	21.5551	18.5756	22.8689	21.4508	22.5105	18.9204	24.6365	28.9407	30.3903	20.807	26.3324	23.9206	21.503	23.7574	36.677	22.4098	31.187	30.9492	31.7742	26.2161	34.2902
4930519F16Rik	0	0	0	0	0	0	0	0.932669	0	0	0	0	0	0	0	0	0	0	0	0	0	0	0	0	0	0	0	0	0	0	0
4930519F24Rik	0	0	0	0	0	0	0	0	0	0	0	0	0	0	0	0	0	0	0	0	0	0	0	0	0	0	0	0	0	0	0
4930519G04Rik	0	0	0	0	0	0	0	0	0	0	0	0	0	0	0	0	0	0	0	0	0	0	0	0	0	0	0	0	0	0	0
4930519H02Rik	0	0	0	0	0	0	0	0	0	0	0	0	0	0	0	0	0	0	0	0	0	0	0	0	0	0	0	0	0	0	0
4930520O04Rik	6.1543	5.32726	1.04483	2.05435	1.11063	3.5774	7.73548	4.66334	1.03759	3.9474	4.49064	8.88397	7.62297	5.59586	3.60167	9.95809	1.23183	1.25829	4.50226	9.90807	2.39386	1.13908	1.19461	1.18787	6.75628	0	1.87122	3.53705	0	0	3.81003
4930520P13Rik	0	0	0	0	0	0	0	0	0	0	0	0	0	0	0	0	0	0	0	0	0	0	0	0	0	0	0	0	0	0	0
4930521A18Rik	0	0	0	0	0	0	0	0	0	0	0	0	0	0	0	0	0	0	0	0	0	0	0	0	0	0	0	0	0	0	0
4930521E06Rik	0	0	0	0	0	0	0	0	0	0	0	0	0	0	0	0	0	0	0	0	0	0	0	0	0	0	0	0	0	0	0
4930522H14Rik	0	0	0	0	0	0	0	0	0	0	0	0	0	0	0	0	0	0	0	0	0	0	0	0	0	0	0	0	0	0	0
4930522O17Rik	0	0	0	0	0	0	0	0	0	0	0	0	0	0	0	0	0	0	0	0	0	0	0	0	0	0	0	0	0	0	0
4930523C07Rik	67.6973	44.749	75.2279	40.0598	113.84	53.661	69.6193	35.4414	47.729	60.0005	59.2764	46.0351	45.7378	52.228	76.5356	35.8491	60.3594	31.4573	81.0408	121.869	40.6956	92.2653	71.6767	87.9025	148.638	86.438	68.6115	99.9216	82.613	46.1041	58.6744
4930523O13Rik	0	0	0	0	0	0	0	0	0	0	0	0	0	0	0	0	0	0	0	0	0	0	0	0	0	0	0	0	0	0	0
4930524B15Rik	0	0	0	0	0	0	0.859497	0	0	0	0	0	0	0	0	0	0	0	0	0	0	0	0	0	0	0	0	0	0	0	0
4930524C18Rik	0	0	0	0	0	0	0	0	0	0	0	0	0	0	0	0	0	0	0	0	0	0	0	0	0	0	0	0	0	0	0
4930524E20Rik	0	0	0	0	0	0	0	0	0	0	0	0	0	0	0	0	0	0	0	0	0	0	0	0	0	0	0	0	0	0	0
4930524L23Rik	1.23086	0	1.04483	0	0.555315	0	1.71899	0	0	0	0.898127	0.807634	0	1.86529	0.900419	0.995809	0	1.25829	1.12557	1.98161	1.19693	0	0	0	0.965183	1.6007	1.24748	0.884262	0	0	0.762005
4930524N10Rik	0	0	0	0	0	0	0	0	0	0	0	0	0	0	0	0	0	0	0	0	0	0	0	0	0	0	0	0	0	0	0
4930524O05Rik	0	0	0	0	0	0	0	0	0	0	0	0	0	0	0	0	0	0	0	0	0	0	0	0	0	0	0	0	0	0	0
4930524O08Rik	0	0	0	0	0	0	0	0	0	0	0	0	0	0	0	0	0	0	0	0	0	0	0	0	0	0	0	0	0	0	0
4930525D18Rik	1.23086	0	1.04483	0	0.555315	0	0	0.932669	0	0.789481	0	0.807634	0	0	0	0	0	0	0	3.96323	0	0	0	0	0.965183	0	0.623741	0	0	0.904002	0
4930525F21Rik	0	0	0	0	0	0	0	0	0	0	0	0	0	0	0	0	0	0	0	0	0	0	0	0	0	0	0	0	0	0	0
4930525G20Rik	0	3.19636	5.22416	2.05435	1.66594	3.5774	1.71899	2.79801	1.03759	0.789481	2.69438	1.61527	0.952872	5.59586	2.70126	0.995809	0	0	1.12557	2.97242	0	0	0	1.18787	0	1.6007	1.87122	0	0	1.808	3.04802
4930525M21Rik	0	0	0	0	0	0	0	0	0	0	0	0	0	0	0	0	0	0	0	0	0	0	0	0	0	0	0	0	0	0	0
4930526D03Rik	0	0	0	0	0	0	0	0	0	0	0	0	0	0	0	0	0	0	0	0	0	0	0	0	0	0	0	0	0	0	0
4930526I15Rik	233.863	226.941	100.304	308.152	151.601	108.515	132.363	269.541	130.736	217.897	178.727	200.293	196.292	247.151	192.69	232.024	125.646	161.061	172.212	220.95	446.454	207.312	157.689	130.666	170.837	80.0351	91.0662	216.644	122.86	141.024	112.015
4930526L06Rik	0	0	0	0	1.11063	0	0	0	0	0	0	0.807634	0	0	0	0	2.46365	0	1.12557	2.97242	0	0	0	1.18787	0.965183	0	0.623741	0	0	0.904002	0.762005
4930527F14Rik	0	0	0	0	0	0	0	0	0	0	0	0	0	0	0	0	0	0	0	0	0	0	0	0	0	0	0	0	0	0	0
4930527G23Rik	0	0	0	0	0	0	0	0	0	0	0	0	0	0	0	0	0	0	0	0	0	0	0	0	0	0	0	0	0	0	0
4930528A17Rik	4.92344	2.13091	4.17933	2.05435	1.66594	2.38493	0.859497	3.73068	0	1.57896	6.28689	1.61527	1.90574	0.932644	1.80084	1.99162	1.23183	1.25829	2.25113	4.95404	3.59078	2.27815	2.38922	1.18787	2.89555	0	1.87122	2.65279	4.23657	0.904002	3.04802
4930528D03Rik	0	0	0	0	0	0	0	0	0	0	0	0	0	0	0	0	0	0	0	0	0	0	0	0	0	0	0	0	0	0	0
4930528F23Rik	0	2.13091	4.17933	9.24457	1.11063	0	1.71899	8.39402	5.18793	17.3686	2.69438	10.4992	0.952872	21.4508	7.20335	14.9371	3.69548	2.51658	9.00453	0.990807	1.19693	4.55631	3.58383	4.75149	0.965183	0	2.49496	3.53705	1.05914	1.808	2.28602
4930528P14Rik	0	0	0	0	0	0	0	0	0	0	0	0	0	0	0	0	0	0	0	0	0	0	0	0	0	0	0	0	0	0	0
4930529C04Rik	0	0	0	0	0.555315	0	0	0	0	0	0	0	0	0.932644	0	0	0	0	0	0	0	0	0	0	0	0	0	0.884262	0	0	0
4930529F22Rik	0	0	0	0	0	0	0	0	0	0	0	0	0	0	0	0	0	0	0	0	0	0	0	0	0	0	0	0	0	0	0
4930529F24Rik	0	0	0	0	0	0	0	0	0	0	0	0	0	0	0	0	0	0	0	0	0	0	0	0	0	0	0	0	0	0	0
4930529K09Rik	0	0	0	0	0	0	0	0	0	0	0	0	0	0	0	0	0	0	0	0	0	0	0	0	0	0	0	0	0	0	0
4930529L06Rik	0	0	0	0	0	0	0	0	0	0	0	0	0	0	0	0	0	0	0	0	0	0	0	0	0	0	0	0	0	0	0
4930529M08Rik	1.23086	1.06545	0	0	0.555315	0	0	0.932669	0	0	0	0	0	0	0.900419	0	0	1.25829	0	0	0	0	0	1.18787	0	0	0.623741	0	0	0	0
4930533B01Rik	0	0	0	0	0	0	0	0	0	0	0	0	0	0	0	0	0	0	0	0	0	0	0	0	0	0	0	0	0	0	0
4930533P14Rik	0	0	0	0	0	0	0	0	0	0	0	0	0	0	0	0	0	0	0	0	0	0	0	0	0	0	0	0	0	0	0
4930534B04Rik	36.9258	50.0763	32.3898	31.8424	42.2039	25.0418	37.8179	65.2868	56.0297	64.7374	52.0914	65.4184	52.4079	67.1503	54.0251	74.6857	35.7229	36.4905	42.7715	77.283	32.3171	29.616	34.6437	36.824	51.1547	54.4239	58.0079	154.746	49.7796	31.6401	54.8644
4930538K18Rik	0	1.06545	0	0	0.555315	0	0.859497	0	1.03759	1.57896	2.69438	0.807634	0	0	1.80084	0.995809	0	0	0	1.98161	0	0	1.19461	2.37574	0.965183	1.6007	1.24748	0.884262	1.05914	0	1.52401
4930539C22Rik	0	0	0	0	0	0	0	0	0	0	0	0	0	0	0	0	0	0	0	0	0	0	0	0	0	0	0	0	0	0	0
4930539E08Rik	3357.78	4530.31	4051.86	5595.02	2285.12	3849.28	2827.75	2837.18	3859.82	4805.57	2756.35	3401.75	3370.31	4355.45	2340.19	3877.68	3776.78	4967.73	4317.67	2207.52	2085.05	1345.25	1631.84	2242.7	1460.32	1976.87	2604.12	3154.16	2247.5	1911.96	2317.26
4930539J05Rik	2.46172	1.06545	1.04483	6.16304	0.555315	4.76987	3.43799	3.73068	3.11276	2.36844	0.898127	3.23054	0.952872	7.46115	1.80084	2.98743	1.23183	1.25829	7.87896	1.98161	2.39386	3.41723	1.19461	3.56362	7.72147	1.6007	1.87122	3.53705	6.35485	3.61601	3.04802
4930539M17Rik	0	0	0	0	0	0	0	0	0	0	0	0	0	0	0	0.995809	0	0	0	0	0	0	0	0	0	0	0	0	0	0	0
4930539N22Rik	0	0	0	0	0	0	0	0	0	0	0	0	0	0	0	0	0	0	0	0	0	0	0	0	0	0	0	0	0	0	0
4930540M03Rik	0	0	0	0	0	0	0	0	0	0	0	0	0	0	0	0	0	0	0	0	0	0	0	0	0	0	0	0	0	0	0
4930542C21Rik	0	0	0	0	0	0	0	0	0	0	0	0	0	0	0	0	0	0	0	0	0	0	0	0	0	0	0	0	0	0	0
4930542D17Rik	0	0	0	0	0	0	0	0	3.11276	0	0	0	0	0	0	0	0	0	0	0	0	0	0	0	2.89555	0	0.623741	7.0741	0	0	0
4930542H20Rik	0	0	0	0	0	0	0	0	0	0	0	0	0	0	0	0	0	0	0	0	0	0	0	0	0	0	0	0	0	0	0
4930542N07Rik	0	0	0	0	0	0	0	0	0	0	0	0	0	0	0	0	0	0	0	0	0	0	0	0	0	0	0	0	0	0	0
4930543E12Rik	0	0	0	0	0	0	0	0	0	0	0	0	0	0	0	0	0	0	0	0	0	0	0	0	0	0	0	0	0	0.904002	0
4930544D05Rik	0	0	0	0	0.555315	0	1.71899	0.932669	1.03759	0.789481	0.898127	0.807634	0.952872	0	2.70126	0.995809	0	0	1.12557	0.990807	0	0	1.19461	1.18787	0	0	0	0	0	1.808	0
4930544G11Rik	0	0	0	0	0	0	0	0	0	0	0	0	0	0	0	0	0	0	0	0	0	0	0	0	0	0	0	0	0	0	0
4930544M13Rik	0	0	0	0	0	0	0	0	0	0	0	0	0	0	0	0	0	0	0	0	0	0	0	0	0	0	0	0	0	0	0
4930544O15Rik	2.46172	3.19636	3.1345	1.02717	9.44035	2.38493	3.43799	5.59601	2.07517	3.9474	0.898127	9.69161	6.6701	4.66322	8.10377	0	3.69548	1.25829	2.25113	4.95404	5.98464	6.83446	7.16767	4.75149	3.86073	4.80211	10.6036	5.30557	1.05914	0	2.28602
4930545E07Rik	0	0	0	0	0	0	0	0	0	0	0	0	0	0	0	0	0	0	0	0	0	0	0	0	0	0	0	0	0	0	0
4930545H06Rik	0	0	0	0	0	0	0	0	0	0	0	0	0	0	0	0	0	0	0	0	0	0	0	0	0	0	0	0	0	0	0
4930545L23Rik	0	0	0	0	0	0	0	0	0	0	0	0	0	0	0	0	0	0	0	0	0	0	0	0	0	0	0	0	0	0	0
4930546C10Rik	0	1.06545	0	0	0	0	0	0	0	0	0	0	0	0	0	0	0	0	1.12557	0	0	0	0	0	0	0	0	0	0	0	0
4930546K05Rik	0	1.06545	0	2.05435	1.66594	2.38493	0.859497	1.86534	0	0	5.38876	0.807634	1.90574	0	0.900419	0	2.46365	1.25829	0	8.91727	29.9232	3.41723	1.19461	1.18787	3.86073	1.6007	0	0	2.11828	1.808	0
4930547C10Rik	0	0	0	0	0	0	0	0	0	0	0	0	0	0	0	0	0	0	0	0	0	0	0	0	0	0	0	0	0	0	0
4930547E08Rik	0	0	0	0	0	0	0	0	0	0	0	0	0	0	0	0	0	0	0	0	0	0	0	0	0	0	0.623741	0	0	0	0
4930547E14Rik	0	0	0	0	0	0	0	0	0	0	0	0	0	0	0	0	0	0	1.12557	0	0	0	0	0	0	0	0	0	0	0	0
4930547N16Rik	23.3863	74.5817	33.4346	27.7337	24.9892	38.1589	39.5369	57.8255	52.9169	51.3162	65.5633	74.3023	71.4654	74.6115	76.5356	81.6563	27.1002	13.8412	33.767	48.5496	22.7416	6.83446	58.5359	28.5089	28.9555	20.8091	69.859	9.72688	18.0054	28.9281	10.6681
4930548G14Rik	0	0	0	0	0	0	0	0	0	0	0	0	0	0	0	0	0	0	0	0	0	0	0	0	0	0	0	0	0	0	0
4930548H24Rik	0	1.06545	0	1.02717	0	2.38493	0.859497	0	0	0	0	0.807634	1.90574	0.932644	0	0.995809	0	2.51658	0	0	0	0	0	1.18787	0	1.6007	1.24748	0	0	0	0
4930548J01Rik	0	0	0	0	0	0	0	0	0	0	0	0	0	0	0	0	0	0	0	0	0	0	0	0	0	0	0	0	0	0	0
4930548K13Rik	0	0	0	0	0	0	0	0	0	0	0	0	0	0	0	0	0	0	0	0	0	0	0	0	0	0	0	0	0	0	0
4930549C01Rik	0	0	0	0	0	0	0	0	0	0	0	0	0	0	0	0	0	0	0	0	0	0	0	0	0	0	0	0	0	0	0
4930549G23Rik	0	0	1.04483	0	0	0	0.859497	0.932669	1.03759	0	0	0	0.952872	0	0	0	0	0	1.12557	0	0	0	0	1.18787	0	0	0.623741	0	0	0	0
4930550C14Rik	1.23086	1.06545	0	3.08152	0.555315	0	1.71899	0	2.07517	2.36844	0.898127	0	3.81149	0	0.900419	0	0	0	0	1.98161	0	0	0	0	2.89555	1.6007	1.24748	0.884262	2.11828	0.904002	2.28602
4930550L24Rik	0	0	0	0	0	0	0	0	0	0	0	0	0.952872	0	0	0	0	0	0	0	0	0	0	0	0	0	0	0	0	0	0
4930552N02Rik	0	0	0	0	0	0	0	0	0	0	0	0	0	0	0	0	0	0	0	0	0	0	0	0	0	0	0	0	0	0	0
4930552P12Rik	9.84687	6.39272	6.26899	19.5163	8.88504	25.0418	5.15698	8.39402	13.4886	5.52636	17.0644	13.7298	22.8689	6.52851	23.4109	11.9497	6.15913	13.8412	10.1301	26.7518	32.3171	33.0332	37.0329	33.2604	8.68665	25.6112	11.8511	20.338	33.8925	26.2161	9.14407
4930553E22Rik	0	0	0	0	0	0	0	0	0	0	0	0	0	0	0	0	0	0	0	0	0	0	0	0	0	0	0	0	0	0	0
4930554C24Rik	0	0	0	0	0	0	0	0	0	0	0	0	0	0	0	0	0	0	0	0	0	0	0	0	0	0	0	0	0	0	0
4930555B11Rik	0	0	0	0	0	0	0	0.932669	0	0	0	0	0	0	0	0	0	0	0	0	0	0	0	0	0	1.6007	0	0	0	0	0
4930555G01Rik	0	0	0	0	0	0	0	0	0	0	0	0	0	0	0	0	0	0	0	0	0	0	0	0	0	0	0	0	0	0	0
4930555I21Rik	0	9.58908	2.08966	2.05435	1.11063	4.76987	3.43799	4.66334	2.07517	3.15792	4.49064	3.23054	7.62297	10.2591	1.80084	8.96228	0	0	2.25113	0.990807	3.59078	1.13908	1.19461	3.56362	0.965183	0	1.24748	6.18983	0	0	0.762005
4930556C24Rik	0	0	0	0	0	0	0	0	0	0	0	0	0	0	0	0	0	0	0	0	0	0	0	0	0	0	0	0	0	0	0
4930556G01Rik	0	0	0	0	0	0	0	0	0	0	0	0	0	0	0	0	0	0	0	0	0	0	0	0	0	0	0	0	0	0	0
4930556J02Rik	0	0	0	0	0	0	0	0	0	0	0	0	0	0	0	0	0	0	0	0	0	0	0	0	0	0	0	0	0	0	0
4930556M19Rik	12.3086	8.52362	11.4931	12.3261	6.10846	10.7322	4.29749	13.0574	4.15035	10.2632	11.6757	9.69161	4.76436	2.79793	2.70126	12.9455	2.46365	5.03317	9.00453	12.8805	9.57542	13.6689	5.97305	11.8787	5.7911	3.20141	4.98993	9.72688	13.7688	0	9.90607
4930556N09Rik	4.92344	0	12.538	0	7.77441	0	2.57849	0	2.07517	0	2.69438	0	0.952872	0.932644	2.70126	0	2.46365	1.25829	0	1.98161	0	4.55631	1.19461	5.93936	1.93037	1.6007	1.24748	0	4.23657	0.904002	3.81003
4930557A04Rik	0	0	0	0	0	0	0	0	0	0	0	0	0	0	0	0	0	0	0	0	0	0	0	0	0	0	0	0	0	0	0
4930557J02Rik	0	0	0	0	0	0	0	0	0	0	0	0	0	0	0	0	0	0	0	0	0	0	0	0	0	0	0	0	0	0	0
4930558C23Rik	0	0	0	0	0	0	0	0	0	0	0	0	0	0	0	0	0	0	0	0	0	0	0	0	0	0	0	0	0	0	0
4930558G05Rik	0	0	0	0	1.11063	0	0	0	0	0	0	0	0	0	0	0	0	0	0	0	0	0	0	0	0	0	0	0	0	0	0
4930558J18Rik	0	1.06545	0	1.02717	1.11063	3.5774	1.71899	1.86534	2.07517	3.15792	0.898127	0.807634	3.81149	0.932644	2.70126	0	0	0	1.12557	0	4.78771	0	1.19461	2.37574	0	1.6007	0.623741	1.76852	0	1.808	0
4930558K02Rik	2.46172	0	3.1345	0	0	0	0.859497	0	0	0	0	0	0	0	0	0	0	1.25829	0	0	0	0	1.19461	2.37574	1.93037	0	0.623741	0.884262	0	0.904002	0.762005
4930562C15Rik	0	0	0	0	0	1.19247	0	0	0	0	0	0	0	0	1.80084	0	0	0	0	0	0	0	0	1.18787	0	0	0	0	0	0	0
4930562F07Rik	0	0	0	0	0	0	0	0	0	0	1.79625	0	0	0	0	0	0	0	0	0	0	0	3.58383	0	0	0	0	0	0	0	0
4930563D23Rik	0	0	0	0	0	0	0	0	0	0	0	0	0	0	0	0	0	0	0	0	0	0	0	0	0	0	0	0	0	0	0
4930563E18Rik	0	0	0	1.02717	1.66594	0	0	0.932669	0	0	0.898127	0	0.952872	0	0	0.995809	0	0	0	0.990807	0	0	0	0	0	0	0	0	0	0.904002	0
4930563E22Rik	3.69258	1.06545	4.17933	7.19022	1.66594	4.76987	7.73548	2.79801	5.18793	4.73688	8.08315	4.03817	4.76436	0.932644	1.80084	1.99162	0	5.03317	1.12557	4.95404	3.59078	6.83446	4.77844	8.3151	4.82592	4.80211	3.74245	7.95836	5.29571	4.52001	4.57203
4930563F08Rik	0	0	0	0	0	0	0	0	0	0	0	0	0	0	0	0	0	0	0	0	0	0	0	0	0	0	0	0	0	0	0
4930563M20Rik	0	0	0	0	0	0	0	0	0	0	0	0	0	0	0	0	0	0	0	0	0	0	0	0	0	0	0	0	0	0	0
4930564B18Rik	0	0	0	0	0	0	0	0	0	0	0	0	0	0	0	0	0	0	0	0	0	0	0	0	0	0	0	0	0	0	0
4930564D02Rik	0	0	0	0	0	0	0	0	0	0	0	0	0	0	0	0	0	0	0	0	0	0	0	0	0	0	0	0	0	0	0
4930564G21Rik	0	0	0	0	0	0	0	0	0	0	0	0	0	0	0	0	0	0	0	0	0	0	0	0	0	0	0	0	0	0	0
4930564K09Rik	0	0	0	0	1.66594	0	0	0	0	1.57896	0	0	0	0	0	0	0	0	0	0	0	0	0	1.18787	0.965183	0	0	0	0	0	0
4930565A17	0	0	0	0	0	0	0	0	0	0	0	0	0	0	0	0	0	0	0	0	0	0	0	0	0	0	0	0	0	0	0
4930565D16Rik	0	0	0	0	0	0	0	0	0	0	0	0	0	0	0	0	0	0	0	0	0	0	0	0	0	0	0	0	0	0	0
4930565N06Rik	0	0	0	0	0	0	0	0	0	0	0	0	0	0	0	0	0	0	0	0	0	0	0	0	0	0	0	0	0	0	0
4930567H12Rik	0	0	0	0	0	0	0	0	0	0	0	0	0	0	0	0	0	0	0	0	0	0	0	0	0	0	0	0	0	0	0
4930567H17Rik	0	0	0	0	0	0	0	0	0	0	0	0	0	0	0	0	0	0	0	0	0	0	0	0	0	0	0	0	0	0	0
4930567J20Rik	0	0	0	0	0	0	0	0	0	0	0	0	0	0	0	0	0	0	0	0	0	0	0	0	0	0	0	0	0	0	0
4930567K20Rik	0	0	0	0	0	0	0	0	0	0	0	0	0	0	0	0	0	0	0	0	0	0	0	0	0	0	0	0	0	0	0
4930568D16Rik	0	0	0	0	0	0	0	0	0	0	0	0	0	0	0	0	0	0	0	0	0	0	0	0	0	0	0	0	0	0	0
4930568E12Rik	0	0	0	0	0.555315	0	0	0	0	0	0	0	0	0	0	0	0	0	0	0	0	0	0	0	0	0	0	0	0	0	0
4930568G15Rik	0	0	0	0	0	0	0	0	0	0	0	0	0	0	0	0	0	0	0	0	0	0	0	0	0	0	0	0	0	0	0
4930568K20Rik	0	0	0	0	0	0	0	0	0	0	0	0	0	0	0	0	0	0	0	0	0	0	0	0	0	0	0	0	0	0	0
4930570G19Rik	0	0	0	0	0	2.38493	0	0.932669	0	2.36844	0	0	0	0	0	0	0	0	0	2.97242	0	2.27815	0	0	1.93037	0	0	0	0	0	0
4930571K23Rik	0	0	0	0	0	0	0	0	0	0	0	0	0	0	0	0	0	0	0	0	0	0	0	0	0	0	0	0	0	0	0
4930572J05Rik	67.6973	26.6363	47.0174	30.8152	77.1888	47.6987	40.3964	22.3841	37.3531	38.6845	29.6382	31.4977	32.3976	33.5752	40.5188	30.8701	38.1866	31.4573	30.3903	142.676	43.0894	103.656	86.012	68.8966	298.242	56.0246	56.7604	54.8242	50.8388	38.8721	67.0565
4930572K03Rik	0	0	0	0	0	0	0	0	0	0	0	0	0	0	0	0	0	0	0	0	0	0	0	0	0	0	0	0	0	0	0
4930572O13Rik	0	0	0	0	0	0	0	0	0	0	0	0	0	0	0	0	0	0	1.12557	0	0	0	0	0	0	0	0	0.884262	0	0	0
4930573O16Rik	0	0	0	0	0	0	0	0	0	0	0	0	0	0	0	0	0	0	0	0	0	0	0	0	0	0	0	0	0	0	0
4930578C19Rik	0	0	2.08966	0	0.555315	0	0	0	0	0	0	0	0	0	0	0	0	0	1.12557	4.95404	0	1.13908	0	3.56362	2.89555	0	0	7.0741	3.17742	0	0.762005
4930578E11Rik	0	0	0	0	0	0	0	0	0	0	0	0	0	0	0	0	0	0	0	0	0	0	0	0	0	0	0	0	0	0	0
4930578I06Rik	0	0	0	0	0	0	0	0	0	0	0	0	0	0	0	0	0	0	0	0	0	0	0	0	0	0	0	0	0	0	0
4930578M01Rik	0	0	1.04483	0	0	0	0	0.932669	1.03759	0.789481	0	0	0	0	0	0.995809	2.46365	0	0	0	0	0	0	1.18787	0	0	0	4.42131	0	0	0
4930578N16Rik	7.38516	3.19636	5.22416	5.13587	6.10846	1.19247	4.29749	3.73068	4.15035	3.15792	5.38876	1.61527	2.85861	1.86529	2.70126	1.99162	6.15913	3.77487	1.12557	3.96323	1.19693	1.13908	9.55689	1.18787	14.4777	0	4.98993	13.2639	2.11828	3.61601	4.57203
4930578N18Rik	0	0	0	0	0	0	0	0	0	0	0	0	0	0	0	0	0	0	0	0	0	0	0	0	0	0	0	0	0	0	0
4930579C15Rik	2.46172	5.32726	6.26899	2.05435	3.33189	4.76987	7.73548	3.73068	1.03759	0.789481	6.28689	1.61527	6.6701	5.59586	3.60167	0.995809	3.69548	1.25829	3.3767	3.96323	3.59078	0	5.97305	1.18787	5.7911	6.40281	6.86115	5.30557	5.29571	2.71201	0
4930579F01Rik	0	0	0	0	0	0	0	0	0	0	0	0	0	0	0	0	0	0	0	0	0	0	0	0	0.965183	0	0	0	0	0	0
4930579G18Rik	0	0	0	0	0	0	0	0	0	0	0	0	0	0	0	0	0	0	0	0	0	0	1.19461	0	0	0	0	0.884262	0	0	0
4930579G22Rik	2.46172	0	4.17933	0	2.77657	3.5774	2.57849	0	1.03759	2.36844	4.49064	0	2.85861	0	1.80084	3.98324	6.15913	0	0	4.95404	9.57542	6.83446	3.58383	7.12723	3.86073	9.60422	2.49496	4.42131	2.11828	3.61601	3.81003
4930579G24Rik	16.0012	27.7018	14.6276	10.2717	18.3254	23.8493	14.6115	15.8554	21.7893	18.1581	24.2494	15.345	35.2562	27.9793	28.8134	35.8491	14.7819	11.3246	21.3858	22.7886	17.9539	13.6689	21.503	20.1938	19.3037	6.40281	18.0885	16.801	25.4194	11.752	19.0501
4930579K19Rik	11.0777	1.06545	8.35865	7.19022	5.55315	3.5774	12.8925	1.86534	6.22552	9.47377	6.28689	5.65344	6.6701	9.32644	16.2075	3.98324	2.46365	8.80804	1.12557	9.90807	4.78771	10.2517	7.16767	10.6908	5.7911	4.80211	8.10863	8.84262	2.11828	8.13602	9.90607
4930581F22Rik	168.628	145.967	138.963	143.804	109.397	150.251	192.527	188.399	150.45	147.633	112.266	75.9176	127.685	92.3317	119.756	76.6773	187.237	182.452	123.812	107.007	292.05	164.027	109.904	146.108	55.9806	244.908	127.243	325.408	145.102	113.904	204.217
4930583H14Rik	1.23086	0	0	0	0.555315	0	0	0	0	0.789481	0.898127	0	0.952872	1.86529	0.900419	0	0	0	0	11.8897	1.19693	5.69539	2.38922	1.18787	11.5822	4.80211	1.24748	8.84262	1.05914	0	0.762005
4930583K01Rik	0	3.19636	1.04483	0	1.11063	0	0	0.932669	1.03759	0	1.79625	0.807634	0	0.932644	0	0.995809	0	0	0	0	0	1.13908	1.19461	0	1.93037	3.20141	0.623741	0.884262	1.05914	0.904002	0.762005
4930583P06Rik	0	0	0	0	0	0	0	0	0	0	0	0	0	0	0	0	0	0	0	0	0	0	0	0	0	0	0	0	0	0	0
4930584F24Rik	0	0	0	0	0	0	0	0	0	0	0	0	0	0	0	0	0	0	0	0	0	0	0	0	0	0	0	0	0	0	0
4930588N13Rik	0	0	0	0	0.555315	0	0	0	0	0	0.898127	0	0	0	0	0	0	0	0	0.990807	0	0	0	0	0	0	0	0	0	0	0
4930590J08Rik	1.23086	0	2.08966	0	1.11063	0	0.859497	1.86534	0	0.789481	3.59251	0.807634	0.952872	0	2.70126	0	0	0	1.12557	0.990807	3.59078	4.55631	0	0	1.93037	1.6007	3.74245	0.884262	2.11828	2.71201	0
4930590L20Rik	0	0	0	0	0	0	0	0	0	0	0	0	0	0	0	0	0	0	0	0	0	0	0	0	0	0	0	0	0	0	0
4930591A17Rik	0	0	0	0	0	0	0	0	0	0	0	0	0	0	0	0	0	0	0	0	0	0	0	0	0	0	0	0	0	0	0
4930592A05Rik	0	0	0	0	0	0	0	0	0	0	0	0	0	0	0	0	0	0	0	0	0	0	0	0	0	0	0	0	0	0.904002	0
4930592I03Rik	0	0	0	0	0	0	0	0	0	0	0	0	0	0	0	0	0	0	0	0	0	0	0	0	0	0	0	0	0	0.904002	0
4930593A02Rik	0	0	0	0	0	0	0	0	0	0	0	1.61527	0	0	0.900419	0	0	0	0	0	2.39386	0	0	0	0	3.20141	0	0	0	0	0
4930593C16Rik	0	0	0	0	0	0	0	0	0	0	0	0	0	0	0	0	0	0	1.12557	0	0	0	0	0	0	0	0	0	0	0	0
4930594C11Rik	22.1555	19.1782	22.9863	33.8967	25.5445	40.5439	25.7849	36.3741	30.09	19.737	37.7214	29.8825	20.9632	22.3834	39.6184	27.8827	19.7092	42.7819	23.6369	29.7242	27.5293	19.3643	17.9192	10.6908	7.72147	14.4063	19.336	14.1482	37.0699	35.2561	15.2401
4930595M18Rik	0	0	0	0	0	0	0	0	0	0	0	0	0	0	0	0	0	0	0	0	0	0	0	0	0	0	0	0	0	0	0
4930596D02Rik	0	0	0	0	0	0	0	0	0	0	0	0	0	0	0	0	0	0	0	0	0	0	0	0	0	0	0	0	0	0	0
4930596M17Rik	0	0	0	0	0	0	0	0	0	0	0	0	0	0	0	0	0	0	0	0	0	0	0	0	0	0	0	0	0	0	0
4930597G03Rik	0	0	0	0	0	0	0	0	0	0	0	0	0	0	0	0	0	0	0	0	0	0	0	0	0	0	0	0	0	0	0
4930598F16Rik	0	0	0	0	0	0	0	0	0	0	0	0	0	0	0	0	0	0	1.12557	0	0	0	0	0	0	0	0	0	0	0	0
4930599N23Rik	11.0777	9.58908	6.26899	10.2717	5.55315	2.38493	9.45447	10.2594	4.15035	15.7896	10.7775	12.9221	9.52872	10.2591	7.20335	4.97905	2.46365	7.54975	5.62783	8.91727	3.59078	7.97354	4.77844	8.3151	6.75628	3.20141	8.10863	9.72688	7.41399	3.61601	8.38206
4931402G19Rik	0	0	0	0	0	0	0	0.932669	0	0	0	0	0	0	0	0	0	0	0	0	0	0	0	0	0	0	0	0	0	0	0
4931403E22Rik	0	0	0	0	0	0	0	0	0	0	0	0	0	0	0	0	0	0	0	0	0	0	1.19461	0	0	0	0	0	0	0	0
4931403G20Rik	0	0	0	0	0	0	0	0	0	0	0	0	0	0	0	0	0	0	0	0	0	0	0	0	0	0	0	0	0	0	0
4931406B18Rik	0	0	0	0	0	0	0	0	0	0	0	0	0	0	0	0	0	0	0	0	0	0	0	0	0	0	0	0.884262	0	0.904002	0
4931406C07Rik	5292.69	3442.48	5366.26	4268.93	7209.65	5509.2	6646.49	6507.23	5018.81	4879.78	4823.84	5881.19	4979.71	7575.86	7462.67	8401.64	8361.63	6974.71	6608.2	5576.26	5090.54	4515.3	5784.31	5033.01	3443.77	8394.09	7216.68	3982.72	9482.49	8276.14	10676.5
4931406H21Rik	18.4629	8.52362	15.6725	11.2989	9.99567	17.887	11.1735	13.99	10.3759	22.1055	19.7588	12.1145	16.1988	16.7876	19.8092	12.9455	18.4774	10.0663	2.25113	4.95404	3.59078	10.2517	9.55689	7.12723	2.89555	6.40281	9.35611	12.3797	12.7097	17.176	3.04802
4931406P16Rik	248.634	363.319	296.732	364.647	377.059	375.627	336.923	350.683	313.351	303.95	340.39	377.973	334.458	360	340.358	319.655	289.479	285.632	343.298	432.983	310.004	391.843	242.506	395.561	592.622	329.745	365.512	433.288	347.398	355.273	348.237
4931407G18Rik	0	0	0	0	0	0	0	0	0	0	0	0	0	0	0	0	0	0	0	0	0	0	0	0	0	0	0	0	0	0	0
4931408A02Rik	6.1543	2.13091	5.22416	3.08152	1.11063	2.38493	1.71899	1.86534	1.03759	0.789481	1.79625	0.807634	2.85861	0.932644	0.900419	0.995809	0	2.51658	3.3767	7.92646	0	6.83446	1.19461	0	31.851	1.6007	1.87122	0	0	0.904002	3.04802
4931408C20Rik	0	0	0	0	0	0	0	0.932669	0	0	0.898127	0	0	0	0	0	0	0	0	0	0	0	0	0	0	0	0	0	0	0	0
4931408D14Rik	16.0012	5.32726	8.35865	7.19022	12.2169	1.19247	0.859497	0.932669	15.5638	10.2632	0.898127	0	2.85861	0	1.80084	0	9.8546	3.77487	1.12557	2.97242	96.9512	26.1988	10.7515	58.2057	128.369	67.2295	4.98993	0	85.7904	6.32801	27.4322
4931409K22Rik	0	0	1.04483	0	0	0	0	0	0	0	0	0	0.952872	0	0	0	0	0	0	0	0	0	0	0	0	0	0	0	0	0	0
4931414P19Rik	134.164	128.92	89.8555	114.016	92.1823	98.9748	82.5117	85.8055	93.3828	97.8956	62.8689	85.6092	89.5699	96.9949	77.436	77.6731	66.5186	57.8814	74.2874	99.0807	110.117	121.881	64.509	149.672	74.3191	76.8337	106.66	93.7318	102.737	83.1682	98.2987
4931417E11Rik	0	0	0	0	0	0	0	0	0	0	0	0	0	0	0	0	0	0	0	0	0	0	0	0	0	0	0	0	0	0	0
4931417G12Rik	0	0	0	0	0	0	0	0	0	0	0	0	0	0	0	0	0	0	0	0	0	0	0	0	0	0	0	0	0	0	0
4931419H13Rik	0	0	0	0	0	0	0	0	0	0	0	0	0	0	0	0	0	0	0	0	0	0	0	0	0.965183	0	0	0	0	0	0
4931420L22Rik	0	0	0	0	0	0	0	0	0	0	0	0	0	0	0	0	0	0	0	0	0	0	0	0	0	0	0	0	0	0	0
4931423N10Rik	0	0	0	0	0	0	0.859497	0.932669	1.03759	0	0.898127	0	1.90574	0	0.900419	0	1.23183	2.51658	0	2.97242	1.19693	1.13908	0	1.18787	3.86073	0	0.623741	1.76852	0	2.71201	0
4931428F04Rik	18.4629	35.1599	21.9415	44.1685	31.0976	40.5439	24.9254	29.8454	26.9772	28.4213	28.7401	26.6519	28.5861	37.3057	24.3113	44.8114	9.8546	17.6161	21.3858	41.6139	41.8925	47.8413	34.6437	54.6421	47.294	33.6148	29.3158	22.9908	22.242	33.4481	16.7641
4931428L18Rik	0	0	0	0	0	0	0	0	0	0	0	0	0	0	0	0	0	0	0	0	0	0	0	0	0	0	0	0	0	0	0
4931429I11Rik	0	0	0	0	0	1.19247	0.859497	1.86534	0	0	0	0	0.952872	1.86529	0	0	0	0	0	0	0	0	0	1.18787	0	3.20141	1.24748	0	0	0	0
4931429L15Rik	0	0	0	0	0	0	0	0	0	0	0.898127	0	0	0	0	0	0	0	0	0	0	0	0	0	0	0	0	0	0	0	0
4931429P17Rik	0	0	0	0	0	0	0	0	0	0	0	0	0	0	0	0	0	0	0	0	0	0	0	0	0	0	0	0	0	0	0
4931430N09Rik	0	0	0	0	0	0	0	0	0	0	0	0	0	0	0	0	0	0	0	0	0	0	0	0	0	0	0	0	0	0	0
4931431B13Rik	0	0	0	0	0	0	0	0	0	0	0	0	0	0	0	0	0	0	0	0	0	0	0	0	0	0	0	0	1.05914	0	0
4931431C16Rik	0	0	0	0	0	0	0	0	0	0	0	0	0	0	0	0	0	0	0	0	0	0	0	0	0	0	0.623741	0	0	0	0
4931431F19Rik	0	0	0	0	0	0	0	0	0	0	0	0	0	0	0	0	0	0	0	0	0	0	0	0	0	0	0	0	0	0	0
4931440F15Rik	1.23086	0	1.04483	0	0.555315	0	0	9.32669	0	9.47377	0.898127	0	0.952872	11.1917	2.70126	13.9413	1.23183	0	6.7534	0.990807	2.39386	0	0	0	0	0	1.24748	4.42131	1.05914	0	0
4931440J10Rik	0	0	0	0	0	0	0	0	1.03759	0	0	0	0	0	0	0	1.23183	0	0	0	0	0	0	0	0	0	0	0	0	0	0
4931440L10Rik	0	0	0	0	0	0	0	0	0	0	0	0	0	0	0	0	0	0	0	0	0	0	0	0	0	0	0	0	0	0	0
4931440P22Rik	8.61601	11.72	0	10.2717	7.77441	5.96234	6.87598	6.52868	8.30069	7.10532	5.38876	5.65344	2.85861	6.52851	2.70126	5.97485	4.9273	5.03317	9.00453	9.90807	13.1662	12.5299	9.55689	8.3151	19.3037	14.4063	4.36619	10.6111	3.17742	6.32801	3.04802
4932411E22Rik	1.23086	0	1.04483	1.02717	1.66594	0	0.859497	0.932669	0	2.36844	0	0	0.952872	1.86529	0.900419	0	0	0	1.12557	1.98161	0	0	2.38922	0	0	0	0.623741	0.884262	0	0	0
4932411G14Rik	0	0	0	0	0	0	0	0.932669	1.03759	0	0	0	0	0	0	0	0	0	0	0.990807	0	0	0	0	0	0	0	0	0	0	0.762005
4932411L15	0	0	0	0	0	0	0	0	0	0	0	0	0	0	0	0	0	0	0	0	0	0	0	0	0	0	0	0	0	0	0
4932411N23Rik	0	0	0	0	0	0	0	0	0	0	0	0	0	0	0	0	0	0	0	0	0	0	0	0	0	0	0	0	0	0	0
4932412D23Rik	0	0	0	0	0	0	0	0	0	0	0	0	0	0	0	0	0	0	0	0	0	0	0	0	0	0	0	0	0	0	0
4932412H11Rik	16.0012	13.8509	12.538	16.4348	9.99567	11.9247	7.73548	7.46135	3.11276	11.0527	9.8794	8.07634	7.62297	13.057	11.7054	5.97485	9.8546	15.0995	6.7534	4.95404	19.1508	7.97354	19.1138	22.5696	5.7911	6.40281	6.86115	5.30557	5.29571	9.04002	14.4781
4932413F04Rik	0	0	0	0	0	0	0	0.932669	0	0	0	0	0.952872	0	0	0	0	0	0	0	0	0	1.19461	0	0	0	0	0.884262	0	0	0
4932414J04Rik	0	0	0	0	0	0	0	0	0	0	0	0	0	0	0	0	0	0	0	0	0	0	0	0	0	0	0	0	0	0	0
4932414N04Rik	4.92344	0	2.08966	1.02717	2.22126	3.5774	0	0	0	0	0	0	0	0	0.900419	0	6.15913	1.25829	0	1.98161	0	2.27815	0	1.18787	0.965183	0	1.24748	0	3.17742	0.904002	3.04802
4932415G12Rik	39.3875	46.8799	55.3761	34.9239	51.6443	51.2761	61.8838	91.4015	65.3679	55.2636	70.9521	62.9955	69.5596	76.4768	51.3239	43.8156	44.3457	30.199	46.1482	102.053	49.0741	70.6228	40.6168	35.6362	109.066	92.8408	62.9978	53.94	52.9571	40.6801	64.7705
4932415M13Rik	0	0	0	0	0	0	0	0	0	0	0	0	0	0	0	0	0	0	0	0	0	0	0	0	0	0	0	0	0	0	0
4932416H05Rik	28.3098	38.3563	36.5691	44.1685	16.6594	40.5439	23.2064	39.1721	25.9397	32.3687	25.1476	29.0748	33.3505	39.171	20.7096	20.912	28.332	22.6492	29.2647	53.5036	32.3171	28.4769	26.2814	48.7028	61.7717	20.8091	24.9496	39.7918	33.8925	44.2961	25.9082
4932416K20Rik	0	0	0	0	0	0	0	0	0	0	0	0	0	0	0	0	0	0	0	0	0	0	1.19461	0	0	0	0	0	0	0	0
4932418E24Rik	0	0	0	3.08152	0.555315	0	1.71899	0	0	0	0	0.807634	0	0	0	0	0	0	0	0.990807	0	0	0	0	0	0	0	0	1.05914	0	0
4932425I24Rik	1.23086	17.0472	5.22416	19.5163	1.66594	3.5774	4.29749	26.1147	7.26311	18.1581	10.7775	8.07634	9.52872	19.5855	9.9046	15.9329	14.7819	13.8412	13.5068	4.95404	11.9693	9.11262	5.97305	9.50298	2.89555	3.20141	9.35611	76.9308	4.23657	1.808	9.90607
4932429P05Rik	0	0	0	0	0	0	0	0	0	0	0	0	0	0	0	0	0	0	0	0	0	0	0	0	0	0	0	0	0	0	0
4932435O22Rik	1.23086	0	0	0	0	0	0	0	0	0	0	0	0	0	0	0	0	0	0	0	0	0	0	0	0	0	0	0	0	0	0.762005
4932438A13Rik	1499.19	1616.29	1865.02	1726.68	1049.54	1435.73	1505.84	1068.84	2329.38	1834.75	2017.19	1853.52	2208.76	1697.41	1833.25	1114.31	2227.14	2579.5	2050.78	1333.63	1342.95	1110.6	1359.47	1401.69	943.949	1855.21	1411.53	1408.63	1710.51	2195.82	1514.1
4932438H23Rik	20.9246	23.44	26.1208	23.625	18.8807	17.887	18.0494	27.9801	31.1276	29.2108	16.1663	22.6138	16.1988	19.5855	16.2075	19.9162	13.5501	18.8744	27.0136	40.6231	25.1355	13.6689	15.5299	26.1332	34.7466	36.8162	21.8309	23.8751	22.242	30.7361	32.0042
4932441B19Rik	0	0	0	0	0	0	0	0	0	0	0	0	0	0	0	0	0	0	0	0	0	0	0	0	0	0	0	0	0	0	0
4932441J04Rik	0	0	0	0	0	0	0	0	1.03759	0	0	0	0	0	0	0	0	0	0	0	0	1.13908	0	0	0	0	0	0	0	0	0
4932443I19Rik	0	0	0	0	0	0	0	0	0	0	0	0	0	0	0	0	0	0	0	0	0	0	0	0	0	0	0	0	0	0	0
4932702P03Rik	0	0	0	0	0.555315	0	0	0	0	0	0	0	0	0	0	0	0	3.77487	0	0	0	1.13908	1.19461	0	0	3.20141	0	0	1.05914	0	0
4933400A11Rik	0	0	0	0	0	0	0	0	0	0	0	0	0	0	0	0	0	0	0	0	0	0	0	0	0	0	0	0	0	0	0
4933400B14Rik	0	0	0	0	0	0	0	0	0	0	0	0	0	0	0	0	0	0	0	0	0	0	0	0	0	0	0	0	0	0	0
4933400C05Rik	0	0	0	0	0.555315	0	0	0	0	0.789481	0	0.807634	0.952872	0	0	0	0	0	0	0	1.19693	0	0	2.37574	0	0	0	0	0	0	0
4933400C23	0	0	0	0	0	0	0	0	0	0	0	0	0	0	0	0	0	0	0	0	0	0	0	0	0	0	0	0	0	0	0
4933400F21Rik	0	0	0	0	0	0	0	0	0	0	0	0	0	0	0	0	0	0	0	0	0	1.13908	0	0	0	0	0	0	0	0	0
4933400L20Rik	0	0	0	0	0	0	0	0	0	0	0	0	0	0	0	0	0	0	0	0	0	0	0	0	0	0	0	0	0	0	0
4933401B06Rik	0	0	0	0	0	0	0	0	0	0	0	0	0	0	0	0	0	0	0	0	0	0	0	0	0	0	0	0	0	0	0
4933401D09Rik	7.38516	1.06545	0	5.13587	1.66594	0	0.859497	0	0	0.789481	0.898127	0.807634	0	0	0	0.995809	2.46365	3.77487	3.3767	0.990807	0	1.13908	0	0	0	3.20141	1.24748	0	4.23657	1.808	4.57203
4933401H06Rik	0	0	0	0	0	0	0	0	0	0	0	0	0	0	0	0	0	0	0	0	0	0	0	0	0	0	0	0	0	0	0
4933401P06Rik	0	0	0	0	0	0	0	0	0	0	0	0	0	0	0	0	0	0	0	0	0	0	0	0	0	0	0	0	0	0	0
4933402C06Rik	0	0	0	0	0	0	0	0	0	0	0	0	0	0	0	0	0	0	0	0	0	0	0	0	0	0	0	0	0	0	0
4933402D24Rik	0	0	0	0	0	0	0	0	0	0	0	0	0	0	0	0	0	0	0	0	0	0	0	0	0	0	0	0	0	0	0
4933402E13Rik	0	0	0	0	0.555315	0	0	0	0	0	0	0	0	0	0	0.995809	0	0	0	0	0	0	1.19461	0	0	0	0	0	0	0	0
4933402J07Rik	0	0	0	0	0	0	0	0	0	0	0	0	0	0	0	0	0	0	0	0	0	0	0	0	0	0	0	0	0	0	0
4933402J10Rik	0	0	0	0	0	0	0	0	0	0	0	0	0	0	0	0	0	0	0	0	0	0	0	0	0	0	0	0	0	0	0
4933402J15Rik	0	0	0	0	0	0	0	0	0	0	0	0	0	0	0	0	0	0	0	0	0	0	0	0	0	0	0	0	0	0	0
4933402N03Rik	0	0	0	0	0	0	0	0	0	0	0	0	0	0	0	0	0	0	0	0	0	0	1.19461	0	0	0	0	0	0	0	0
4933402N22Rik	0	0	0	0	0	0	0	0	0	0	0	0	0	0	0	0	0	0	0	0	0	0	0	1.18787	0	0	0	0	0	0	0.762005
4933402P03Rik	0	0	0	0	0	0	0	0	0	0	0	0	0	0	0	0	0	0	0	0	0	0	0	0	0	0	0	0	0	0	0
4933403F05Rik	562.503	540.185	603.913	524.886	590.855	628.43	686.738	709.761	612.176	465.793	599.949	602.495	666.057	544.664	552.857	566.615	661.49	580.072	639.321	539.99	1102.37	244.902	428.865	368.24	474.87	457.801	645.572	420.024	548.635	836.202	393.195
4933403G14Rik	29.5406	40.4872	36.5691	16.4348	36.6508	23.8493	28.3634	54.0948	24.9021	46.5793	21.5551	26.6519	26.6804	27.9793	18.0084	46.803	13.5501	18.8744	20.2602	36.6599	7.18157	29.616	28.6707	19.006	18.3385	32.0141	15.5935	31.8334	23.3011	26.2161	12.1921
4933403O03Rik	0	0	0	0	0	0	0	0	0	0	0	0	0	0	0	0	0	0	0	0	0	0	0	0	0	0	0	0	0	0	0
4933403O08Rik	0	0	0	0	0	0	0	0	0	0	0	0	0	0	0	0	0	0	0	0	0	0	0	0	0	0	0	0	0	0	0
4933404G15Rik	0	0	0	0	0	0	0	0	0	0	0	0	0	0	0	0	0	0	0	0	0	0	0	0	0	0	0	0	0	0	0
4933404K08Rik	0	0	0	0	0	0	0	0	0	0	0	0	0	0	0	0	0	0	0	0	0	0	0	0	0	0	0	0	0	0	0
4933404M02Rik	18.4629	5.32726	27.1656	6.16304	13.8829	9.53974	16.3304	6.52868	18.6766	5.52636	11.6757	4.03817	4.76436	4.66322	8.10377	4.97905	29.5638	13.8412	6.7534	5.94484	13.1662	28.4769	33.4491	17.8181	22.1992	9.60422	16.841	14.1482	22.242	12.656	26.6702
4933404O12Rik	973.61	166.211	352.108	127.37	781.883	203.912	243.238	130.574	324.765	110.527	423.018	133.26	162.941	86.7359	298.939	180.241	698.445	450.468	199.225	327.957	219.038	541.062	317.767	276.774	123.543	534.635	487.142	99.9216	469.2	489.065	699.521
4933405D12Rik	3.69258	0	3.1345	0	0	0	0.859497	1.86534	0	0	2.69438	2.4229	1.90574	0	1.80084	0.995809	0	1.25829	2.25113	0.990807	0	0	2.38922	1.18787	0.965183	0	0.623741	0	2.11828	0	3.81003
4933405E24Rik	0	0	0	0	0	0	0	0	0	0	0	0	0	0	0	0	0	0	0	0	0	0	0	0	0	0	0	0.884262	0	0	0
4933405L10Rik	0	1.06545	0	0	0	0	0.859497	0	0	0	0	0	0	0	0	0	0	0	0	0	0	0	0	0	0	0	0	0	1.05914	0	0
4933405O20Rik	0	0	0	0	0	0	0	0	0	0	0	0	0	0	0	0	0	0	0	0	0	0	0	0	0	0	0	0	0	0	0
4933406C10Rik	4.92344	23.44	12.538	16.4348	4.44252	11.9247	12.033	21.4514	7.26311	10.2632	22.4532	16.9603	21.916	11.1917	15.3071	20.912	3.69548	3.77487	5.62783	14.8621	3.59078	11.3908	8.36228	4.75149	23.1644	6.40281	6.86115	18.5695	4.23657	1.808	3.04802
4933406D12Rik	0	0	0	0	0	0	0	0	0	0	0	0	0	0	0	0	0	0	0	0	0	0	0	0	0	0	0	0	0	0	0
4933406F09Rik	0	0	0	0	0	0	0	0	0	0	0	0	0	0	0	0	0	0	0	0	0	0	0	0	0	0	0	0	0	0	0
4933406G16Rik	0	0	0	0	0	0	0	0	0	0	0	0.807634	0	0	0	0	0	0	0	0	0	0	0	0	0	1.6007	0	0	0	0	0
4933406I18Rik	0	0	2.08966	0	2.77657	1.19247	0.859497	0.932669	0	1.57896	0.898127	0.807634	3.81149	1.86529	1.80084	0	0	0	2.25113	0	1.19693	0	1.19461	0	0.965183	0	0	0.884262	0	1.808	0.762005
4933406J08Rik	0	0	0	0	0	0	0	0.932669	0	0.789481	0	0	0	0.932644	0	0	0	0	0	0	0	0	0	0	0	0	0	0	0	0	0
4933406J10Rik	0	0	0	0	0	0	0	0	0	0	0	0	0	0	0	0	0	0	0	0	0	0	0	0	0	0	0	0	0	0	0
4933406K04Rik	0	0	0	0	0	0	0	0	0	0	0	0	0	0	0	0	0	0	0	0	0	0	0	0	0	0	0	0	0	0	0
4933406M09Rik	0	0	0	0	0	0	0	0	0	0.789481	0	0	0	0	0	0	0	0	0	0	0	0	0	0	0	0	0	0	0	0	0
4933407C03Rik	2556.49	3203.82	2595.36	3420.49	2594.43	3565.48	2532.94	3696.17	2569.06	3623.72	2834.49	3140.89	2716.64	3656.9	2565.29	3868.72	3079.56	3801.3	4148.84	3051.69	2435.75	2508.25	2942.33	2094.22	2432.26	2397.85	3512.29	3538.82	2794.01	3217.34	2717.31
4933407E24Rik	0	0	0	0	0	0	0	0	0	0	0	0	0	0	0	0	0	0	0	0	0	0	0	0	0	0	0	0	0	0	0
4933407G14Rik	0	0	0	0	0.555315	0	0	0	0	0	0	0.807634	0	0	0	0	0	0	0	1.98161	0	0	4.77844	0	0	0	0	0	3.17742	0	1.52401
4933407H18Rik	220.324	247.185	370.915	215.707	305.978	299.309	339.501	303.117	398.433	284.213	317.039	271.365	324.929	280.726	311.545	196.174	245.133	343.514	301.652	389.387	344.715	439.684	236.533	285.089	359.048	428.988	331.83	512.872	407.769	397.761	370.335
4933407I05Rik	0	0	0	0	0	0	0	0	0	0	0	0	0	0	0	0	0	0	0	0	0	0	0	0	0	0	0	0	0	0	0
4933407K13Rik	41.8492	52.2072	38.6588	54.4402	40.538	52.4685	56.7268	68.0848	60.18	66.3164	63.7671	63.8031	65.7481	52.228	44.1205	58.7527	33.2593	57.8814	60.7806	49.5404	22.7416	48.9803	34.6437	58.2057	36.677	76.8337	54.2655	93.7318	55.0753	48.8161	54.8644
4933407L21Rik	2.46172	0	4.17933	2.05435	2.77657	1.19247	1.71899	0	0	1.57896	0.898127	0.807634	2.85861	0	0.900419	0.995809	1.23183	0	1.12557	3.96323	4.78771	0	1.19461	3.56362	0.965183	3.20141	0	0.884262	2.11828	0.904002	1.52401
4933407P14Rik	0	0	0	0	0	0	0	0	0	0	0	0	0	0	0	0	0	0	0	0	0	0	0	0	0	0	0	0	0	0	0
4933408B17Rik	18.4629	8.52362	10.4483	10.2717	3.8872	5.96234	11.1735	13.99	8.30069	3.15792	13.4719	8.07634	11.4345	10.2591	15.3071	12.9455	16.0137	13.8412	7.87896	10.8989	13.1662	9.11262	14.3353	13.0666	16.4081	22.4098	5.61367	4.42131	20.1237	9.94402	13.7161
4933408J17Rik	1.23086	0	0	2.05435	0	0	0	0.932669	0	0	0	0	0.952872	0	0.900419	0.995809	0	0	0	0.990807	0	0	0	0	0	0	0.623741	0	0	0	0.762005
4933408N05Rik	0	0	0	0	0	0	0	0	0	0	0	0	0	0	0	0	0	0	1.12557	0	0	0	0	0	0	0	0	0	0	0	0
4933409G03Rik	0	0	0	0	0	0	0	0	0	0	0	0	0	0	0	0	0	0	0	0	0	0	0	0	0	0	0	0	0	0	0
4933409K07Rik	0	0	0	0	0	0	0	0	0	0	0	0	0	0	0	0	0	0	0	0	0	0	0	0	0	0	0	0	0	0	0
4933411E08Rik	0	0	0	0	0	0	0	0	0	0	0	0	0	0	0	0	0	0	0	0	0	0	0	0	0	0	0	0	0	0	0
4933411G06Rik	0	0	0	0	0	0	0	0	0	0	0	0	0	0	0	0	0	0	0	0	0	0	0	0	0	0	0	0	0	0	0
4933411G11Rik	0	0	0	0	0	0	0	0	0	0	0	0	0	0	0	0	0	0	0	0	0	0	0	0	0	0	0	0	0	0	0
4933411K16Rik	0	2.13091	2.08966	0	5.55315	2.38493	5.15698	5.59601	9.33828	0	1.79625	2.4229	0.952872	0	0	0.995809	4.9273	0	1.12557	4.95404	0	13.6689	3.58383	0	1.93037	3.20141	0.623741	0	4.23657	2.71201	0.762005
4933411K20Rik	258.48	275.952	272.701	256.793	259.887	280.23	337.782	300.319	328.915	201.318	283.808	255.212	283.003	279.793	291.736	277.831	303.029	300.732	296.024	284.362	304.02	320.081	265.204	204.314	236.47	286.526	305.633	333.367	349.517	365.217	265.94
4933412E12Rik	24.6172	24.5054	18.807	25.6793	14.4382	14.3096	21.4874	10.2594	37.3531	38.6845	23.3513	32.3054	43.8321	53.1607	40.5188	28.8785	32.0275	23.9075	31.5158	23.7794	16.757	13.6689	39.4222	21.3817	15.4429	28.8127	39.2957	46.8659	21.1828	33.4481	27.4322
4933412E24Rik	0	0	0	0	0	0	0	0	0	0	0	0	0	0	0	0	0	0	0	0	0	0	0	0	0	0	0	0	0	0	0
4933412O06Rik	0	0	0	0	0	0	0	0	0	0	0	0	0	0	0	0	0	0	0	0	0	0	0	0	0	0	0	0	0	0	0
4933413G19Rik	0	0	0	1.02717	0.555315	0	0.859497	0	1.03759	0	0.898127	0	0	0.932644	0	0.995809	0	0	0	0	0	0	0	0	0	0	0.623741	0	0	1.808	0
4933413J09Rik	1.23086	0	0	0	0.555315	0	0.859497	0	0	0	0	0	0	0	0	0	0	0	0	0	0	1.13908	1.19461	0	0.965183	1.6007	0	0	2.11828	0	0
4933413L06Rik	0	0	0	0	0	0	0	0	0	0	0	0	0	0	0	0	0	0	0	0	0	0	0	0	0	0	0	0	0	0	0
4933415F23Rik	0	0	0	0	0	0	0	0	0	0	0	0	0	0	0	0	0	0	0	0	0	0	0	0	0	0	0	0	0	0	0
4933416C03Rik	0	0	0	0	0	0	0	0	0	0	0	1.61527	0	0	0	0	0	0	0	0	0	0	0	0	0	0	0	0.884262	0	0	0
4933416E03Rik	0	0	0	0	0	0	0	0	0	0	0	0	0	0	0	0	0	0	0	0	0	0	0	0	0	0	0	0	0	0	0
4933416I08Rik	0	0	0	0	0	0	0	0	0	0	0	0	0	0.932644	0	0	0	0	0	0	0	0	0	0	0.965183	0	0	0	0	0	0
4933416M06Rik	0	0	0	0	0	0	0	0	0	0	0	0	0	0	0	0	0	0	0	0	0	0	0	0	0	0	0	0	0	0	0
4933416M07Rik	0	0	0	0	0	0	0	0	0	0	0	0	0	0	0	0	0	0	0	0	0	0	0	0	0	0	0	0	0	0	0
4933417A18Rik	0	0	0	0	0	0	0	0	0	0	0.898127	0	0	0	0	0	2.46365	0	0	0.990807	0	0	0	0	0	0	0	0	0	0	0.762005
4933417D19Rik	0	3.19636	4.17933	1.02717	1.11063	3.5774	1.71899	0.932669	1.03759	0.789481	0.898127	0.807634	0	0	0	0	0	0	2.25113	0	3.59078	0	1.19461	0	0.965183	0	0.623741	0.884262	0	0	0.762005
4933417E11Rik	0	0	0	0	0	0	0	0	0	0	0	0	0	0	0	0	0	0	0	0	0	0	0	0	0	0	0	0	0	0.904002	0
4933417G07Rik	0	0	0	0	0	0	0	0	0	0	0	0	0	0	0	0	0	0	0	0	0	0	0	0	0	0	0	0	0	0	0
4933417O13Rik	0	0	0	0	0.555315	1.19247	0	0	0	0	0	0	0	0.932644	0	0	0	0	0	0	0	0	0	0	0	0	0	0	0	0	0
4933421E11Rik	307.715	242.923	315.539	208.516	187.696	261.15	299.105	350.683	400.508	351.319	334.103	317.4	389.724	329.223	383.578	361.479	360.925	421.528	384.944	327.957	253.749	300.716	315.377	184.12	355.187	380.967	341.186	401.455	414.124	444.769	479.301
4933421I07Rik	0	0	0	0	0	0	0	0	0	0	0	0	0	0	0	0	0	0	0	0	0	0	0	0	0	0	0	0	0	0	0
4933421O10Rik	96.007	87.3671	83.5865	122.234	112.174	87.0501	91.1067	77.4115	132.811	83.6849	90.7109	92.0703	98.1458	89.5338	90.0419	66.7192	125.646	134.637	91.1708	107.998	106.527	175.418	125.434	125.914	79.145	96.0422	85.4525	122.028	114.387	133.792	127.255
4933422A05Rik	0	0	1.04483	4.1087	0	3.5774	0.859497	3.73068	2.07517	1.57896	0	1.61527	0	1.86529	0.900419	1.99162	0	0	0	0	1.19693	1.13908	1.19461	1.18787	0.965183	0	0	0.884262	0	0	0
4933422H20Rik	45.5418	12.7854	39.7036	15.4076	48.8677	23.8493	28.3634	11.192	31.1276	7.89481	17.0644	4.8458	18.1046	8.39379	22.5105	8.96228	40.6502	37.7487	11.2557	45.5771	52.6648	58.093	31.0599	62.9572	27.0251	25.6112	26.8209	8.84262	15.8871	18.984	29.7182
4933424B01Rik	258.48	353.73	376.139	362.592	293.206	349.393	404.823	329.232	319.577	278.687	355.658	348.898	390.677	338.55	397.085	375.42	311.652	317.089	315.158	318.049	326.761	268.822	293.874	287.465	296.311	347.353	319.355	318.334	317.742	324.537	294.896
4933424G05Rik	0	0	0	0	0	0	0	0	0	0	0	0	0	0	0	0	0	0	0	0	0	0	1.19461	0	0	0	0	0	0	0	0
4933424G06Rik	0	2.13091	1.04483	0	1.11063	0	0.859497	0	4.15035	0.789481	0	0	0	0	0.900419	0	0	0	2.25113	0	0	1.13908	0	0	0	0	1.24748	0.884262	3.17742	0.904002	0
4933425H06Rik	0	0	0	0	0	0	0	0	0	0	0	0	0	0	0	0.995809	0	0	0	0	0	0	0	0	0	0	0	0	0	0	0
4933425L06Rik	0	0	0	0	0	0	0	0	0	0	0	0	0	0	0	0	0	0	0	0	0	0	0	0	0	0	0	0	0	0	0
4933425O20Rik	0	0	0	0	0	0	0	0	0	0	0	0	0	0	0.900419	0	0	0	0	0	0	0	0	0	0	0	0	0	0	0	0
4933426D04Rik	0	0	1.04483	0	0	0	0	0	1.03759	0	0.898127	0	0	0.932644	0	0	0	0	0	0	0	0	0	0	0	0	0	0	0	0.904002	0
4933426M11Rik	2571.26	1890.11	2482.52	1940.33	2629.97	2362.28	1900.35	1437.24	2463.23	1594.75	1939.96	1642.73	1962.92	1722.59	2134.89	1922.91	2859.07	2805.99	1982.12	1987.56	2004.85	2802.13	1636.62	2518.29	1651.43	2090.52	1849.39	1637.65	3245.21	2527.59	2496.33
4933427D06Rik	0	0	0	0	0	0	0	0	0	0	0	0	0	0	0	0.995809	0	0	0	0	0	0	0	0	0.965183	0	0	0	0	0	0
4933427D14Rik	214.169	262.101	169.263	243.44	187.696	207.489	236.362	244.359	213.743	221.844	237.106	233.406	234.406	221.037	249.416	167.296	262.379	285.632	248.75	180.327	226.219	218.703	164.856	167.49	151.534	217.696	193.983	266.163	227.715	247.697	211.838
4933427E11Rik	4.92344	0	3.1345	3.08152	2.22126	2.38493	1.71899	0	1.03759	0	0	0	2.85861	0	0	0	0	1.25829	0	6.93565	3.59078	4.55631	2.38922	0	11.5822	0	0.623741	0	1.05914	0	4.57203
4933427E13Rik	0	0	0	0	0	0	0	0	0	0	0	0	0	0	0	0	0	0	0	0	0	0	0	0	0	0	0	0	0	0	0
4933427G17Rik	11.0777	10.6545	13.5828	10.2717	10.551	5.96234	5.15698	5.59601	15.5638	5.52636	10.7775	5.65344	8.57584	4.66322	2.70126	2.98743	8.62278	17.6161	5.62783	23.7794	17.9539	19.3643	10.7515	14.2545	6.75628	9.60422	6.86115	2.65279	29.656	7.23202	21.3362
4933427I22Rik	0	0	0	0	0	0	0	0	0	0	0	0	0	0	0	0	0	0	0	0	0	0	0	0	0	0	0	0	0	0	0
4933428C19Rik	0	0	0	0	0	0	0	0	0	0	0	0	0	0	0	0	0	0	0	0	0	0	0	0	0	0	0	0	0	0	0
4933429K18Rik	0	0	0	0	0	0	0	0	0	0	0	0	0	0	0	0	0	0	1.12557	0	0	0	0	0	0	0	0	0	0	0	0
4933429O19Rik	0	0	0	0	0	0	0	0	0	0.789481	0	0	0	0	0	0	0	0	0	0	0	0	0	0	0	0	0	0	0	0	0
4933430H15Rik	0	2.13091	0	0	4.99783	1.19247	0	0	1.03759	0	0	0	0	0	1.80084	0	1.23183	0	2.25113	1.98161	0	4.55631	1.19461	1.18787	5.7911	4.80211	1.24748	6.18983	0	2.71201	0
4933430H16Rik	0	0	0	0	0	0	0	0	0	0	0	0	0	0	0	0	0	0	0	0	0	0	0	0	0	0	0	0	0	0	0
4933430I17Rik	1.23086	5.32726	1.04483	6.16304	1.66594	0	7.73548	3.73068	7.26311	1.57896	8.08315	3.23054	10.4816	4.66322	8.10377	5.97485	3.69548	3.77487	2.25113	5.94484	2.39386	9.11262	2.38922	4.75149	6.75628	8.00351	3.74245	1.76852	8.47313	2.71201	5.33404
4933430M04Rik	2.46172	1.06545	2.08966	5.13587	0	2.38493	0	0	4.15035	0	2.69438	0.807634	3.81149	2.79793	5.40251	0.995809	1.23183	3.77487	3.3767	1.98161	3.59078	1.13908	1.19461	4.75149	0.965183	3.20141	2.49496	2.65279	3.17742	8.13602	0.762005
4933430N04Rik	0	0	0	0	0	0	0	0	0	0	0	0.807634	0	0	0	0	0	0	0	0	0	0	0	0	0	0	0	0	0	0	0
4933431E20Rik	88.6219	99.0871	100.304	85.2554	87.7397	100.167	103.999	89.5362	71.5935	82.8955	96.0996	79.9558	140.072	68.083	60.328	84.6438	76.3732	65.4312	58.5294	130.787	78.9973	60.3711	60.9252	102.157	135.126	64.0281	97.9273	109.648	72.0216	51.5281	76.9626
4933431G14Rik	0	0	0	0	0	0	0	0	0	0	0	0	0	0	0	0	0	0	0	0	0	0	0	0	0	0	0	0	0	0	0
4933432B09Rik	9.84687	15.9818	15.6725	6.16304	10.551	13.1171	8.59497	11.192	8.30069	11.8422	6.28689	2.4229	9.52872	2.79793	9.00419	7.96647	3.69548	6.29146	9.00453	15.8529	4.78771	33.0332	17.9192	9.50298	7.72147	20.8091	9.35611	14.1482	16.9463	4.52001	15.2401
4933432G23Rik	0	0	0	0	0	0	0	0	0	0	0	0	0	0	0	0	0	0	0	0	0	0	0	0	0	0	0	0	0	0	0
4933432I03Rik	0	0	0	1.02717	2.22126	0	0	0	0	0	0.898127	0	1.90574	0	0	0	0	0	0	0.990807	0	1.13908	0	0	0.965183	1.6007	0.623741	0	0	0	2.28602
4933432I09Rik	0	0	1.04483	1.02717	1.66594	0	0	0	0	0	0	0.807634	0	0	0	1.99162	0	0	0	0	0	0	0	0	2.89555	0	0.623741	0	0	1.808	0
4933433C11Rik	0	0	0	1.02717	0	0	0	0	0	0	0	0	0	0	0	0	0	0	0	0	0	1.13908	0	0	0	4.80211	0	0	0	0	0.762005
4933433F19Rik	0	0	0	0	0	0	0	0	0	0	0	0	0	0	0	0	0	0	0	0.990807	0	0	0	0	0	0	0	0	0	0	0
4933433G15Rik	2.46172	2.13091	4.17933	3.08152	6.10846	4.76987	2.57849	1.86534	2.07517	7.10532	2.69438	4.8458	1.90574	1.86529	2.70126	7.96647	7.39095	2.51658	6.7534	1.98161	4.78771	12.5299	3.58383	1.18787	11.5822	12.8056	3.74245	5.30557	2.11828	6.32801	2.28602
4933433G19Rik	3.69258	2.13091	2.08966	0	0.555315	3.5774	0.859497	0.932669	2.07517	0	0.898127	0	0	0	2.70126	1.99162	0	0	0	0	3.59078	0	0	1.18787	0	0	1.24748	0.884262	1.05914	0	0.762005
4933433H22Rik	1.23086	1.06545	0	0	1.66594	0	0.859497	0	5.18793	0	0.898127	1.61527	0	0	3.60167	0	1.23183	0	1.12557	0.990807	0	0	0	0	0	0	0	0.884262	1.05914	0.904002	0
4933433P14Rik	1265.32	878.999	914.228	722.103	673.042	871.693	817.382	763.856	845.633	832.902	855.017	801.173	766.109	747.98	913.024	859.383	1287.26	1464.65	907.206	980.899	1246	743.818	664.204	513.161	618.682	758.733	715.431	711.831	893.915	941.066	928.123
4933434E20Rik	676.973	603.046	666.603	563.918	523.107	598.618	550.078	521.362	666.131	603.953	586.477	605.726	645.094	636.996	575.367	564.624	646.708	690.802	579.666	435.955	667.886	545.618	556.689	513.161	419.855	672.295	519.576	650.817	589.942	658.114	524.26
4933434I20Rik	0	0	0	0	0	0	0	0	0	0	0	0	0	0	0	0	0	0	0	0	0	0	0	0	0	0	0	0	0	0	0
4933436C20Rik	0	4.26181	0	2.05435	1.11063	1.19247	0.859497	0	4.15035	2.36844	0.898127	0	1.90574	0.932644	0.900419	4.97905	1.23183	2.51658	7.87896	8.91727	0	1.13908	1.19461	7.12723	6.75628	1.6007	1.87122	2.65279	1.05914	4.52001	7.62005
4933436E23Rik	1.23086	0	0	0	0	0	0	0	0	0	0	0	0	0	0	0	0	0	0	0	0	0	0	0	0	0	0	0	0	0	0
4933436H12Rik	1.23086	0	0	0	0	0	0.859497	0	0	0	0	0	0	0	0	0	0	0	0	0	0	0	2.38922	0	0	0	0	0	0	0	0
4933436I01Rik	0	0	0	0	0	0	0	0	0	0	0	0	0	0	0	0	0	0	0	0	0	0	0	0	0	0	0	0	0	0	0
4933437F05Rik	1.23086	2.13091	7.31382	7.19022	7.21909	7.1548	4.29749	6.52868	6.22552	7.10532	5.38876	4.03817	6.6701	0.932644	9.9046	6.97066	11.0864	3.77487	12.3812	0.990807	8.3785	13.6689	7.16767	8.3151	0	19.2084	5.61367	5.30557	12.7097	7.23202	10.6681
4933438B17Rik	0	0	0	0	0	0	0	0	0	0	0	0	0	0	0	0	0	0	0	0	0	0	0	0	0	0	0	0	0	0	0
4933438K21Rik	0	0	0	0	0	0	0	0	0	0	0	0	0	0	0	0	0	0	0	0	0	0	0	0	0	0	0	0	0	0	0
4933439C10Rik	114.47	105.48	109.707	118.125	113.284	88.2426	97.1232	83.9402	64.3304	91.5797	118.553	114.684	102.91	67.1503	84.6393	80.6605	83.7641	60.398	78.7896	142.676	99.345	89.9871	78.8443	118.787	220.062	78.4344	76.7201	112.301	73.0808	65.9922	80.0106
4933439F18Rik	571.119	614.766	603.913	598.842	493.12	615.313	483.037	570.793	504.267	456.32	476.008	453.083	478.341	419.69	470.018	548.691	571.567	585.106	529.016	581.604	526.648	438.545	455.147	471.585	455.566	433.791	533.922	380.233	459.667	536.977	453.393
4933439K11Rik	1.23086	7.45817	1.04483	4.1087	6.66378	8.34727	9.45447	6.52868	6.22552	11.8422	8.08315	9.69161	2.85861	8.39379	5.40251	7.96647	1.23183	1.25829	5.62783	4.95404	0	4.55631	1.19461	4.75149	0.965183	4.80211	2.49496	7.95836	5.29571	8.13602	1.52401
4933440J02Rik	0	0	1.04483	0	0	0	0	0	0	0	0	0	0.952872	0	0.900419	0	0	0	0	0	0	0	0	0	0	0	0	0	0	0	0
4933440M02Rik	1.23086	0	0	0	0	1.19247	0.859497	0	0	0.789481	0	0	0	0	0.900419	0	0	0	0	0.990807	0	2.27815	0	1.18787	0	0	0.623741	0	0	0	0
5031410I06Rik	0	0	0	0	0	0	0	0	0	0	0	0	0	0	0	0	0	0	0	0	0	0	0	0	0	0	0	0	0	0	0
5031414D18Rik	16.0012	2.13091	15.6725	8.21739	30.5423	4.76987	6.87598	17.7207	12.451	13.4212	25.1476	4.8458	9.52872	14.9223	45.0209	11.9497	7.39095	7.54975	41.6459	23.7794	5.98464	20.5034	8.36228	21.3817	21.234	17.6077	9.97985	30.9492	26.4785	13.56	9.90607
5031425E22Rik	215.4	178.996	155.68	181.81	196.026	174.1	174.478	143.631	168.089	181.581	153.58	150.22	178.187	206.114	141.366	156.342	182.31	150.995	132.817	245.72	179.539	267.683	194.722	211.441	181.454	132.858	119.758	195.422	175.817	154.584	173.737
5031425F14Rik	11.0777	3.19636	7.31382	2.05435	18.8807	8.34727	7.73548	1.86534	9.33828	4.73688	1.79625	3.23054	9.52872	3.73057	12.6059	1.99162	11.0864	6.29146	5.62783	3.96323	4.78771	15.9471	5.97305	22.5696	1.93037	6.40281	7.48489	7.95836	11.6506	13.56	14.4781
5031426D15Rik	1.23086	0	7.31382	1.02717	1.11063	0	1.71899	0	0	1.57896	0.898127	0.807634	0	0	0	3.98324	1.23183	1.25829	2.25113	3.96323	3.59078	3.41723	11.9461	1.18787	2.89555	1.6007	1.87122	3.53705	1.05914	0.904002	2.28602
5031434C07Rik	0	0	0	0	0	0	0	0	0	0	0	0	0	0	0	0	1.23183	0	0	0	0	0	0	0	0	0	0	0	0	0	1.52401
5031434O11Rik	14.7703	8.52362	19.8518	12.3261	18.8807	10.7322	13.752	10.2594	9.33828	15.0001	8.98127	16.1527	7.62297	12.1244	9.00419	7.96647	17.2456	17.6161	15.7579	18.8253	22.7416	15.9471	20.3084	17.8181	22.1992	12.8056	9.35611	21.2223	12.7097	10.848	19.0501
5031439G07Rik	636.354	550.839	526.595	577.272	945.701	679.706	566.409	768.519	515.68	604.742	520.016	613.802	425.934	703.213	428.599	739.886	332.593	338.48	467.11	574.668	605.646	842.917	447.979	797.062	503.826	587.458	498.369	1031.05	719.157	342.617	489.208
5033403H07Rik	1.23086	12.7854	9.40349	14.3804	2.22126	9.53974	10.314	4.66334	38.3907	2.36844	19.7588	7.26871	34.3034	1.86529	7.20335	6.97066	18.4774	30.199	6.7534	16.8437	0	0	5.97305	0	0	0	0.623741	0	0	10.848	0.762005
5033404E19Rik	0	0	0	0	0	0	0	0	0	0	0	0	0	0	0	0	0	0	0	0	0	0	0	0	0	0	0	0	0	0	0
5033406O09Rik	269.558	139.574	211.056	130.451	237.119	157.406	161.585	133.372	162.901	146.054	133.821	109.838	118.156	153.886	121.556	172.275	197.092	154.77	126.063	159.52	404.562	236.928	205.473	238.762	92.6576	262.515	157.806	100.806	239.366	190.744	375.669
5033411D12Rik	40.6184	31.9636	34.4794	47.25	41.6486	20.2719	33.5204	31.7107	69.5183	28.4213	31.4345	29.8825	28.5861	28.912	40.5188	37.8407	61.5913	46.5568	56.2783	53.5036	62.2403	33.0332	59.7305	30.8847	37.6421	25.6112	28.0683	30.0649	49.7796	37.0641	41.1483
5033414D02Rik	1569.35	1212.49	1353.06	1112.43	1019	1175.77	1053.74	1101.48	1187	1544.22	1288.81	1372.17	1170.13	1399.9	1352.43	1292.56	1786.15	2074.92	1692.85	782.738	1341.76	962.52	1024.98	920.601	630.265	974.828	715.431	636.669	854.727	925.698	1325.13
5133401N09Rik	930.53	557.232	781.534	611.168	618.621	585.501	491.632	441.152	657.83	553.426	543.367	601.687	588.875	578.239	532.147	500.892	879.523	938.685	629.191	455.771	744.489	542.201	671.371	722.226	372.561	702.709	417.283	477.501	596.297	579.465	800.106
5330411J11Rik	0	0	0	0	0	0	0.859497	0	0	0	0	0	0	0	0.900419	0	0	0	0	0	0	0	0	0	0	0	0	0	2.11828	0	0
5330413P13Rik	0	0	0	0	0	0	0	0	0	0	0	0	0	0	0	0	0	0	0	0	0	0	0	0	0	0	0	0	0	0.904002	0
5330417C22Rik	329.87	798.024	321.808	732.375	356.512	549.727	484.756	1015.68	390.133	892.902	747.242	978.045	465.001	958.758	424.998	1058.55	243.901	323.381	605.555	401.277	341.125	324.637	275.955	428.822	387.038	209.692	389.838	892.22	277.495	254.929	148.591
5330426P16Rik	4.92344	2.13091	5.22416	6.16304	7.21909	4.76987	5.15698	10.2594	5.18793	4.73688	8.08315	7.26871	2.85861	5.59586	3.60167	6.97066	3.69548	5.03317	10.1301	8.91727	3.59078	6.83446	3.58383	7.12723	3.86073	11.2049	6.86115	11.4954	5.29571	9.04002	13.7161
5330434G04Rik	0	0	0	0	0	0	0	0	0	0	0	0	0	0	0	0	0	0	0	0	0	0	0	0	0	0	0	0	0	0	0
5330437I02Rik	6.1543	2.13091	6.26899	3.08152	6.66378	2.38493	4.29749	3.73068	5.18793	4.73688	0.898127	10.4992	7.62297	2.79793	4.50209	5.97485	11.0864	1.25829	3.3767	14.8621	3.59078	10.2517	8.36228	5.93936	23.1644	3.20141	8.10863	2.65279	8.47313	4.52001	2.28602
5330439B14Rik	0	0	0	0	0	0	0	0	0	0	0	0	0	0	0	0	0	0	0	0	0	0	0	0	0	0	0	0	0	0	0
5430401F13Rik	0	0	0	0	0	0	0	0	0	0	0	0	0	0	0	0	0	0	0	0	0	0	0	0	0	0	0	0	0	0	0
5430402E10Rik	0	0	0	0	0	0	0	0	0	0	0	0	0	0	0	0	0	0	0	0	0	0	0	0	0	0	0	0	0	0	0
5430402O13Rik	1.23086	0	1.04483	2.05435	2.77657	1.19247	0	0.932669	0	0.789481	0	0	0.952872	1.86529	0.900419	0	1.23183	0	1.12557	0.990807	0	2.27815	0	0	0	1.6007	0	1.76852	1.05914	1.808	0.762005
5430403N17	0	0	0	0	0	0	0	0	0	0	0	0	0	0	0	0	0	0	0	0	0	0	0	0	0	0	0.623741	0	0	0	0
5430405G05Rik	2.46172	2.13091	0	0	2.22126	0	5.15698	3.73068	1.03759	2.36844	0.898127	0	0	2.79793	0.900419	0	0	0	0	4.95404	1.19693	0	0	1.18787	0.965183	3.20141	4.36619	19.4538	3.17742	0.904002	6.09604
5430405H02Rik	30.7715	44.749	24.0311	39.0326	25.5445	27.4267	26.6444	26.1147	32.1652	33.1582	38.6195	27.4596	34.3034	37.3057	31.5146	30.8701	36.9548	49.0734	29.2647	37.6507	31.1201	42.1459	27.4761	41.5755	34.7466	40.0176	39.2957	30.0649	29.656	27.1201	39.6243
5430407P10Rik	60.3121	100.153	72.0934	87.3098	64.4165	81.0878	60.1648	96.0649	49.8042	56.8426	70.9521	81.571	68.6067	82.0726	45.9213	82.6521	35.7229	30.199	42.7715	113.943	137.647	92.2653	84.8174	78.3996	200.758	43.219	63.6216	65.4354	31.7742	45.2001	41.9103
5430411K18Rik	531.731	561.494	520.326	588.571	700.252	573.577	635.168	593.177	706.596	556.584	568.515	556.46	668.916	595.959	667.21	575.578	636.854	595.172	612.308	466.67	647.538	689.142	418.114	631.948	371.596	816.359	669.898	808.215	899.211	810.89	544.072
5430416N02Rik	35.6949	34.0945	45.9726	33.8967	54.9762	26.2343	31.8014	22.3841	33.2028	26.8423	35.027	38.7664	36.2091	43.8342	34.2159	22.9036	49.273	42.7819	38.2692	59.4484	51.4679	46.7022	57.3413	39.1998	38.6073	44.8197	24.3259	38.0233	36.0108	27.1201	38.1003
5430416O09Rik	12.3086	0	5.22416	1.02717	11.6616	3.5774	5.15698	0.932669	1.03759	0.789481	1.79625	5.65344	0	0	0	0.995809	0	0	0	27.7426	2.39386	22.7815	1.19461	20.1938	33.7814	25.6112	12.4748	22.1065	7.41399	3.61601	20.5741
5430417L22Rik	167.397	201.371	191.204	223.924	181.588	174.1	181.354	219.177	178.465	264.476	246.087	231.791	197.244	241.555	173.781	274.843	135.501	166.094	183.467	229.867	225.022	198.199	279.539	143.733	376.421	137.66	218.309	239.635	136.629	188.032	154.687
5430419D17Rik	0	0	0	0	0	0	0	0	0	0	0	0	0	0	0	0	0	0	0	0	1.19693	0	0	0	0	0	0	0	0	0	0
5430421F17Rik	1.23086	0	5.22416	0	0.555315	2.38493	0	0	0	0	1.79625	0	1.90574	0	0	0	1.23183	0	0	3.96323	0	1.13908	2.38922	1.18787	1.93037	1.6007	0	1.76852	1.05914	0	3.04802
5430421N21Rik	0	0	0	0	1.11063	0	0	0	1.03759	1.57896	0	0	0.952872	1.86529	0.900419	0.995809	2.46365	0	2.25113	0	0	0	1.19461	4.75149	0	0	0	3.53705	0	0.904002	1.52401
5430425J12Rik	6.1543	4.26181	8.35865	4.1087	9.99567	7.1548	6.87598	5.59601	3.11276	1.57896	1.79625	4.03817	1.90574	3.73057	3.60167	4.97905	7.39095	1.25829	4.50226	15.8529	25.1355	9.11262	13.1407	11.8787	8.68665	8.00351	8.10863	3.53705	11.6506	5.42401	18.2881
5430427M07Rik	13.5395	8.52362	5.22416	6.16304	6.10846	4.76987	6.01648	14.9227	2.07517	6.31584	3.59251	3.23054	0.952872	7.46115	6.30293	10.9539	9.8546	6.29146	4.50226	1.98161	19.1508	1.13908	4.77844	3.56362	0.965183	1.6007	1.24748	7.0741	3.17742	0	6.85805
5430427O19Rik	11.0777	3.19636	11.4931	5.13587	15.5488	3.5774	12.033	3.73068	7.26311	10.2632	17.9625	3.23054	11.4345	9.32644	18.0084	2.98743	9.8546	1.25829	25.888	7.92646	4.78771	17.0862	10.7515	4.75149	7.72147	20.8091	10.6036	15.0325	11.6506	7.23202	19.8121
5430428K19Rik	0	0	0	0	0	0	0	0	0	0	0	0	0	0	0	0	0	0	0	0	0	0	0	0	0	0	0	0	0	0	0
5430434I15Rik	0	0	0	0	0	0	0	0	0	0	0	0	0	0	0	0	0	0	0	0	0	0	0	0	0	0	0	0	0	0	0
5430435G22Rik	20.9246	11.72	38.6588	10.2717	56.0868	31.0041	31.8014	9.32669	22.8269	35.5266	14.37	18.5756	16.1988	14.9223	16.2075	19.9162	13.5501	7.54975	21.3858	35.6691	14.3631	36.4505	34.6437	49.8906	49.2243	56.0246	34.3058	55.7085	44.4839	18.08	46.4823
5430437J10Rik	3.69258	3.19636	4.17933	2.05435	1.66594	0	4.29749	1.86534	6.22552	3.9474	4.49064	4.03817	1.90574	2.79793	6.30293	1.99162	6.15913	3.77487	1.12557	1.98161	20.3478	2.27815	13.1407	7.12723	3.86073	6.40281	6.86115	3.53705	16.9463	6.32801	2.28602
5430437P03Rik	1285.02	1120.86	1119.01	1049.77	1239.46	937.279	887.861	960.649	916.189	896.06	899.026	956.239	990.033	928.913	913.925	936.06	1010.1	1007.89	873.439	999.725	1668.52	1058.2	906.71	1089.28	851.292	873.984	817.101	722.442	844.136	866.938	938.029
5430440P10Rik	0	1.06545	0	5.13587	1.11063	1.19247	0.859497	2.79801	2.07517	0.789481	0	0	0	3.73057	0.900419	0.995809	0	0	1.12557	3.96323	1.19693	0	5.97305	0	0.965183	0	1.24748	1.76852	1.05914	2.71201	0
5530400C23Rik	0	0	0	0	0	0	0	0	0	0	0	0	0	0	0	0	0	0	0	0	0	0	0	0	0	0	0	0	0	0	0
5530401A14Rik	0	0	0	0	0	0	1.71899	0	0	0	0.898127	0	0	0	0	0	0	0	1.12557	1.98161	0	0	3.58383	0	0	0	0	0	0	0	0
5530601H04Rik	49.2344	55.4036	59.5554	41.087	52.1996	83.4727	58.4458	47.5661	72.6311	62.369	46.7026	46.0351	51.4551	44.7669	53.1247	34.8533	54.2003	62.9146	67.534	67.3749	47.8771	37.5896	32.2545	41.5755	51.1547	56.0246	47.4043	45.0974	70.9625	76.8402	92.9647
5730403B10Rik	2688.2	1246.58	2868.06	1489.4	2433.94	2048.66	2410.89	1002.62	1814.74	644.216	1565.44	994.197	1364.51	620.208	1321.81	870.337	3249.55	2624.8	1100.8	2222.38	2289.72	1563.95	1372.61	1552.55	1782.69	1949.66	1692.21	604.835	2045.2	2076.49	2243.34
5730403I07Rik	0	0	1.04483	0	0	0	0.859497	0.932669	5.18793	2.36844	0.898127	3.23054	0.952872	2.79793	0	0	2.46365	0	2.25113	0.990807	2.39386	0	0	0	2.89555	0	0.623741	0	1.05914	0	0
5730405O15Rik	22.1555	18.1127	10.4483	4.1087	4.44252	10.7322	5.15698	7.46135	8.30069	9.47377	3.59251	12.1145	5.71723	9.32644	0.900419	14.9371	12.3183	10.0663	5.62783	4.95404	10.7724	14.808	16.7246	4.75149	1.93037	6.40281	3.74245	10.6111	13.7688	15.368	12.1921
5730408K05Rik	13.5395	15.9818	17.7621	11.2989	9.99567	16.6945	16.3304	13.0574	7.26311	9.47377	11.6757	7.26871	15.2459	6.52851	26.1121	19.9162	13.5501	7.54975	6.7534	14.8621	15.5601	4.55631	14.3353	7.12723	11.5822	8.00351	11.2273	12.3797	4.23657	5.42401	9.90607
5730409E04Rik	24.6172	12.7854	25.076	15.4076	38.3167	23.8493	18.9089	13.0574	20.7517	32.3687	12.5738	12.9221	5.71723	9.32644	13.5063	13.9413	8.62278	3.77487	19.1346	39.6323	10.7724	46.7022	32.2545	61.7694	48.2592	32.0141	31.8108	56.5928	22.242	13.56	26.6702
5730412P04Rik	0	0	0	0	0	0	0	0	0	0	0	0	0	0	0	0	0	0	0	0	0	0	0	0	0	0	0	0	0	0	0
5730416F02Rik	0	0	0	0	0	0	0	0	0	0	0	0	0	0	0	0	0	0	1.12557	0	0	0	0	0	0	0	0.623741	0	0	0	0
5730419I09Rik	782.826	689.348	681.23	669.717	690.256	801.338	717.68	813.287	948.354	870.797	832.564	776.944	879.5	877.618	741.945	816.563	901.696	773.849	686.595	757.968	666.689	452.214	567.44	628.384	678.524	654.688	784.666	505.798	819.775	935.642	755.147
5730420D15Rik	16.0012	13.8509	13.5828	20.5435	7.77441	8.34727	12.8925	13.0574	8.30069	11.0527	8.08315	8.88397	14.2931	11.1917	14.4067	7.96647	8.62278	18.8744	7.87896	5.94484	20.3478	4.55631	3.58383	15.4423	8.68665	16.007	6.23741	20.338	10.5914	7.23202	2.28602
5730422E09Rik	1.23086	0	0	0	1.66594	0	0.859497	1.86534	1.03759	0.789481	1.79625	1.61527	1.90574	0.932644	0	0	1.23183	1.25829	0	3.96323	0	1.13908	0	0	0.965183	4.80211	1.24748	1.76852	2.11828	0.904002	0.762005
5730435O14Rik	0	0	0	0	1.11063	1.19247	0	0	0	0.789481	0	0	0	0	0	0.995809	0	0	0	0	0	0	2.38922	1.18787	0	1.6007	0.623741	2.65279	1.05914	0	0.762005
5730437N04Rik	743.439	508.221	557.94	470.446	522.551	430.481	557.814	474.728	535.395	495.794	531.691	535.461	576.487	532.539	534.849	495.913	538.308	554.907	483.993	492.431	764.837	527.393	555.494	610.566	575.249	619.472	442.856	450.089	589.942	577.657	591.316
5730455O13Rik	140.318	100.153	175.532	130.451	134.386	143.096	159.866	160.419	164.976	141.317	173.339	128.414	141.025	124.974	145.868	141.405	194.628	196.293	174.463	173.391	184.327	202.756	188.749	149.672	164.081	192.084	149.074	137.061	162.049	189.84	275.084
5730455P16Rik	114.47	101.218	130.604	118.125	133.276	149.058	151.272	173.476	201.292	135.001	167.95	119.53	170.564	125.907	137.764	137.422	109.632	113.246	114.808	162.492	120.89	183.391	123.045	121.163	254.808	174.477	140.342	160.936	188.527	188.032	175.261
5730457N03Rik	0	0	0	0	0	0	0	0	0	0	0	0	0	0	0	0	0	0	0	0	0	1.13908	0	0	0	0	0	0	0	0	0
5730460C07Rik	0	0	0	0	0	0	0	0	0	0	0	0	0	0	0	0.995809	0	0	0	0	0	0	0	0	0	0	0	0	0	0	0
5730469M10Rik	7465.16	903.504	5589.85	849.473	6554.38	4585.04	3982.91	462.604	3995.75	249.476	1858.23	239.06	1786.63	173.472	1631.56	348.533	6079.06	5123.76	521.137	5418.72	4713.5	6943.82	5496.4	4594.69	3863.63	5061.42	3835.38	113.186	7849.3	4324.75	8372.15
5730480H06Rik	38.1566	25.5709	60.6002	38.0054	32.7636	46.5062	39.5369	36.3741	49.8042	34.7371	45.8045	22.6138	40.0206	32.6425	45.9213	32.8617	51.7367	64.1729	38.2692	58.4576	76.6034	53.5366	43.006	36.824	79.145	72.0316	41.7906	44.2131	66.7259	26.2161	76.2005
5730494M16Rik	49.2344	39.4218	66.8692	43.1413	43.3146	42.9288	30.0824	48.4988	36.3155	60.79	46.7026	46.8428	37.162	42.9016	54.9255	65.7234	40.6502	30.199	56.2783	72.3289	26.3324	50.1194	51.3683	58.2057	72.3887	64.0281	59.2554	28.2964	49.7796	47.0081	71.6285
5730494N06Rik	400.029	204.567	299.867	172.565	265.996	222.991	221.75	207.052	292.599	212.37	216.449	186.563	185.81	176.27	191.789	216.091	405.27	293.182	256.629	263.555	374.638	310.968	253.258	224.508	196.897	366.561	275.693	169.778	410.947	326.345	430.533
5730507C01Rik	0	14.9163	2.08966	9.24457	0	0	0	13.99	0	55.2636	10.7775	20.9985	4.76436	29.8446	11.7054	28.8785	0	0	10.1301	3.96323	3.59078	0	0	2.37574	0	0	0	25.6436	0	0.904002	1.52401
5730508B09Rik	214.169	196.043	184.935	173.592	117.171	157.406	230.345	213.581	216.856	315.003	267.642	251.174	272.521	315.234	299.839	262.894	274.697	275.566	273.513	177.354	141.238	132.133	211.446	136.605	178.559	188.883	184.004	266.163	215.006	338.097	216.41
5730522E02Rik	0	0	0	0	0	0	0	0	0	0	0	0.807634	0	0	0	0	0	0	0	0.990807	0	0	0	0	3.86073	0	1.24748	0	0	0	0
5730528L13Rik	4.92344	9.58908	4.17933	6.16304	13.8829	13.1171	12.8925	4.66334	9.33828	12.6317	6.28689	3.23054	11.4345	11.1917	7.20335	10.9539	8.62278	1.25829	5.62783	26.7518	15.5601	10.2517	13.1407	11.8787	46.3288	11.2049	12.4748	13.2639	4.23657	2.71201	6.09604
5730559C18Rik	653.586	1397.87	490.026	1263.42	589.744	770.334	539.764	1283.35	560.297	2325.02	803.824	1586.19	910.945	2064.87	674.413	1492.72	434.834	539.807	1426.09	598.448	546.996	267.683	634.338	498.906	761.53	440.193	603.781	1884.36	323.038	528.841	424.437
5730577I03Rik	6.1543	5.32726	6.26899	6.16304	6.10846	1.19247	12.033	4.66334	7.26311	3.15792	4.49064	5.65344	2.85861	3.73057	6.30293	9.95809	17.2456	10.0663	5.62783	5.94484	9.57542	13.6689	7.16767	4.75149	1.93037	9.60422	4.98993	8.84262	6.35485	3.61601	12.1921
5730590G19Rik	46.7726	111.873	53.2864	78.0652	51.6443	93.0124	110.016	111.92	87.1573	110.527	87.1184	92.0703	151.507	105.389	112.552	119.497	50.5048	18.8744	34.8925	87.191	41.8925	25.0597	62.1198	74.8359	95.5531	49.6218	91.6899	33.602	24.3603	64.1841	21.3362
5830403L16Rik	0	0	0	0	0	0	0.859497	0	0	0	0	0	0	0	0	0	0	0	0	0	0	0	0	0	0	0	0	0	0	0	0
5830403M04Rik	0	0	0	0	0	0	0	0	0	0	0.898127	0	0	0	0	0	0	0	0	0	0	0	1.19461	0	0	0	0	0	0	0	0.762005
5830405N20Rik	9.84687	4.26181	20.8966	10.2717	13.8829	4.76987	8.59497	9.32669	15.5638	27.6318	20.6569	9.69161	16.1988	13.9897	36.9172	14.9371	14.7819	13.8412	29.2647	16.8437	4.78771	20.5034	14.3353	10.6908	30.8859	28.8127	12.4748	16.801	22.242	18.984	22.0982
5830411N06Rik	8.61601	5.32726	4.17933	5.13587	8.32972	0	6.01648	4.66334	12.451	7.10532	0.898127	3.23054	3.81149	3.73057	7.20335	2.98743	3.69548	6.29146	5.62783	5.94484	1.19693	3.41723	7.16767	10.6908	12.5474	3.20141	16.2173	23.8751	18.0054	4.52001	6.09604
5830415F09Rik	52.9269	38.3563	35.5243	41.087	48.8677	35.774	33.5204	22.3841	33.2028	22.8949	41.3139	29.0748	36.2091	30.7772	39.6184	22.9036	51.7367	20.1327	30.3903	51.522	39.4986	35.3114	54.9521	49.8906	37.6421	36.8162	32.4345	30.0649	38.1291	25.3121	31.2422
5830416I19Rik	0	0	0	0	0.555315	0	1.71899	0	0	1.57896	0	0	0.952872	0.932644	0.900419	0	0	0	3.3767	1.98161	1.19693	4.55631	0	1.18787	3.86073	1.6007	0	0	0	0	1.52401
5830416P10Rik	20.9246	14.9163	26.1208	14.3804	46.0911	5.96234	19.7684	11.192	8.30069	8.68429	11.6757	4.8458	5.71723	11.1917	34.2159	12.9455	43.1139	21.391	40.5204	24.7702	40.6956	46.7022	32.2545	53.4542	32.8162	25.6112	16.2173	24.7593	41.3065	13.56	29.7182
5830417I10Rik	242.479	321.767	212.101	287.609	295.983	312.426	283.634	290.993	268.735	273.16	284.706	304.478	290.626	278.86	253.018	306.709	279.624	274.308	307.28	270.49	266.915	297.299	206.668	314.786	253.843	248.109	281.307	295.343	290.205	304.649	226.316
5830418K08Rik	126.778	120.396	143.142	120.179	117.727	143.096	187.37	148.294	162.901	135.791	163.459	128.414	193.433	161.347	165.677	152.359	120.719	91.8553	108.054	155.557	113.708	132.133	117.072	129.478	209.445	182.48	164.668	168.894	148.28	130.176	151.639
5830418P13Rik	12.3086	1.06545	10.4483	1.02717	7.21909	7.1548	11.1735	0.932669	0	10.2632	4.49064	6.46107	6.6701	6.52851	2.70126	0.995809	2.46365	0	4.50226	22.7886	1.19693	29.616	9.55689	26.1332	22.1992	40.0176	24.3259	38.0233	9.53227	5.42401	15.2401
5830428M24Rik	6.1543	3.19636	12.538	10.2717	15.5488	9.53974	9.45447	2.79801	13.4886	7.89481	11.6757	9.69161	5.71723	7.46115	24.3113	6.97066	8.62278	13.8412	27.0136	12.8805	1.19693	19.3643	14.3353	21.3817	11.5822	24.0105	16.841	15.9167	16.9463	18.08	16.7641
5830432E09Rik	1.23086	6.39272	2.08966	4.1087	5.55315	7.1548	2.57849	1.86534	10.3759	10.2632	1.79625	4.03817	1.90574	5.59586	4.50209	1.99162	1.23183	8.80804	9.00453	0	1.19693	4.55631	3.58383	1.18787	3.86073	4.80211	4.36619	4.42131	7.41399	6.32801	6.09604
5830433M19Rik	147.703	160.883	161.949	130.451	94.9588	129.979	141.817	179.072	198.179	179.212	159.867	159.104	194.386	163.213	172.88	155.346	147.819	187.485	136.193	126.823	132.859	86.5699	132.602	115.224	108.101	148.865	165.915	128.218	170.522	185.32	163.069
5830473C10Rik	0	0	2.08966	0	0	0	0.859497	0	1.03759	0	0	0	0	0	0	0.995809	0	0	0	0	1.19693	0	0	0	0	0	0	0	1.05914	0	0
5930403L14Rik	135.395	5.32726	101.349	5.13587	179.367	76.3179	68.7598	4.66334	70.5559	3.9474	17.0644	0.807634	40.9735	0	31.5146	1.99162	133.037	49.0734	0	131.777	179.539	164.027	65.7036	165.114	158.29	174.477	111.026	3.53705	159.93	98.5362	178.309
5930412G12Rik	0	1.06545	0	0	0	2.38493	0	0	0	0	0.898127	0	0	0	0.900419	0	0	0	0	0.990807	2.39386	1.13908	1.19461	2.37574	0.965183	0	1.24748	0	1.05914	0	0.762005
5930416I19Rik	227.709	266.363	205.832	223.924	178.811	186.025	191.668	205.187	171.202	190.265	216.449	193.025	266.804	224.767	235.91	246.961	190.933	177.419	216.109	203.115	213.053	118.464	260.425	243.514	190.141	200.088	210.201	154.746	145.102	178.088	179.833
5930434B04Rik	505.883	404.872	435.695	457.092	467.575	491.296	409.121	356.279	451.35	313.424	370.029	364.243	421.169	336.684	388.08	385.378	593.74	508.35	443.473	577.641	667.886	627.632	641.506	577.306	577.18	632.278	596.296	389.075	551.813	527.937	598.174
5930438M14	0	0	0	0	0	0	0	0	0	0	0	0	0	0	0	0	1.23183	0	0	0	0	0	0	0	0	0	0	0	0	0	0
6030405A18Rik	25.848	6.39272	29.2553	11.2989	68.3037	44.1213	36.9584	14.9227	24.9021	14.2106	22.4532	16.9603	9.52872	10.2591	7.20335	8.96228	9.8546	5.03317	6.7534	45.5771	15.5601	78.5963	86.012	58.2057	49.2243	137.66	82.9575	64.5511	100.618	26.2161	93.7267
6030407O03Rik	0	0	0	0	0	0	0	0.932669	0	0	0.898127	0	0	0	0	0	0	0	0	0	0	0	0	0	0	0	0	0	0	0	0
6030408B16Rik	0	0	1.04483	1.02717	1.11063	0	0.859497	0	0	0.789481	0	0	0.952872	0	0	0	0	0	0	1.98161	2.39386	1.13908	0	1.18787	0.965183	0	0.623741	0	0	0	0
6030419C18Rik	1.23086	2.13091	1.04483	1.02717	7.77441	0	0.859497	1.86534	0	7.10532	4.49064	0.807634	0.952872	0.932644	0.900419	0.995809	1.23183	0	0	12.8805	1.19693	2.27815	5.97305	10.6908	18.3385	1.6007	1.87122	9.72688	0	0.904002	4.57203
6030422M02Rik	9.84687	0	12.538	10.2717	2.77657	2.38493	10.314	0	2.07517	0	10.7775	1.61527	0.952872	0	0.900419	0	0	1.25829	2.25113	1.98161	2.39386	21.6425	0	2.37574	2.89555	4.80211	0.623741	1.76852	5.29571	0.904002	3.04802
6030429G01Rik	6.1543	9.58908	13.5828	11.2989	36.6508	20.2719	13.752	13.0574	9.33828	22.1055	17.0644	12.9221	17.1517	11.1917	18.0084	18.9204	4.9273	6.29146	22.5113	22.7886	8.3785	19.3643	11.9461	21.3817	20.2688	24.0105	19.336	29.1806	23.3011	11.752	23.6222
6030440G07Rik	1.23086	0	1.04483	5.13587	1.66594	0	0	1.86534	0	2.36844	0	1.61527	0.952872	0.932644	2.70126	1.99162	0	2.51658	0	0	3.59078	1.13908	0	0	0	1.6007	1.24748	0	1.05914	1.808	1.52401
6030446N20Rik	88.6219	75.6472	96.1245	72.9294	93.8482	67.9706	73.0573	73.6808	77.819	52.8952	67.3596	67.0336	83.8527	72.7462	84.6393	76.6773	88.6914	76.7558	84.4175	120.878	119.693	84.2917	75.2605	84.3389	88.7969	70.4309	102.917	95.5003	101.678	104.864	92.2027
6030458C11Rik	208.015	267.429	251.804	252.685	209.909	275.46	221.75	306.848	249.021	305.529	325.122	306.901	279.191	328.291	274.628	291.772	222.96	251.658	279.14	273.463	184.327	281.352	266.398	219.756	225.853	232.102	266.337	299.765	225.597	248.601	227.078
6030466F02Rik	0	0	0	0	0.555315	1.19247	0	0	1.03759	0	0.898127	0	0	0	0	0	0	1.25829	0	0	0	1.13908	0	2.37574	2.89555	0	0	0	0	0	0
6030468B19Rik	0	0	0	0	1.66594	0	2.57849	1.86534	0	1.57896	1.79625	0	0	0.932644	0	0	0	0	2.25113	0.990807	0	1.13908	0	4.75149	0	0	1.24748	0.884262	0	0	2.28602
6030498E09Rik	0	0	0	0	0	0	0	0	0	0	0	0	0	0	0	0	0	0	0	0	0	0	0	0	0	0	0	0	0	0	0
6230400D17Rik	8.61601	1.06545	4.17933	5.13587	8.88504	4.76987	4.29749	1.86534	5.18793	7.89481	4.49064	5.65344	4.76436	6.52851	9.00419	3.98324	0	7.54975	2.25113	3.96323	1.19693	6.83446	8.36228	8.3151	2.89555	1.6007	5.61367	5.30557	0	4.52001	6.09604
6230409E13Rik	6.1543	1.06545	7.31382	10.2717	17.2148	16.6945	9.45447	9.32669	22.8269	11.8422	5.38876	12.1145	3.81149	11.1917	11.7054	5.97485	13.5501	11.3246	1.12557	27.7426	4.78771	21.6425	25.0868	24.9453	54.0503	24.0105	24.3259	35.3705	30.7151	18.984	22.0982
6230427J02Rik	7.38516	1.06545	2.08966	2.05435	12.7722	10.7322	1.71899	2.79801	2.07517	2.36844	1.79625	0.807634	0.952872	0.932644	7.20335	0.995809	1.23183	1.25829	0	12.8805	3.59078	11.3908	9.55689	13.0666	17.3733	4.80211	1.87122	5.30557	5.29571	0	8.38206
6330403A02Rik	1.23086	3.19636	10.4483	6.16304	24.4339	11.9247	6.87598	6.52868	7.26311	0.789481	7.18502	3.23054	0.952872	1.86529	8.10377	2.98743	0	0	5.62783	17.8345	8.3785	46.7022	25.0868	32.0725	90.7272	19.2084	11.2273	47.7501	16.9463	4.52001	19.0501
6330403K07Rik	11.0777	12.7854	1.04483	9.24457	7.77441	9.53974	4.29749	2.79801	15.5638	22.1055	0	1.61527	20.9632	18.6529	30.6142	2.98743	12.3183	46.5568	12.3812	10.8989	2.39386	9.11262	8.36228	5.93936	7.72147	4.80211	11.2273	6.18983	9.53227	34.3521	12.1921
6330406I15Rik	3.69258	3.19636	8.35865	3.08152	1.66594	3.5774	3.43799	1.86534	6.22552	7.89481	0	5.65344	0.952872	0.932644	0	3.98324	3.69548	0	6.7534	21.7978	5.98464	4.55631	13.1407	15.4423	34.7466	4.80211	7.48489	16.801	2.11828	0	6.09604
6330407A03Rik	1.23086	0	4.17933	0	2.77657	0	0.859497	3.73068	5.18793	5.52636	1.79625	3.23054	0.952872	2.79793	3.60167	3.98324	0	5.03317	0	0.990807	1.19693	1.13908	7.16767	2.37574	5.7911	0	1.87122	0.884262	4.23657	6.32801	0
6330407J23Rik	0	0	1.04483	4.1087	0	1.19247	2.57849	3.73068	2.07517	1.57896	0.898127	4.03817	4.76436	1.86529	2.70126	0	0	1.25829	2.25113	0	1.19693	0	0	0	3.86073	0	1.24748	0	0	0.904002	3.04802
6330408A02Rik	38.1566	49.0108	34.4794	49.3043	47.2018	47.6987	33.5204	68.0848	38.3907	66.3164	32.3326	38.7664	30.4919	42.9016	36.0167	45.8072	28.332	41.5236	47.2738	53.5036	26.3324	58.093	29.8653	72.4602	37.6421	49.6218	36.8007	61.0141	33.8925	28.9281	37.3383
6330409D20Rik	0	0	0	0	0.555315	0	0	0	1.03759	0	0	0	0	0	0	0	0	0	0	0	1.19693	0	0	0	0	0	0	0	0	0	0
6330409N04Rik	830.83	508.221	883.928	454.011	530.881	579.539	752.06	522.295	783.378	499.741	665.512	572.613	700.361	591.296	718.534	572.59	809.309	937.427	593.173	453.79	610.433	301.856	716.767	473.961	270.251	611.469	693.6	401.455	689.501	731.338	1025.66
6330410L21Rik	0	0	0	0	0	0	0	0	0	0	0	0	0.952872	0	0	0	0	0	0	0	0	0	0	0	0	0	0	0	0	0	0
6330415B21Rik	0	0	0	0	0	0	0	0	0	0	0	0	0	0	0	0	0	0	0	0	0	0	0	0	0	0	0	0	0	0	0
6330416G13Rik	576.042	653.123	425.247	706.696	430.369	475.794	401.385	585.716	485.59	716.059	459.841	621.071	495.493	785.286	492.529	682.129	436.066	471.859	635.945	380.47	394.986	281.352	463.509	332.604	349.396	412.981	396.075	666.733	348.458	512.569	353.571
6330418K02Rik	41.8492	20.2436	21.9415	10.2717	22.7679	9.53974	23.2064	27.0474	29.0524	22.1055	19.7588	14.5374	21.916	24.2487	22.5105	22.9036	22.1729	22.6492	20.2602	18.8253	17.9539	26.1988	13.1407	17.8181	14.4777	28.8127	16.2173	23.8751	25.4194	24.4081	33.5282
6330439K17Rik	6.1543	1.06545	3.1345	9.24457	4.44252	9.53974	7.73548	3.73068	3.11276	0.789481	2.69438	3.23054	2.85861	1.86529	1.80084	0	6.15913	6.29146	1.12557	9.90807	5.98464	9.11262	2.38922	8.3151	4.82592	9.60422	3.74245	4.42131	2.11828	1.808	5.33404
6330503K22Rik	44.3109	42.6181	57.4657	40.0598	39.9827	36.9665	56.7268	49.4314	84.0445	46.5793	52.9895	35.5359	47.6436	27.9793	55.8259	28.8785	65.2867	56.6231	31.5158	76.2922	41.8925	67.2056	72.8713	62.9572	72.3887	80.0351	61.7504	54.8242	84.7313	74.1282	78.4866
6330512M04Rik	3.69258	2.13091	2.08966	1.02717	2.22126	1.19247	1.71899	0.932669	2.07517	0	0.898127	0.807634	0.952872	2.79793	0.900419	0	1.23183	0	1.12557	5.94484	1.19693	3.41723	1.19461	3.56362	7.72147	0	1.24748	0	1.05914	0	2.28602
6330527O06Rik	0	0	0	0	0	0	0	0	0	0	0	0	0	0	0	0	0	0	0	0	0	0	0	0	0	0	0	0	0	0	0
6330545A04Rik	2.46172	4.26181	4.17933	7.19022	6.66378	2.38493	2.57849	0.932669	0	5.52636	0	2.4229	0.952872	1.86529	0.900419	1.99162	1.23183	1.25829	1.12557	4.95404	3.59078	3.41723	1.19461	4.75149	4.82592	3.20141	1.87122	1.76852	1.05914	0.904002	0.762005
6330549D23Rik	7.38516	7.45817	3.1345	8.21739	4.44252	3.5774	9.45447	13.99	11.4135	7.89481	7.18502	10.4992	5.71723	8.39379	7.20335	1.99162	1.23183	3.77487	1.12557	3.96323	11.9693	2.27815	9.55689	4.75149	4.82592	4.80211	5.61367	8.84262	7.41399	2.71201	6.85805
6330578E17Rik	1614.89	1163.47	1731.29	1327.11	1544.89	1563.32	1580.62	1513.72	1748.33	1349.22	1581.6	1389.94	1597.01	1466.12	1569.43	1492.72	2140.91	1816.97	1538.65	1263.28	1723.58	1376.01	1124.13	1293.59	1133.13	2028.09	2079.55	1384.75	1975.3	1823.37	1745.75
6430411K18Rik	0	0	0	0	0	0	0	0	0	0	0	0	0	0	0	0	0	0	0	0	0	0	1.19461	0	0.965183	0	0	0	0	0	0
6430527G18Rik	262.173	451.752	291.508	442.712	428.148	463.87	234.643	303.117	226.194	518.689	309.854	472.466	300.155	423.42	258.42	442.139	247.597	295.699	509.881	505.312	248.961	390.704	299.847	421.695	391.864	332.946	333.078	498.724	269.022	273.913	329.948
6430531B16Rik	1.23086	1.06545	1.04483	0	1.66594	5.96234	0.859497	0	2.07517	0	0	0	0	0	0.900419	0	1.23183	2.51658	0	0	0	0	0	1.18787	0.965183	0	1.24748	0.884262	1.05914	0.904002	0.762005
6430548G04	0	0	0	0	0	0	0	0	0	0	0	0	0	0	0	0	0	0	0	0	0	0	0	0	0	0	0	0	0	0	0
6430548M08Rik	200.63	311.112	178.666	278.364	212.13	285	256.99	363.741	257.321	344.214	344.881	317.4	218.208	346.011	216.1	281.814	135.501	191.26	225.113	215.996	245.37	407.79	211.446	301.72	332.023	219.296	329.959	725.979	221.361	282.953	176.023
6430550D23Rik	18.4629	21.3091	26.1208	14.3804	30.5423	11.9247	21.4874	21.4514	17.639	15.7896	25.1476	20.9985	15.2459	10.2591	23.4109	9.95809	18.4774	15.0995	14.6324	14.8621	26.3324	28.4769	15.5299	29.6968	7.72147	14.4063	23.7022	15.0325	18.0054	24.4081	31.2422
6430562O15Rik	0	1.06545	0	0	0	0	0	0	0	0.789481	0	0	0	0.932644	0	0	0	0	0	0.990807	0	1.13908	1.19461	0	0	1.6007	0.623741	0	0	0	0
6430571L13Rik	1.23086	1.06545	2.08966	0	1.11063	1.19247	1.71899	0	0	1.57896	0	0.807634	0.952872	0	3.60167	0.995809	0	0	0	0.990807	1.19693	0	0	1.18787	2.89555	3.20141	0.623741	3.53705	2.11828	1.808	1.52401
6430573F11Rik	22.1555	14.9163	10.4483	12.3261	26.0998	15.5021	18.9089	12.1247	10.3759	5.52636	6.28689	9.69161	16.1988	6.52851	3.60167	19.9162	4.9273	10.0663	5.62783	15.8529	4.78771	7.97354	10.7515	7.12723	17.3733	9.60422	6.23741	6.18983	12.7097	4.52001	16.0021
6430584L05	0	0	0	2.05435	0.555315	0	0	0	0	0.789481	0	0	1.90574	0	0	1.99162	3.69548	0	0	0	0	0	0	0	0	0	0	0	0	0	0
6430598A04Rik	573.58	636.075	463.905	717.995	448.139	629.623	468.426	515.766	429.561	503.689	415.833	523.347	301.107	358.135	394.383	499.896	380.634	513.383	456.98	464.689	763.64	609.406	298.653	454.955	215.236	256.112	324.969	404.108	438.485	433.017	431.295
6430704M03Rik	0	0	0	0	0	0	0	0	0	0	0	0	0.952872	0	0	0	0	0	0	0	0	0	0	0	0	0	0	0	0	0	0
6430706D22Rik	0	0	0	0	0	0	0	0	0	0	0	0	0	0	0	0	0	0	0	0	0	0	0	0	0	0	0	0	0	0	0
6530401N04Rik	224.016	199.24	260.163	214.679	192.139	203.912	214.015	177.207	198.179	181.581	175.135	200.293	185.81	156.684	162.976	195.179	288.247	264.241	229.615	247.702	242.976	241.484	289.096	218.568	165.046	224.098	201.468	160.051	203.355	228.713	219.458
6530402F18Rik	22.1555	22.3745	26.1208	17.462	34.4295	10.7322	23.2064	20.5187	16.6014	37.8951	17.9625	29.0748	21.916	22.3834	41.4193	17.9246	14.7819	32.7156	39.3948	34.6783	11.9693	58.093	26.2814	41.5755	27.9903	41.6183	48.0281	52.1715	39.1882	25.3121	33.5282
6530411M01Rik	0	0	0	0	0	0	0	0	0	0	0	0	0	0	0	0	0	0	0	0	0	0	0	0	0	0	0	0	0	0	0
6530418L21Rik	4.92344	2.13091	10.4483	2.05435	13.8829	3.5774	3.43799	2.79801	1.03759	3.9474	0.898127	1.61527	0	0.932644	2.70126	1.99162	1.23183	0	7.87896	9.90807	4.78771	13.6689	11.9461	13.0666	26.0599	6.40281	6.86115	17.6852	2.11828	2.71201	4.57203
6530439I21	0	2.13091	2.08966	0	2.22126	1.19247	0.859497	4.66334	0	2.36844	1.79625	2.4229	1.90574	1.86529	3.60167	6.97066	0	5.03317	0	1.98161	2.39386	2.27815	2.38922	4.75149	0	1.6007	1.87122	2.65279	0	2.71201	1.52401
6720401G13Rik	983.456	1189.05	1085.58	1218.23	1083.97	1140	1176.65	1135.06	1347.82	1029.48	1199.9	1295.44	1292.09	1045.49	994.062	961.952	1101.25	1116.1	1040.02	1388.12	1169.4	1246.15	631.949	1073.84	1689.07	1190.92	1039.15	1525.35	1184.12	1233.96	1327.41
6720456B07Rik	1467.18	1373.37	1200.51	1271.64	1092.86	1376.11	1133.68	1085.63	1035.51	1122.64	1233.13	1162.19	1159.64	1057.62	1193.95	1154.14	1414.14	1555.25	1306.78	1022.51	1310.64	1173.25	1400.08	1033.45	1037.57	1283.76	933.116	1100.91	1049.61	1018.81	1274.07
6720456H20Rik	283.098	346.272	307.181	306.098	290.43	329.121	329.187	375.866	356.93	301.582	296.382	273.788	301.107	299.379	294.437	282.81	273.465	348.547	405.204	284.362	254.946	312.107	211.446	300.532	211.375	264.116	317.484	326.293	328.334	295.609	290.324
6720463M24Rik	121.855	165.145	128.514	134.56	81.076	112.092	146.115	184.668	154.6	173.686	152.682	165.565	216.302	207.047	140.465	164.308	84.9959	78.0141	113.682	145.649	113.708	30.7551	91.985	89.0904	110.996	108.848	146.579	104.343	69.9033	101.248	67.8185
6720468P15Rik	0	2.13091	0	3.08152	0	0	1.71899	7.46135	0	5.52636	1.79625	0.807634	1.90574	0.932644	1.80084	0.995809	0	3.77487	0	0	3.59078	0	0	0	0	1.6007	0	2.65279	1.05914	1.808	0.762005
6720483E21Rik	0	0	0	0	0	0	0.859497	0	0	0	0	0	0	0	0	0.995809	0	0	0	1.98161	2.39386	0	0	0	1.93037	1.6007	1.24748	2.65279	1.05914	0	1.52401
6720489N17Rik	4.92344	12.7854	10.4483	4.1087	6.10846	7.1548	10.314	23.3167	6.22552	8.68429	12.5738	11.3069	21.916	13.9897	18.0084	12.9455	14.7819	15.0995	12.3812	12.8805	5.98464	7.97354	13.1407	9.50298	15.4429	12.8056	8.10863	8.84262	7.41399	9.94402	9.14407
6820408C15Rik	0	0	0	1.02717	0	2.38493	0	0	0	0	0	0.807634	0	0	0	0	0	0	0	0.990807	0	0	2.38922	2.37574	0	0	0	0.884262	1.05914	0	0.762005
6820431F20Rik	675.742	866.213	726.158	632.739	513.111	747.677	964.356	1124.8	886.099	458.688	769.695	824.594	816.611	473.783	1021.98	666.196	863.509	1043.12	1006.26	643.034	665.492	557.009	481.428	561.864	538.572	649.885	667.403	591.571	930.985	831.682	851.16
7420426K07Rik	0	0	0	0	0	0	0	0	0	0	0	0	0	0	0	0	0	0	0	0	0	0	0	0	0	0	0	0	0	0	0
7420461P10Rik	1.23086	0	0	0	0	0	0	0	0	0	0	0	0	0	0	0	0	0	0	0	0	0	0	0	0	0	0	0	0	0	0
7420700N18Rik	0	0	0	0	0	0	0	0	0	0	0	0	0	0	0	0	0	0	0	0	0	0	0	0	0	0	0	0	0	0	0
7420701I03Rik	0	0	0	0	0	0	0	0	0	0	0	0	0	0	0	0	0	0	0	0	0	0	0	0	0	0	0	0	0	0	0
7530416G11Rik	0	0	0	0	0	0	0	0	0	0	0	0	0	0	0	0	0	0	0	0	0	0	0	0	0	0	0	0	0	0	0
7530420F21Rik	0	0	0	0	1.11063	0	0	0	2.07517	0	1.79625	0	0	0	0	0	0	0	1.12557	0.990807	0	0	0	0	0	3.20141	2.49496	1.76852	0	0	0.762005
7630403G23Rik	0	0	0	0	0	0	0	0	0	0	0	0	0	0	0	0	0	0	0	0	0	0	0	0	0	0	0	0	0	0	0
8030411F24Rik	0	0	0	0	0	0	0	0	0	0	0	0	0	0	0	0	0	0	0	0	0	0	0	0	0	0	0	0	0	0	0
8030423F21Rik	0	1.06545	0	1.02717	0	1.19247	0	0.932669	0	0	0	0	0	0.932644	0.900419	0	0	2.51658	0	0	0	0	0	0	0	0	0	0	0	0	0
8030423J24Rik	0	0	0	0	0	0	0	0	0	0	0	0	0	0	0	0	0	0	0	0	0	0	0	0	0	0	0	0	0	0	0
8030442B05Rik	0	1.06545	0	0	0	0	0	0.932669	0	0	0	0	0	0.932644	0	0.995809	0	0	0	0	0	0	2.38922	0	0	0	0	0	0	0.904002	0.762005
8030443G20Rik	0	0	0	0	0	0	0	0	0	0	0	0	0	0	0	0	0	0	0	0	0	0	0	0	0	0	0	0	0	0	0
8030462N17Rik	104.623	151.294	133.738	147.913	141.605	166.945	148.693	137.102	183.653	120.791	149.987	127.606	169.611	118.446	162.075	116.51	140.428	110.73	140.696	133.759	173.555	165.166	81.2335	130.666	188.211	124.855	169.658	168.01	198.059	172.664	115.825
8430403D17Rik	0	0	1.04483	0	0	0	0	0	0	0	0	0	0.952872	0	0	0	0	0	0	0	0	0	0	0	0	1.6007	0.623741	0	1.05914	0	0
8430406I07Rik	121.855	155.556	115.976	130.451	100.512	149.058	149.553	123.112	129.698	101.843	112.266	113.876	147.695	122.176	124.258	121.489	88.6914	80.5307	76.5385	109.98	74.2095	76.3182	111.099	150.86	101.344	99.2436	121.629	53.94	84.7313	79.5522	92.2027
8430408G22Rik	30.7715	17.0472	25.076	26.7065	52.7549	41.7363	7.73548	0	3.11276	10.2632	8.98127	0.807634	1.90574	4.66322	1.80084	0.995809	6.15913	0	4.50226	244.729	63.4372	156.054	93.1797	160.363	435.298	100.844	51.1468	48.6344	38.1291	3.61601	65.5325
8430410A17Rik	215.4	202.436	164.039	231.114	149.38	172.908	201.982	199.591	140.074	232.107	186.811	191.409	160.082	177.202	182.785	199.162	193.397	242.85	239.746	169.428	154.404	165.166	186.359	173.429	147.673	203.289	208.953	183.042	113.328	143.736	155.449
8430410K20Rik	540.347	534.857	506.743	399.571	425.371	529.455	504.525	651.003	559.259	646.585	502.951	577.458	572.676	656.581	552.857	600.473	604.826	660.603	558.281	344.801	433.288	478.413	488.596	447.828	278.938	598.663	537.665	628.71	539.103	583.081	528.832
8430419L09Rik	1995.22	1635.47	1774.12	1466.8	1774.79	1791.09	1437.08	1186.35	1094.65	859.744	1096.61	953.008	1014.81	878.55	822.082	1105.35	1754.12	1342.6	1110.93	1633.84	1451.87	1347.53	911.488	1455.14	1091.62	992.436	1079.07	788.762	1041.14	1006.15	1318.27
8430422H06Rik	0	0	0	0	0	0	0	0	0	0	0	0	0	0	0	0	0	0	0	0	0	0	0	0	0	0	0	0	0	0	0
8430423G03Rik	0	0	0	0	0.555315	0	0	0	0	0	0	0	0	0	0	0	0	0	0	0	0	0	0	0	0	0	1.87122	0.884262	0	0	0.762005
8430427H17Rik	854.216	1559.82	979.007	1823.23	802.43	1222.28	903.332	1589.27	1160.02	2521.6	1331.92	1846.25	1455.03	2247.67	1243.48	1902.99	1172.7	1419.35	2004.63	1034.4	628.387	661.804	1269.87	1181.93	641.847	705.91	1248.73	1737.57	953.227	1372.28	906.787
8430429K09Rik	19.6937	22.3745	28.2105	22.5978	23.8785	38.1589	34.3799	31.7107	22.8269	38.6845	28.7401	33.113	30.4919	40.1037	33.3155	44.8114	20.941	30.199	27.0136	35.6691	29.9232	31.8942	25.0868	23.7574	48.2592	30.4134	27.4446	32.7177	16.9463	25.3121	20.5741
8430431K14Rik	0	0	1.04483	0	0	0	2.57849	0	0	0	0	0	0.952872	0	0	0.995809	0	0	0	0	0	0	0	1.18787	0.965183	0	0	0.884262	0	0.904002	0
8430436N08Rik	0	0	0	0	0	0	0	0	0	0	0	0	0	0	0	0	0	0	0	0	0	0	0	0	0	0	0	0	0	0	0
8430437L04Rik	0	0	0	0	0	0	0	0	0	0	0	0	0	0	0	0	0	0	0	1.98161	0	0	0	0	0	0	0	0	0	0	0
9030025P20Rik	7.38516	12.7854	35.5243	16.4348	18.3254	15.5021	24.9254	27.0474	15.5638	10.2632	10.7775	10.4992	25.7275	19.5855	10.805	15.9329	30.7956	15.0995	15.7579	15.8529	34.7109	17.0862	11.9461	16.6302	9.65183	16.007	18.0885	13.2639	22.242	19.888	16.7641
9030204H09Rik	4.92344	3.19636	1.04483	3.08152	3.33189	4.76987	0	1.86534	1.03759	1.57896	3.59251	4.03817	6.6701	3.73057	5.40251	6.97066	1.23183	2.51658	6.7534	0	3.59078	0	3.58383	0	0	1.6007	0.623741	0.884262	0	1.808	2.28602
9030224M15Rik	2.46172	1.06545	3.1345	2.05435	11.6616	1.19247	5.15698	3.73068	2.07517	3.15792	2.69438	2.4229	0.952872	1.86529	3.60167	0	0	0	2.25113	2.97242	5.98464	3.41723	4.77844	7.12723	6.75628	1.6007	4.36619	10.6111	0	1.808	4.57203
9030404E10Rik	4.92344	11.72	7.31382	6.16304	4.99783	5.96234	6.87598	12.1247	4.15035	15.7896	10.7775	16.9603	33.3505	13.9897	8.10377	9.95809	4.9273	5.03317	4.50226	4.95404	3.59078	6.83446	3.58383	13.0666	1.93037	4.80211	8.73237	9.72688	4.23657	7.23202	0.762005
9030418K01Rik	1.23086	1.06545	2.08966	1.02717	8.88504	4.76987	2.57849	2.79801	5.18793	8.68429	4.49064	6.46107	1.90574	4.66322	5.40251	5.97485	1.23183	2.51658	2.25113	4.95404	2.39386	9.11262	3.58383	4.75149	16.4081	11.2049	4.98993	13.2639	6.35485	3.61601	7.62005
9030425E11Rik	35.6949	8.52362	31.345	19.5163	106.62	46.5062	36.0989	27.9801	16.6014	35.5266	21.5551	17.7679	17.1517	23.3161	12.6059	15.9329	8.62278	2.51658	23.6369	118.897	26.3324	146.941	78.8443	114.036	157.325	75.233	101.67	76.0465	70.9625	35.2561	60.9604
9030612E09Rik	2.46172	0	0	0	0.555315	2.38493	0	0.932669	2.07517	0	0	0	0	0	0	0	0	0	0	0	0	0	1.19461	2.37574	0.965183	4.80211	1.87122	0.884262	1.05914	0	0
9030617O03Rik	3382.4	1328.62	2952.69	1293.21	3731.72	2264.49	1975.12	886.968	2225.62	746.059	1288.81	927.971	1203.48	733.058	1020.17	654.247	2430.39	1733.93	928.592	1743.82	3260.43	2775.93	1420.39	2542.05	1000.89	1445.43	1323.58	446.552	2531.35	1900.21	2424.7
9030619P08Rik	9.84687	10.6545	2.08966	9.24457	12.2169	1.19247	2.57849	28.9127	0	15.0001	4.49064	6.46107	2.85861	10.2591	6.30293	11.9497	3.69548	2.51658	6.7534	2.97242	4.78771	6.83446	14.3353	4.75149	53.0851	9.60422	9.35611	362.547	12.7097	0	19.0501
9030624G23Rik	1.23086	5.32726	0	5.13587	0	0	1.71899	5.59601	0	1.57896	0	4.03817	3.81149	0.932644	0	3.98324	0	0	0	1.98161	1.19693	0	1.19461	1.18787	0	0	0	2.65279	0	0	0.762005
9030624J02Rik	866.525	833.184	866.166	1002.52	810.76	849.037	804.489	862.719	835.257	854.218	921.479	869.014	810.894	890.675	762.654	824.53	803.15	856.897	886.946	851.103	860.591	867.977	788.443	860.019	641.847	811.556	807.744	890.452	829.308	842.53	853.446
9030625A04Rik	62.7738	51.1417	54.3312	69.8478	106.065	54.8535	101.421	94.1995	86.1197	101.054	87.1184	82.3787	105.769	92.3317	103.548	107.547	39.4184	35.2322	49.5249	85.2094	56.2556	108.212	102.737	84.3389	134.16	145.664	111.026	116.723	102.737	82.2642	84.5826
9130008F23Rik	317.562	251.447	210.011	214.679	277.657	169.33	216.593	248.09	203.367	266.055	138.312	159.912	199.15	185.596	197.192	157.338	225.424	197.552	217.234	80.2554	289.657	82.0136	127.823	147.296	83.0058	190.484	165.915	939.97	324.097	192.552	301.754
9130011E15Rik	350.795	366.516	342.705	382.109	371.506	380.397	360.129	360.01	407.771	374.214	418.527	367.473	395.442	409.431	377.275	377.412	321.506	275.566	360.181	327.957	377.032	344.001	301.042	346.859	330.093	400.176	358.027	249.362	385.527	398.665	328.424
9130011J15Rik	1726.9	1374.43	1550.53	1364.09	1421.05	1317.68	1526.47	1379.42	1714.09	1558.43	1522.33	1480.39	1550.32	1589.22	1453.28	1486.74	1736.87	1732.67	1401.33	1220.67	1994.08	1348.67	1593.61	1341.11	1353.19	1551.08	1441.47	1363.53	1668.15	1642.57	1477.53
9130014G24Rik	7.38516	7.45817	9.40349	1.02717	7.21909	2.38493	6.01648	4.66334	4.15035	3.15792	5.38876	0.807634	0.952872	3.73057	6.30293	3.98324	2.46365	1.25829	6.7534	6.93565	2.39386	7.97354	3.58383	5.93936	7.72147	3.20141	3.1187	2.65279	11.6506	2.71201	13.7161
9130015A21Rik	4.92344	0	1.04483	0	2.77657	0	0	0	4.15035	0	0	0	0	0.932644	0	0	0	0	2.25113	0	0	1.13908	2.38922	4.75149	0	3.20141	1.87122	0	0	0	0.762005
9130015L21Rik	1.23086	0	0	0	1.66594	1.19247	1.71899	0	0	0	0	0	0	0	0	0.995809	0	0	1.12557	1.98161	2.39386	0	1.19461	0	0	3.20141	2.49496	3.53705	1.05914	0	3.81003
9130017N09Rik	14520.4	18323.7	10347	16474.8	8777.31	10591.5	8611.3	13115.2	13593.4	18090.9	11629.9	16484.6	13291.6	17425.5	13221.7	14305.8	10481.6	14192.3	17671.4	9002.47	10787.9	8522.58	12885.1	10974.8	5559.46	7028.69	9969.25	13660.1	8365.1	13035.7	8895.65
9130019O22Rik	385.259	289.803	268.522	291.717	343.185	232.531	258.709	207.052	277.036	168.159	242.494	223.715	259.181	226.632	268.325	224.057	261.147	223.976	236.369	229.867	311.201	492.081	328.518	299.344	106.17	280.123	276.317	204.264	401.415	306.457	346.712
9130019P16Rik	9.84687	17.0472	11.4931	9.24457	3.8872	11.9247	4.29749	24.2494	21.7893	29.2108	12.5738	13.7298	5.71723	12.1244	6.30293	20.912	11.0864	10.0663	18.0091	5.94484	9.57542	5.69539	2.38922	4.75149	7.72147	3.20141	3.1187	1.76852	9.53227	11.752	4.57203
9130023H24Rik	68.9281	83.1053	86.721	108.88	77.7441	81.0878	80.7927	126.843	70.5559	102.632	92.5071	115.492	78.1355	93.2644	82.8385	90.6186	77.605	85.5638	77.6641	112.952	82.588	120.742	118.266	92.654	56.9458	81.6359	93.5611	111.417	83.6722	90.4002	103.633
9130024F11Rik	2.46172	47.9454	13.5828	36.9783	1.11063	15.5021	15.471	83.0075	11.4135	69.4743	38.6195	62.1878	34.3034	86.7359	35.1163	69.7066	7.39095	28.9407	45.0226	6.93565	8.3785	9.11262	5.97305	1.18787	10.617	1.6007	8.10863	42.4446	0	4.52001	1.52401
9130204L05Rik	0	1.06545	0	0	0	0	0	0	0	0	0	0	0	0	0	0	0	0	0	0.990807	0	0	0	0	0.965183	0	0	0	0	0	0
9130206I24Rik	8.61601	5.32726	12.538	1.02717	6.66378	1.19247	5.15698	0.932669	8.30069	15.7896	1.79625	1.61527	5.71723	4.66322	8.10377	3.98324	8.62278	6.29146	4.50226	2.97242	0	9.11262	1.19461	7.12723	4.82592	17.6077	6.86115	7.0741	4.23657	1.808	10.6681
9130209A04Rik	1.23086	2.13091	0	0	0.555315	0	0	0	1.03759	0.789481	0	0	0.952872	0	3.60167	0	0	0	0	0	1.19693	1.13908	0	0	0	0	0	4.42131	0	2.71201	0
9130221F21Rik	0	0	0	0	0	0	0	0	0	0	0	0	0	0	0	0	0	0	0	0	0	0	0	0	0	0	0	0	0	0	0
9130221H12Rik	96.007	82.0399	81.4969	95.5272	99.9567	112.092	73.0573	102.594	62.2552	76.5796	63.7671	77.5329	79.0883	61.5545	78.3364	98.5851	94.8505	117.021	68.6595	74.3105	81.3911	71.7619	103.931	64.1451	59.8414	70.4309	66.7403	104.343	64.6076	80.4562	78.4866
9130227L01Rik	0	0	0	0	0	0	0	0	0	0	0	0	0	1.86529	0	0	0	0	1.12557	0	0	0	0	0	0	0	0	0.884262	0	0	0
9130230L23Rik	369.258	206.698	388.677	368.755	335.41	357.74	382.476	292.858	269.772	232.897	324.224	296.402	316.353	273.265	454.711	475.997	328.897	330.931	271.261	217.978	391.395	305.273	355.994	437.137	79.145	286.526	272.575	79.5836	299.737	379.681	474.729
9130401M01Rik	115.701	93.7599	121.2	106.826	151.046	94.2049	114.313	95.1322	95.458	106.58	99.6921	101.762	95.2872	81.14	107.15	109.539	65.2867	76.7558	82.1663	136.731	114.905	70.6228	134.991	105.721	183.385	89.6394	95.4324	74.278	69.9033	75.0322	102.871
9130404H23Rik	2049.38	2546.43	2392.66	2413.86	1899.73	2206.06	1722.43	2166.59	2242.22	2831.87	1449.58	2345.37	1866.68	2618.86	1844.96	2472.59	1670.35	1974.26	2668.72	1255.35	2623.67	849.752	1238.81	1191.44	428.541	1576.69	1243.74	2192.09	1923.4	2119.88	1414.28
9130409I23Rik	19.6937	23.44	15.6725	15.4076	19.9913	20.2719	2.57849	0	0	0	0	0	0	0	0	0	0	0	0	16.8437	25.1355	21.6425	20.3084	26.1332	20.2688	3.20141	4.36619	0	13.7688	10.848	19.8121
9230009I02Rik	0	0	0	0	0	0	0	0	0	0	0	0	0	0	0	0	0	0	0	0	0	0	0	0	0	0	0	0	1.05914	0	0
9230102K24Rik	0	1.06545	2.08966	1.02717	0	0	0	3.73068	1.03759	2.36844	0.898127	0	2.85861	0	0	0	0	0	1.12557	0	3.59078	0	0	1.18787	1.93037	1.6007	0	0	0	0	0
9230102O04Rik	0	3.19636	1.04483	3.08152	0	0	0	0	0	0	0	0	0	0	0	0	0	0	0	0.990807	0	0	1.19461	0	1.93037	0	0	0.884262	0	0	0
9230104L09Rik	0	0	0	0	0	0	0	0	0	0	0	0	0	0	0	0	0	0	0	0	0	0	0	0	0	0	0	0	0	0	0
9230105E05Rik	0	7.45817	1.04483	13.3533	1.11063	3.5774	5.15698	17.7207	1.03759	23.6844	8.08315	9.69161	4.76436	11.1917	5.40251	14.9371	0	0	13.5068	5.94484	7.18157	2.27815	1.19461	0	0	0	0	22.9908	0	0	0.762005
9230107M04Rik	0	0	0	0	0	0	0	0	0	0	0	0	0	0	0	0	0	0	0	0	0	0	0	0	0	0	0	0	0	0	0
9230110C19Rik	2.46172	9.58908	4.17933	3.08152	7.21909	4.76987	5.15698	2.79801	2.07517	4.73688	4.49064	6.46107	11.4345	7.46115	1.80084	5.97485	1.23183	1.25829	3.3767	0.990807	5.98464	3.41723	7.16767	3.56362	6.75628	1.6007	6.23741	9.72688	4.23657	0.904002	4.57203
9230110F15Rik	0	0	0	0	0	0	0	0	0	0	0	0	0	0	0	0	0	0	0	0	0	0	0	0	0	0	0	0	0	0	0
9230112D13Rik	0	0	1.04483	2.05435	0	0	2.57849	0.932669	1.03759	0.789481	3.59251	4.03817	0	1.86529	0.900419	1.99162	1.23183	1.25829	0	0.990807	7.18157	1.13908	1.19461	2.37574	0	0	0.623741	0	1.05914	0.904002	1.52401
9230112J17Rik	1.23086	1.06545	2.08966	0	3.33189	0	5.15698	0.932669	0	3.15792	1.79625	1.61527	1.90574	0	1.80084	0.995809	0	0	0	2.97242	3.59078	5.69539	4.77844	1.18787	2.89555	1.6007	1.24748	2.65279	4.23657	3.61601	9.14407
9230114K14Rik	7.38516	4.26181	4.17933	7.19022	5.55315	9.53974	3.43799	13.99	4.15035	11.8422	3.59251	15.345	7.62297	13.9897	10.805	8.96228	1.23183	7.54975	9.00453	1.98161	1.19693	3.41723	8.36228	5.93936	5.7911	3.20141	3.74245	16.801	4.23657	5.42401	3.04802
9230115E21Rik	0	0	0	0	0	0	0	0	0	0	0	0	0	0	0	0	0	0	0	0	0	0	1.19461	0	0	0	0	0	0	0	0
9230116N13Rik	3.69258	1.06545	6.26899	4.1087	0.555315	4.76987	7.73548	4.66334	2.07517	2.36844	2.69438	6.46107	3.81149	3.73057	8.10377	1.99162	0	1.25829	2.25113	9.90807	0	2.27815	2.38922	4.75149	12.5474	4.80211	0.623741	3.53705	2.11828	1.808	3.04802
9330020H09Rik	49.2344	37.2909	38.6588	47.25	46.0911	45.3137	40.3964	45.7008	24.9021	33.1582	31.4345	43.6122	44.785	43.8342	39.6184	34.8533	50.5048	49.0734	49.5249	38.6415	40.6956	41.0068	34.6437	30.8847	22.1992	19.2084	30.5633	43.3288	36.0108	37.9681	40.3863
9330111N05Rik	0	0	0	1.02717	0	0	0	0	0	0	0	0	0	0	0	0	0	0	0	0	0	0	0	0	0	0	0	0	0	0	0
9330117O12	0	0	1.04483	0	0	0	0	0	0	0	0	0	0	0	0	0	0	0	0	0.990807	0	0	0	0	4.82592	0	0	0	0	0	0
9330133O14Rik	68.9281	91.629	96.1245	104.772	61.0846	107.322	98.8422	145.496	68.4807	77.3691	81.7296	96.9161	88.6171	103.523	66.631	85.6396	54.2003	72.9809	87.7941	177.354	90.9665	107.073	156.494	115.224	133.195	120.053	114.768	211.339	65.6668	95.8242	132.589
9330151L19Rik	126.778	141.705	120.156	110.935	107.731	122.824	126.346	124.045	109.984	103.422	116.757	140.528	100.052	77.4094	103.548	83.648	129.342	132.121	105.803	175.373	122.087	191.365	134.991	204.314	198.828	187.282	96.0561	160.936	114.387	126.56	143.257
9330158H04Rik	2.46172	0	2.08966	0	2.77657	0	0.859497	0	0	0	0	0	0	0	0	0.995809	0	0	0	3.96323	0	3.41723	3.58383	4.75149	7.72147	1.6007	1.87122	2.65279	2.11828	0	0.762005
9330159F19Rik	6.1543	5.32726	2.08966	2.05435	1.11063	0	0.859497	0	1.03759	3.15792	8.98127	3.23054	1.90574	1.86529	2.70126	2.98743	0	0	1.12557	2.97242	0	4.55631	0	1.18787	1.93037	0	1.87122	1.76852	0	0	0
9330159M07Rik	0	2.13091	9.40349	6.16304	1.11063	8.34727	8.59497	10.2594	6.22552	10.2632	8.08315	4.8458	6.6701	6.52851	3.60167	3.98324	6.15913	1.25829	10.1301	1.98161	4.78771	2.27815	7.16767	3.56362	13.5126	17.6077	6.86115	6.18983	10.5914	2.71201	3.04802
9330162B11Rik	0	0	0	0	0	0	0	0	0	0	0	0	0	0	0	0	0	0	0	0	0	0	0	0	0	0	0	0	0	0	0
9330175E14Rik	3.69258	9.58908	3.1345	3.08152	3.8872	4.76987	5.15698	2.79801	14.5262	17.3686	5.38876	12.1145	16.1988	9.32644	18.0084	8.96228	2.46365	12.5829	15.7579	2.97242	0	12.5299	2.38922	8.3151	3.86073	11.2049	6.23741	15.9167	6.35485	10.848	4.57203
9330175M20Rik	0	0	0	0	0	0	0	0	0	0	0	0	0	0	0	0	0	0	0	0	0	0	0	0	0	0	0	0	0	0	0
9330178D15Rik	0	0	0	0	0	0	0	0	0	0	0	0	0	0	0	0	0	0	0	0	0	0	0	0	0	0	0	0	0	0	0
9330179D12Rik	1.23086	3.19636	0	3.08152	0	3.5774	0.859497	1.86534	3.11276	0.789481	0.898127	0	0	2.79793	0	1.99162	1.23183	1.25829	1.12557	2.97242	1.19693	2.27815	0	0	7.72147	1.6007	0.623741	0	0	0	0.762005
9330182L06Rik	3.69258	2.13091	6.26899	2.05435	2.77657	1.19247	4.29749	1.86534	2.07517	2.36844	7.18502	1.61527	1.90574	5.59586	2.70126	3.98324	0	0	0	2.97242	1.19693	2.27815	3.58383	3.56362	14.4777	4.80211	2.49496	1.76852	3.17742	1.808	2.28602
9330182O14Rik	0	0	0	0	0	0	0	0	0	0	0	0	0	0	0	0	0	0	0	0	0	0	0	0	0	0	0	0	0	0	0
9430007A20Rik	0	0	0	0	0	0	0	0	0	0	0	0	0	0	0	0	0	0	0	0	0	0	0	0	0	0	0	0	0	0	0
9430008C03Rik	156.319	135.313	159.859	138.668	129.944	152.636	192.527	122.18	140.074	131.054	161.663	128.414	170.564	115.648	131.461	135.43	163.833	166.094	91.1708	206.088	185.524	141.246	162.467	175.805	224.888	131.258	157.806	129.102	109.092	147.352	128.017
9430014N10Rik	0	0	0	0	0	0	0	0	0	0	0	0	0	0	0	0	0	0	0	0	0	0	0	0	0	0	0	0	0	0	0
9430015G10Rik	157.55	243.989	131.649	189	169.926	203.912	198.544	217.312	148.375	147.633	153.58	134.875	208.679	137.099	175.582	161.321	151.514	163.578	171.086	163.483	125.677	115.047	191.138	199.563	116.787	134.459	141.589	129.986	126.038	134.696	147.829
9430016H08Rik	259.711	206.698	220.459	182.837	217.683	176.485	219.172	221.975	231.382	228.949	213.754	247.944	222.019	247.151	248.516	242.977	238.974	223.976	213.858	181.318	231.007	186.809	242.506	175.805	290.52	262.515	243.259	155.63	190.645	259.449	262.13
9430018G01Rik	0	0	0	0	0	0	0	0	0	0	0	0	0	0	0	0	0	0	0	0	0	0	0	0	0	0	0	0	0	0	0
9430019J16Rik	0	0	0	0	0	0	0	0	0	0	0	0	0	0	0	0	0	0	0	0	0	0	0	0	0	0	0	0	0	0	0
9430020K01Rik	16.0012	12.7854	24.0311	9.24457	36.0955	8.34727	24.9254	5.59601	4.15035	12.6317	17.0644	4.8458	2.85861	6.52851	8.10377	5.97485	8.62278	3.77487	5.62783	68.3657	15.5601	76.3182	25.0868	48.7028	123.543	24.0105	24.3259	53.0557	27.5377	5.42401	31.2422
9430021M05Rik	0	4.26181	0	1.02717	0	0	0.859497	0	0	3.9474	5.38876	1.61527	0	0.932644	0	1.99162	0	0	2.25113	0.990807	0	0	0	0	5.7911	1.6007	0.623741	1.76852	0	0	0
9430023L20Rik	551.425	493.305	460.771	502.288	405.935	387.552	435.765	372.135	363.155	315.792	296.382	342.437	350.657	339.482	332.254	354.508	516.135	495.767	414.208	418.121	582.904	295.021	303.431	441.888	288.59	276.922	282.555	349.283	277.495	306.457	300.23
9430031J16Rik	0	0	0	0	0	0	0	0	0	0	0	0	0	0	0	0	0	0	0	0	0	0	0	0	0	0	0	0	0	0	0
9430032N09Rik	2.46172	0	1.04483	0	1.11063	0	0.859497	1.86534	1.03759	0	0	0	1.90574	0	1.80084	0.995809	0	2.51658	0	0	0	0	0	1.18787	0	0	0	0.884262	1.05914	1.808	0.762005
9430037G07Rik	3.69258	7.45817	5.22416	11.2989	0.555315	1.19247	7.73548	17.7207	4.15035	22.8949	5.38876	19.3832	4.76436	16.7876	5.40251	16.9288	4.9273	2.51658	10.1301	2.97242	2.39386	1.13908	2.38922	4.75149	2.89555	6.40281	4.36619	49.5187	4.23657	6.32801	3.04802
9430038I01Rik	796.366	407.003	603.913	558.783	598.074	487.719	651.499	392.654	513.605	303.95	500.257	411.893	499.305	345.078	574.467	481.972	787.136	843.055	521.137	404.249	533.83	516.002	538.77	507.221	287.625	451.398	479.033	181.274	691.619	573.137	619.51
9430041J12Rik	0	0	0	1.02717	0	0	0	1.86534	0	3.9474	0	2.4229	1.90574	2.79793	0.900419	0	0	0	0	0	0	0	0	0	1.93037	0	0.623741	13.2639	0	0	0
9430060I03Rik	3.69258	14.9163	17.7621	15.4076	16.1041	19.0795	19.7684	15.8554	5.18793	14.2106	10.7775	8.88397	11.4345	8.39379	9.00419	12.9455	7.39095	10.0663	13.5068	7.92646	15.5601	19.3643	5.97305	17.8181	3.86073	6.40281	13.0986	8.84262	8.47313	9.94402	9.90607
9430069I07Rik	0	1.06545	0	1.02717	1.66594	1.19247	2.57849	0	0	1.57896	0	0.807634	0	2.79793	0	1.99162	0	0	0	3.96323	4.78771	5.69539	2.38922	0	0	1.6007	0.623741	0	0	2.71201	0.762005
9430076C15Rik	0	0	0	0	0	0	0	0	0	0	0	0	0	0	0	0	1.23183	0	0	0	0	0	0	0	0	0	0	0	0	0	0.762005
9430076G02Rik	0	0	0	0	0	0	0	0	0	0	0	0	0	0	0	0	0	0	0	0	0	0	0	0	0	0	0	0	1.05914	0	0.762005
9430083A17Rik	29.5406	23.44	25.076	33.8967	14.9935	23.8493	32.6609	26.1147	15.5638	26.8423	23.3513	32.3054	24.7747	24.2487	18.0084	24.8952	17.2456	22.6492	23.6369	52.5128	32.3171	21.6425	29.8653	53.4542	14.4777	12.8056	18.0885	23.8751	19.0645	32.5441	23.6222
9430091E24Rik	25.848	34.0945	32.3898	38.0054	32.7636	34.5815	19.7684	21.4514	39.4283	51.3162	21.5551	14.5374	38.1149	33.5752	22.5105	25.891	34.4911	35.2322	39.3948	25.761	38.3017	37.5896	38.2275	33.2604	26.0599	40.0176	33.682	45.0974	32.8334	30.7361	39.6243
9530002B09Rik	0	0	0	0	0	0	0	0	0	0	0	0	0	0	0	0	0	0	0	0	0	0	0	0	0	0	0	0	0	0	0
9530003J23Rik	0	0	0	0	0	0	0	0	0	0	0	0	0	10.2591	0	0.995809	0	0	0	0.990807	0	0	0	0	1.93037	0	0	0	0	0	0
9530008L14Rik	2552.8	1962.56	2453.26	1686.62	2017.46	1724.31	1888.32	1605.12	1615.52	1658.7	1468.44	1456.97	1525.55	1702.07	1489.29	1713.79	2458.72	2407.11	1922.47	1111.69	1771.45	1492.19	1468.18	1387.43	798.207	1522.27	1153.92	1112.4	2006.01	1779.08	3085.36
9530026F06Rik	0	0	0	0	0	0	0	0	0	0	0	0	0	0	0	0	0	0	0	0	0	0	0	0	0	0	0	0	0	0	0
9530026P05Rik	1.23086	0	0	0	0.555315	0	0	0	1.03759	0	0	0	0	0	1.80084	0	1.23183	0	0	2.97242	1.19693	6.83446	1.19461	4.75149	1.93037	0	1.24748	3.53705	1.05914	0.904002	0.762005
9530027J09Rik	0	1.06545	2.08966	0	0	3.5774	0.859497	4.66334	1.03759	4.73688	1.79625	0.807634	0.952872	1.86529	1.80084	0.995809	7.39095	0	1.12557	0	0	3.41723	0	2.37574	0.965183	3.20141	0	1.76852	0	1.808	2.28602
9530036O11Rik	1.23086	1.06545	4.17933	1.02717	2.22126	0	3.43799	2.79801	0	3.9474	2.69438	8.07634	0.952872	1.86529	0.900419	1.99162	0	0	0	0	2.39386	0	4.77844	1.18787	0	0	1.87122	2.65279	1.05914	0.904002	0
9530048J24Rik	0	0	0	0	0	0	0	0	0	0	0	1.61527	0	0	0	0	0	0	0	0	0	0	0	0	0	0	0	1.76852	1.05914	0	0
9530051G07Rik	0	1.06545	0	0	0	1.19247	0	0	0	0	0	0	0	0	0.900419	0	0	0	0	0	0	1.13908	2.38922	0	0	0	0	0	0	0	0
9530052E02Rik	7.38516	7.45817	0	1.02717	3.8872	1.19247	4.29749	6.52868	5.18793	3.9474	7.18502	3.23054	0.952872	4.66322	4.50209	0	2.46365	10.0663	5.62783	0.990807	5.98464	5.69539	3.58383	3.56362	1.93037	1.6007	0.623741	4.42131	3.17742	1.808	1.52401
9530053A07Rik	46.7726	29.8327	20.8966	63.6848	37.7614	63.2008	41.2559	75.5462	37.3531	69.4743	53.8876	77.5329	50.5022	65.2851	55.8259	113.522	50.5048	70.4643	83.2919	29.7242	20.3478	28.4769	31.0599	32.0725	20.2688	52.8232	42.4144	84.0049	31.7742	37.0641	29.7182
9530059O14Rik	0	0	0	0	0	0	0	0	0	0	0.898127	0	0	0	0	0	0	0	0	0	0	0	0	0	0	0	0	0	0	0	0
9530068E07Rik	742.208	890.719	719.889	915.212	757.449	735.752	697.912	886.035	725.273	1102.11	779.575	909.396	808.035	1244.15	832.887	1040.62	659.026	698.352	853.179	786.701	821.093	685.725	696.458	705.596	942.019	832.366	713.56	922.285	612.184	736.762	660.659
9530077C05Rik	1.23086	1.06545	2.08966	0	2.77657	0	2.57849	2.79801	0	0.789481	1.79625	1.61527	0.952872	2.79793	0.900419	0	2.46365	1.25829	3.3767	1.98161	1.19693	1.13908	8.36228	1.18787	13.5126	3.20141	2.49496	2.65279	1.05914	0	1.52401
9530080O11Rik	13.5395	2.13091	8.35865	1.02717	4.99783	2.38493	6.01648	2.79801	3.11276	5.52636	6.28689	1.61527	5.71723	7.46115	5.40251	1.99162	4.9273	0	1.12557	1.98161	8.3785	3.41723	2.38922	3.56362	3.86073	0	2.49496	6.18983	5.29571	3.61601	7.62005
9530082P21Rik	80.0058	86.3017	72.0934	99.6359	108.842	120.439	95.4042	141.766	78.8566	220.265	95.2015	154.258	143.884	206.114	126.059	141.405	65.2867	88.0804	117.059	66.3841	138.844	80.8745	142.159	105.721	107.135	139.261	87.9475	339.557	94.2636	92.2082	118.873
9530091C08Rik	0	0	1.04483	1.02717	2.22126	3.5774	0	0	0	3.9474	0	0	0	0.932644	0	0	0	0	1.12557	0	1.19693	1.13908	0	1.18787	0	3.20141	0	4.42131	0	0.904002	0.762005
9630013A20Rik	0	0	0	0	0	0	0	0	0	0	0	0	0	0	0	0	0	0	0	0	0	0	0	0	0	0	0	0	0	0	0
9630028B13Rik	1.23086	15.9818	2.08966	9.24457	5.55315	3.5774	0	5.59601	11.4135	16.5791	4.49064	7.26871	4.76436	7.46115	5.40251	8.96228	6.15913	5.03317	9.00453	7.92646	0	10.2517	13.1407	9.50298	10.617	24.0105	19.336	10.6111	33.8925	13.56	29.7182
9630028H03Rik	0	0	0	0	0	0	0	0	0	0	0	0	0	0	0	0	0	0	0	0	0	0	0	0	0	0	0	0	0	0	0
9630033F20Rik	172.32	230.138	196.428	177.701	214.352	227.761	226.048	235.033	195.066	238.423	230.819	246.328	233.454	300.311	244.013	298.743	202.019	231.526	228.49	203.115	202.281	192.504	213.835	198.375	194.967	185.682	199.597	199.843	172.64	230.521	236.222
9830001H06Rik	54.1578	53.2726	74.1831	100.663	175.479	97.7823	104.859	75.5462	73.6686	168.949	53.8876	70.2642	68.6067	112.85	65.7306	102.568	45.5775	23.9075	75.4129	190.235	51.4679	214.147	125.434	215.005	240.331	147.265	192.112	206.917	128.156	93.1122	118.873
9830107B12Rik	3.69258	0	1.04483	0	6.66378	0	0	0	0	0.789481	0	0	0	0	0	0	2.46365	0	0	0	1.19693	3.41723	2.38922	3.56362	0	0	1.87122	1.76852	1.05914	0	3.81003
9830132P13	0	0	0	0	0	0	0	1.86534	0	0	0	0	0	0	0	0	0	1.25829	0	0	0	0	0	0	0	0	0	0	0	0	0
9830147E19Rik	27.0789	49.0108	33.4346	26.7065	39.9827	47.6987	48.9913	58.7581	37.3531	38.6845	39.5176	39.5741	60.9838	40.1037	34.2159	41.824	20.941	18.8744	29.2647	40.6231	38.3017	35.3114	25.0868	40.3877	35.7118	32.0141	38.0482	45.0974	25.4194	21.696	48.0063
9830166K06Rik	0	0	1.04483	0	0.555315	1.19247	2.57849	1.86534	1.03759	0	0.898127	0	0	0.932644	0.900419	1.99162	0	0	1.12557	0	1.19693	0	1.19461	0	0.965183	0	0	0.884262	0	0	0
9930005F22Rik	2.46172	3.19636	2.08966	1.02717	2.77657	4.76987	0	3.73068	1.03759	0.789481	1.79625	2.4229	3.81149	4.66322	2.70126	0.995809	0	3.77487	3.3767	5.94484	7.18157	3.41723	8.36228	3.56362	2.89555	0	2.49496	3.53705	1.05914	0.904002	0
9930012K11Rik	98.4687	73.5163	56.4209	127.37	38.872	56.046	66.1813	116.584	74.7062	100.264	70.0539	61.3802	44.785	104.456	50.4234	92.6102	75.1413	138.412	83.2919	76.2922	64.6341	83.1527	65.7036	47.5149	110.996	60.8267	38.6719	22.1065	50.8388	55.1441	33.5282
9930013L23Rik	12.3086	41.5527	53.2864	71.9022	19.436	44.1213	74.7763	43.8354	150.45	18.9475	92.5071	106.608	90.5228	32.6425	65.7306	7.96647	14.7819	31.4573	24.7625	227.886	90.9665	362.227	131.407	45.1391	625.439	41.6183	74.8489	29.1806	85.7904	116.616	9.90607
9930014A18Rik	20.9246	43.6836	21.9415	43.1413	27.7657	28.6192	34.3799	45.7008	37.3531	35.5266	25.1476	42.8046	54.3137	59.6892	33.3155	36.8449	17.2456	11.3246	28.1392	46.5679	26.3324	23.9206	37.0329	36.824	51.1547	22.4098	39.2957	28.2964	15.8871	26.2161	15.2401
9930021D14Rik	33.2332	10.6545	26.1208	23.625	22.2126	13.1171	35.2394	13.0574	19.7141	9.47377	13.4719	13.7298	10.4816	11.1917	19.8092	13.9413	16.0137	26.4241	23.6369	20.807	34.7109	30.7551	22.6976	39.1998	6.75628	25.6112	13.0986	10.6111	26.4785	23.5041	28.1942
9930021J03Rik	523.115	447.49	673.916	614.25	595.297	629.623	752.06	552.14	712.822	507.636	478.702	465.197	597.45	520.415	731.14	500.892	761.268	727.292	621.312	469.643	506.301	415.763	316.572	409.816	501.895	512.225	560.119	596.877	918.276	720.49	716.285
9930023K05Rik	16.0012	17.0472	26.1208	8.21739	18.3254	14.3096	30.0824	13.99	45.6538	36.3161	32.3326	10.4992	23.8218	33.5752	15.3071	12.9455	19.7092	18.8744	16.8835	72.3289	15.5601	28.4769	40.6168	23.7574	64.6673	30.4134	19.336	54.8242	40.2474	25.3121	23.6222
9930104L06Rik	123.086	152.36	99.259	136.614	117.727	129.979	138.379	147.362	104.796	125.527	147.293	156.681	128.638	130.57	115.254	116.51	113.328	108.213	114.808	139.704	95.7542	130.994	114.683	140.169	181.454	118.452	102.917	108.764	112.269	98.5362	138.685
9930111J21Rik1	0	0	1.04483	0	6.10846	1.19247	0.859497	0.932669	0	2.36844	1.79625	0	0.952872	0.932644	4.50209	1.99162	3.69548	5.03317	0	2.97242	0	10.2517	1.19461	5.93936	3.86073	11.2049	5.61367	7.95836	9.53227	2.71201	1.52401
9930111J21Rik2	0	0	0	0	2.22126	0	0.859497	0	1.03759	0	0.898127	0	0	0.932644	1.80084	0.995809	0	0	0	0	0	3.41723	0	0	0	0	1.24748	2.65279	0	0	0.762005
A030009H04Rik	22.1555	14.9163	6.26899	14.3804	8.32972	15.5021	9.45447	7.46135	11.4135	12.6317	3.59251	8.88397	7.62297	8.39379	18.0084	13.9413	11.0864	7.54975	4.50226	12.8805	11.9693	29.616	25.0868	27.3211	20.2688	8.00351	11.8511	22.1065	7.41399	13.56	7.62005
A130010J15Rik	158.781	167.276	172.397	207.489	129.388	183.64	176.197	155.756	204.405	174.475	169.746	198.678	161.988	226.632	162.976	191.195	190.933	203.843	189.095	181.318	155.601	129.855	170.829	157.987	157.325	176.077	162.796	176.852	178.995	158.2	144.019
A130022J15Rik	189.552	110.807	181.801	124.288	241.007	141.904	126.346	118.449	135.924	103.422	132.923	125.183	124.826	92.3317	87.3406	70.7024	161.369	120.796	110.305	114.934	142.434	162.888	46.5898	143.733	192.071	192.084	145.955	106.111	222.42	150.968	214.886
A130040M12Rik	0	0	1.04483	1.02717	0	0	0.859497	0.932669	0	0	0.898127	0	0	0.932644	0.900419	0.995809	2.46365	0	2.25113	0.990807	0	0	1.19461	2.37574	0.965183	4.80211	0.623741	0	1.05914	0.904002	0
A130049A11Rik	9.84687	3.19636	3.1345	3.08152	6.66378	3.5774	11.1735	2.79801	8.30069	7.89481	12.5738	7.26871	12.3873	4.66322	9.00419	0.995809	8.62278	6.29146	10.1301	4.95404	0	9.11262	8.36228	4.75149	3.86073	8.00351	6.23741	13.2639	15.8871	8.13602	9.14407
A130077B15Rik	0	2.13091	0	1.02717	3.8872	0	0.859497	5.59601	3.11276	3.9474	4.49064	0.807634	2.85861	0.932644	2.70126	1.99162	0	0	6.7534	0.990807	1.19693	9.11262	1.19461	1.18787	0.965183	3.20141	3.1187	3.53705	4.23657	0.904002	1.52401
A1bg	0	0	0	0	0	0	0	0	0	0	0	0	0	0	0	0	0	0	0	0	0	1.13908	1.19461	0	0	0	0	0	0	0	0
A1cf	958.839	1551.3	1287.23	1481.18	932.929	1238.97	1491.23	1364.49	1798.14	1232.38	1234.93	1150.07	1352.12	1192.85	1442.47	1031.66	1616.15	1589.22	1689.47	1007.65	1099.98	992.136	396.611	1073.84	541.468	941.213	1155.79	1263.61	1480.68	1670.6	1107.19
A230001M10Rik	0	0	0	0	0	0	0	0	0	0	0	0	0	0	0	0	0	0	0	0	0	0	0	0	0	0	0	0	0	0	0
A230020J21Rik	1.23086	1.06545	1.04483	2.05435	0.555315	0	0.859497	0	0	0	0	0	0	0	0.900419	0	2.46365	0	0	0	0	0	0	0	2.89555	0	0	0	0	0	0.762005
A230028O05Rik	0	0	1.04483	0	1.66594	0	0	0	3.11276	0	0	0	0	0.932644	0.900419	2.98743	0	1.25829	1.12557	1.98161	1.19693	0	1.19461	0	0	0	0	0.884262	1.05914	1.808	0
A230046K03Rik	279.405	212.025	274.791	190.027	236.564	243.263	304.262	282.599	375.606	298.424	340.39	262.481	306.825	307.772	364.669	224.057	296.87	312.056	271.261	294.27	327.958	348.558	188.749	207.878	214.271	395.374	323.722	418.256	416.243	407.705	330.71
A230050P20Rik	91.0836	82.0399	66.8692	65.7391	123.835	69.1631	56.7268	47.5661	75.7438	67.1058	81.7296	88.0321	60.0309	71.8136	81.0377	47.7988	82.5323	55.3648	91.1708	111.961	61.0433	134.411	108.71	116.411	207.514	118.452	102.294	132.639	88.9679	70.5122	97.5367
A230051G13Rik	288.021	280.214	259.118	297.88	268.217	219.414	238.081	257.417	227.231	225.791	246.087	233.406	247.747	208.912	234.109	245.965	269.77	217.684	262.257	244.729	353.094	239.206	258.036	287.465	178.559	200.088	215.191	184.811	234.07	305.553	250.7
A230056J06Rik	0	0	1.04483	0	0	0	0	0	1.03759	0	0	0	0	0	0	0.995809	0	1.25829	0	0	1.19693	0	0	1.18787	0	0	0	0	5.29571	1.808	0
A230056P14Rik	11.0777	14.9163	15.6725	11.2989	16.1041	5.96234	9.45447	4.66334	16.6014	9.47377	10.7775	8.88397	8.57584	7.46115	11.7054	11.9497	12.3183	8.80804	7.87896	3.96323	8.3785	17.0862	7.16767	3.56362	3.86073	6.40281	12.4748	15.0325	19.0645	9.94402	9.90607
A230057D06Rik	0	0	2.08966	0	0.555315	0	0	0	0	0	0	0	0	0	0	0	0	0	0	0	0	0	0	1.18787	1.93037	0	0	0	0	0	0.762005
A230065H16Rik	0	0	1.04483	0	0.555315	0	0	0	0	0	0.898127	0	0	0	0	0	0	0	3.3767	0	0	0	0	0	0	0	0	0	0	0	0
A230070E04Rik	0	0	0	0	0	1.19247	0	0	0	0.789481	0.898127	0	0.952872	0	0	0.995809	0	0	0	0.990807	0	0	0	0	0	0	0	0	1.05914	0	0
A230072C01Rik	33.2332	25.5709	37.6139	21.5707	16.1041	13.1171	31.8014	22.3841	18.6766	25.2634	24.2494	21.8061	22.8689	25.1814	26.1121	18.9204	20.941	18.8744	20.2602	18.8253	14.3631	20.5034	31.0599	21.3817	10.617	30.4134	16.841	28.2964	31.7742	22.6001	23.6222
A230072E10Rik	3.69258	1.06545	4.17933	6.16304	1.66594	3.5774	2.57849	0.932669	0	7.10532	2.69438	6.46107	8.57584	5.59586	3.60167	6.97066	1.23183	2.51658	2.25113	2.97242	3.59078	3.41723	2.38922	5.93936	8.68665	4.80211	2.49496	4.42131	5.29571	1.808	2.28602
A230073K19Rik	0	0	0	0	0	0	0	0	0	1.57896	0	1.61527	1.90574	0.932644	0	0.995809	0	1.25829	0	2.97242	0	0	1.19461	0	2.89555	0	1.87122	2.65279	0	1.808	0
A230077H06Rik	0	0	0	0	0	0	0	0	0	0	0	0	0	0	0	0	1.23183	0	0	0	0	0	0	0	0.965183	0	0	0	0	0	0
A230108P19Rik	0	0	0	0	0	0	0	0	0	0	0	0	0	0	0	0	0	0	0	0	0	0	0	0	0	0	0	0	0	0	0
A2ld1	992.073	1244.45	925.721	1039.5	817.979	986.17	720.259	754.529	723.198	590.531	815.5	827.017	811.847	787.151	646.5	648.272	885.682	958.818	798.026	741.124	1171.79	586.625	688.096	775.68	664.046	715.514	609.395	1014.25	533.807	583.985	687.329
A2m	1.23086	1.06545	0	0	2.22126	0	0.859497	0.932669	0	0	4.49064	0	0	0.932644	1.80084	0	0	0	12.3812	79.2646	2.39386	5.69539	15.5299	0	102.309	0	1.24748	0.884262	0	0	0
A330009N23Rik	1.23086	2.13091	1.04483	1.02717	4.44252	1.19247	2.57849	0	2.07517	2.36844	2.69438	2.4229	0	0.932644	4.50209	0.995809	1.23183	1.25829	1.12557	2.97242	0	9.11262	3.58383	5.93936	0.965183	1.6007	1.24748	3.53705	3.17742	2.71201	3.81003
A330021E22Rik	4.92344	7.45817	7.31382	2.05435	3.33189	5.96234	6.01648	1.86534	0	7.10532	5.38876	0.807634	4.76436	4.66322	0.900419	1.99162	0	1.25829	1.12557	7.92646	7.18157	5.69539	15.5299	7.12723	7.72147	22.4098	6.23741	13.2639	8.47313	4.52001	7.62005
A330023F24Rik	155.088	138.509	133.738	91.4185	83.2972	124.017	103.999	87.6709	234.495	136.58	107.775	65.4184	103.863	86.7359	134.162	53.7737	177.383	197.552	181.216	71.3381	101.739	88.848	115.877	143.733	96.5183	176.077	103.541	252.015	170.522	142.832	166.879
A330032B11Rik	0	1.06545	0	0	1.66594	1.19247	0.859497	0	2.07517	0	1.79625	0.807634	0	0.932644	0	0.995809	3.69548	1.25829	1.12557	0.990807	3.59078	6.83446	0	3.56362	1.93037	4.80211	0	0	7.41399	0	2.28602
A330035P11Rik	112.008	78.8435	122.245	74.9837	96.6248	87.0501	88.5282	50.3641	88.1949	99.4745	82.6277	56.5344	78.1355	81.14	85.5398	54.7695	123.183	119.538	76.5385	80.2554	99.345	124.159	76.4551	111.66	56.9458	75.233	75.4727	45.0974	120.742	111.192	120.397
A330040F15Rik	0	1.06545	0	1.02717	0	0	3.43799	0	0	0	0.898127	0	0	0	0	0	0	0	1.12557	0.990807	0	0	0	0	0	0	0	0	0	0	0
A330041J22Rik	0	0	1.04483	0	0	0	1.71899	0.932669	0	0	0	1.61527	0	0	0	0.995809	1.23183	0	1.12557	0	3.59078	0	0	0	0	1.6007	1.24748	2.65279	0	0	0.762005
A330048O09Rik	0	0	0	0	0	0	0	0	0	0	0	0	0	0	0	0	0	0	0	0	0	0	0	0	0	0	0	0	0	0	0
A330049M08Rik	7.38516	7.45817	8.35865	4.1087	6.10846	10.7322	4.29749	7.46135	8.30069	12.6317	5.38876	5.65344	7.62297	8.39379	6.30293	5.97485	2.46365	6.29146	5.62783	29.7242	4.78771	18.2252	25.0868	8.3151	67.5628	11.2049	7.48489	16.801	11.6506	5.42401	3.04802
A330049N07Rik	0	0	0	0	0	0	0	2.79801	0	0	0	0	0	0	0	0	0	0	0	0	0	0	0	0	0.965183	0	0	0	0	0	0.762005
A330050B17Rik	1.23086	0	0	0	0.555315	0	3.43799	0	1.03759	0	2.69438	0	0	0.932644	2.70126	2.98743	0	2.51658	0	0	1.19693	1.13908	0	3.56362	0	0	0	0	0	0	0.762005
A330050F15Rik	1.23086	2.13091	0	2.05435	0.555315	1.19247	0	0.932669	0	2.36844	0	0	0.952872	0.932644	0.900419	0.995809	2.46365	0	1.12557	0	0	0	0	0	0.965183	0	0	0.884262	1.05914	0.904002	1.52401
A330069E16Rik	7.38516	5.32726	6.26899	1.02717	7.21909	1.19247	3.43799	3.73068	8.30069	6.31584	0.898127	7.26871	3.81149	9.32644	4.50209	3.98324	4.9273	6.29146	5.62783	12.8805	16.757	6.83446	5.97305	3.56362	2.89555	3.20141	1.87122	7.95836	1.05914	2.71201	8.38206
A330070K13Rik	0	0	0	0	0	0	0	0	0	0	0	0	0	0	0	0	0	0	0	0	0	0	0	0	0	0	0	0	0	0	0
A330076C08Rik	0	0	0	0	0	0	0	0	0	0	0	0	0.952872	0	0	0	0	0	0	0	0	0	0	0	0	0	0.623741	1.76852	0	0	0
A330076H08Rik	0	0	1.04483	0	0	0	0.859497	0	0	0	0	0	0	0	0	0	0	0	0	0	0	0	0	1.18787	0	0	0	0	1.05914	0	0.762005
A330093E20Rik	1.23086	0	0	0	0	0	0	0	0	0	0	0	0	0	0	0	0	0	0	0	0	0	0	0	0	0	0	0	0	0	0
A330102I10Rik	0	2.13091	0	5.13587	0.555315	1.19247	0.859497	3.73068	0	0	0	1.61527	3.81149	2.79793	0	0.995809	0	0	0	2.97242	0	0	0	2.37574	0.965183	1.6007	4.98993	5.30557	1.05914	0	0.762005
A3galt2	6.1543	2.13091	3.1345	2.05435	6.66378	5.96234	2.57849	0.932669	2.07517	3.15792	1.79625	0.807634	0.952872	2.79793	4.50209	3.98324	3.69548	2.51658	1.12557	3.96323	5.98464	10.2517	8.36228	5.93936	6.75628	14.4063	1.87122	5.30557	6.35485	0.904002	4.57203
A430005L14Rik	402.491	319.636	307.181	281.446	296.538	276.652	310.279	267.676	269.772	206.054	265.846	237.444	247.747	226.632	216.1	279.822	304.261	279.341	284.768	290.307	386.608	418.041	339.27	345.671	413.098	414.582	251.368	185.695	262.667	277.529	282.704
A430033K04Rik	29.5406	60.7308	56.4209	65.7391	42.2039	70.3556	56.7268	70.8828	49.8042	86.0534	64.6652	76.7252	60.9838	63.4198	54.0251	57.7569	45.5775	52.8482	84.4175	50.5312	37.1048	53.5366	27.4761	47.5149	76.2495	51.2225	36.8007	68.9724	37.0699	30.7361	44.9583
A430035B10Rik	43.0801	33.029	72.0934	36.9783	41.0933	34.5815	53.2888	42.9028	57.0673	46.5793	44.9064	41.997	38.1149	50.3628	48.6226	50.7863	57.8958	54.1065	39.3948	63.4117	27.5293	55.8148	54.9521	76.0238	50.1895	68.8302	54.2655	68.0882	67.785	60.5681	55.6264
A430071A18Rik	7.38516	1.06545	3.1345	4.1087	1.66594	1.19247	2.57849	10.2594	3.11276	3.15792	15.2682	10.4992	3.81149	6.52851	1.80084	8.96228	1.23183	1.25829	3.3767	0	0	3.41723	3.58383	1.18787	0.965183	0	0.623741	4.42131	1.05914	0.904002	0.762005
A430078G23Rik	1.23086	0	12.538	3.08152	7.77441	1.19247	1.71899	0.932669	13.4886	10.2632	26.9438	9.69161	0.952872	8.39379	26.1121	6.97066	7.39095	2.51658	42.7715	4.95404	1.19693	20.5034	2.38922	9.50298	5.7911	3.20141	4.98993	7.95836	8.47313	8.13602	10.6681
A430084P05Rik	11.0777	3.19636	3.1345	6.16304	13.3276	5.96234	7.73548	6.52868	6.22552	11.0527	7.18502	10.4992	6.6701	8.39379	10.805	4.97905	4.9273	7.54975	13.5068	10.8989	4.78771	27.3379	15.5299	21.3817	8.68665	35.2155	18.0885	26.5279	22.242	9.94402	19.8121
A430088P11Rik	3.69258	1.06545	2.08966	4.1087	2.22126	5.96234	3.43799	6.52868	10.3759	11.0527	0.898127	8.88397	6.6701	13.057	6.30293	8.96228	4.9273	10.0663	10.1301	0.990807	2.39386	1.13908	5.97305	1.18787	8.68665	3.20141	3.74245	19.4538	4.23657	13.56	7.62005
A430089I19Rik	0	0	0	0	0	0	0	0	0	0	0	0	0	0	0	0	0	0	0	0	0	0	0	0	0	0	0	0	0	0	0
A430090L17Rik	0	0	0	0	0.555315	0	0	0.932669	0	0	0	0	0	0	0	0	0	0	0	0.990807	0	1.13908	0	1.18787	1.93037	0	0	0	0	0	0.762005
A430092G05Rik	0	0	0	0	0	0	0	0	0	0	0	0	0	0	0	0	0	0	0	0	0	0	0	0	0	0	0	0	0	0	0
A430093F15Rik	0	9.58908	5.22416	3.08152	3.33189	2.38493	0	0.932669	4.15035	20.5265	13.4719	16.9603	0.952872	29.8446	14.4067	11.9497	17.2456	12.5829	15.7579	2.97242	3.59078	4.55631	5.97305	5.93936	6.75628	6.40281	2.49496	12.3797	9.53227	6.32801	15.2401
A430105I19Rik	51.6961	120.396	66.8692	127.37	76.0781	118.054	87.6687	198.658	76.7814	138.159	94.3034	103.377	83.8527	96.0623	65.7306	109.539	33.2593	59.1397	70.9107	166.456	106.527	158.332	96.7635	81.9632	240.331	52.8232	87.3237	270.584	50.8388	49.7201	51.8164
A430107O13Rik	25.848	26.6363	35.5243	22.5978	66.0825	40.5439	70.4788	28.9127	38.3907	15.0001	33.2307	23.4214	9.52872	20.5182	20.7096	21.9078	6.15913	5.03317	18.0091	69.3565	20.3478	93.4044	48.979	70.0845	112.926	76.8337	61.1266	120.26	47.6614	19.888	56.3884
A430107P09Rik	4.92344	0	1.04483	0	3.33189	0	3.43799	0	6.22552	2.36844	0.898127	0.807634	0.952872	1.86529	0	0	1.23183	3.77487	1.12557	3.96323	0	4.55631	8.36228	4.75149	4.82592	3.20141	0	0	3.17742	0.904002	4.57203
A430110N23Rik	27.0789	20.2436	19.8518	17.462	57.7527	32.1966	15.471	23.3167	9.33828	39.474	17.9625	20.9985	10.4816	13.9897	15.3071	25.891	3.69548	2.51658	21.3858	56.476	9.57542	61.5102	59.7305	68.8966	90.7272	32.0141	41.7906	91.9632	36.0108	7.23202	46.4823
A4galt	55.3887	19.1782	33.4346	22.5978	63.3059	33.3891	39.5369	17.7207	19.7141	18.9475	8.08315	15.345	19.0574	10.2591	9.9046	16.9288	16.0137	18.8744	19.1346	70.3473	23.9386	84.2917	72.8713	68.8966	83.9709	88.0387	50.523	136.176	45.5431	16.272	57.9124
A4gnt	8.61601	22.3745	8.35865	29.788	7.21909	26.2343	11.1735	37.3068	11.4135	37.8951	32.3326	43.6122	11.4345	17.7202	10.805	32.8617	1.23183	1.25829	3.3767	25.761	9.57542	12.5299	25.0868	14.2545	56.9458	1.6007	14.346	71.6252	1.05914	1.808	0
A530006G24Rik	0	0	0	0	0	0	0	0	0	0	0	0	0	0	0	0	0	0	0	0	0	0	0	0	0	0	0	0	0	0	0
A530013C23Rik	1.23086	0	0	0	0	1.19247	4.29749	0.932669	3.11276	0	0	0	0	0	1.80084	0	1.23183	0	0	2.97242	0	2.27815	0	3.56362	15.4429	0	1.24748	0.884262	0	0.904002	1.52401
A530016L24Rik	22.1555	15.9818	9.40349	1.02717	0.555315	0	12.033	7.46135	29.0524	97.1061	5.38876	1.61527	1.90574	0	0	0	0	0	1.12557	0.990807	1.19693	0	0	0	0.965183	1.6007	0	0	0	0.904002	0
A530032D15Rik	2.46172	1.06545	3.1345	0	3.33189	2.38493	0	3.73068	1.03759	1.57896	1.79625	3.23054	0.952872	3.73057	7.20335	1.99162	1.23183	3.77487	11.2557	2.97242	1.19693	4.55631	1.19461	9.50298	5.7911	8.00351	8.10863	4.42131	4.23657	0	2.28602
A530046M15	0	0	0	0	0	0	0	0	0	0	0	0	0	0	0	0	0	0	0	0	0	0	0	0	0	0	0	0	0	0	0
A530050N04Rik	0	0	1.04483	0	0	0	0	0	0	0	0	0	0	0	0	0.995809	0	0	1.12557	0	0	1.13908	1.19461	0	0	4.80211	0	0	2.11828	0.904002	0
A530053G22Rik	0	0	0	0	0	0	0	0	0	0	0	0.807634	0	0	0	0	0	0	0	0	0	0	0	0	0	0	0	0	0	0	0
A530054K11Rik	129.24	102.283	123.29	101.69	80.5206	113.284	140.958	136.17	144.225	108.159	137.414	100.954	105.769	124.974	143.167	97.5893	115.792	129.604	113.682	86.2002	117.299	128.716	78.8443	85.5268	118.718	155.268	150.322	192.769	156.753	135.6	159.259
A530058N18Rik	1.23086	0	0	0	0	0	0	0	0	0	0	0	0	0	0	0	0	0	0	0	0	0	0	0	0	0	0	0	0	0	0
A530064D06Rik	2.46172	2.13091	1.04483	0	10.551	2.38493	4.29749	0.932669	4.15035	2.36844	3.59251	0	0	2.79793	1.80084	0.995809	3.69548	1.25829	4.50226	1.98161	2.39386	4.55631	9.55689	8.3151	1.93037	4.80211	6.23741	4.42131	5.29571	2.71201	9.90607
A530065N20	0	0	0	0	0	0	0	0	0	0	0	0	0	0	0	0	0	0	0	0	0	0	0	0	0	0	0	0	0	0	0.762005
A530072M11Rik	13.5395	3.19636	15.6725	11.2989	6.66378	3.5774	4.29749	6.52868	9.33828	14.2106	2.69438	10.4992	6.6701	21.4508	5.40251	5.97485	4.9273	6.29146	2.25113	3.96323	4.78771	12.5299	4.77844	8.3151	2.89555	16.007	5.61367	13.2639	6.35485	9.94402	11.4301
A530088E08Rik	1.23086	3.19636	6.26899	0	1.66594	2.38493	5.15698	0.932669	1.03759	3.15792	6.28689	4.03817	2.85861	5.59586	4.50209	2.98743	4.9273	1.25829	1.12557	5.94484	0	6.83446	4.77844	4.75149	0	1.6007	3.1187	7.0741	7.41399	3.61601	8.38206
A530098C11Rik	0	0	0	0	0	0	0	0	0	0.789481	0	0	0	0	0	0	0	0	0	0	0	0	0	0	0	0	0	0	0	0	0
A530099J19Rik	3.69258	1.06545	3.1345	5.13587	8.88504	3.5774	1.71899	2.79801	2.07517	3.9474	5.38876	0.807634	1.90574	6.52851	10.805	1.99162	3.69548	0	6.7534	7.92646	0	12.5299	1.19461	5.93936	5.7911	9.60422	11.2273	15.9167	12.7097	2.71201	12.1921
A630001G21Rik	17.232	24.5054	42.8381	26.7065	37.7614	15.5021	24.0659	24.2494	29.0524	37.1056	59.2764	26.6519	18.1046	30.7772	129.66	21.9078	50.5048	37.7487	81.0408	51.522	13.1662	50.1194	54.9521	32.0725	34.7466	75.233	46.1568	67.2039	48.7205	30.7361	41.9103
A630007B06Rik	291.714	266.363	375.095	311.234	304.868	406.631	437.484	270.474	542.658	136.58	266.744	186.563	288.72	134.301	459.213	139.413	396.648	364.905	263.382	246.711	350.7	284.769	108.71	178.181	165.046	214.494	295.029	402.339	455.431	406.801	301.754
A630010A05Rik	0	0	0	0	0	0	0	0	0	0	0	0	0	0	0	0	0	0	0	0	0	0	0	0	0	0	0	0	0	0	0
A630012P03Rik	0	0	0	0	0	0	0	0	0	0	0	0	0	0	0.900419	0	0	0	0	0	0	0	0	0	0	0	0	0	0	0	0
A630019I02Rik	0	0	1.04483	0	0.555315	0	0	2.79801	1.03759	0	0	1.61527	0	0	1.80084	0	0	0	2.25113	0	0	0	0	0	1.93037	3.20141	0	0.884262	0	2.71201	0
A630020A06	4.92344	1.06545	3.1345	1.02717	1.66594	1.19247	4.29749	9.32669	8.30069	3.15792	3.59251	4.03817	6.6701	5.59586	5.40251	0	6.15913	2.51658	3.3767	8.91727	3.59078	1.13908	2.38922	3.56362	2.89555	3.20141	4.36619	3.53705	3.17742	1.808	4.57203
A630023A22Rik	0	0	0	1.02717	0	0	0	0	0	0	0	0	0	0	0	0	0	0	0	0	0	0	0	0	0	0	0	0	0	0	0
A630033H20Rik	2.46172	0	3.1345	4.1087	3.33189	0	4.29749	1.86534	6.22552	8.68429	3.59251	0.807634	1.90574	6.52851	13.5063	4.97905	12.3183	10.0663	13.5068	4.95404	0	4.55631	5.97305	7.12723	2.89555	1.6007	1.24748	4.42131	4.23657	5.42401	5.33404
A630055G03Rik	19.6937	37.2909	16.7173	30.8152	23.3232	42.9288	31.8014	38.2394	44.6162	50.5268	33.2307	56.5344	67.6539	60.6218	56.7264	55.7653	24.6365	11.3246	41.6459	8.91727	19.1508	5.69539	43.006	19.006	6.75628	22.4098	24.9496	25.6436	13.7688	25.3121	6.85805
A630066F11Rik	29.5406	37.2909	53.2864	47.25	35.5401	33.3891	35.2394	38.2394	38.3907	22.1055	34.1288	37.1512	41.9263	42.9016	31.5146	33.8575	28.332	39.007	31.5158	59.4484	33.514	53.5366	48.979	53.4542	74.3191	41.6183	28.0683	67.2039	23.3011	45.2001	43.4343
A630071L07Rik	0	0	0	0	0	0	0	0	0	0	0	0	0	0	0	0	0	0	0	0	0	0	0	0	0	0	0	0	0	0	0
A630072M18Rik	71.3898	73.5163	81.4969	83.2011	55.5315	70.3556	70.4788	81.1422	85.0821	106.58	86.2202	78.3405	97.1929	83.0053	94.5439	69.7066	97.3142	80.5307	100.175	76.2922	51.4679	100.239	56.1467	70.0845	102.309	116.851	59.2554	120.26	83.6722	115.712	81.5346
A630073D07Rik	0	0	0	0	0	0	0	0	0	0	0	0	0	0	0	0	0	0	0	0	0	0	0	0	0	0	0	0	0	0	0
[truncated: 21,285 more rows]

## Sheet: Deseq2
Supplementary Table 4. DEGs APC-NT vs Control
Gene	BaseMean	log2FC	Fold Change	StdErr	Wald-Stats	p-value	p-adjusted				(Parameters: p-adj<0.05, FC>2, Enrichment analysis: gprofiler)
Cpne2	658.218	-1.37908	2.60103	0.129678	-10.6347	2.05496e-26	3.56329e-22
Fam162a	655.93	1.52756	2.88298	0.154086	9.91365	3.63141e-23	3.14843e-19
Ifitm1	135.183	2.81731	7.04845	0.287901	9.78568	1.29718e-22	7.4977e-19
Aldoa	10165	1.03921	2.05511	0.107707	9.64852	4.9871e-22	1.57499e-18
Gml	98.6951	3.58571	12.0063	0.371985	9.63941	5.44979e-22	1.57499e-18
Pfkl	1464.26	1.67526	3.19377	0.173078	9.67924	3.69451e-22	1.57499e-18
P4ha1	200.554	1.70541	3.26123	0.178967	9.52921	1.58483e-21	3.92585e-18
Slc16a3	1988.68	1.67772	3.19922	0.177576	9.44789	3.45719e-21	7.49346e-18
Slc4a1	6.66967	3.9386	15.3333	0.42034	9.37003	7.25131e-21	1.39709e-17
Hmox1	148.93	3.15412	8.90195	0.341355	9.24001	2.46474e-20	4.27387e-17
Farp2	528.018	-0.917858	1.88931	0.102066	-8.99276	2.41095e-19	3.80053e-16
S100a9	24.9309	3.76993	13.6415	0.423036	8.9116	5.03027e-19	7.26874e-16
Mmp9	215.234	2.73468	6.6561	0.307427	8.89538	5.82172e-19	7.76528e-16
Ms4a4d	46.5015	2.19894	4.59141	0.249132	8.8264	1.08094e-18	1.33883e-15
Lama1	28.8229	2.25731	4.78099	0.257081	8.78054	1.62694e-18	1.88074e-15
H6pd	513.804	1.44704	2.72649	0.165148	8.76213	1.91593e-18	2.07638e-15
Itgb3	138.284	2.02628	4.07354	0.232725	8.70676	3.12685e-18	3.18939e-15
Tcea3	445.455	-1.21604	2.32308	0.140354	-8.66409	4.55114e-18	4.38427e-15
Ctla2a	31.431	2.42201	5.35917	0.283324	8.54855	1.24649e-17	1.13759e-14
Pgk1	4682.02	0.956812	1.94102	0.112431	8.51022	1.73604e-17	1.50514e-14
Hemt1	55.4204	3.40329	10.5801	0.406782	8.36637	5.94194e-17	4.90635e-14
Lcn2	46.8995	3.28053	9.71712	0.394421	8.31733	8.99697e-17	7.09125e-14
Pappa	32.7866	3.11626	8.67136	0.376686	8.27283	1.30815e-16	9.86235e-14
Egln1	905.678	0.555781	1.46996	0.0676743	8.21257	2.16496e-16	1.56418e-13
Tmem176b	1718.61	1.10734	2.15448	0.136086	8.13707	4.04948e-16	2.80872e-13
S100a8	14.2613	3.55482	11.7519	0.437455	8.12615	4.43159e-16	2.95553e-13
Nt5c2	254.49	1.15332	2.22425	0.142157	8.113	4.93853e-16	3.17163e-13
Sesn1	2428.16	-0.956164	1.94014	0.120127	-7.95963	1.7255e-15	1.06858e-12
Hey1	21.9183	2.46366	5.51613	0.309874	7.95051	1.85751e-15	1.11066e-12
Spry4	32.5733	2.20503	4.61084	0.278743	7.91062	2.56111e-15	1.48032e-12
Cybrd1	292.767	3.27228	9.66172	0.41494	7.88615	3.11654e-15	1.74325e-12
Ankrd37	297.645	1.82811	3.55073	0.232789	7.8531	4.05883e-15	2.19938e-12
Cyp26b1	79.6143	2.65363	6.2925	0.338691	7.83497	4.68941e-15	2.46407e-12
Zbtb16	90.9321	3.48702	11.2124	0.445426	7.8285	4.93743e-15	2.51809e-12
Rnf208	112.049	-2.09353	4.26791	0.267799	-7.81754	5.38668e-15	2.66872e-12
Cmpk2	987.388	-1.29644	2.45623	0.166061	-7.80704	5.85447e-15	2.8199e-12
Tmem176a	843.262	1.12151	2.17574	0.144541	7.75909	8.55382e-15	4.00874e-12
2010001M09Rik	299.262	1.85241	3.61102	0.239108	7.74716	9.39732e-15	4.28815e-12
Derl3	168.926	2.12621	4.3657	0.27522	7.72551	1.11402e-14	4.95313e-12
Fmo2	131.002	2.29924	4.92199	0.299116	7.68678	1.50883e-14	6.54077e-12
Beta-s	1109.96	3.05388	8.30445	0.397631	7.68019	1.58851e-14	6.5667e-12
Bnip3	349.448	1.3138	2.48596	0.171067	7.68003	1.59055e-14	6.5667e-12
Mctp1	33.3328	2.4941	5.63376	0.325166	7.67022	1.71701e-14	6.92395e-12
Dnm3os	17.1164	2.28004	4.85691	0.298046	7.64996	2.01036e-14	7.92264e-12
Cald1	242.877	1.94674	3.85502	0.255453	7.62072	2.52257e-14	9.72031e-12
Cacna1h	206.882	2.02631	4.07362	0.266374	7.60703	2.80473e-14	1.03836e-11
Sept4	205.469	1.93254	3.81726	0.254061	7.60658	2.81447e-14	1.03836e-11
Brd9	631.921	-0.481448	1.39614	0.0635618	-7.5745	3.60521e-14	1.30238e-11
Mchr1	10.5	3.18944	9.12254	0.421684	7.56357	3.92155e-14	1.38775e-11
Cyp17a1	13.7839	-2.55208	5.86478	0.341749	-7.46768	8.16204e-14	2.7751e-11
Tmem173	130.931	1.17823	2.26299	0.157734	7.46971	8.03707e-14	2.7751e-11
Emilin1	374.546	1.70265	3.25499	0.228891	7.4387	1.01683e-13	3.39072e-11
Aspa	2995.99	-1.24718	2.37377	0.167757	-7.43445	1.05007e-13	3.4355e-11
Gm600	28.2412	2.02545	4.0712	0.273311	7.4108	1.25541e-13	4.03125e-11
Bfsp1	184.327	-1.36129	2.56914	0.184063	-7.39577	1.40587e-13	4.43233e-11
Ggt5	111.204	1.84737	3.59843	0.25033	7.37971	1.58634e-13	4.91197e-11
Alas2	74.6645	2.8981	7.45443	0.393256	7.36949	1.71285e-13	5.09945e-11
Papss1	2162.13	-1.27791	2.42487	0.173387	-7.37023	1.70332e-13	5.09945e-11
Ptprb	170.53	1.91807	3.77916	0.260332	7.36777	1.73511e-13	5.09945e-11
Msc	47.911	2.33902	5.05959	0.317675	7.36294	1.79908e-13	5.19936e-11
Slc43a3	247.827	2.0514	4.14507	0.278892	7.35552	1.90187e-13	5.4063e-11
Rhoj	52.5511	1.99236	3.97889	0.271218	7.346	2.04231e-13	5.71189e-11
Adamts1	64.0926	2.53507	5.79604	0.345481	7.33778	2.1716e-13	5.97706e-11
Cysltr1	27.7178	1.91692	3.77617	0.261646	7.3264	2.36415e-13	6.40537e-11
Agtpbp1	66.7076	1.23156	2.34822	0.168215	7.32136	2.45471e-13	6.51121e-11
Sox17	53.4373	3.06343	8.35957	0.418497	7.32008	2.47832e-13	6.51121e-11
Ocm	458.273	-2.16149	4.47376	0.29565	-7.31096	2.65243e-13	6.86466e-11
Cfh	83.4899	2.10484	4.30151	0.288477	7.29639	2.95582e-13	7.45245e-11
Efna1	1733.96	0.808958	1.75195	0.110924	7.29292	3.03306e-13	7.45245e-11
Pf4	24.3111	2.20999	4.62672	0.303066	7.29211	3.05146e-13	7.45245e-11
Slc22a3	22.0117	-2.30036	4.9258	0.315336	-7.29494	2.98788e-13	7.45245e-11
Maf	5396.14	-1.29287	2.45015	0.178016	-7.26266	3.79556e-13	9.14097e-11
Akr1b8	257.998	2.12167	4.35197	0.293189	7.23652	4.60327e-13	1.09343e-10
Gusb	376.8	0.813274	1.7572	0.112578	7.22411	5.04397e-13	1.18192e-10
Mcam	178.772	1.57599	2.9814	0.218285	7.21986	5.2043e-13	1.20323e-10
Adamtsl4	111.197	1.49835	2.8252	0.207699	7.21409	5.42975e-13	1.23884e-10
Ecm1	585.81	1.7925	3.46414	0.248636	7.20932	5.62325e-13	1.26633e-10
Spon1	173.292	2.15628	4.45764	0.299368	7.20279	5.89932e-13	1.31146e-10
Bhlhe40	2222.97	0.798892	1.73976	0.111419	7.17018	7.49017e-13	1.64404e-10
Armc2	44.5715	-1.77116	3.41329	0.247955	-7.14308	9.12602e-13	1.97807e-10
Chi3l3	7.77713	3.30607	9.89069	0.463041	7.13992	9.33876e-13	1.99919e-10
Snph	355.707	-0.848247	1.80031	0.118885	-7.135	9.67891e-13	2.04673e-10
Stc2	20.9794	2.26773	4.81565	0.318933	7.11037	1.15731e-12	2.4178e-10
Ero1l	924.053	1.12347	2.17871	0.158258	7.09897	1.25693e-12	2.56415e-10
Inhbb	34.7346	2.53182	5.78302	0.356586	7.10017	1.24606e-12	2.56415e-10
Xpnpep2	6083.48	-2.18437	4.54527	0.308054	-7.09086	1.33279e-12	2.68727e-10
BC024582	5.84882	2.44578	5.44821	0.345261	7.08387	1.40188e-12	2.79408e-10
Adamts4	14.0559	2.21721	4.64994	0.313147	7.08041	1.43727e-12	2.83207e-10
Dnajc18	61.636	1.07084	2.10066	0.151501	7.06823	1.56919e-12	3.05728e-10
Srp19	376.571	0.551931	1.46605	0.0783227	7.04689	1.82963e-12	3.52508e-10
Bmper	11.3829	2.55417	5.87329	0.362723	7.04166	1.89964e-12	3.61975e-10
Rasl11a	16.8822	1.69704	3.24236	0.241071	7.03959	1.92806e-12	3.63397e-10
Ctgf	34.1175	2.48761	5.6085	0.354021	7.02674	2.11418e-12	3.94191e-10
Abcc9	43.8453	2.32881	5.02391	0.331998	7.01453	2.30727e-12	4.12455e-10
Ctsl	691.784	1.33475	2.52231	0.19027	7.01503	2.29902e-12	4.12455e-10
Fam151a	1875.81	-3.28309	9.73436	0.467961	-7.01573	2.28752e-12	4.12455e-10
Rnf183	15.404	2.15567	4.45575	0.307284	7.01523	2.29574e-12	4.12455e-10
Glipr1	139.516	1.29739	2.45784	0.185226	7.00437	2.48096e-12	4.38979e-10
Adcy4	51.8997	1.4466	2.72564	0.207174	6.98251	2.89958e-12	5.07866e-10
Dtna	8.5541	2.1574	4.46111	0.309881	6.96204	3.35384e-12	5.81556e-10
Eml1	89.2485	1.2655	2.4041	0.182137	6.94805	3.70375e-12	6.35872e-10
Igj	16792	1.61688	3.06712	0.232831	6.94445	3.79932e-12	6.45885e-10
Hsd11b1	53.3395	2.2202	4.65959	0.319931	6.93962	3.93152e-12	6.61869e-10
F2r	181.623	1.47669	2.78309	0.213358	6.92117	4.47914e-12	7.4681e-10
Loxl2	161.655	2.15083	4.44082	0.31103	6.91516	4.67323e-12	7.6447e-10
Xbp1	4485.29	0.415134	1.33342	0.0600296	6.91548	4.66268e-12	7.6447e-10
Vsig10	1213.9	-1.14862	2.21701	0.166383	-6.90344	5.07578e-12	8.22561e-10
Igf1	48.2444	2.14144	4.41202	0.310285	6.90153	5.14468e-12	8.26006e-10
Phldb2	83.0558	1.64274	3.12258	0.238846	6.87781	6.07802e-12	9.66907e-10
Prrg4	10.2401	1.90156	3.73616	0.276725	6.87165	6.34646e-12	1.00043e-09
Plb1	7736.07	-3.25964	9.57744	0.476534	-6.84031	7.90213e-12	1.23444e-09
Tspan4	69.5982	1.80272	3.48877	0.264052	6.82714	8.66232e-12	1.34111e-09
Rgs5	71.7078	2.34915	5.09525	0.344368	6.82163	9.00133e-12	1.38127e-09
Ddit4	742.242	1.53413	2.89614	0.225238	6.81116	9.68135e-12	1.47258e-09
Far2	364.486	-1.24972	2.37795	0.183848	-6.79755	1.06416e-11	1.60456e-09
Ccdc88b	348.357	1.08388	2.11973	0.159607	6.79091	1.11431e-11	1.66571e-09
Parvb	38.6763	1.61572	3.06466	0.238636	6.77067	1.28185e-11	1.89977e-09
Hoxa5	18.9906	2.06728	4.19097	0.305834	6.7595	1.38467e-11	2.03477e-09
Timp3	198.601	1.96927	3.91569	0.291764	6.74952	1.48335e-11	2.16145e-09
Amica1	574.843	1.24252	2.36612	0.18451	6.73417	1.64871e-11	2.38238e-09
Aldh1a3	440.566	2.3009	4.92766	0.342962	6.7089	1.96091e-11	2.81009e-09
Osmr	75.9556	2.06586	4.18684	0.308147	6.70415	2.02586e-11	2.87937e-09
Cp	69.7449	2.06195	4.1755	0.30817	6.69094	2.21744e-11	3.12605e-09
Unc45b	11.4491	2.2336	4.70306	0.334108	6.68527	2.30503e-11	3.22332e-09
Clec14a	47.8908	1.78911	3.45602	0.267808	6.68057	2.38019e-11	3.27559e-09
Slc12a4	72.6336	1.51662	2.86119	0.227011	6.6808	2.37634e-11	3.27559e-09
Fbln5	134.889	2.07001	4.19889	0.309934	6.67887	2.40788e-11	3.28511e-09
Rfng	769.695	-0.734261	1.66355	0.109955	-6.67783	2.425e-11	3.28511e-09
Tmcc3	2525.04	-0.780352	1.71755	0.116966	-6.67163	2.52976e-11	3.40047e-09
Tpst1	52.5952	1.40685	2.65158	0.211706	6.64529	3.02618e-11	4.03646e-09
Ctdspl	1004.75	-0.9169	1.88805	0.138074	-6.64066	3.12288e-11	4.13365e-09
Itga9	133.464	1.5575	2.94343	0.234868	6.6314	3.32522e-11	4.30395e-09
Kcnip3	15.7008	1.72531	3.3065	0.260174	6.63137	3.32595e-11	4.30395e-09
Plcd3	40.5979	1.66208	3.16472	0.250639	6.63136	3.326e-11	4.30395e-09
Apold1	14.3482	2.03961	4.11133	0.307721	6.62809	3.40049e-11	4.36773e-09
Basp1	101.645	1.27367	2.41775	0.192229	6.62579	3.45392e-11	4.38485e-09
Car9	1640.31	1.35189	2.55246	0.204048	6.62534	3.46439e-11	4.38485e-09
1500009C09Rik	4.70908	2.81401	7.03234	0.424846	6.62359	3.50573e-11	4.40502e-09
Ly6c1	88.3085	2.05597	4.15824	0.310716	6.6169	3.66808e-11	4.57586e-09
P4ha2	30.8469	1.5254	2.87867	0.230822	6.60856	3.88088e-11	4.80674e-09
Hoxa2	9.91659	2.20002	4.59485	0.333075	6.60517	3.97057e-11	4.88295e-09
Pak6	101.064	1.96686	3.90917	0.297882	6.60282	4.03405e-11	4.92609e-09
Adamts9	18.0503	2.07339	4.20875	0.314182	6.59933	4.13023e-11	5.00826e-09
Dcn	349.95	1.76508	3.39892	0.267661	6.59444	4.26855e-11	5.14004e-09
Zmynd15	68.7041	1.1123	2.1619	0.168994	6.5819	4.64483e-11	5.55458e-09
Ppap2b	654.57	1.61018	3.0529	0.244929	6.57408	4.89565e-11	5.81442e-09
Ednra	31.2212	2.14888	4.43483	0.327881	6.55384	5.60771e-11	6.61481e-09
Amn	3204.52	-1.05722	2.08091	0.161397	-6.55039	5.73873e-11	6.72361e-09
Akp3	1292.46	3.0752	8.42807	0.470111	6.54144	6.093e-11	7.04946e-09
Frzb	8.84994	2.33538	5.04682	0.35702	6.54131	6.09815e-11	7.04946e-09
Acox2	424.599	1.9127	3.76513	0.292488	6.53942	6.17597e-11	7.09214e-09
Gpihbp1	18.7904	2.36244	5.14238	0.361639	6.53257	6.46497e-11	7.37517e-09
Endou	11.8957	1.52362	2.87511	0.233338	6.52966	6.59196e-11	7.47089e-09
Rbpms	80.5439	1.73646	3.33216	0.266252	6.52185	6.94441e-11	7.81923e-09
Icosl	264.176	0.817902	1.76284	0.12564	6.5099	7.52022e-11	8.41294e-09
Zcchc24	110.576	1.56823	2.9654	0.241163	6.50276	7.88609e-11	8.7657e-09
Ptgs1	317.969	1.28291	2.43329	0.197642	6.49108	8.52207e-11	9.41228e-09
Cxcl12	251.179	2.1701	4.50056	0.334448	6.48862	8.66288e-11	9.44744e-09
Ecscr	49.8951	1.8592	3.62808	0.286527	6.48876	8.65463e-11	9.44744e-09
Rdx	120.015	1.16964	2.24956	0.1803	6.48722	8.74363e-11	9.47591e-09
Gpi1	11338.1	0.666752	1.5875	0.102931	6.47765	9.31622e-11	9.98845e-09
Irf4	144.234	1.70666	3.26404	0.263479	6.4774	9.33177e-11	9.98845e-09
Tgfb3	31.5871	1.40301	2.64452	0.216653	6.4758	9.43087e-11	1.00326e-08
Ccl11	56.981	2.54891	5.85192	0.393665	6.47483	9.49214e-11	1.00362e-08
Eaf2	28.485	1.27641	2.42236	0.197173	6.47356	9.57196e-11	1.00593e-08
Ablim3	20.7148	1.54431	2.91665	0.238708	6.46947	9.83465e-11	1.02115e-08
Msrb3	47.1696	1.73184	3.32152	0.267678	6.46988	9.80825e-11	1.02115e-08
Pdpn	32.5298	1.82739	3.54895	0.282695	6.46418	1.01848e-10	1.05122e-08
Mrvi1	60.3026	1.45927	2.7497	0.225796	6.46278	1.02797e-10	1.05473e-08
Cnnm4	3497.22	-1.06465	2.09166	0.165012	-6.45191	1.1045e-10	1.12659e-08
Galntl4	20.1087	2.07832	4.22314	0.322252	6.44935	1.12333e-10	1.1391e-08
Rai14	575.224	-0.737559	1.66735	0.114405	-6.4469	1.14163e-10	1.15093e-08
Fkbp5	1647.67	2.1709	4.50305	0.336813	6.44543	1.15274e-10	1.15541e-08
Itga5	119.238	1.39306	2.62636	0.216304	6.44031	1.19233e-10	1.18143e-08
Ocln	2184.64	-0.624178	1.54133	0.0969142	-6.44053	1.19061e-10	1.18143e-08
Nexn	19.0906	1.5717	2.97254	0.244153	6.43734	1.21589e-10	1.19793e-08
Kdm3a	1059.1	0.668493	1.58941	0.103999	6.42787	1.29407e-10	1.26775e-08
2900026A02Rik	4082.26	-0.711723	1.63776	0.11074	-6.42698	1.30166e-10	1.26802e-08
Vwf	310.679	2.18937	4.56106	0.340859	6.4231	1.33529e-10	1.29351e-08
Tmem47	9.66338	1.91566	3.77287	0.29849	6.41785	1.38214e-10	1.33146e-08
4930539E08Rik	3108	-0.820403	1.7659	0.128184	-6.4002	1.55177e-10	1.47845e-08
Cyp1b1	70.0208	2.16859	4.49583	0.338813	6.40055	1.5482e-10	1.47845e-08
Calcrl	37.2155	1.44595	2.72442	0.226532	6.38297	1.73685e-10	1.64574e-08
Pdk1	733.948	0.709706	1.63547	0.111235	6.38026	1.76787e-10	1.66603e-08
Arhgef25	53.7511	1.59301	3.01677	0.249792	6.37732	1.80212e-10	1.68912e-08
Tmem119	84.7293	2.03216	4.09018	0.319356	6.36331	1.97452e-10	1.84076e-08
Ltbp1	160.636	1.78572	3.44791	0.280838	6.35855	2.03666e-10	1.88854e-08
Gm13889	136.534	1.79454	3.46905	0.282623	6.3496	2.15878e-10	1.99113e-08
Bend7	882.206	-1.24571	2.37135	0.196309	-6.34566	2.21478e-10	2.02699e-08
Tgfbr3	56.5406	1.53105	2.88997	0.241292	6.34522	2.22104e-10	2.02699e-08
Cacna1s	29.5664	1.54803	2.92418	0.244114	6.34142	2.27655e-10	2.06032e-08
Zeb2	80.0905	1.32675	2.50836	0.20923	6.3411	2.28132e-10	2.06032e-08
Fam176b	53.8647	1.47921	2.78795	0.233373	6.33837	2.32206e-10	2.08624e-08
Dtx3	223.093	1.17699	2.26105	0.185829	6.33373	2.39303e-10	2.12534e-08
Esrrb	8.50261	2.30666	4.94735	0.364173	6.33396	2.3895e-10	2.12534e-08
Gpx3	559.296	1.8401	3.58034	0.290551	6.33313	2.40235e-10	2.12534e-08
Gpr116	215.903	1.94579	3.85249	0.307669	6.3243	2.54383e-10	2.23909e-08
Ramp2	39.8969	2.04183	4.11767	0.323023	6.32099	2.59887e-10	2.27598e-08
Gm10516	153.316	-0.555349	1.46952	0.0879165	-6.31678	2.67076e-10	2.32719e-08
Itih3	23.8229	2.63506	6.21201	0.417379	6.31335	2.73056e-10	2.35561e-08
Ky	122.835	-1.91659	3.7753	0.30355	-6.31391	2.72069e-10	2.35561e-08
Neu3	72.2348	2.10958	4.31567	0.334626	6.3043	2.89504e-10	2.48515e-08
Gpr124	49.444	1.86497	3.64259	0.295923	6.30219	2.93464e-10	2.49851e-08
Srpx2	61.1014	1.90945	3.75667	0.302994	6.30194	2.93943e-10	2.49851e-08
Sema3f	116.08	1.84404	3.59013	0.292816	6.29761	3.02278e-10	2.55683e-08
C6	93.8665	1.84632	3.59583	0.293661	6.28726	3.23128e-10	2.71344e-08
Chst8	31.4794	-2.16383	4.48102	0.344182	-6.28687	3.23922e-10	2.71344e-08
Nkx2-3	178.375	1.96449	3.90273	0.312808	6.28016	3.38216e-10	2.81955e-08
Dab2	62.8015	1.4231	2.68161	0.226972	6.26994	3.61194e-10	2.9683e-08
Fn1	682.658	1.99052	3.97381	0.317465	6.27004	3.60944e-10	2.9683e-08
Tnfaip8l2	204.68	-1.43892	2.71118	0.229456	-6.271	3.58731e-10	2.9683e-08
Tacr1	38.1262	2.02175	4.06076	0.322658	6.26592	3.70631e-10	3.03148e-08
Tmem37	1444.31	1.48714	2.80332	0.237657	6.2575	3.91195e-10	3.18466e-08
Mmp10	335.117	2.01476	4.04113	0.322128	6.25453	3.98711e-10	3.23068e-08
Cd163	12.0477	2.73385	6.65229	0.437328	6.25126	4.07159e-10	3.27988e-08
Zg16	51906.6	-0.585477	1.50054	0.0936656	-6.25072	4.08566e-10	3.27988e-08
Cxcl5	6.93353	2.28577	4.87625	0.365769	6.24922	4.12497e-10	3.29617e-08
Nrp1	196.603	1.74507	3.35211	0.279323	6.24749	4.1711e-10	3.31774e-08
Pcolce	61.3179	1.61045	3.05346	0.258034	6.24121	4.34207e-10	3.43797e-08
Tubb6	66.8792	1.51034	2.84878	0.242259	6.23443	4.53439e-10	3.57392e-08
Hmcn1	52.1054	1.99602	3.98899	0.320375	6.23028	4.65616e-10	3.65329e-08
Cdh11	62.574	1.5348	2.89748	0.246441	6.22785	4.7287e-10	3.68684e-08
Dfna5	1292.62	-2.15478	4.45301	0.346015	-6.22743	4.74143e-10	3.68684e-08
Slc25a37	3228.41	-0.966368	1.95392	0.155222	-6.22572	4.79358e-10	3.71075e-08
Col12a1	137.02	1.97495	3.93115	0.317305	6.22415	4.84183e-10	3.73144e-08
C1ra	104.978	1.44539	2.72336	0.232389	6.21967	4.98192e-10	3.82241e-08
Panx1	1141.1	-0.984738	1.97895	0.158361	-6.21831	5.02528e-10	3.83869e-08
Col14a1	192.601	1.97932	3.94307	0.318487	6.21476	5.14033e-10	3.90936e-08
Map3k6	770.436	-2.16848	4.49551	0.349156	-6.21065	5.27646e-10	3.98484e-08
Tle4	1090.24	-0.569179	1.48368	0.0916495	-6.21038	5.28555e-10	3.98484e-08
Snca	13.6399	1.96238	3.89704	0.316047	6.20914	5.32756e-10	3.99913e-08
Snx32	27.993	0.909991	1.87903	0.146679	6.20394	5.50662e-10	4.11572e-08
Pamr1	61.7727	1.97366	3.92763	0.318284	6.20094	5.6128e-10	4.17708e-08
Hpse2	7.80905	2.43114	5.39319	0.392211	6.19855	5.69858e-10	4.22279e-08
Aldh1a2	72.4345	1.71328	3.27905	0.276929	6.18669	6.1439e-10	4.53342e-08
Flna	961.191	1.44691	2.72624	0.233947	6.1848	6.21822e-10	4.56881e-08
Lhfp	85.7989	1.83499	3.5677	0.296798	6.18263	6.30422e-10	4.61246e-08
Arrdc3	331.448	0.74994	1.68172	0.121349	6.18002	6.40925e-10	4.65788e-08
Ggta1	127.591	1.13338	2.19372	0.183401	6.17976	6.42004e-10	4.65788e-08
Gpnmb	146.825	1.70727	3.26543	0.276415	6.17648	6.55469e-10	4.73576e-08
Gtf2b	1339.28	-0.69259	1.61618	0.112194	-6.17312	6.69544e-10	4.79748e-08
Pdlim7	110.179	1.19524	2.28982	0.1936	6.17375	6.66909e-10	4.79748e-08
Cox4i2	7.56682	2.23747	4.7157	0.362582	6.17094	6.78869e-10	4.82555e-08
Dennd5a	136.112	1.16829	2.24745	0.189333	6.17055	6.80518e-10	4.82555e-08
Fgfr1	79.0841	1.83815	3.57551	0.297905	6.17025	6.81811e-10	4.82555e-08
Rgs9	73.4999	1.70656	3.26383	0.276662	6.1684	6.89855e-10	4.86263e-08
Eng	237.747	1.96058	3.89217	0.317876	6.16773	6.92763e-10	4.86336e-08
Acadl	2443.12	1.10924	2.15732	0.180219	6.15497	7.50927e-10	5.25044e-08
Aoah	23.1367	1.25537	2.38729	0.204192	6.14798	7.84754e-10	5.46491e-08
Lepre1	31.79	1.46584	2.76225	0.238498	6.14613	7.93963e-10	5.46777e-08
Olfml2b	20.5377	2.01972	4.05506	0.328578	6.14686	7.903e-10	5.46777e-08
Rarres2	147.214	1.70318	3.25617	0.27712	6.146	7.94624e-10	5.46777e-08
Lrrc4	6.28144	2.09175	4.26266	0.340487	6.14342	8.07624e-10	5.51347e-08
Snai1	19.2263	1.81752	3.52476	0.29582	6.14402	8.04585e-10	5.51347e-08
Slc11a1	64.9584	1.34023	2.53192	0.218597	6.13108	8.72834e-10	5.93527e-08
Eltd1	71.5119	2.01379	4.03842	0.328619	6.12803	8.89725e-10	6.0265e-08
Mfsd7a	227.412	-0.867027	1.8239	0.141646	-6.1211	9.29318e-10	6.27018e-08
Lepr	31.8123	1.80108	3.48482	0.294427	6.11724	9.5207e-10	6.39879e-08
C5ar1	25.7119	1.46466	2.75999	0.239605	6.11281	9.78902e-10	6.55373e-08
Steap3	114.981	-1.50922	2.84657	0.246953	-6.11139	9.87675e-10	6.58703e-08
Sult1a1	57.2839	1.55504	2.93842	0.254536	6.10929	1.00072e-09	6.64848e-08
Isg20	45.1517	1.08675	2.12396	0.177999	6.10538	1.02557e-09	6.78755e-08
Crip2	126.496	1.53354	2.89495	0.251211	6.10456	1.03082e-09	6.79633e-08
Ccr10	37.7472	1.68235	3.20951	0.2759	6.0977	1.07608e-09	7.06787e-08
Vpreb3	30.9323	1.8701	3.65557	0.30683	6.09489	1.0951e-09	7.16567e-08
Thsd4	59.4117	1.84906	3.60266	0.304013	6.08218	1.18559e-09	7.72863e-08
Cd93	109.628	1.41919	2.67436	0.23347	6.0787	1.21161e-09	7.82579e-08
Col6a5	73.5255	2.02969	4.08316	0.333864	6.07937	1.20653e-09	7.82579e-08
Ipmk	6795.83	-0.772421	1.70813	0.127077	-6.07838	1.21404e-09	7.82579e-08
Fkbp10	35.213	1.8373	3.5734	0.302366	6.07639	1.2292e-09	7.89417e-08
Tmem154	77.2157	1.26947	2.41074	0.209059	6.07233	1.2607e-09	8.06661e-08
Paox	184.579	1.32606	2.50717	0.218451	6.07028	1.27691e-09	8.11047e-08
Thbs1	289.201	1.75721	3.38044	0.289466	6.07053	1.27489e-09	8.11047e-08
Uap1	1873.73	-0.690081	1.61337	0.113765	-6.06586	1.31251e-09	8.30616e-08
C1s	267.547	1.64604	3.12972	0.271457	6.0637	1.33024e-09	8.38776e-08
Cfhr2	14.0958	2.93663	7.65622	0.484527	6.06083	1.35425e-09	8.50821e-08
Lrg1	38.0963	2.41855	5.34632	0.399333	6.05646	1.39145e-09	8.71041e-08
Fstl1	140.228	1.76496	3.39864	0.292339	6.03737	1.56649e-09	9.73394e-08
Pecam1	249.157	1.5807	2.99115	0.261843	6.03682	1.5718e-09	9.73394e-08
Procr	48.2083	1.76624	3.40167	0.292531	6.03781	1.56221e-09	9.73394e-08
Filip1	23.0937	1.86976	3.65471	0.309981	6.03184	1.62105e-09	1.00032e-07
Ms4a6d	62.0818	1.36215	2.57068	0.226028	6.02647	1.67582e-09	1.03045e-07
Ntf3	14.115	2.02451	4.06853	0.336624	6.01415	1.80831e-09	1.10799e-07
4632428N05Rik	319.206	1.04835	2.06817	0.174369	6.01226	1.82953e-09	1.11704e-07
Foxf2	61.2324	1.80178	3.4865	0.29984	6.00914	1.86505e-09	1.13474e-07
Hif3a	22.4494	2.2641	4.80355	0.376908	6.00705	1.88931e-09	1.14547e-07
Hrct1	6.01944	2.15038	4.43944	0.358093	6.00508	1.91233e-09	1.1554e-07
Etv5	49.3116	1.51428	2.85655	0.252432	5.99876	1.98834e-09	1.19715e-07
Serpina3f	28.4745	1.30986	2.47917	0.218422	5.99693	2.01087e-09	1.20236e-07
Tmtc1	44.3108	1.85997	3.63001	0.310146	5.99709	2.0088e-09	1.20236e-07
Aatk	26.8357	1.82183	3.5353	0.304154	5.98985	2.10041e-09	1.24774e-07
Thsd1	16.5785	1.69719	3.24268	0.283347	5.98979	2.10115e-09	1.24774e-07
Hr	245.261	-1.33476	2.52233	0.223069	-5.98361	2.18244e-09	1.29159e-07
Apod	4.84778	2.48853	5.61208	0.416161	5.97973	2.23504e-09	1.31822e-07
Cd300lg	70.8271	2.01082	4.03012	0.336534	5.9751	2.29942e-09	1.35159e-07
Plekhh2	53.5541	1.95055	3.86522	0.326508	5.97397	2.31543e-09	1.35641e-07
St3gal2	46.5964	1.11608	2.16757	0.186879	5.97222	2.34052e-09	1.36648e-07
Dysf	67.7574	1.82632	3.5463	0.305965	5.96903	2.38664e-09	1.38874e-07
Notum	75.3584	2.67218	6.3739	0.447803	5.9673	2.41215e-09	1.39024e-07
Pdgfra	273.599	1.96147	3.89459	0.328712	5.96714	2.41448e-09	1.39024e-07
Por	6312.92	1.20647	2.30772	0.202201	5.96668	2.42129e-09	1.39024e-07
Prkd1	16.1919	1.96679	3.90897	0.32962	5.96683	2.41904e-09	1.39024e-07
Brpf3	3051.47	-0.427592	1.34499	0.0716937	-5.96415	2.45906e-09	1.40264e-07
Fam118a	1217.56	-1.22529	2.33803	0.205434	-5.96442	2.455e-09	1.40264e-07
Cacng7	10.3688	1.80522	3.49481	0.302738	5.96297	2.47693e-09	1.40819e-07
Fmnl2	55.7149	1.41401	2.66476	0.237206	5.96108	2.50577e-09	1.41994e-07
Gjc1	21.9611	2.03041	4.0852	0.340934	5.95542	2.59404e-09	1.45568e-07
Serpina1b	149.475	-2.39816	5.2713	0.402651	-5.95592	2.58606e-09	1.45568e-07
Serping1	354.458	1.74302	3.34734	0.292665	5.95568	2.5899e-09	1.45568e-07
Crim1	964.92	-0.632776	1.55055	0.106295	-5.95304	2.63202e-09	1.47223e-07
Mdfi	18.6966	1.88707	3.69884	0.317146	5.95017	2.67865e-09	1.4935e-07
Gja1	82.858	1.68278	3.21045	0.283399	5.93784	2.88802e-09	1.59485e-07
Myo5a	108.455	1.03815	2.05359	0.174831	5.938	2.8852e-09	1.59485e-07
Tmem100	6.26484	2.26358	4.80182	0.381176	5.93841	2.87792e-09	1.59485e-07
Slbp	443.66	-0.371139	1.29337	0.0625115	-5.93714	2.90044e-09	1.59662e-07
Svep1	37.8064	1.96621	3.9074	0.331499	5.93127	3.00605e-09	1.64952e-07
Atp2b4	97.0429	1.08435	2.12043	0.182863	5.92987	3.03182e-09	1.65841e-07
Synpo2	57.0092	1.78525	3.44679	0.301266	5.92584	3.10714e-09	1.69427e-07
Crispld2	74.5216	2.09159	4.26217	0.353209	5.92167	3.18682e-09	1.73099e-07
Scube1	198.915	1.69704	3.24236	0.286601	5.92128	3.19445e-09	1.73099e-07
Igfbp7	576.641	1.80973	3.50577	0.305757	5.91886	3.24181e-09	1.75118e-07
Lama2	18.2238	2.00304	4.00845	0.338951	5.90954	3.43073e-09	1.84748e-07
Bach2	112.745	-1.13835	2.20129	0.192793	-5.90452	3.5368e-09	1.89871e-07
Lamc1	303.634	1.53906	2.90606	0.261105	5.89442	3.76005e-09	2.01232e-07
C4b	257.728	1.78512	3.44648	0.303072	5.8901	3.85957e-09	2.05923e-07
Mmp8	3.47723	2.75979	6.77296	0.468603	5.88939	3.87625e-09	2.06179e-07
Loxl4	17.5949	2.0504	4.14222	0.348222	5.8882	3.90418e-09	2.07029e-07
Efemp2	46.925	1.34606	2.54217	0.228634	5.8874	3.92311e-09	2.07398e-07
Igfbp3	588.26	1.94884	3.86064	0.331743	5.87455	4.23992e-09	2.23466e-07
Esam	96.8574	1.74174	3.34439	0.296604	5.87229	4.29817e-09	2.25849e-07
Fbn2	7.36725	1.80004	3.4823	0.306615	5.87068	4.34016e-09	2.27367e-07
Ramp3	13.9397	1.79864	3.47891	0.306487	5.86856	4.39592e-09	2.29594e-07
Adk	1089.5	-0.854268	1.80784	0.145609	-5.86686	4.44112e-09	2.30237e-07
Nmur1	15.1877	2.25279	4.76604	0.383986	5.86686	4.44115e-09	2.30237e-07
Prex2	35.6172	1.82986	3.55503	0.311911	5.86661	4.44806e-09	2.30237e-07
Lifr	89.9693	1.57174	2.97263	0.267995	5.86482	4.49623e-09	2.32037e-07
Esm1	45.159	1.96006	3.89077	0.334288	5.86338	4.53533e-09	2.33361e-07
Lgmn	1288.74	0.890296	1.85356	0.151874	5.86209	4.57084e-09	2.34492e-07
Ctdsp1	3157.12	-0.455287	1.37106	0.0777163	-5.85832	4.67568e-09	2.39163e-07
Anxa3	122.838	0.829863	1.77752	0.141722	5.85556	4.75412e-09	2.4246e-07
Il1rl1	109.552	1.78122	3.43718	0.304605	5.84764	4.98586e-09	2.53533e-07
Dkk3	134.617	1.70387	3.25773	0.291484	5.84549	5.05093e-09	2.56091e-07
Inha	4.29655	1.89704	3.72448	0.324649	5.84335	5.11605e-09	2.58636e-07
Csnk2a1	2152.75	-0.595675	1.51118	0.101962	-5.84211	5.15429e-09	2.59639e-07
Naaladl1	32392.4	-2.00036	4.001	0.342426	-5.84174	5.16584e-09	2.59639e-07
Htra1	116.616	1.63102	3.09733	0.279229	5.84116	5.1839e-09	2.59794e-07
Thbs3	43.5729	1.32114	2.49863	0.226524	5.83221	5.46974e-09	2.7333e-07
Abhd12	2426.84	-0.543511	1.45751	0.0932944	-5.82576	5.68529e-09	2.82905e-07
Col4a1	901.487	1.89096	3.70881	0.32465	5.8246	5.72497e-09	2.82905e-07
Klhl29	9.60813	1.75719	3.38039	0.301686	5.82455	5.72662e-09	2.82905e-07
Timp1	7.90487	2.3584	5.128	0.40486	5.8252	5.70425e-09	2.82905e-07
Fbxo25	2140.94	-0.567885	1.48235	0.0975777	-5.81982	5.89109e-09	2.90203e-07
Hoxc4	12.15	1.70107	3.25142	0.292612	5.81341	6.12147e-09	3.00698e-07
Egfl7	109.237	1.70647	3.26362	0.293594	5.81235	6.16007e-09	3.00889e-07
Pla2g7	329.677	1.20023	2.29776	0.206484	5.81267	6.1483e-09	3.00889e-07
Tmem88	21.169	1.63867	3.11379	0.282136	5.8081	6.31854e-09	3.07763e-07
Chrm2	4.82145	2.58002	5.97948	0.444909	5.79898	6.67189e-09	3.23397e-07
Nid1	241.295	1.65018	3.13873	0.28457	5.79886	6.67683e-09	3.23397e-07
Lix1l	44.0525	1.71243	3.27712	0.295365	5.79766	6.72454e-09	3.24801e-07
Casp1	2547.41	-0.722439	1.64997	0.124717	-5.79264	6.92892e-09	3.31438e-07
Mrc2	37.031	1.65677	3.15309	0.286024	5.79241	6.93842e-09	3.31438e-07
Stk10	1158.92	-0.731706	1.6606	0.12632	-5.79248	6.93529e-09	3.31438e-07
Zfp57	15.9607	1.59379	3.01841	0.275143	5.79258	6.93145e-09	3.31438e-07
Twsg1	565.054	0.632058	1.54977	0.109195	5.78834	7.10868e-09	3.38639e-07
Crybb3	102.6	-1.37477	2.59326	0.237653	-5.78477	7.26097e-09	3.44946e-07
Nhsl2	10.7444	1.77694	3.42699	0.307299	5.78245	7.36221e-09	3.488e-07
Rasip1	49.1345	1.75401	3.37296	0.303492	5.77944	7.49496e-09	3.54122e-07
Col5a2	147.222	1.79632	3.47332	0.311083	5.7744	7.72292e-09	3.62572e-07
Grb10	29.1854	1.63048	3.09617	0.282379	5.7741	7.73655e-09	3.62572e-07
Tnk2	998.646	0.753066	1.68537	0.130416	5.77436	7.72475e-09	3.62572e-07
Znrf1	276.019	0.621231	1.53819	0.107611	5.77292	7.79105e-09	3.64142e-07
Ptprm	53.6118	1.69938	3.24762	0.294413	5.77211	7.82867e-09	3.64917e-07
Satb2	189.444	-1.51712	2.86218	0.262922	-5.77021	7.91749e-09	3.68068e-07
Fst	22.9237	1.94519	3.85089	0.337228	5.76818	8.01341e-09	3.71531e-07
Aldh1b1	9536.26	-1.04276	2.06016	0.181111	-5.75754	8.53493e-09	3.94655e-07
Bmyc	98.5259	1.67749	3.19872	0.291489	5.75491	8.6689e-09	3.99784e-07
BC021614	122.627	1.00023	2.00031	0.173831	5.75402	8.71469e-09	4.00665e-07
Kirrel	48.1086	1.77752	3.42837	0.308939	5.75364	8.73422e-09	4.00665e-07
Acvr1c	81.4236	-1.50374	2.83576	0.261498	-5.75046	8.90002e-09	4.06122e-07
Myo1h	15.2951	1.56374	2.95619	0.271932	5.75046	8.8999e-09	4.06122e-07
Ncam1	22.7545	2.00518	4.01438	0.349092	5.74397	9.24798e-09	4.20892e-07
Lamb1	482.963	1.86119	3.63306	0.324066	5.74324	9.2884e-09	4.21625e-07
Fermt2	101.805	1.62744	3.08963	0.283579	5.73892	9.52812e-09	4.31377e-07
Ier3	135.176	0.870068	1.82775	0.151675	5.7364	9.67075e-09	4.36695e-07
H2-Q10	131.947	1.32362	2.50293	0.23079	5.73517	9.74142e-09	4.38301e-07
Pear1	97.1495	1.29385	2.45181	0.22561	5.7349	9.75687e-09	4.38301e-07
Anxa6	329.666	1.08116	2.11573	0.18854	5.73437	9.78758e-09	4.38544e-07
Flt1	149.189	2.06832	4.19399	0.360761	5.73322	9.85397e-09	4.40381e-07
Acot2	73.0484	1.18282	2.27019	0.206624	5.72449	1.03742e-08	4.62439e-07
Pltp	129.824	0.971263	1.96056	0.169686	5.7239	1.04106e-08	4.62871e-07
Dgat2	9594.65	1.33178	2.51713	0.233053	5.71448	1.10042e-08	4.88012e-07
AI607873	49.2668	1.24228	2.36572	0.217582	5.70946	1.13333e-08	5.01327e-07
Mcpt1	41.7856	-1.77279	3.41713	0.310543	-5.70867	1.13865e-08	5.02396e-07
Wipi2	1088.79	-0.56942	1.48393	0.0998171	-5.70464	1.1659e-08	5.13113e-07
Anxa9	25.3178	1.18689	2.27662	0.208298	5.69805	1.21185e-08	5.31986e-07
Tgfbr2	569.432	1.01035	2.01439	0.177381	5.69593	1.22704e-08	5.37295e-07
Gdnf	11.7397	2.214	4.63961	0.388782	5.69471	1.23581e-08	5.39771e-07
Il34	104.971	1.5449	2.91783	0.271329	5.69381	1.24232e-08	5.41253e-07
Usp12	2502.85	-0.541109	1.45509	0.0951416	-5.6874	1.28986e-08	5.60556e-07
Plbd1	2488.35	-0.912742	1.88262	0.160644	-5.68177	1.33309e-08	5.7698e-07
Tnfrsf17	25.663	1.53855	2.90502	0.270794	5.68161	1.33431e-08	5.7698e-07
Reep5	292.522	0.944497	1.92452	0.16636	5.67743	1.36736e-08	5.89802e-07
Glp2r	112.931	1.98718	3.96461	0.350099	5.67604	1.37848e-08	5.93124e-07
Gadd45b	294.122	0.816745	1.76143	0.143929	5.67463	1.3899e-08	5.96557e-07
Rbms3	26.4789	1.36101	2.56865	0.239992	5.67106	1.41914e-08	6.07603e-07
Tmem144	457.409	-0.86274	1.81849	0.152221	-5.66768	1.44741e-08	6.18179e-07
Col4a2	649.911	1.87766	3.6748	0.331331	5.66703	1.45294e-08	6.19018e-07
Akap12	53.3581	1.51149	2.85104	0.266798	5.66529	1.4678e-08	6.23815e-07
Ptpru	63.4109	1.69732	3.24298	0.299804	5.66143	1.50115e-08	6.3643e-07
Cdh5	123.971	1.88237	3.6868	0.332588	5.65975	1.5159e-08	6.39557e-07
Tnfsf12	20.3037	1.19325	2.28667	0.210827	5.65985	1.51508e-08	6.39557e-07
Pgm2	1502.13	0.795948	1.73622	0.140671	5.65824	1.52934e-08	6.43657e-07
Acot1	48.8662	1.65737	3.15442	0.293129	5.65407	1.56695e-08	6.56304e-07
Il1r1	91.3605	1.65174	3.14211	0.292117	5.65436	1.56428e-08	6.56304e-07
Tppp	420.553	-1.56659	2.96205	0.277463	-5.64614	1.64087e-08	6.85607e-07
Adamts14	21.4602	1.80315	3.48981	0.319485	5.64392	1.66219e-08	6.91841e-07
Rab34	32.743	1.66628	3.17396	0.295244	5.64376	1.66377e-08	6.91841e-07
Stbd1	28.7185	1.57903	2.98768	0.279936	5.64067	1.6939e-08	7.02686e-07
Bgn	524.662	1.64888	3.1359	0.292597	5.63533	1.74727e-08	7.23096e-07
Id3	1684.06	-0.550283	1.46437	0.0977042	-5.63213	1.78002e-08	7.34893e-07
Itpka	400.088	-0.52959	1.44352	0.0940564	-5.63056	1.79629e-08	7.3985e-07
Dbn1	47.7122	1.31769	2.49266	0.234138	5.62783	1.82495e-08	7.49872e-07
Fbn1	196.753	1.80983	3.50602	0.321637	5.62694	1.83432e-08	7.51942e-07
Kcne4	6.88783	2.41843	5.34587	0.429834	5.62642	1.83992e-08	7.52456e-07
Stac2	21.9878	1.669	3.17995	0.29671	5.62504	1.8547e-08	7.56718e-07
Rhobtb1	98.502	1.39811	2.63556	0.248635	5.62314	1.87518e-08	7.63277e-07
Slc34a3	17.436	-2.11884	4.34346	0.37709	-5.61893	1.92143e-08	7.8027e-07
Kdr	242.535	1.91988	3.78392	0.341756	5.6177	1.93514e-08	7.84003e-07
Mxra8	151.698	1.65203	3.14275	0.294201	5.6153	1.96226e-08	7.93137e-07
St3gal5	14.6666	1.23161	2.34828	0.219459	5.612	2e-08	8.06511e-07
Gabra3	11.8248	1.67069	3.18367	0.297768	5.61071	2.01493e-08	8.10647e-07
Ezr	33071.9	-0.717086	1.64386	0.127853	-5.60867	2.03892e-08	8.18398e-07
Pdlim3	62.7845	1.80752	3.5004	0.322442	5.60573	2.07379e-08	8.30476e-07
Dmrt3	9.14019	-2.65106	6.2813	0.473005	-5.60472	2.08586e-08	8.33383e-07
Gsdmc3	183.641	-2.47595	5.56335	0.44195	-5.60233	2.11486e-08	8.43028e-07
Msr1	100.878	1.24174	2.36484	0.221972	5.59415	2.21704e-08	8.81729e-07
0610012H03Rik	8.49146	-2.41791	5.34396	0.432918	-5.58514	2.3351e-08	9.24444e-07
Pdp2	362.939	-0.839199	1.78906	0.150246	-5.58548	2.33053e-08	9.24444e-07
Mmp14	408.37	1.15235	2.22276	0.206381	5.5836	2.35586e-08	9.30539e-07
C1qtnf1	66.7767	1.50068	2.82976	0.268833	5.5822	2.37499e-08	9.35962e-07
Bmp4	90.9341	1.61048	3.05353	0.288656	5.57922	2.41593e-08	9.49938e-07
Bicc1	15.2512	2.03672	4.10311	0.365179	5.57732	2.44259e-08	9.58247e-07
1190002H23Rik	61.676	1.59315	3.01707	0.285821	5.57395	2.4903e-08	9.74759e-07
Capg	328.967	1.41906	2.67411	0.254749	5.57041	2.5414e-08	9.90289e-07
Serpina1f	6.02022	-2.64003	6.23344	0.473937	-5.57043	2.54115e-08	9.90289e-07
Bcorl1	302.441	-0.735428	1.66489	0.132063	-5.56876	2.56556e-08	9.97463e-07
Myo15	8.24334	2.15572	4.4559	0.387332	5.56555	2.61321e-08	1.01371e-06
Dse	39.395	1.27755	2.42426	0.229579	5.56474	2.62545e-08	1.01619e-06
Lax1	193.307	1.31	2.47941	0.235511	5.56236	2.66154e-08	1.02787e-06
Ccbp2	8.51569	1.82032	3.53158	0.327307	5.5615	2.67473e-08	1.03056e-06
Plau	115.913	1.6722	3.187	0.300694	5.56113	2.6804e-08	1.03056e-06
Fcgr3	145.198	1.1469	2.21438	0.206568	5.5522	2.82103e-08	1.08223e-06
Siglec1	21.1989	2.06663	4.18908	0.372487	5.5482	2.8862e-08	1.10478e-06
Ddr2	85.4502	1.59809	3.02743	0.288179	5.54548	2.93145e-08	1.11963e-06
Adamdec1	1168.44	1.47046	2.77111	0.265349	5.54161	2.99699e-08	1.13965e-06
Grb2	1640.72	-0.33153	1.25835	0.0598224	-5.5419	2.99201e-08	1.13965e-06
Gem	35.2604	1.41591	2.66829	0.255579	5.54003	3.02415e-08	1.14746e-06
Nsg1	8.87457	1.80353	3.49072	0.325683	5.53768	3.06506e-08	1.16044e-06
Sparcl1	516.562	1.8831	3.68868	0.340279	5.53401	3.12998e-08	1.18244e-06
Meox1	21.2923	1.75024	3.36413	0.316319	5.53313	3.1456e-08	1.18575e-06
Mmp2	221.118	1.68161	3.20786	0.304042	5.53085	3.18684e-08	1.19869e-06
Npc1l1	25183.6	-0.819544	1.76485	0.14825	-5.52813	3.23655e-08	1.21476e-06
Col6a1	836.3	1.82818	3.55088	0.330733	5.52765	3.24543e-08	1.21546e-06
Adipoq	44.9965	-2.62006	6.14777	0.474308	-5.52397	3.31417e-08	1.23853e-06
Myct1	15.2749	1.64009	3.11686	0.297058	5.52111	3.36859e-08	1.25616e-06
Fcgr1	37.2233	1.39629	2.63224	0.253053	5.51778	3.433e-08	1.27743e-06
Mif	360.589	0.914694	1.88517	0.165789	5.51722	3.44408e-08	1.27881e-06
Ccr1	88.1352	1.16466	2.24181	0.211128	5.51637	3.46068e-08	1.28223e-06
Rsph1	12.5214	1.40163	2.642	0.254211	5.51365	3.51463e-08	1.29944e-06
Cyp7b1	7.05584	1.70862	3.26848	0.310015	5.51141	3.55976e-08	1.31151e-06
Kank3	61.2054	1.61172	3.05617	0.292441	5.51128	3.56239e-08	1.31151e-06
Itga11	27.3315	1.69071	3.22816	0.306887	5.50923	3.60401e-08	1.32401e-06
Ido1	1309.33	-1.47194	2.77394	0.267289	-5.50691	3.65188e-08	1.33313e-06
Npr2	52.4	1.76624	3.40167	0.320693	5.50759	3.6377e-08	1.33313e-06
Pde4a	68.0912	0.836161	1.78529	0.15183	5.5072	3.64586e-08	1.33313e-06
Ctbp1	3086.58	-0.244429	1.18462	0.0443909	-5.50629	3.66485e-08	1.33505e-06
Higd1a	655.088	0.837546	1.78701	0.152208	5.50264	3.74156e-08	1.35729e-06
Myo18b	16.0461	1.54629	2.92064	0.280997	5.50285	3.73698e-08	1.35729e-06
Gramd2	95.071	0.941516	1.92055	0.171118	5.50216	3.75175e-08	1.35815e-06
Vasn	23.8851	1.46925	2.76878	0.267189	5.49893	3.82104e-08	1.38035e-06
Tnfrsf14	455.509	-0.634967	1.5529	0.11548	-5.4985	3.83036e-08	1.38084e-06
Piwil2	13.4761	1.60369	3.0392	0.291824	5.4954	3.89815e-08	1.40236e-06
Sorbs3	60.3356	1.47626	2.78226	0.268721	5.49366	3.93699e-08	1.4134e-06
Mreg	130.757	-1.63476	3.10537	0.297619	-5.4928	3.95615e-08	1.41735e-06
Tmem194	327.472	-0.78368	1.72152	0.142768	-5.48917	4.03817e-08	1.44375e-06
Pcdh18	12.9333	1.62655	3.08774	0.296441	5.48694	4.08965e-08	1.45915e-06
Arhgef17	68.5103	1.81404	3.51626	0.330815	5.48355	4.16883e-08	1.48434e-06
Speg	40.4547	1.55166	2.93155	0.283219	5.47868	4.2852e-08	1.52265e-06
Timp2	161.544	1.24336	2.36749	0.227012	5.47706	4.32457e-08	1.5335e-06
Fhl2	805.44	0.706869	1.63226	0.129113	5.47482	4.37946e-08	1.54979e-06
Crbn	1128.6	-0.582589	1.49753	0.10643	-5.47393	4.40163e-08	1.55447e-06
B3galnt1	11.2173	1.52956	2.88697	0.279504	5.4724	4.43981e-08	1.56476e-06
Atp1b2	21.4725	1.86763	3.64932	0.341305	5.47203	4.44911e-08	1.56486e-06
Prkcdbp	47.0735	1.63661	3.10933	0.29912	5.47139	4.4651e-08	1.56615e-06
Tspan2	22.5818	1.37275	2.58963	0.250906	5.47117	4.47084e-08	1.56615e-06
Zfp651	31.9889	1.44707	2.72653	0.264626	5.46834	4.54261e-08	1.58808e-06
Gpr4	15.3432	1.65489	3.14899	0.302775	5.46574	4.60987e-08	1.60835e-06
Hoxa4	9.82111	1.97146	3.92165	0.360788	5.46431	4.64713e-08	1.61486e-06
X99384	35.6739	1.39034	2.62141	0.254431	5.4645	4.64215e-08	1.61486e-06
Arl6ip1	4778.72	-0.541628	1.45561	0.0992452	-5.45748	4.82944e-08	1.67485e-06
Cnksr3	411.834	-0.600784	1.51654	0.110207	-5.45139	4.99764e-08	1.72972e-06
Irf6	3401.48	-0.448098	1.36424	0.082225	-5.44966	5.04654e-08	1.74317e-06
Cxcr7	39.4274	1.61044	3.05345	0.295727	5.44569	5.1605e-08	1.77899e-06
Col18a1	544.437	1.65031	3.13902	0.303212	5.44277	5.24583e-08	1.80431e-06
Col6a2	674.939	1.8139	3.51591	0.333286	5.44247	5.25476e-08	1.80431e-06
Lrrc8c	53.939	1.10891	2.15682	0.203835	5.44023	5.32104e-08	1.82345e-06
6030405A18Rik	39.1009	1.62759	3.08996	0.299221	5.43941	5.34572e-08	1.8283e-06
Sepn1	53.2878	1.23455	2.35307	0.227022	5.43801	5.38801e-08	1.83914e-06
Robo1	22.3473	1.90838	3.75388	0.351348	5.43161	5.58488e-08	1.90259e-06
2810468N07Rik	10.6028	1.39679	2.63316	0.257189	5.43101	5.6037e-08	1.90526e-06
Gpd1l	1517.07	-0.721231	1.64859	0.132828	-5.42981	5.6414e-08	1.91058e-06
H2-M9	3.33735	2.45129	5.46904	0.451443	5.42989	5.63875e-08	1.91058e-06
8430408G22Rik	55.0317	2.3587	5.1291	0.434701	5.42603	5.76203e-08	1.94763e-06
Gli1	49.2877	1.90371	3.74174	0.350872	5.42564	5.77459e-08	1.94808e-06
Fam105a	170.936	0.956822	1.94103	0.176384	5.42466	5.80663e-08	1.95509e-06
Ch25h	8.92532	2.12083	4.34943	0.39105	5.42342	5.84699e-08	1.96486e-06
Gjb3	305.525	-1.65437	3.14786	0.305129	-5.42188	5.89751e-08	1.978e-06
Abp1	21999.9	-1.04465	2.06286	0.192912	-5.41515	6.12381e-08	2.04994e-06
Bmp8b	141.216	-1.43902	2.71136	0.265763	-5.41465	6.14075e-08	2.05165e-06
Gpc1	45.3433	1.188	2.27837	0.219449	5.41356	6.17825e-08	2.06021e-06
Colec10	10.2489	1.8241	3.54086	0.337098	5.41119	6.26073e-08	2.0837e-06
Bphl	228.332	-0.482047	1.39672	0.0891885	-5.40481	6.48762e-08	2.15096e-06
Cpn2	16.7427	2.25041	4.75818	0.416347	5.40514	6.47583e-08	2.15096e-06
Igfbp5	84.2472	1.90038	3.73313	0.352298	5.39425	6.88089e-08	2.277e-06
Adra1b	3.42217	2.14345	4.41819	0.397411	5.39354	6.90818e-08	2.28167e-06
Tbkbp1	50.5064	1.20696	2.30851	0.22395	5.38944	7.06794e-08	2.33e-06
Clic5	7293.35	-0.675713	1.59739	0.125401	-5.38842	7.10795e-08	2.33431e-06
Smtnl2	9.08999	2.11726	4.33868	0.392922	5.3885	7.10494e-08	2.33431e-06
Adamts10	192.154	1.16616	2.24413	0.21651	5.38617	7.19768e-08	2.35932e-06
Limd1	2183.11	-0.611825	1.52819	0.113653	-5.38326	7.31502e-08	2.39325e-06
Plat	136.1	1.88281	3.68792	0.349929	5.38055	7.42596e-08	2.42497e-06
Tek	58.555	1.69878	3.24626	0.316099	5.3742	7.69231e-08	2.50723e-06
Glis2	36.3586	1.29539	2.45443	0.241234	5.36984	7.88052e-08	2.56376e-06
Adamtsl2	13.0192	1.71158	3.27518	0.31882	5.36846	7.94114e-08	2.57382e-06
Lrrn3	8.57315	1.42709	2.68905	0.265826	5.36853	7.93806e-08	2.57382e-06
Csf1	112.997	1.42451	2.68424	0.265414	5.36714	7.99967e-08	2.58795e-06
Abca8a	46.6911	1.8351	3.56797	0.341985	5.36602	8.04918e-08	2.59429e-06
Il1r2	36.3643	1.37316	2.59037	0.255884	5.36633	8.03543e-08	2.59429e-06
Gucy1a3	51.6741	1.77805	3.42963	0.331381	5.36559	8.06852e-08	2.5957e-06
C530008M17Rik	4005.82	-0.769568	1.70476	0.143465	-5.36414	8.13342e-08	2.60209e-06
Fgf4	2.61319	2.30444	4.93975	0.429552	5.36475	8.10634e-08	2.60209e-06
Spata2	1284.94	-0.486261	1.40081	0.0906479	-5.36428	8.12724e-08	2.60209e-06
Col1a2	530.018	1.62525	3.08496	0.303122	5.36171	8.24364e-08	2.6325e-06
Trpc6	3.32118	2.13999	4.40758	0.399209	5.36057	8.29585e-08	2.6443e-06
Pgam1	1137.59	0.735523	1.665	0.137246	5.35915	8.36131e-08	2.66028e-06
Runx2	83.9139	0.927042	1.90137	0.173036	5.35751	8.43766e-08	2.67965e-06
Ano10	1034.79	-0.576919	1.49166	0.107697	-5.35687	8.46759e-08	2.68424e-06
Slc30a10	1508.03	1.23799	2.3587	0.231212	5.35435	8.58653e-08	2.71698e-06
E130203B14Rik	52.7411	1.71273	3.27781	0.319959	5.35297	8.65212e-08	2.73275e-06
Dennd2a	22.921	1.72818	3.3131	0.323061	5.3494	8.8246e-08	2.78216e-06
Gabrr1	2.34208	2.34627	5.08509	0.438883	5.346	8.99178e-08	2.82972e-06
Tcf4	346.149	0.872611	1.83097	0.163251	5.3452	9.03168e-08	2.83712e-06
9030425E11Rik	50.6459	1.54921	2.92658	0.289994	5.34223	9.1812e-08	2.8737e-06
Col3a1	1015.73	1.51661	2.86119	0.283892	5.34222	9.18127e-08	2.8737e-06
Pcdhb9	5.30544	1.99444	3.9846	0.373525	5.33949	9.32084e-08	2.91213e-06
Axl	242.209	1.34491	2.54015	0.252018	5.33658	9.47158e-08	2.94332e-06
Prkab2	75.9797	0.82424	1.7706	0.154441	5.33693	9.45356e-08	2.94332e-06
Trnt1	417.449	-0.641802	1.56028	0.120262	-5.33671	9.46506e-08	2.94332e-06
Marveld2	721.231	-0.497416	1.41168	0.0932732	-5.33289	9.66614e-08	2.99841e-06
Arhgap23	46.103	1.46997	2.77016	0.275713	5.33151	9.73983e-08	2.9998e-06
Il1a	16.6128	1.7062	3.26301	0.319966	5.33245	9.68954e-08	2.9998e-06
Plekho2	202.642	1.01337	2.01862	0.190052	5.33206	9.71045e-08	2.9998e-06
Reln	70.4377	1.52166	2.87121	0.285399	5.33169	9.73011e-08	2.9998e-06
Arhgap1	1425.62	-0.824459	1.77087	0.15474	-5.32802	9.92894e-08	3.04722e-06
Naip5	4602.36	-0.82868	1.77606	0.155528	-5.32816	9.92147e-08	3.04722e-06
Anxa1	100.289	1.53331	2.89448	0.287868	5.32642	1.00166e-07	3.06869e-06
Col5a1	174.296	1.63607	3.10818	0.30733	5.32348	1.01799e-07	3.11223e-06
Robo2	16.854	1.67061	3.18349	0.313834	5.32322	1.01946e-07	3.11223e-06
She	17.6724	1.82331	3.53892	0.342787	5.31908	1.04294e-07	3.17832e-06
Mecom	190.033	1.51023	2.84855	0.284088	5.31606	1.06038e-07	3.22579e-06
Elk3	107.286	0.931428	1.90716	0.175242	5.31509	1.06604e-07	3.23245e-06
Man2a2	215.917	0.9932	1.9906	0.186866	5.31505	1.0663e-07	3.23245e-06
Arhgap28	25.2942	1.67079	3.18389	0.31438	5.31456	1.06914e-07	3.23542e-06
Sema4c	64.6471	1.33195	2.51743	0.250736	5.31218	1.0832e-07	3.27225e-06
Spon2	113.864	1.65862	3.15715	0.312257	5.31172	1.08596e-07	3.27487e-06
Ccnd2	1528.08	-0.938283	1.91625	0.176677	-5.31072	1.0919e-07	3.28138e-06
Dlc1	84.3274	1.63323	3.10206	0.307522	5.31092	1.09071e-07	3.28138e-06
Cdc25b	309.341	-0.680826	1.60306	0.128312	-5.30601	1.12051e-07	3.35724e-06
Cyr61	83.3981	1.044	2.06193	0.196761	5.30593	1.12102e-07	3.35724e-06
Fgd5	48.1992	1.72734	3.31117	0.325766	5.30239	1.14297e-07	3.41468e-06
Fhl5	1.77868	2.46041	5.50374	0.464059	5.30193	1.14583e-07	3.41468e-06
Hspa2	34.4948	1.22364	2.33535	0.230793	5.30189	1.1461e-07	3.41468e-06
Hspa12b	21.8089	1.78878	3.45523	0.337632	5.29803	1.17062e-07	3.47577e-06
Sgms2	1133.27	-0.660009	1.58009	0.124575	-5.29809	1.17022e-07	3.47577e-06
5930434B04Rik	486.079	0.442147	1.35862	0.0834644	5.29743	1.17444e-07	3.48116e-06
D4Bwg0951e	1312.59	-0.53357	1.44751	0.100743	-5.29636	1.18131e-07	3.48614e-06
Gm14005	6.98304	1.49992	2.82828	0.283188	5.29656	1.18003e-07	3.48614e-06
Txnrd1	5524.59	0.395658	1.31554	0.0747056	5.29623	1.18215e-07	3.48614e-06
2810405K02Rik	2282.18	-0.598547	1.51419	0.113042	-5.29493	1.1906e-07	3.50509e-06
Wwtr1	49.7047	1.57883	2.98727	0.298279	5.29312	1.2025e-07	3.53413e-06
Anpep	146897	-0.942368	1.92168	0.178055	-5.29256	1.20614e-07	3.53884e-06
Atp8b2	145.122	0.872953	1.83141	0.164991	5.29092	1.21705e-07	3.5648e-06
A830010M20Rik	80.7426	0.941904	1.92106	0.178081	5.28918	1.22867e-07	3.59278e-06
Gpr153	21.001	1.55948	2.94748	0.294863	5.28884	1.23096e-07	3.59341e-06
Gucy1b3	56.9262	1.8573	3.62329	0.351241	5.28783	1.23779e-07	3.60727e-06
Casq1	2.93204	2.1811	4.53499	0.412556	5.2868	1.24476e-07	3.6215e-06
Dok4	3065.11	-0.662455	1.58277	0.125413	-5.28221	1.27638e-07	3.70728e-06
Angpt2	27.83	1.65457	3.14829	0.313284	5.28137	1.28221e-07	3.71797e-06
Syne1	184.091	1.05562	2.07861	0.199917	5.28029	1.2898e-07	3.73376e-06
Entpd1	141.004	1.20707	2.30869	0.228697	5.27803	1.30577e-07	3.77366e-06
Bmp5	82.6664	1.69316	3.23365	0.321003	5.2746	1.33048e-07	3.83231e-06
Cygb	95.9976	1.64376	3.1248	0.31162	5.27489	1.32837e-07	3.83231e-06
Cd34	77.5903	1.61333	3.05957	0.306021	5.27195	1.34984e-07	3.86879e-06
Cldn7	16570.6	-0.662677	1.58302	0.125693	-5.27217	1.34818e-07	3.86879e-06
Nudt4	6351.61	-0.961055	1.94673	0.18228	-5.27241	1.34642e-07	3.86879e-06
Leprel2	31.3639	1.55509	2.93853	0.295039	5.27081	1.35823e-07	3.88641e-06
Gpr56	365.473	0.788056	1.72675	0.149535	5.27005	1.36387e-07	3.89614e-06
Add3	1735.9	-0.770996	1.70645	0.146324	-5.26912	1.3708e-07	3.90949e-06
Serpinh1	355.434	1.63896	3.11441	0.311108	5.26813	1.37817e-07	3.92405e-06
Lphn1	149.197	0.851364	1.80421	0.161654	5.26657	1.38999e-07	3.95121e-06
Col6a3	389.462	1.65989	3.15993	0.315235	5.26557	1.39755e-07	3.96619e-06
Clca3	31410.2	-1.34379	2.53818	0.255274	-5.26411	1.40868e-07	3.99126e-06
Sfrp1	57.27	1.66408	3.16912	0.316342	5.26038	1.43755e-07	4.06643e-06
Ddx26b	96.6623	1.009	2.01251	0.191851	5.25928	1.44622e-07	4.07996e-06
Gypa	2.46107	2.29266	4.8996	0.435936	5.25917	1.44704e-07	4.07996e-06
Abcc4	67.1044	1.18964	2.28095	0.22623	5.25854	1.45205e-07	4.0824e-06
Asb11	13.4882	2.54744	5.84597	0.484446	5.25847	1.45262e-07	4.0824e-06
Sod3	104.284	1.3463	2.54259	0.256213	5.2546	1.48343e-07	4.16225e-06
Slpi	167.603	1.36363	2.57332	0.259817	5.24842	1.53411e-07	4.2975e-06
Epcam	39674.8	-0.595955	1.51147	0.113556	-5.24809	1.53681e-07	4.29811e-06
Hao2	13.3403	-2.45838	5.49599	0.468586	-5.24638	1.55116e-07	4.31735e-06
Il17rc	3497.32	-0.948374	1.9297	0.180764	-5.24649	1.55023e-07	4.31735e-06
Rab31	271.856	0.719157	1.64622	0.13707	5.24662	1.54912e-07	4.31735e-06
1700011H14Rik	81.8337	-2.38476	5.22257	0.454799	-5.24355	1.57516e-07	4.37712e-06
Heg1	76.3279	0.938496	1.91653	0.179017	5.24249	1.58428e-07	4.39542e-06
Mmp19	22.3155	1.54012	2.90818	0.293805	5.24197	1.58873e-07	4.40073e-06
Lrrc32	88.5977	1.79107	3.46072	0.341715	5.24143	1.59341e-07	4.40665e-06
Nxn	46.2595	1.28324	2.43384	0.244869	5.24049	1.60147e-07	4.42189e-06
Eid2b	24.1028	0.908738	1.8774	0.173436	5.23962	1.60904e-07	4.43573e-06
Pros1	468.157	1.24694	2.37338	0.238215	5.23452	1.65418e-07	4.55293e-06
Ces1d	355.973	1.90951	3.75682	0.364861	5.23354	1.66298e-07	4.56989e-06
Sparc	591.864	1.55173	2.93169	0.296607	5.23162	1.6803e-07	4.61018e-06
Agtr1b	1.92199	2.22498	4.67504	0.425353	5.2309	1.68684e-07	4.62083e-06
Lama5	486.55	1.57024	2.96955	0.300578	5.22408	1.7502e-07	4.7793e-06
Rtn4rl2	11.5465	1.86142	3.63364	0.3563	5.22429	1.74826e-07	4.7793e-06
Epas1	1170.26	0.98895	1.98474	0.189408	5.22127	1.77696e-07	4.84473e-06
Setbp1	41.189	1.51792	2.86377	0.290802	5.21976	1.79156e-07	4.87686e-06
Fzd5	2438.37	-0.619307	1.53614	0.118684	-5.21812	1.80752e-07	4.90422e-06
Ppp2r5d	2700.72	-0.539984	1.45396	0.103488	-5.21785	1.81009e-07	4.90422e-06
Sdc3	100.913	1.29836	2.45948	0.248825	5.21794	1.80922e-07	4.90422e-06
Cyp2u1	236.635	-1.372	2.58829	0.262974	-5.21726	1.81593e-07	4.90852e-06
Nr3c1	2444.41	-0.494632	1.40896	0.0948096	-5.21711	1.81734e-07	4.90852e-06
Slc11a2	2202.85	1.47202	2.77411	0.282273	5.21489	1.83928e-07	4.96004e-06
Frmd6	48.7581	0.924997	1.89868	0.177516	5.21077	1.88058e-07	5.06355e-06
Numbl	41.346	1.10469	2.15053	0.212229	5.2052	1.93791e-07	5.20982e-06
Il6st	466.834	0.656583	1.57634	0.126152	5.20469	1.94321e-07	5.21599e-06
Ncoa4	1200.1	1.44366	2.72011	0.277538	5.20169	1.97489e-07	5.29284e-06
E330013P06	35.6478	1.8099	3.50618	0.347998	5.20089	1.98338e-07	5.2992e-06
Pls3	97.2359	1.20995	2.31329	0.232631	5.20114	1.9807e-07	5.2992e-06
9430020K01Rik	23.8833	1.67725	3.19819	0.322627	5.19875	2.00635e-07	5.35231e-06
A4galt	40.5031	1.35109	2.55105	0.260013	5.19624	2.03363e-07	5.4147e-06
Scgb3a1	7.33441	2.32172	4.99926	0.446825	5.19602	2.03598e-07	5.4147e-06
Gamt	29.7517	-0.956024	1.93996	0.184014	-5.1954	2.04282e-07	5.42457e-06
Soat1	176.232	0.729869	1.65849	0.140508	5.19449	2.05286e-07	5.44291e-06
Agtr1a	10.0485	1.98872	3.96885	0.38303	5.19207	2.07969e-07	5.49722e-06
Gipr	15.4168	1.6405	3.11774	0.31596	5.19211	2.07929e-07	5.49722e-06
1110050K14Rik	130.34	1.75341	3.37154	0.338016	5.18736	2.13293e-07	5.6123e-06
Grrp1	23.4012	1.87572	3.66986	0.361585	5.1875	2.13136e-07	5.6123e-06
Kank2	92.0307	1.27324	2.41705	0.245428	5.18786	2.12726e-07	5.6123e-06
Dusp22	35.1969	0.905545	1.87325	0.174795	5.18061	2.21161e-07	5.81049e-06
Trpm6	161.394	-2.32051	4.9951	0.448046	-5.17919	2.22851e-07	5.84606e-06
Cys1	4.18706	1.9652	3.90468	0.379525	5.17806	2.24205e-07	5.87267e-06
P2ry4	67.0242	-2.06904	4.19608	0.399698	-5.17652	2.26062e-07	5.91238e-06
Cfp	109.968	0.881118	1.8418	0.170274	5.17471	2.28263e-07	5.96095e-06
Sspn	25.0287	1.24049	2.36279	0.239761	5.17387	2.29295e-07	5.9789e-06
Smarcd2	1686.79	-0.298228	1.22963	0.0576706	-5.17123	2.32555e-07	6.0548e-06
Opn3	37.7598	1.87136	3.65877	0.361904	5.17087	2.33001e-07	6.05733e-06
Efemp1	96.0057	1.33507	2.52288	0.258385	5.16698	2.37905e-07	6.17555e-06
Marveld1	88.9033	1.08352	2.11921	0.209971	5.16035	2.46486e-07	6.38873e-06
BC005764	17.9697	1.81305	3.51384	0.351536	5.1575	2.50269e-07	6.47712e-06
Eif5a2	14.0367	1.10772	2.15505	0.21497	5.15292	2.5646e-07	6.62745e-06
Lama4	106.47	1.60421	3.0403	0.311342	5.15259	2.5692e-07	6.62944e-06
Akap2	87.541	1.35223	2.55306	0.262457	5.15219	2.57464e-07	6.63277e-06
Fbxo10	16.9506	1.54277	2.91353	0.299454	5.15193	2.57813e-07	6.63277e-06
Nrg1	20.6804	1.82884	3.55251	0.355106	5.15013	2.60305e-07	6.68695e-06
Man1c1	54.1605	1.02789	2.03905	0.199672	5.14793	2.6338e-07	6.75592e-06
Id1	2007.15	-0.625072	1.54229	0.12144	-5.14719	2.64423e-07	6.77267e-06
Podxl	158.795	1.63425	3.10426	0.31769	5.14416	2.68727e-07	6.86263e-06
Trim30e-ps1	8.95823	-1.60939	3.05124	0.312852	-5.14427	2.68558e-07	6.86263e-06
Qk	97.3587	1.04162	2.05853	0.202706	5.13857	2.76831e-07	7.0592e-06
Cpt1c	15.5914	1.45222	2.73628	0.283027	5.13102	2.88176e-07	7.33769e-06
Rilpl1	28.4475	1.39906	2.6373	0.27276	5.12928	2.90852e-07	7.39497e-06
Mtap1b	31.9608	1.09863	2.14151	0.21425	5.12779	2.9317e-07	7.43211e-06
Sema3g	14.0725	1.80944	3.50507	0.352866	5.12785	2.93072e-07	7.43211e-06
Gm7694	608.727	-1.17829	2.26309	0.230196	-5.11865	3.07729e-07	7.78982e-06
Dchs1	34.4967	1.66272	3.16612	0.325169	5.1134	3.16414e-07	7.97474e-06
Ptges	84.9075	1.4155	2.66752	0.27682	5.11342	3.16374e-07	7.97474e-06
Rgs7bp	7.77768	1.73711	3.33366	0.33968	5.11394	3.15502e-07	7.97474e-06
Zbtb7b	5343.61	-0.527265	1.44119	0.103176	-5.11033	3.21588e-07	8.09338e-06
Camsap3	2048.23	-0.620916	1.53785	0.121548	-5.1084	3.24902e-07	8.16494e-06
Ctsk	31.852	1.34849	2.54645	0.264025	5.10743	3.26567e-07	8.1949e-06
Tmem204	48.0555	1.72472	3.30515	0.337939	5.10363	3.33202e-07	8.34932e-06
Scml4	481.29	-0.447939	1.36409	0.0877852	-5.10267	3.34892e-07	8.37956e-06
Robo4	86.611	1.80054	3.48351	0.353003	5.10063	3.38521e-07	8.45815e-06
Hoxa3	24.9106	1.47696	2.78361	0.289609	5.09983	3.39958e-07	8.46964e-06
Nes	60.7174	1.79223	3.4635	0.351416	5.10002	3.39611e-07	8.46964e-06
Tbx2	133.928	1.5061	2.84041	0.295392	5.09864	3.42095e-07	8.51064e-06
Tns1	288.833	1.5642	2.95713	0.306903	5.09672	3.45585e-07	8.58517e-06
Samd4	9.65542	1.5932	3.01718	0.312791	5.09349	3.51523e-07	8.72018e-06
Sox5	10.6889	1.65928	3.15859	0.325868	5.09188	3.54526e-07	8.78212e-06
Scarf2	79.0324	1.44653	2.72552	0.284173	5.09032	3.57453e-07	8.84199e-06
Tgfb1i1	92.6469	1.44882	2.72984	0.284941	5.08461	3.68373e-07	9.07327e-06
Ubac2	732.554	-0.241181	1.18196	0.0474324	-5.08473	3.68158e-07	9.07327e-06
Vash1	26.9356	1.3152	2.48837	0.25864	5.08507	3.67489e-07	9.07327e-06
Hist1h2ac	18.4961	-1.30399	2.46911	0.256537	-5.08306	3.71407e-07	9.13504e-06
6330403A02Rik	14.4617	1.88135	3.6842	0.370143	5.08276	3.71987e-07	9.13633e-06
Gm4951	12.2767	1.43049	2.69539	0.281476	5.08211	3.73273e-07	9.15495e-06
Camkk1	72.1777	1.12815	2.18578	0.222176	5.07772	3.81992e-07	9.35557e-06
Lox	10.7096	1.94738	3.85674	0.383595	5.07667	3.84106e-07	9.38474e-06
Nfatc4	27.7904	1.48014	2.78976	0.291562	5.07659	3.84266e-07	9.38474e-06
Apoc4	5.46203	1.67817	3.20021	0.330922	5.07119	3.95339e-07	9.64159e-06
Itih5	314.572	1.02731	2.03823	0.202631	5.06987	3.98084e-07	9.69492e-06
Phyhd1	55.2303	1.13498	2.19615	0.2239	5.06912	3.99654e-07	9.71949e-06
Micu1	3457.71	-0.357724	1.2814	0.0705995	-5.06694	4.04256e-07	9.81764e-06
Des	399.091	1.7562	3.37808	0.346624	5.0666	4.04991e-07	9.82174e-06
Apoe	4211.84	1.0658	2.09333	0.210398	5.06563	4.07052e-07	9.85794e-06
Casp4	753.504	-1.01803	2.02515	0.201095	-5.06243	4.13948e-07	1.0011e-05
Lmod1	55.1465	1.79664	3.47411	0.354923	5.06205	4.14762e-07	1.00167e-05
Pram1	25.0248	1.23708	2.35721	0.244427	5.06114	4.16753e-07	1.00508e-05
Cpe	394.106	1.21497	2.32136	0.240186	5.05845	4.22674e-07	1.01372e-05
Ednrb	99.1327	1.65102	3.14056	0.326357	5.05894	4.2159e-07	1.01372e-05
Kctd17	41.2644	1.03827	2.05377	0.205237	5.05891	4.21669e-07	1.01372e-05
Tnfrsf11a	686.428	-0.974833	1.96541	0.192713	-5.05847	4.22629e-07	1.01372e-05
Fcgr2b	75.8965	1.15609	2.22852	0.228583	5.05764	4.24487e-07	1.01666e-05
Ppp1r3c	17.7749	1.58863	3.00763	0.314153	5.05686	4.26212e-07	1.01938e-05
Pik3cg	163.51	1.04145	2.05829	0.206038	5.05463	4.31215e-07	1.02993e-05
Ncrna00085	12.8484	1.25929	2.39378	0.249248	5.05235	4.36399e-07	1.04088e-05
Stard8	38.1553	1.43968	2.71261	0.285009	5.05136	4.38679e-07	1.04487e-05
Rcn3	55.2747	1.31664	2.49085	0.260776	5.04892	4.44311e-07	1.05684e-05
Nckap5l	38.0033	1.11647	2.16815	0.221243	5.04634	4.5036e-07	1.06914e-05
P2ry14	22.1934	1.29648	2.45628	0.256922	5.04619	4.50717e-07	1.06914e-05
Trim47	63.2526	1.30626	2.47299	0.259131	5.04091	4.63322e-07	1.09754e-05
Slc12a5	11.0986	1.45276	2.73732	0.288403	5.03727	4.7221e-07	1.11707e-05
St6galnac6	58.5133	1.30869	2.47716	0.259829	5.03673	4.7356e-07	1.11874e-05
Mab21l2	30.1991	1.71135	3.27466	0.339797	5.03638	4.74429e-07	1.11927e-05
Etv4	20.1308	1.92471	3.7966	0.382222	5.03558	4.76395e-07	1.12238e-05
Armcx2	26.3531	1.35248	2.5535	0.268682	5.03375	4.80972e-07	1.13009e-05
Ptger2	20.324	1.32526	2.50579	0.263268	5.03388	4.80639e-07	1.13009e-05
Serpine1	20.5213	1.60037	3.03222	0.317988	5.03281	4.83335e-07	1.1341e-05
Nav1	148.547	1.21309	2.31833	0.241064	5.03222	4.84824e-07	1.13606e-05
Tnfrsf13b	27.9785	1.53001	2.88788	0.304106	5.03117	4.8749e-07	1.14077e-05
Emid1	75.9893	1.23898	2.36032	0.246448	5.02737	4.97264e-07	1.16051e-05
Ltf	50.8211	1.48	2.78948	0.294378	5.02754	4.96817e-07	1.16051e-05
C1qa	573.912	0.977039	1.96842	0.194438	5.02495	5.03572e-07	1.17365e-05
Mapk12	28.3341	1.37387	2.59165	0.273648	5.02057	5.1518e-07	1.19909e-05
Tnc	391.001	1.66576	3.1728	0.331815	5.02014	5.16332e-07	1.20016e-05
C4a	19.2298	0.833713	1.78227	0.166089	5.01967	5.17611e-07	1.20152e-05
Ccl25	8822.84	-0.56748	1.48193	0.113149	-5.01533	5.29435e-07	1.2263e-05
Tnrc18	2055.17	-0.61808	1.53483	0.123241	-5.01523	5.297e-07	1.2263e-05
Naalad2	8.05769	1.56457	2.95789	0.312304	5.00977	5.44947e-07	1.25992e-05
Lsr	4557.28	-0.578048	1.49283	0.115393	-5.0094	5.46e-07	1.26067e-05
Mesdc1	1786.09	-0.33225	1.25898	0.0663831	-5.00504	5.58495e-07	1.28781e-05
Xpnpep1	11193	-0.646499	1.56536	0.12927	-5.00114	5.69911e-07	1.31238e-05
C1qb	535.321	1.05347	2.07552	0.210717	4.99946	5.74898e-07	1.32211e-05
P2rx1	115.182	1.43211	2.69841	0.28666	4.99585	5.85786e-07	1.34537e-05
Chrnb1	84.0258	0.612047	1.52843	0.122541	4.99463	5.89472e-07	1.35146e-05
Pttg1ip	5126.53	-0.355164	1.27913	0.0711116	-4.99446	5.89998e-07	1.35146e-05
Frem2	17.1282	1.79414	3.46808	0.359256	4.99404	5.91294e-07	1.35264e-05
Lasp1	13330.2	-0.458013	1.37365	0.0917286	-4.99313	5.94075e-07	1.35721e-05
Ptprh	7545.49	-0.515639	1.42963	0.103277	-4.99278	5.95164e-07	1.35791e-05
Fam20b	2802.3	-0.363485	1.28653	0.0728151	-4.99189	5.97925e-07	1.36242e-05
Clec10a	11.9146	1.28944	2.44433	0.258375	4.99057	6.02025e-07	1.36996e-05
Slfn5	119.377	0.967681	1.95569	0.193936	4.9897	6.04738e-07	1.37433e-05
Ccdc88a	30.1423	1.24631	2.37234	0.249893	4.98738	6.12043e-07	1.38911e-05
Mtap1a	32.957	1.13467	2.19568	0.227561	4.9862	6.15783e-07	1.39578e-05
Pla1a	16.9587	1.24488	2.36998	0.249993	4.97965	6.37006e-07	1.442e-05
Agphd1	66.8398	-0.970493	1.95951	0.194934	-4.97857	6.40573e-07	1.44818e-05
Plcl1	7.80104	1.32288	2.50165	0.265908	4.97495	6.52661e-07	1.47359e-05
Bcmo1	195.801	-2.04221	4.11875	0.410527	-4.97459	6.53856e-07	1.47436e-05
Uaca	1558.74	-0.46676	1.382	0.0938372	-4.97415	6.55354e-07	1.47582e-05
Wwp2	2035.2	-0.322337	1.25035	0.0648146	-4.97322	6.58489e-07	1.48096e-05
Rab19	320.015	-0.705993	1.63127	0.142002	-4.97173	6.63588e-07	1.49049e-05
Tbc1d2b	406.539	0.633005	1.55079	0.127337	4.97109	6.65775e-07	1.49347e-05
Fbxo2	3.74695	1.77242	3.41627	0.356584	4.97056	6.67585e-07	1.4956e-05
Pak4	1349.97	-0.380189	1.30151	0.0765461	-4.9668	6.8068e-07	1.52297e-05
Capn1	4178.43	-0.747644	1.67905	0.150544	-4.96629	6.82452e-07	1.52496e-05
Egln3	1766.56	1.13576	2.19735	0.22875	4.96507	6.8676e-07	1.53261e-05
4931408D14Rik	19.7883	2.18471	4.54636	0.440215	4.96283	6.94728e-07	1.5484e-05
6230409E13Rik	16.1971	1.28691	2.44005	0.259391	4.96127	7.0034e-07	1.55891e-05
Gys1	251.895	0.482977	1.39762	0.097381	4.95967	7.06145e-07	1.56981e-05
Col13a1	65.4493	1.65441	3.14794	0.333843	4.95565	7.20888e-07	1.60054e-05
[truncated: 22,502 more rows]

## Sheet: Upregulated
Supplementary Table 4. DEGs APC-NT vs Control
[truncated: 1,502 more rows]

[truncated: 1 more sheets: Downregulated]
