# Supplementary material for: Probing Field Cancerization in the Gastrointestinal Tract Using a Hybrid Raman and Partial Wave Spectroscopy Microscope
Source: Anal Chem. 2025 Jun 11;97(24):12642–53. doi: 10.1021/acs.analchem.5c00954 (PMC12199223; doi:10.1021/acs.analchem.5c00954)
Supplement: Supplementary file 6 [file ac5c00954_si_006.xlsx]

## Sheet: Normalised counts
Supplementary Table 5. DEGs APC-NT vs APC-T
	136-T.txt	139-T.txt	151-T.txt	154-T.txt	169-T.tabular	170-T.tabular	175-T.tabular	185-T.tabular	186-T.tabular	134-S.txt	138-S.txt	144-S.txt	145-S.txt	150-S.txt	152-S.txt	166-S.tabular	167-S.tabular	168-S.tabular	173-S.tabular	174-S.tabular	184-S.tabular
0610007C21Rik	776.891	525.309	523.384	735.416	500.156	493.435	396.719	498.9	408.906	752.181	803.233	649.517	777.424	656.951	798.717	714.938	555.935	611.718	596.897	606.685	807.082
0610007L01Rik	717.246	663.735	635.356	1016.02	774.663	840.496	794.103	867.135	751.569	679.791	576.292	715.873	728.922	691.382	910.537	740.407	821.723	722.209	715.543	759.395	679.969
0610007N19Rik	354.848	255.556	340.157	332.397	319.508	301.36	355.449	276.447	346.276	228.482	222.815	344.538	192.624	224.493	305.642	192.833	159.043	220.982	218.944	185.953	236.814
0610007P08Rik	229.519	186.934	249.392	274.015	261.65	262.945	280.232	233.252	326.402	269.202	178.802	219.483	151.05	177.666	254.524	200.11	222.087	198.884	187.142	204.652	178.481
0610007P14Rik	785.951	886.163	709.156	615.829	736.09	724.588	709.567	657.641	686.529	557.632	697.327	495.113	871.658	567.429	560.167	700.385	754.381	1171.2	521.062	682.521	613.8
0610007P22Rik	247.639	202.315	222.247	237.292	171.647	222.543	209.009	241.891	222.821	124.421	214.562	191.41	205.096	177.666	176.783	141.896	136.835	129.576	136.993	158.943	168.904
0610008F07Rik	42.2798	27.2119	16.9655	5.6498	0.642874	0.662329	1.33127	5.39935	2.40887	125.552	286.083	103.361	90.0759	96.4079	31.9487	76.4056	85.2529	1.00446	138.216	94.5348	158.456
0610009B14Rik	3.01998	5.91564	2.54482	0.941634	7.71448	1.32466	3.99381	0	2.40887	1.1311	4.1262	1.27607	2.77157	6.88628	0	0	3.58206	1.00446	0	1.03884	1.74128
0610009B22Rik	258.964	279.218	299.44	196.802	257.149	276.854	264.257	238.651	250.523	240.924	275.08	296.047	313.187	276.828	194.887	380.209	262.206	312.388	247.076	313.731	336.937
0610009D07Rik	809.356	715.793	741.391	789.089	570.229	611.33	590.419	638.203	699.778	749.919	1057.68	632.928	875.815	694.137	880.718	749.503	663.397	660.937	699.642	838.347	818.4
0610009L18Rik	27.9348	29.5782	22.9034	15.0661	12.2146	9.93494	10.6502	24.837	16.8621	15.8354	19.2556	31.9016	31.873	19.2816	10.6496	30.9261	7.88052	25.1116	19.5704	23.8934	23.5072
0610009O20Rik	488.482	628.241	516.598	492.475	527.799	465.617	523.189	472.983	510.681	508.995	587.295	530.843	460.08	685.873	622.999	558.489	556.651	375.669	525.955	536.044	449.25
0610010B08Rik	0	0	0	0	0	0	0	1.07987	0	0	0	0	0	0	0	0	0	0	0	0	0
0610010F05Rik	194.034	152.624	181.53	200.568	203.791	251.023	256.935	193.297	260.158	114.241	116.909	90.6006	92.8475	67.4855	110.755	143.715	125.372	192.857	114.976	97.6514	107.089
0610010K14Rik	420.533	349.023	324.04	343.696	311.794	362.956	347.462	334.76	337.242	245.448	258.575	234.796	354.76	290.601	284.343	220.121	210.625	157.701	217.721	217.118	276.863
0610010O12Rik	2794.24	3082.05	1833.97	2670.47	2354.2	1957.18	1563.58	2058.23	1903.61	3389.9	5937.6	3840.96	4320.87	3786.07	3279	4269.62	3536.2	2742.18	4213.75	3840.61	4718.86
0610011F06Rik	630.422	589.198	458.067	491.533	477.012	491.448	368.762	496.74	511.886	613.056	1119.57	720.977	595.887	805.694	462.191	594.872	464.234	326.45	538.186	519.422	888.051
0610011L14Rik	518.682	496.914	456.371	493.416	448.726	479.526	444.644	402.791	439.62	468.275	474.513	482.353	507.197	436.59	449.411	478.445	506.503	462.053	532.07	482.024	496.264
0610012G03Rik	523.967	778.498	465.702	540.498	391.51	370.904	357.446	449.226	341.458	530.485	1009.54	801.369	771.881	1026.06	564.427	1036.93	656.949	646.874	636.038	688.754	953.349
0610012H03Rik	0	0	0.848273	2.8249	7.07161	0	0.665635	3.23961	3.01109	0	4.1262	0	0	0	0	1.81918	3.58206	1.00446	0	4.15538	0.870639
0610030E20Rik	412.983	557.253	716.791	372.887	513.656	452.371	479.257	516.178	508.272	887.913	1085.19	1182.91	827.312	990.247	664.532	1071.5	965.006	916.07	1171.78	1240.38	1100.49
0610031J06Rik	1718.37	1480.09	1349.6	1583.83	1737.69	1446.53	1458.41	1751.55	1487.48	1421.79	1811.4	1524.9	1783.5	1594.86	1199.14	1853.75	1595.45	1842.18	1653.7	1495.94	2156.57
0610031O16Rik	0	0	0	0	0	0	0	0	0	0	2.7508	1.27607	0	1.37726	0	0	0	0	2.4463	0	0
0610037L13Rik	316.343	307.613	300.289	348.405	311.794	304.009	296.208	325.041	307.734	177.583	286.083	247.557	253.598	263.056	246.005	185.556	209.908	164.732	193.258	201.536	234.202
0610037P05Rik	548.127	560.803	467.398	528.257	525.871	474.89	452.632	493.5	472.139	377.787	581.794	361.126	489.181	340.182	433.437	507.552	467.1	431.919	464.797	473.713	478.851
0610038B21Rik	1.50999	0	0	0	0.642874	0	1.33127	0	0.602219	0	1.3754	2.55213	0	0	0	0	0	1.00446	0	1.03884	0.870639
0610038L08Rik	0.754996	1.18313	5.08964	0	1.92862	0	0	0	0	19.2287	23.3818	28.0734	19.401	16.5271	7.45469	5.45754	10.0298	1.00446	14.6778	19.738	12.1889
0610039K10Rik	2.26499	1.18313	0.848273	1.88327	1.28575	1.32466	1.33127	2.15974	1.20444	1.1311	0	1.27607	0	0	3.19487	0	0.716411	0	0	0	1.74128
0610040B10Rik	7.54996	3.54938	19.5103	16.9494	23.1434	6.62329	9.98453	12.9584	14.4532	18.0976	9.62779	15.3128	6.92892	9.64079	20.2342	7.27673	9.31334	10.0446	8.56205	5.19422	20.0247
0610040F04Rik	5.28497	70.9877	55.1377	31.0739	37.9295	70.8692	15.9752	79.9104	70.4596	6.78659	9.62779	3.8282	6.92892	5.50902	10.6496	7.27673	2.86564	11.0491	2.4463	2.07769	3.48255
0610040J01Rik	949.785	1095.58	957.7	1748.61	1193.17	1001.44	867.988	850.937	885.261	1044	1763.26	1263.3	1277.69	1097.67	1305.64	987.815	1163.45	1696.54	1391.95	1391.01	1029.09
0610043K17Rik	0	0	0.848273	0	0	0	2.66254	0	0	1.1311	1.3754	2.55213	2.77157	2.75451	0	7.27673	1.43282	6.02678	4.8926	0	2.61192
0910001L09Rik	555.677	538.323	471.64	444.451	419.796	382.826	308.855	380.114	311.949	572.336	1041.18	643.137	781.582	724.436	504.789	563.946	481.428	397.767	527.178	564.092	725.242
100043387	0	0	0	0	0	0	0	0	0	0	0	0	0	0	0	0	0	0	0	0	0
1100001G20Rik	3.01998	3.54938	4.24136	14.1245	4.50012	4.6363	0	33.476	5.41997	9.04879	22.0064	21.6931	8.3147	5.50902	15.9743	1.81918	2.14923	6.02678	3.66945	3.11653	6.96511
1110001A16Rik	250.659	178.652	193.406	236.35	162.004	188.764	159.087	219.214	151.157	171.927	265.452	188.858	216.182	247.906	206.601	249.228	176.237	148.661	266.647	197.38	282.958
1110001J03Rik	214.419	190.484	151.841	185.502	173.576	132.466	135.124	131.744	124.659	188.894	418.121	299.875	263.299	364.973	205.536	411.135	244.296	151.674	333.92	301.265	408.33
1110002B05Rik	1801.42	1782.97	1767.8	1327.7	1529.4	1315.39	1300.65	1519.38	1536.26	1718.14	2709.54	1407.5	2595.57	1761.51	1317.35	2581.42	2272.46	4393.52	2404.71	2748.78	3414.64
1110002L01Rik	80.7846	107.665	119.606	51.7899	125.36	115.908	143.112	114.466	185.483	79.1769	92.1517	82.9442	44.3451	66.1083	30.8837	76.4056	58.0293	78.3481	74.6122	49.8645	59.2034
1110002N22Rik	91.3545	130.144	99.2479	88.5136	113.789	122.531	113.824	104.747	109.604	64.4726	81.1485	76.5639	95.619	107.426	69.2221	101.874	85.2529	63.2812	78.2816	101.807	85.3226
1110003E01Rik	997.35	1116.87	731.211	1192.11	1003.53	837.846	802.091	1047.47	843.106	808.736	1021.92	1005.54	999.15	837.371	850.9	1082.41	995.095	958.258	952.834	1084.55	1236.31
1110004E09Rik	281.613	309.98	257.027	260.833	273.221	288.113	251.61	239.731	297.496	203.598	193.931	216.931	212.025	228.624	199.147	194.652	161.192	136.607	138.216	191.147	190.67
1110004F10Rik	926.38	843.57	788.894	1037.68	925.095	998.13	945.202	886.573	917.179	555.37	646.437	393.028	548.77	477.908	681.572	642.171	615.397	546.428	541.856	602.53	666.909
1110005A03Rik	188.749	205.864	197.648	194.918	225.649	199.361	172.4	208.415	195.119	168.534	264.077	169.717	218.954	214.852	157.613	240.132	181.252	208.928	195.704	243.09	265.545
1110006O24Rik	22.6499	15.3807	15.2689	14.1245	10.9289	13.9089	7.98762	14.0383	9.6355	12.4421	16.5048	33.1777	13.8578	15.1498	15.9743	7.27673	9.31334	8.0357	14.6778	7.27191	5.22383
1110007C09Rik	605.507	772.583	502.178	640.311	403.082	412.631	357.446	549.654	392.646	709.199	1444.17	857.516	841.17	767.131	649.623	856.834	692.769	640.847	819.511	814.454	972.503
1110008F13Rik	1563.6	2087.04	1270.71	1624.32	1430.39	1409.44	1249.4	1455.66	1200.22	1280.4	2532.11	1694.61	1935.94	1403.42	1715.64	1855.56	1647.75	835.713	1676.94	1735.91	1749.11
1110008J03Rik	127.594	100.566	108.579	118.646	113.789	99.3494	95.8515	92.8688	75.8795	99.5367	123.786	102.085	87.3043	112.935	75.6119	94.5974	68.059	85.3793	63.6038	74.7968	48.7558
1110008L16Rik	298.978	409.362	273.992	403.019	470.583	376.203	324.164	360.676	375.182	166.272	156.795	99.5331	185.695	133.594	211.926	211.025	194.147	135.602	133.323	121.545	160.198
1110008P14Rik	323.138	370.319	265.509	333.338	259.721	316.593	239.629	325.041	263.17	202.467	419.497	269.25	278.542	283.715	247.07	229.217	232.834	213.951	199.374	195.303	277.734
1110012J17Rik	235.559	597.48	302.833	263.658	244.292	318.58	451.301	253.769	524.532	114.241	9.62779	63.8033	58.2029	28.9224	80.9366	40.022	27.94	21.0937	17.1241	14.5438	21.766
1110012L19Rik	237.069	165.638	178.137	203.393	189.648	180.154	151.765	138.223	178.257	174.189	246.196	183.753	163.522	180.42	148.029	200.11	146.148	155.692	190.811	142.322	204.6
1110014N23Rik	771.606	829.373	635.356	748.599	722.59	676.238	679.614	684.637	713.027	849.455	913.265	815.406	770.495	1004.02	700.741	731.311	818.141	850.78	676.402	803.027	778.351
1110015O18Rik	0	0	0	0	0	0	0	0	0	0	0	0	0	0	0	0	0	0	0	0	0
1110017D15Rik	0.754996	0	0	2.8249	1.92862	0	1.99691	0	0	2.2622	0	1.27607	0	1.37726	4.25982	0	0.716411	1.00446	0	1.03884	1.74128
1110017F19Rik	571.532	657.819	467.398	697.751	424.939	371.567	391.394	377.954	307.734	539.534	697.327	535.947	666.562	450.362	485.62	376.571	443.458	537.388	393.854	474.752	323.007
1110018G07Rik	488.482	475.618	823.673	483.058	563.8	586.161	615.047	585.289	663.645	821.178	847.246	911.11	787.125	1100.43	608.09	1031.48	1090.38	1154.13	1252.51	1170.78	1083.07
1110018J18Rik	183.464	209.414	198.496	275.899	340.723	265.594	302.198	271.047	381.204	162.878	211.811	191.41	127.492	169.402	136.314	185.556	136.835	134.598	174.911	155.827	142.785
1110019D14Rik	32.4648	44.9589	47.5033	23.5408	50.787	29.1425	32.6161	38.8753	38.542	24.8842	46.7636	35.7298	40.1877	49.5812	15.9743	43.6604	47.2831	41.183	30.5788	50.9034	60.0741
1110020A21Rik	24.1599	18.9301	22.0551	3.76654	5.78586	5.96096	13.9783	5.39935	9.6355	24.8842	57.7667	44.6623	29.1014	34.4314	14.9094	40.022	20.7759	23.1026	35.4714	28.0488	34.8255
1110020G09Rik	370.703	602.212	300.289	613.945	520.085	370.242	377.415	364.996	324.596	953.517	1208.98	613.787	350.603	729.945	1124.59	1080.59	682.74	331.473	1295.32	503.839	1076.11
1110021J02Rik	121.554	111.214	207.827	177.969	188.362	140.414	155.759	164.14	199.334	152.698	133.414	229.692	128.878	250.66	138.444	207.387	187.7	149.665	177.357	190.108	202.859
1110021L09Rik	425.818	636.523	593.791	268.366	284.793	210.621	270.248	325.041	205.357	921.846	1100.32	908.558	1115.56	1082.52	651.753	1020.56	1023.03	778.459	1028.67	1297.52	990.787
1110028C15Rik	80.0296	132.51	151.841	150.661	218.577	177.504	157.09	196.536	260.761	89.3568	68.7699	93.1528	74.8323	59.222	107.561	101.874	83.8201	117.522	114.976	60.253	107.089
1110028F11Rik	125.329	60.3395	108.579	79.0973	195.434	155.647	147.105	150.102	177.052	19.2287	4.1262	16.5888	15.2436	9.64079	13.8444	30.9261	10.0298	15.0669	41.5871	6.23307	49.6264
1110028F18Rik	4.52998	8.2819	4.24136	0	3.21437	4.6363	2.66254	0	1.20444	5.6555	1.3754	0	4.15735	0	1.06496	5.45754	1.43282	3.01339	0	5.19422	1.74128
1110031I02Rik	231.784	173.92	199.344	255.183	181.29	121.206	118.483	163.06	157.179	408.327	503.396	537.223	331.202	532.998	368.475	367.475	246.445	223.995	439.111	373.984	486.687
1110032A03Rik	243.864	172.737	231.579	217.517	175.504	142.401	99.8453	151.182	122.853	291.824	398.866	345.814	288.243	331.919	328.006	347.464	275.818	252.12	313.127	351.129	408.33
1110032A04Rik	952.805	468.519	546.288	964.233	909.023	752.406	866.657	582.05	646.181	371	239.319	260.317	284.086	201.079	452.606	78.2248	40.8354	48.2142	20.7936	40.5149	147.138
1110032F04Rik	4.52998	0	3.39309	0.941634	1.28575	1.98699	3.99381	1.07987	4.21553	11.311	4.1262	8.93246	12.472	1.37726	3.19487	10.9151	6.4477	8.0357	4.8926	7.27191	4.35319
1110034A24Rik	147.979	147.891	140.813	130.887	135.646	152.336	141.78	111.227	183.677	108.586	48.139	74.0118	108.091	92.2761	115.015	109.151	95.9991	62.2767	101.521	68.5637	105.347
1110034B05Rik	89.0895	94.6503	89.9169	96.9883	86.7879	91.4014	81.8731	128.504	100.57	65.6037	64.6437	59.9751	58.2029	68.8628	69.2221	107.332	83.1037	95.424	112.53	75.8356	96.6409
1110034G24Rik	126.839	70.9877	100.096	83.8054	92.5738	75.5055	83.87	110.147	99.9683	135.732	196.682	122.502	134.421	126.707	106.496	103.693	85.9693	83.3704	150.448	105.962	176.74
1110035M17Rik	2.26499	0	0	2.8249	3.21437	0.662329	0.665635	2.15974	0.602219	2.2622	0	2.55213	0	1.37726	3.19487	0	1.43282	2.00893	0	0	0
1110036E04Rik	1.50999	0	2.54482	1.88327	0	0	0	0	0	2.2622	1.3754	1.27607	2.77157	0	1.06496	1.81918	2.14923	0	2.4463	3.11653	1.74128
1110037F02Rik	468.852	511.111	581.915	516.015	574.729	597.421	575.775	490.261	658.827	641.333	650.564	638.033	537.684	610.124	584.661	645.809	704.232	711.16	748.568	767.706	643.402
1110038B12Rik	776.891	597.48	619.239	802.272	574.086	703.393	546.487	562.612	658.225	386.836	448.38	116.122	353.375	174.911	329.071	260.143	250.027	759.374	168.795	246.206	142.785
1110038D17Rik	1751.59	2058.64	1967.14	1233.54	994.525	715.315	875.31	941.646	682.916	4016.53	6577.16	3944.32	3043.18	4179.97	3489.86	3511.02	3708.86	3108.81	3970.35	4505.47	3794.24
1110038F14Rik	329.933	261.471	274.84	290.023	226.291	274.204	273.576	280.766	233.059	169.665	181.553	219.483	388.019	285.092	228.965	298.346	260.057	231.026	188.365	211.924	325.619
1110046J04Rik	17.3649	10.6482	14.4206	7.53307	7.71448	11.2596	5.32508	15.1182	10.2377	11.311	22.0064	16.5888	24.9441	13.7726	6.38973	10.9151	7.88052	13.058	18.3473	21.8157	15.6715
1110049F12Rik	476.402	538.323	415.654	438.801	324.651	375.541	372.756	340.159	385.42	381.18	551.535	417.273	559.856	482.039	379.124	394.762	376.116	433.928	408.532	548.51	470.145
1110050K14Rik	261.229	203.498	225.641	213.751	208.934	213.27	244.288	136.064	143.328	374.394	72.8961	426.206	177.38	344.314	474.97	356.56	222.087	270.201	228.729	72.7191	296.017
1110051M20Rik	143.449	37.8601	78.8894	141.245	127.289	143.063	127.136	139.303	122.25	49.7684	9.62779	20.417	36.0304	35.8086	59.6375	27.2877	25.7908	21.0937	25.6862	13.505	18.2834
1110054M08Rik	226.499	168.004	175.592	143.128	160.076	114.583	113.824	115.546	137.908	298.61	313.591	270.526	278.542	297.487	164.003	211.025	153.312	162.723	183.473	199.458	344.773
1110054O05Rik	317.853	278.035	257.027	325.805	311.151	339.112	382.075	320.721	358.32	247.711	167.799	170.993	259.141	202.457	228.965	267.42	293.729	291.294	212.828	214.002	258.58
1110057K04Rik	569.267	732.356	589.55	425.619	619.73	653.719	644.335	551.813	561.87	493.159	563.913	487.457	559.856	515.093	361.02	676.735	621.845	997.432	620.137	631.617	691.287
1110058L19Rik	194.789	137.243	175.592	127.121	183.219	174.193	160.418	155.501	165.008	107.454	211.811	163.336	192.624	152.875	129.925	218.302	153.312	137.611	187.142	164.137	219.401
1110059E24Rik	480.932	429.476	556.467	453.868	483.441	542.448	522.524	475.143	437.813	366.476	485.516	288.391	644.389	393.895	419.593	704.023	575.994	1054.69	490.483	572.403	679.098
1110059G10Rik	240.844	202.315	201.889	299.44	219.22	215.919	186.378	226.773	206.561	280.513	397.49	259.041	315.959	275.451	300.318	442.061	320.236	307.366	359.606	425.926	489.299
1110059M19Rik	0	0	0	0	0	0	0	0	0	0	0	0	0	0	0	0	0	0	0	0	0
1110065P20Rik	224.234	202.315	149.296	229.759	186.433	190.088	148.437	158.741	167.417	173.058	261.326	204.17	210.639	206.588	240.68	154.63	106.745	114.509	167.572	156.865	161.939
1110067D22Rik	438.653	773.766	498.784	438.801	468.655	472.241	497.895	345.558	354.707	536.141	749.592	756.707	785.739	333.296	441.957	429.327	852.529	1033.59	633.592	1051.31	481.463
1190002F15Rik	63.4197	42.5926	27.993	45.1984	48.8584	47.0254	43.2663	52.9136	50.5864	18.0976	28.8834	3.8282	63.746	50.9584	19.1692	21.8302	35.1041	21.0937	24.463	36.3595	26.1192
1190002H23Rik	119.289	124.228	83.979	241.058	70.7161	63.5836	67.8948	161.98	78.2884	193.418	55.016	162.06	115.02	165.271	317.357	140.077	86.6857	37.1651	48.926	28.0488	132.337
1190002N15Rik	305.018	171.554	279.93	249.533	228.863	195.387	285.558	259.169	226.434	753.312	1270.87	1694.61	818.998	1072.88	483.49	600.33	705.665	302.343	1610.89	790.56	754.844
1190003J15Rik	236.314	325.36	246.847	311.681	310.508	309.97	287.554	276.447	286.656	165.14	383.736	169.717	194.01	140.48	173.588	205.567	183.401	181.808	166.348	206.73	154.103
1190003K10Rik	0	0	0	0	0	0	0	0	0	0	0	0	0	0	0	0	0	0	0	0	0
1190005F20Rik	591.162	541.873	794.832	216.576	535.514	473.565	553.143	535.615	567.892	953.517	1171.84	1046.37	1147.43	1037.07	364.215	1244.32	1091.09	799.552	1454.33	1478.28	1527.1
1190005I06Rik	39.2598	87.5515	32.2344	64.9727	34.0723	32.4541	23.9629	41.035	30.1109	6.78659	2.7508	2.55213	5.54313	5.50902	15.9743	0	1.43282	8.0357	7.3389	0	1.74128
1190007F08Rik	62.6647	54.4239	60.2274	64.0311	71.359	52.324	38.6068	82.0701	51.7908	21.4909	16.5048	45.9383	23.5583	33.0541	39.4034	21.8302	16.4775	18.0803	14.6778	11.4273	24.3779
1190007I07Rik	107.209	140.792	92.4617	112.996	95.7882	119.882	104.505	99.348	100.57	72.3903	111.407	70.1836	113.634	100.54	76.6768	89.1399	86.6857	41.183	55.0418	95.5737	98.3822
1200009I06Rik	920.34	854.219	2184.3	592.288	520.728	264.932	457.291	458.945	259.556	4053.86	6677.56	10661.5	6759.85	9475.52	4380.16	7072.98	5734.15	2434.82	9238.46	10316.8	7083.52
1200011I18Rik	453.752	398.714	541.198	564.98	538.728	495.422	555.14	485.941	626.91	589.303	486.891	427.482	358.918	476.53	703.936	545.754	535.159	556.472	569.988	600.452	547.632
1200011M11Rik	234.804	317.078	217.158	298.498	290.579	276.854	290.883	207.335	328.811	211.516	319.093	218.207	213.411	225.87	195.952	227.398	254.326	243.08	242.184	266.983	219.401
1200014J11Rik	523.967	468.519	523.384	601.704	560.586	532.513	536.502	499.98	530.555	468.275	375.484	399.408	394.948	413.177	470.71	467.53	410.504	470.089	469.69	479.946	411.812
1200016B10Rik	268.779	334.825	327.433	106.405	241.72	221.218	244.954	222.453	233.661	441.129	770.223	447.899	509.968	415.931	314.162	700.385	558.084	440.959	817.065	765.628	669.521
1300001I01Rik	2046.04	3558.85	2388.74	2818.31	2387.63	2443.99	2424.24	2075.51	1877.12	2572.12	2207.51	1679.3	2441.75	3545.06	3294.97	2050.22	2866.36	1607.14	1845.73	2591.92	1715.16
1300002E11Rik	187.239	204.681	254.482	172.319	201.219	168.232	143.777	188.977	186.086	304.266	302.588	338.157	338.131	334.673	184.237	460.253	324.534	360.602	388.962	449.82	565.044
1300002K09Rik	161.569	70.9877	220.551	255.183	138.861	148.362	166.409	192.217	128.875	186.631	63.2683	182.477	187.081	194.193	281.148	172.822	160.476	528.347	189.588	115.312	133.208
1300010F03Rik	909.015	1038.79	1039.98	1016.02	836.379	708.692	763.484	706.235	746.149	2291.61	3041.01	2589.14	1265.22	2388.16	2052.17	2186.66	1755.21	1501.67	3318.41	2291.69	3018.5
1300014I06Rik	1015.47	916.924	711.701	924.685	426.225	429.189	428.669	559.372	329.414	2236.18	3712.2	2993.65	2718.91	2371.63	1921.18	2181.2	1872.7	997.432	2908.65	1946.79	2217.52
1300015D01Rik	3.77498	2.36626	1.69655	0	1.28575	0	0	2.15974	1.20444	6.78659	4.1262	0	4.15735	0	4.25982	0	0	0	0	0	0.870639
1300017J02Rik	0	1.18313	0.848273	0.941634	0.642874	1.98699	1.33127	0	0.602219	1.1311	0	7.65639	0	1.37726	0	0	0	1.00446	0	1.03884	0.870639
1300018I17Rik	329.933	299.331	339.309	358.763	267.435	235.789	276.904	266.728	251.125	459.226	499.27	597.198	424.05	633.537	389.774	449.338	427.697	459.04	513.723	514.228	496.264
1300018J18Rik	456.772	476.801	440.254	469.875	392.153	284.802	314.846	313.162	296.894	653.775	845.87	551.26	519.669	661.083	580.401	494.817	433.429	489.173	522.285	535.005	515.418
1500001M20Rik	271.044	265.021	158.627	317.331	188.362	184.79	191.037	226.773	172.235	268.07	189.805	153.128	263.299	205.211	285.408	267.42	219.938	92.4106	201.82	202.575	197.635
1500002O10Rik	9.81495	1.18313	10.1793	23.5408	18.0005	25.8308	16.6409	16.198	15.0555	0	0	7.65639	5.54313	6.88628	6.38973	9.09591	5.73129	1.00446	1.22315	6.23307	6.09447
1500002O20Rik	573.042	672.017	374.088	605.471	408.868	392.099	407.369	462.184	415.531	461.488	429.124	359.85	401.877	454.494	450.476	369.294	308.057	291.294	313.127	348.013	378.728
1500003O03Rik	4054.33	5151.34	3614.49	4931.34	4773.34	3471.27	3674.31	3882.13	3675.94	4692.93	6996.65	5095.33	4272.37	3732.36	4823.18	5046.41	4993.38	6752	5709.67	5289.79	5165.5
1500004A13Rik	1.50999	1.18313	1.69655	0	2.57149	0.662329	1.99691	3.23961	1.20444	0	0	0	4.15735	2.75451	0	0	1.43282	1.00446	0	2.07769	1.74128
1500009C09Rik	65.6846	20.1132	38.1723	32.0156	153.004	101.999	68.5604	85.3097	123.455	12.4421	6.87699	2.55213	22.1725	5.50902	8.51965	34.5644	10.7462	1.00446	13.4547	2.07769	31.343
1500009L16Rik	53.6047	80.4527	36.4757	32.0156	30.8579	35.1034	31.2849	33.476	33.7242	45.244	103.155	8.93246	72.0607	15.1498	20.2342	23.6494	23.6416	38.1696	24.463	45.7091	17.4128
1500010J02Rik	438.653	475.618	437.709	413.377	570.872	523.24	587.09	480.542	657.02	278.25	189.805	225.864	224.497	329.164	209.796	251.047	247.878	165.736	217.721	144.399	229.849
1500011B03Rik	186.484	55.607	89.0687	218.459	116.36	100.674	107.167	120.945	110.206	63.3415	44.0128	65.0793	69.2892	48.2039	129.925	34.5644	29.3729	69.3079	20.7936	29.0876	33.0843
1500011H22Rik	114.759	47.3251	76.3446	107.346	84.2164	98.0247	99.8453	101.508	100.57	29.4086	9.62779	38.282	33.2588	20.6588	52.1828	32.7453	25.0744	41.183	13.4547	9.3496	31.343
1500011K16Rik	149.489	234.259	157.779	174.202	162.647	170.219	132.461	161.98	125.864	116.503	305.339	178.649	203.71	246.529	134.184	149.173	136.118	131.585	150.448	159.982	203.729
1500012F01Rik	844.84	610.494	493.695	644.078	509.799	569.603	418.019	457.865	563.677	674.135	900.886	484.905	537.684	382.877	680.507	392.943	304.475	506.249	260.531	256.595	374.375
1500012K07Rik	0.754996	0	0.848273	0	0	0	0.665635	0	0	0	0	0	0	0	0	0	0	0	0	0	0.870639
1500015A07Rik	105.699	70.9877	74.648	63.0895	81.6449	67.5576	71.8886	82.0701	74.6751	74.6525	93.5271	53.5947	67.9034	44.0722	40.4683	58.2138	42.2682	73.3258	42.8103	62.3307	74.8749
1500015L24Rik	0.754996	0	0	3.76654	1.92862	0	1.33127	0	3.61331	0	0	0	0	0	1.06496	0	0	0	0	0	0
1500015O10Rik	2.26499	1.18313	3.39309	2.8249	1.28575	0.662329	0	3.23961	3.01109	0	0	0	0	0	0	0	0	0	0	0	0
1500016L03Rik	0	0	0	0	1.92862	0	0	0	0	0	0	3.8282	1.38578	1.37726	0	0	0.716411	0	0	2.07769	0
1500017E21Rik	0.754996	4.73251	5.93791	0	0	1.32466	0	3.23961	1.20444	0	4.1262	0	1.38578	0	1.06496	0	0	3.01339	1.22315	0	0
1500031L02Rik	200.074	265.021	200.192	260.833	217.934	233.14	151.765	207.335	163.201	199.073	317.717	176.097	272.999	225.87	150.159	412.954	326.683	364.62	315.573	306.459	413.553
1500032L24Rik	1556.05	1877.62	1349.6	1163.86	1147.53	1135.23	927.896	1434.07	934.041	1881.02	4002.41	2526.61	2869.96	2886.73	1720.97	2819.73	2469.47	1781.92	2634.67	2630.35	3331.93
1520402A15Rik	9.05995	8.2819	15.2689	20.7159	21.2148	13.9089	16.6409	11.8786	18.6688	1.1311	4.1262	6.38033	2.77157	12.3953	5.32478	3.63836	2.14923	5.02231	1.22315	1.03884	1.74128
1600002D24Rik	0	0	4.24136	0	1.28575	1.32466	0.665635	0	1.80666	0	0	0	0	0	2.12991	0	0.716411	1.00446	1.22315	0	0
1600002H07Rik	169.119	149.074	167.958	141.245	144.647	141.076	163.081	143.623	181.87	156.092	162.297	228.416	131.649	141.857	222.576	98.2358	118.924	83.3704	80.7279	130.894	99.2528
1600002K03Rik	81.5396	123.045	117.062	108.288	120.217	116.57	111.161	118.786	104.184	49.7684	81.1485	43.3862	83.147	57.8447	67.0922	94.5974	61.6113	56.2499	53.8186	57.1364	74.8749
1600010M07Rik	5.28497	1.18313	3.39309	1.88327	0.642874	2.64932	1.99691	7.55909	1.80666	12.4421	6.87699	8.93246	5.54313	9.64079	1.06496	9.09591	4.29847	5.02231	17.1241	4.15538	9.57703
1600012F09Rik	104.944	137.243	120.455	108.288	129.86	145.712	128.468	130.664	131.284	62.2104	90.7763	109.742	80.3754	125.33	101.171	85.5015	88.1186	72.3213	81.9511	103.884	92.2877
1600012H06Rik	638.726	580.916	562.405	553.681	540.014	447.072	519.196	512.938	518.51	818.916	1299.75	983.846	792.668	703.777	667.727	720.396	682.74	601.673	885.561	1059.62	842.778
1600014C10Rik	369.193	599.846	386.812	221.284	297.65	252.347	230.975	442.747	269.794	1192.18	2064.47	1635.92	907.688	1360.73	527.153	1455.35	997.244	292.299	1678.16	1189.48	1484.44
1600014C23Rik	2.26499	0	1.69655	3.76654	0	0.662329	0.665635	0	1.20444	0	1.3754	1.27607	0	1.37726	0	0	0	1.00446	0	0	0
1600014K23Rik	0	0	0	0	0	0	0	0	0	0	0	0	0	0	0	0	0	0	0	0	0
1600015I10Rik	0.754996	0	0.848273	0	1.28575	0	0	0	0	2.2622	4.1262	1.27607	0	0	0	0	0	1.00446	1.22315	1.03884	0.870639
1600016N20Rik	235.559	157.356	253.634	224.109	205.077	166.245	230.31	149.022	227.639	269.202	291.585	238.624	256.37	289.224	181.042	216.483	192.715	211.942	243.407	245.167	298.629
1600019K03Rik	0	0	0	0	0	0	0	0	0	0	0	0	0	0	0	0	0	0	0	0	0
1600020E01Rik	165.344	93.4671	119.606	108.288	89.3594	76.8302	85.867	100.428	98.1616	130.076	126.537	153.128	142.736	111.558	166.133	143.715	72.3575	100.446	92.9594	92.4571	135.82
1600021P15Rik	288.408	201.132	312.164	193.977	127.932	128.492	184.381	127.425	116.83	487.504	529.529	500.218	512.74	460.003	381.254	451.157	464.234	579.575	518.616	591.102	584.199
1600025M17Rik	0	0	0	0	0	0	0	0	0	0	0	0	0	0	0	0	0	0	0	0	0
1600027N09Rik	228.009	195.216	208.675	234.467	190.933	220.556	195.697	230.012	237.876	159.485	114.158	126.33	123.335	121.198	154.419	109.151	118.208	187.835	99.0752	77.9133	109.7
1600029D21Rik	105.699	165.638	118.758	569.689	509.156	1014.03	1047.04	418.989	473.344	41.8507	55.016	90.6006	199.553	79.8808	91.5862	136.439	97.4319	360.602	48.926	22.8546	53.109
1600029I14Rik	0	0	0.848273	0.941634	0	0	0.665635	1.07987	0	1.1311	0	1.27607	1.38578	0	2.12991	0	1.43282	0	0	0	0
1600029O15Rik	0	0	0	0	0.642874	0	0	1.07987	0	0	0	0	0	0	1.06496	0	0	0	0	0	0
1700001C02Rik	3.01998	0	0	1.88327	0	0.662329	0	1.07987	0	3.3933	0	0	0	0	0	0	0	0	0	0	0
1700001C19Rik	11.3249	11.8313	5.93791	10.358	5.14299	1.98699	0.665635	9.71883	1.20444	4.5244	22.0064	6.38033	5.54313	6.88628	6.38973	12.7343	9.31334	1.00446	11.0084	10.3884	13.9302
1700001D01Rik	0	1.18313	0	0.941634	0	1.32466	0	0	0	0	0	0	0	0	0	0	0	0	0	0	0
1700001F09Rik	0	0	0	0	0	0	0	0	0	0	0	0	0	0	0	0	0	0	0	0	0
1700001G11Rik	0.754996	0	0.848273	0	0.642874	0.662329	1.99691	1.07987	1.20444	1.1311	0	0	4.15735	0	0	0	0	1.00446	1.22315	0	1.74128
1700001G17Rik	6.79496	3.54938	2.54482	0.941634	6.42874	5.29863	3.32818	4.31948	6.6244	7.91769	1.3754	1.27607	1.38578	8.26353	0	0	2.14923	5.02231	0	0	0
1700001J03Rik	3.77498	2.36626	4.24136	2.8249	1.28575	1.32466	0	5.39935	0.602219	1.1311	11.0032	3.8282	0	8.26353	9.5846	1.81918	5.73129	8.0357	9.7852	4.15538	4.35319
1700001J11Rik	0	0	0	0	0	0	0	0	0	0	0	0	0	0	0	0	0	0	0	0	0
1700001K19Rik	0	0	0	0	0	0	0	0	0.602219	0	0	0	0	0	0	0	0	0	0	0	0
1700001K23Rik	0	0	0	0	0	0.662329	1.33127	0	0	5.6555	0	0	0	1.37726	2.12991	0	0	2.00893	0	0	2.61192
1700001L05Rik	152.509	107.665	95.8548	140.303	114.431	137.764	185.047	105.827	152.964	197.942	283.332	192.686	112.248	122.576	207.666	251.047	202.028	130.58	220.167	125.7	112.312
1700001L19Rik	2.26499	0	0	0	2.57149	1.32466	0.665635	2.15974	1.80666	0	0	0	1.38578	0	0	0	0	0	1.22315	1.03884	0
1700001O22Rik	46.0547	39.0432	58.5308	77.214	64.2874	49.0124	45.9288	44.2747	59.0174	13.5732	8.25239	1.27607	9.70048	1.37726	17.0393	3.63836	2.14923	19.0848	2.4463	3.11653	0
1700001P01Rik	0	0	0.848273	4.70817	5.14299	1.32466	0.665635	1.07987	1.80666	4.5244	1.3754	1.27607	2.77157	0	0	0	0	1.00446	1.22315	2.07769	0
1700003C15Rik	0	0	0	0	0	0	0	0	0	0	0	0	0	0	0	0	0	0	0	0	0
1700003D09Rik	2.26499	2.36626	0	0	0.642874	0	1.33127	2.15974	1.20444	1.1311	1.3754	0	4.15735	4.13177	3.19487	0	0.716411	1.00446	0	4.15538	0
1700003E16Rik	0.754996	0	3.39309	2.8249	0.642874	4.6363	2.66254	0	2.40887	1.1311	8.25239	7.65639	1.38578	0	1.06496	1.81918	4.29847	2.00893	4.8926	1.03884	0.870639
1700003F12Rik	8.30495	0	5.08964	9.41634	9.00023	5.29863	9.31889	1.07987	4.81775	3.3933	6.87699	7.65639	1.38578	11.018	3.19487	5.45754	4.29847	3.01339	3.66945	1.03884	2.61192
1700003F17Rik	0	0	0	0	0	0	0.665635	0	0	0	0	0	0	0	0	0	0	0	0	0	0
1700003G13Rik	0	0	0	0	0	0	0	0	0	0	0	0	0	0	0	0	0	0	0	0	0
1700003G18Rik	0	0	0	0	0	0	0	0	0	0	0	0	0	0	0	0	0	0	0	0	0
1700003H04Rik	0	0	0	0	0	0	0	0	0	0	0	0	0	0	0	0	0	0	0	0	0
1700003L19Rik	0	0	0	0	0	0	0	0	0	0	0	0	0	0	0	0	0	0	0	0	0
1700003M02Rik	0	0	0	0.941634	0	0	0	0	0	0	0	0	2.77157	0	0	0	0	0	0	0	0
1700003M07Rik	6.03997	0	1.69655	4.70817	1.92862	3.31165	1.33127	4.31948	1.80666	2.2622	0	6.38033	4.15735	8.26353	8.51965	7.27673	5.73129	3.01339	1.22315	1.03884	3.48255
1700003P14Rik	0	0	0	0	0	0	0	0	0	0	0	0	0	0	0	0	0	0	0	0	0
1700006A11Rik	0	0	0	0	0	0	0	0	0	0	0	0	0	0	0	0	0	0	0	0	0
1700006E09Rik	0	0	0	0	0	0	0	0	0	0	0	0	0	0	0	0	0	0	0	0	0
1700006F04Rik	0	0	0	0	0	0	0	0	0	0	0	0	0	0	0	0	0	0	0	0	0
1700006H21Rik	0	0	0	0	0	0	0	0	0	0	0	0	0	0	0	0	0	0	0	0	0
1700007B14Rik	0	0	0	0	0	0	0	0	0	0	0	0	0	0	1.06496	0	0	0	0	0	0
1700007F19Rik	0	0	0	0	0.642874	0.662329	0	0	0	0	0	0	0	0	0	0	0	0	0	0	0
1700007G11Rik	0	0	1.69655	0.941634	0.642874	0	0	1.07987	1.20444	1.1311	0	0	0	0	1.06496	0	0.716411	0	0	0	0
1700007I08Rik	0	0	0	0	0	0	0	0	0	0	1.3754	0	1.38578	6.88628	0	3.63836	0	1.00446	0	0	0
1700007J10Rik	1.50999	0	0	0.941634	0.642874	0	0	0	0	0	1.3754	0	0	0	1.06496	0	0	0	0	0	0
1700007K09Rik	3.01998	1.18313	1.69655	7.53307	0.642874	0.662329	0.665635	1.07987	0.602219	1.1311	0	0	0	0	3.19487	0	2.86564	2.00893	0	2.07769	0
1700007K13Rik	0.754996	2.36626	0	2.8249	1.28575	1.32466	1.33127	1.07987	2.40887	0	0	0	1.38578	0	1.06496	1.81918	0	0	0	0	1.74128
1700007L15Rik	33.9748	33.1276	23.7516	38.607	21.2148	19.8699	17.9722	19.4377	18.6688	26.0153	27.508	45.9383	30.4872	35.8086	33.0136	18.1918	21.4923	14.0625	14.6778	17.6604	27.8604
1700007P06Rik	0	0	0	0	0	0	0	0	0	0	0	0	0	0	0	0	0	0	0	0	0
1700008A04Rik	0	0	0	0	0	0	0	0	0	0	0	0	0	0	0	0	0	0	0	0	0
1700008F21Rik	0	0	0	0	0	0	0	0	0	0	0	0	0	0	0	0	0	0	0	0	0
1700008I05Rik	3.01998	0	0	0.941634	0	0	0	0	1.80666	0	0	0	0	0	0	0	0	0	0	0	0
1700008J07Rik	68.7046	54.4239	50.0481	48.0233	48.8584	43.0514	50.5883	48.5941	61.4263	70.1281	83.8993	63.8033	67.9034	68.8628	47.923	45.4795	51.5816	49.2187	45.2566	59.2141	47.0145
1700008K24Rik	0	0	0	0	0	0	0	0	0	0	0	0	0	0	0	0	0	0	0	0	0
1700008O03Rik	10.5699	0	6.78618	11.2996	4.50012	4.6363	9.98453	10.7987	10.2377	3.3933	0	0	6.92892	0	3.19487	3.63836	0.716411	2.00893	2.4463	0	1.74128
1700008P02Rik	0	0	0	0	0	0	0	0	0	0	0	0	0	0	0	0	0	0	0	0	0
1700008P20Rik	0	0	0.848273	0	0	0	0	0	0	0	1.3754	0	1.38578	0	0	0	0	0	0	0	0
1700009C05Rik	0	0	0	0	0	0	0	0	0	0	0	0	0	0	0	0	0	0	0	0	0
1700009J07Rik	0	0	0	0	0	1.32466	0.665635	0	0	0	0	1.27607	0	0	0	0	0.716411	1.00446	0	0	0
1700009N14Rik	0	0	0	1.88327	0	0	0.665635	0	0.602219	0	0	0	0	0	0	0	0	0	0	0	0
1700009P17Rik	35.4848	20.1132	14.4206	29.1907	21.2148	25.1685	23.2972	23.7571	22.8843	21.4909	34.385	40.8341	33.2588	46.8267	23.429	43.6604	30.8057	28.125	45.2566	37.3984	48.7558
1700010B08Rik	0	0	0	0	0	0.662329	0	0	0.602219	0	0	2.55213	0	1.37726	0	1.81918	0	1.00446	0	2.07769	0
1700010D01Rik	0	0	0	0	0	0	0	0	0	0	0	0	0	0	0	0	0	0	0	0	0
1700010I02Rik	0	0	0	0	0	0	0	0	0	0	0	0	2.77157	0	0	0	0	0	0	0	0
1700010I14Rik	59.6447	20.1132	45.8067	43.3152	54.6443	62.9213	47.9257	43.1948	72.2662	13.5732	1.3754	3.8282	5.54313	6.88628	10.6496	3.63836	8.59693	31.1384	3.66945	19.738	4.35319
1700010J16Rik	0	0	0	0	0	0	0	0	0	0	0	0	0	0	0	0	0	0	0	0	0
1700010K23Rik	0	0	0	0	0	0	0	0	0	0	0	0	0	0	0	0	0	0	0	0	0
1700010M22Rik	0	0	0	0	0	0	0	0	0	0	0	0	0	0	0	0	0	0	0	0	0
1700011A15Rik	9.81495	0	7.63446	6.59144	1.28575	5.29863	4.65945	0	0.602219	1.1311	0	1.27607	0	1.37726	1.06496	0	0.716411	0	0	1.03884	0
1700011B04Rik	0	0	0	0	0	0	0	0	0	0	0	1.27607	0	0	0	0	0	0	0	0	0
1700011E24Rik	0.754996	0	0.848273	0.941634	0.642874	0	0	2.15974	1.80666	5.6555	0	5.10426	0	0	2.12991	14.5535	5.01488	1.00446	3.66945	2.07769	3.48255
1700011F03Rik	0	0	0	0	0	0	0	0	0	0	0	0	0	0	0	0	0	0	0	0	0
1700011F14Rik	0	0	0	0	0	0	0	0	0	0	0	0	0	0	0	0	0	0	0	0	0
1700011H14Rik	3.77498	1.18313	21.2068	0.941634	2.57149	0.662329	18.6378	4.31948	5.41997	1.1311	1.3754	3.8282	1.38578	8.26353	1.06496	5.45754	2.14923	87.3883	6.11575	7.27191	3.48255
1700011I03Rik	2.26499	0	0	2.8249	0	0	0.665635	0	0	0	0	0	0	0	0	0	0	0	2.4463	4.15538	0
1700011J10Rik	86.8245	61.5227	43.2619	43.3152	66.8589	53.6487	50.5883	47.5143	57.2108	68.997	107.281	47.2144	72.0607	53.713	72.417	30.9261	59.4621	74.3303	46.4797	58.1753	79.2281
1700011L22Rik	1.50999	0	0.848273	1.88327	1.28575	0	0	2.15974	0	4.5244	8.25239	3.8282	1.38578	1.37726	3.19487	7.27673	4.29847	1.00446	3.66945	0	1.74128
1700011M02Rik	0	0	0	0	0	0	0	0	0	0	0	0	0	0	0	0	0	0	0	0	0
1700012A03Rik	0	0	0	0	0	0	0	0	0	0	0	0	0	0	0	0	0	0	0	0	0
1700012A16Rik	0.754996	0	0.848273	0	0	1.32466	1.99691	2.15974	3.61331	1.1311	0	1.27607	0	0	1.06496	0	2.86564	2.00893	2.4463	0	0
1700012B07Rik	1.50999	0	0	3.76654	1.28575	1.32466	1.33127	1.07987	0	0	0	0	1.38578	0	2.12991	5.45754	0	1.00446	0	0	0.870639
1700012B09Rik	0	0	0	0	0	0	0	0	0	0	0	0	0	0	0	0	0	0	0	0	0
1700012B15Rik	170.629	123.045	108.579	174.202	105.431	101.999	97.8484	139.303	119.239	277.119	251.698	215.655	188.466	190.061	192.757	241.951	179.103	191.852	209.159	224.39	265.545
1700012D01Rik	1.50999	1.18313	0	4.70817	4.50012	0	5.99072	6.47922	3.01109	1.1311	1.3754	3.8282	1.38578	6.88628	12.7795	1.81918	2.14923	3.01339	1.22315	2.07769	0
1700012D14Rik	7.54996	3.54938	3.39309	3.76654	3.21437	2.64932	2.66254	5.39935	4.21553	2.2622	0	2.55213	4.15735	0	9.5846	3.63836	2.86564	2.00893	1.22315	3.11653	6.09447
1700012I11Rik	0	0	0	0	0	0	0	0	0	0	0	0	0	0	0	0	0	0	0	0	0
1700012L04Rik	0	1.18313	3.39309	0.941634	0.642874	1.98699	0.665635	0	0	0	1.3754	2.55213	0	0	1.06496	0	2.14923	4.01785	1.22315	1.03884	3.48255
1700012P22Rik	0	0	0	0	0	0	8.65326	3.23961	3.01109	0	0	0	0	0	0	0	0	0	0	0	0
1700013D24Rik	0	0	0	0	0	0	0	0	0	0	0	0	0	0	0	0	0	0	0	0	0
1700013F07Rik	0	0	0	0.941634	0.642874	0.662329	0	0	0	0	0	0	0	0	0	0	0	0	0	0	0.870639
1700013G23Rik	2.26499	2.36626	1.69655	0	3.85724	0.662329	1.33127	2.15974	0.602219	1.1311	0	0	1.38578	1.37726	3.19487	1.81918	0	0	1.22315	0	0.870639
1700013G24Rik	0	0	0	0	0	0	0.665635	0	0.602219	0	0	0	0	0	0	0	0	0	0	0	0
1700013H16Rik	0	0	0	0	0	0	0	0	0	0	0	0	0	0	0	1.81918	0	0	0	0	0
1700013N18Rik	0	0	0	0	0	0	0	0	0	0	0	0	1.38578	0	0	0	0	1.00446	2.4463	0	0
1700014N06Rik	0	0	0	0	0	0	0	0	0	0	0	0	0	0	0	0	0	0	0	0	0
1700015E13Rik	0	0	0	0	0	0	0	0	0	0	0	0	0	0	0	0	0	0	0	0	0
1700015F17Rik	0	0	0	0	0	0	0.665635	0	0	0	0	0	0	0	1.06496	0	0	0	1.22315	0	0
1700015G11Rik	0	0	0	0	0	0	0	1.07987	0	0	0	0	0	0	0	0	0	0	0	0	0
1700016C15Rik	82.2945	79.2696	20.3585	12.2412	16.7147	11.9219	9.98453	31.3162	14.4532	82.5702	132.038	49.7665	198.167	45.4494	38.3384	18.1918	46.5667	16.0714	36.6945	42.5926	61.8153
1700016D06Rik	0.754996	0	0.848273	0	0	1.32466	0.665635	0	0	0	0	0	0	0	0	0	0	0	0	0	0
1700016G22Rik	0.754996	4.73251	1.69655	0.941634	3.21437	1.98699	3.99381	0	1.20444	0	1.3754	0	4.15735	2.75451	0	0	1.43282	1.00446	0	0	0
1700016H13Rik	1.50999	1.18313	5.08964	2.8249	3.21437	2.64932	3.99381	3.23961	1.20444	2.2622	0	0	0	0	0	0	0	0	0	0	0
1700016K19Rik	8.30495	48.5083	6.78618	22.5992	20.572	10.5973	5.32508	7.55909	6.02219	7.91769	49.5144	1.27607	4.15735	6.88628	9.5846	7.27673	5.01488	0	2.4463	9.3496	1.74128
1700016L04Rik	0	0	0.848273	0	0	0	0	1.07987	0	0	0	0	0	0	0	0	0	0	0	0	0
1700016L21Rik	0	0	0	0	0.642874	0	0	0	0	0	0	0	0	0	0	0	0	0	0	0	0
1700016M24Rik	0.754996	0	0	0	0.642874	0	0	0	0.602219	1.1311	0	0	2.77157	0	4.25982	0	0	0	1.22315	0	0
1700016P04Rik	0	0	0	0	0	0	0	0	0	0	0	0	0	0	0	0	0	0	0	0	0
1700017B05Rik	972.435	957.151	633.66	1107.36	781.734	968.987	1100.96	984.841	1029.79	576.861	305.339	479.8	672.105	424.195	550.582	411.135	645.486	871.874	258.085	256.595	249.003
1700017D01Rik	0	0	0	0	0	0	0	0	0	0	0	1.27607	0	2.75451	0	0	0	0	0	0	0
1700017G19Rik	0	0	0	0	0	0	0.665635	0	0	0	0	0	0	0	0	0	0	0	0	0	0
1700017J07Rik	0	0	0	0	0	0	0	0	0	0	0	0	0	0	0	0	0	0	0	0	0
1700017N19Rik	0	0	0	0	0	0	0	0	0	0	0	0	0	0	0	0	0	0	0	0	0
1700018A04Rik	13.5899	8.2819	6.78618	8.47471	7.07161	15.2336	7.32199	7.55909	6.02219	7.91769	0	3.8282	0	5.50902	3.19487	7.27673	5.01488	4.01785	0	2.07769	2.61192
1700018A14Rik	1.50999	0	0.848273	0	0	0.662329	0	0	0	2.2622	1.3754	5.10426	1.38578	4.13177	1.06496	1.81918	0.716411	1.00446	2.4463	1.03884	2.61192
1700018B08Rik	0	0	0	0	0	0.662329	0	0	0	0	0	0	0	0	0	0	0	0	0	0	0
1700018B24Rik	0	0	0	0	0	0	0	0	0	0	0	0	0	0	0	0	0	0	0	0	0
1700018C11Rik	0	0	0	0	0	0	0	0	0	0	0	0	0	0	0	0	0	0	0	0	0
1700018F24Rik	0	0	0	0	0	0	0	0	0	0	0	0	0	0	0	0	0	0	0	0	0
1700018G05Rik	0	0	0	0	0	0	0	0	0	0	0	0	0	0	0	0	0	0	0	0	0
1700018L02Rik	9.05995	3.54938	5.93791	26.3658	3.21437	2.64932	2.66254	8.63896	6.02219	16.9665	5.5016	17.8649	29.1014	16.5271	41.5333	9.09591	5.01488	5.02231	11.0084	11.4273	6.09447
1700018L24Rik	0.754996	0	0	0	0	0	1.99691	0	0	0	0	0	0	1.37726	0	1.81918	1.43282	1.00446	0	1.03884	0.870639
1700019A02Rik	1.50999	0	2.54482	0	0.642874	0.662329	0.665635	0	1.80666	0	0	1.27607	0	0	0	0	0.716411	0	0	0	0.870639
1700019B03Rik	1.50999	0	0	10.358	0	0	0	0	0	0	0	0	1.38578	0	3.19487	0	0	0	0	0	0.870639
1700019B21Rik	0	0	0	0	0	0	0	0	0	0	0	0	0	0	0	0	0	0	0	0	0
1700019D03Rik	18.1199	16.5638	25.4482	20.7159	19.9291	20.5322	17.3065	4.31948	13.2488	11.311	16.5048	6.38033	19.401	8.26353	19.1692	5.45754	20.7759	33.1473	9.7852	13.505	0
1700019E08Rik	0	0	0	0	0	0	0	0	0	0	0	0	0	0	0	0	0	0	0	0	0
1700019E19Rik	325.403	276.852	261.268	232.584	259.721	330.502	297.539	271.047	285.452	213.778	225.565	196.514	271.613	205.211	139.509	209.206	192.715	215.96	171.241	221.274	236.814
1700019G17Rik	660.621	950.052	860.149	204.335	471.869	345.736	443.313	555.053	350.491	2457.88	4527.81	5613.41	3348.05	3338.47	756.119	4356.94	3564.14	1300.78	6389.74	5587.94	5158.53
1700019G24Rik	0	0	0	0	0	0	0	0	0	0	0	0	0	0	0	0	0	0	0	0	0
1700019L03Rik	4.52998	2.36626	4.24136	0	1.92862	1.32466	1.99691	1.07987	0	0	0	0	0	2.75451	0	0	2.14923	5.02231	0	1.03884	0.870639
1700019M22Rik	0	0	0	0	0	0	0	0	0	0	0	0	0	0	0	0	0	0	0	0	0
1700019N12Rik	1.50999	0	0.848273	0	0.642874	0.662329	0.665635	1.07987	1.20444	1.1311	5.5016	20.417	1.38578	0	10.6496	3.63836	2.86564	0	3.66945	1.03884	5.22383
1700019N19Rik	0.754996	0	0	0.941634	0.642874	0	0	1.07987	0	2.2622	0	0	0	1.37726	1.06496	0	0	0	0	0	0
1700019O17Rik	0	0	0	0	0	0	0	0	0	0	0	0	0	0	0	0	0	0	0	0	0
1700020A23Rik	0	0	0	0	0.642874	0	0.665635	0	0	0	0	0	0	0	0	0	0	0	0	0	0
1700020C07Rik	0	0	1.69655	0	0.642874	0.662329	0	0	0	0	0	0	0	0	1.06496	0	0	0	0	0	0
1700020D05Rik	2.26499	0	3.39309	0.941634	1.28575	1.32466	0	1.07987	1.20444	1.1311	0	12.7607	2.77157	6.88628	4.25982	3.63836	1.43282	6.02678	2.4463	1.03884	3.48255
1700020G17Rik	0	0	0	0	0	0	0	0	0.602219	0	0	0	0	0	0	0	0	0	0	0	0
1700020I14Rik	250.659	311.163	342.702	223.167	268.078	198.036	234.969	226.773	211.379	445.653	572.166	348.366	415.735	413.177	356.76	638.533	580.293	661.941	704.535	605.646	707.829
1700020L24Rik	6.79496	8.2819	15.2689	9.41634	10.9289	9.27261	10.6502	11.8786	5.41997	4.5244	20.631	15.3128	13.8578	19.2816	5.32478	7.27673	11.4626	16.0714	4.8926	5.19422	18.2834
1700020M21Rik	0	0	0	0	0	0	0	0	0	0	0	0	0	0	0	0	0	0	0	0	0
1700020N01Rik	6.79496	0	6.78618	0.941634	1.28575	0.662329	1.33127	0	1.20444	28.2775	0	14.0367	22.1725	8.26353	6.38973	3.63836	2.14923	4.01785	4.8926	2.07769	9.57703
1700020N15Rik	0	0	0	0	0	0	0	0	0	0	0	0	0	0	0	0	0	0	0	0	0
1700020N18Rik	2.26499	0	0	0.941634	6.42874	3.97397	0	0	6.02219	1.1311	0	0	0	0	0	0	0	0	0	0	0.870639
1700020O03Rik	218.194	243.724	267.206	270.249	241.72	246.386	260.929	238.651	285.452	365.345	383.736	432.586	235.583	349.823	287.538	371.113	339.579	351.562	392.631	388.528	343.902
1700021C14Rik	24.1599	22.4794	27.993	16.0078	22.5006	25.8308	21.966	24.837	24.0887	12.4421	24.7572	14.0367	9.70048	24.7906	15.9743	12.7343	12.179	13.058	9.7852	9.3496	24.3779
1700021F05Rik	234.804	259.105	269.751	201.51	226.291	260.295	214.335	217.054	224.628	170.796	321.843	209.275	354.76	301.619	189.562	291.069	321.669	199.888	218.944	262.828	293.405
1700021F07Rik	0	0	0	0	0	0	0	0	0	0	0	0	0	0	0	0	0	0	0	0	0
1700021K19Rik	459.792	661.369	664.198	342.755	509.156	449.721	477.926	451.385	454.675	1011.2	1411.16	1350.08	842.556	1342.82	518.633	924.144	930.618	562.499	1460.44	1171.82	992.528
1700021N21Rik	0	0	0.848273	0	0	0	0	0	0	0	0	0	0	0	0	0	0	0	0	0	0
1700022A21Rik	0	0	0	0	0	0	0	0	0	0	0	0	0	0	0	0	0	0	0	0	0
1700022A22Rik	0	0	0	0	0	0	0	0	0	0	0	0	0	0	0	0	0	0	0	0	0
1700022E09Rik	0	0	0	0	0	0	0	0	0	0	0	0	0	0	0	0	0	0	0	0	0
1700022H16Rik	0	0	0	0	0	0	0	0	0	0	0	0	0	0	0	0	0	0	0	0	0
1700022I11Rik	0	0	0	0	0	0	0.665635	0	0	0	0	0	0	0	0	0	0	0	0	0	0
1700022P22Rik	0	0	0	0	0	0	1.33127	0	0.602219	1.1311	0	5.10426	0	0	0	0	0.716411	0	0	0	1.74128
1700023A16Rik	0	0	0	0	0	0.662329	0	0	0	0	0	0	0	0	0	0	0	0	0	0	0
1700023C21Rik	0	0	0	0	0	0	0	0	0	1.1311	0	0	0	0	0	0	0	0	0	0	0
1700023E05Rik	0	5.91564	0.848273	2.8249	1.28575	0	0.665635	2.15974	0	2.2622	0	5.10426	9.70048	4.13177	1.06496	1.81918	0.716411	0	6.11575	1.03884	18.2834
1700023F02Rik	0	0	0	0	0	0	0	0	0	0	0	0	0	0	0	0	0	0	0	0	0
1700023F06Rik	3.77498	0	0.848273	1.88327	0.642874	4.6363	0	4.31948	4.21553	0	1.3754	3.8282	1.38578	9.64079	1.06496	0	0.716411	1.00446	0	0	1.74128
1700023L04Rik	4.52998	0	0.848273	7.53307	1.28575	1.98699	0.665635	1.07987	0	5.6555	0	1.27607	1.38578	1.37726	5.32478	3.63836	1.43282	1.00446	1.22315	1.03884	2.61192
1700024B18Rik	0	0	0	0	0	0	0	0	0	0	0	0	0	0	0	0	0	0	0	0	0
1700024F13Rik	1.50999	0	0.848273	0.941634	2.57149	3.31165	1.99691	1.07987	3.61331	0	0	1.27607	0	0	0	1.81918	0.716411	0	0	1.03884	1.74128
1700024G13Rik	0	0	0	0	0.642874	0	0	0	0	0	0	0	0	0	0	0	2.14923	0	0	0	0
1700024P03Rik	0	0	0	0	0	0	0	0	0	0	0	0	0	0	0	0	0	0	0	0	0
1700024P04Rik	0	0	0	0	0	0	0	0	0	0	0	0	0	0	0	0	0	0	0	0	0
1700024P16Rik	89.0895	10.6482	94.1583	47.0817	93.2167	140.414	99.1797	58.313	142.726	42.9818	8.25239	54.8708	242.512	41.3177	82.0016	56.3946	67.3426	290.29	50.1492	93.496	23.5072
1700025B11Rik	0	0	0	0	0	0	0	0	0	0	0	0	0	0	0	0	0	0	0	0	0
1700025C18Rik	0	0	0	0	0	0	0	0	0	0	0	0	0	0	0	0	0	0	0	0	0
1700025E21Rik	0	0	0	1.88327	0.642874	0	1.99691	0	0	0	0	0	0	0	0	0	0	0	0	0	0
1700025F22Rik	0	0	0	0	0	0	0	0	0	0	0	0	0	0	0	0	0	0	0	0	0
1700025F24Rik	0	0	0	0	0	0	0	0	0	0	0	0	0	0	0	0	0	0	0	0	0
1700025G04Rik	648.541	670.834	481.819	464.226	415.939	488.137	438.654	376.874	366.149	508.995	735.838	292.219	606.973	319.523	402.553	201.929	370.384	597.655	194.481	446.703	172.386
1700025K23Rik	6.03997	8.2819	11.0275	7.53307	14.1432	7.94795	13.9783	10.7987	12.0444	4.5244	0	1.27607	1.38578	1.37726	1.06496	1.81918	0	6.02678	2.4463	0	1.74128
1700025K24Rik	0	0	0	0	0	0	0	0	0	0	0	0	0	0	0	0	0	0	0	0	0
1700025M24Rik	0	0	0	0	0	0	0	0	0.602219	0	0	0	0	0	0	0	0	0	0	0	0
1700025N23Rik	4.52998	2.36626	1.69655	0.941634	0.642874	1.98699	0	1.07987	2.40887	1.1311	5.5016	0	5.54313	1.37726	9.5846	14.5535	5.01488	19.0848	9.7852	3.11653	4.35319
1700026D08Rik	0.754996	0	0.848273	2.8249	0	0	0	4.31948	0	0	1.3754	0	0	0	2.12991	0	0.716411	0	1.22315	0	0
1700026D11Rik	0	0	0	0	0	0	0	0	0	0	0	0	0	0	0	0	0	0	0	0	0
1700026F02Rik	0	0	0	0	0	0	0	0	0	0	0	0	0	0	0	0	0	0	0	0	0
1700026J04Rik	0	0	5.08964	4.70817	9.00023	1.98699	0.665635	6.47922	1.80666	10.1799	34.385	51.0426	8.3147	11.018	6.38973	20.011	7.88052	11.0491	20.7936	8.31075	11.3183
1700026L06Rik	0	4.73251	0.848273	1.88327	0.642874	0.662329	0	3.23961	1.80666	1.1311	0	3.8282	0	0	1.06496	9.09591	4.29847	8.0357	0	1.03884	1.74128
1700027A15Rik	0	0	0	0	0	0	0	0	0	0	0	0	0	0	0	0	0	0	0	0	0
1700027A23Rik	0	0	0	0	0	0	0	0	0	0	0	0	0	0	0	0	0	0	0	0	0
1700027D21Rik	0	1.18313	4.24136	4.70817	0	1.32466	2.66254	3.23961	3.01109	1.1311	0	3.8282	0	0	0	0	0.716411	4.01785	0	2.07769	0
1700027F09Rik	0.754996	0	0	0	0	0.662329	0	0	0	0	1.3754	0	0	0	0	0	0	0	0	0	0
1700027H10Rik	0	0	0	0	0	0	0	0	0	0	0	0	0	0	0	0	0	0	0	0	0
1700027I24Rik	0	0	0	0	0	0	0	0	0	0	0	0	0	0	0	0	0	0	0	1.03884	0
1700027J07Rik	0	0	0	0	0.642874	0	0	0	0	1.1311	1.3754	0	0	1.37726	0	0	1.43282	2.00893	2.4463	0	0
1700028B04Rik	0	0	0	0	0	0	0	0	0	0	0	0	0	0	0	0	0	0	0	0	0
1700028D13Rik	0	0	0	0	0	0	0	0	0	0	0	0	0	0	0	0	0	0	0	0	0
1700028E10Rik	5.28497	1.18313	8.48273	4.70817	3.21437	1.98699	5.32508	10.7987	1.20444	3.3933	5.5016	1.27607	4.15735	0	8.51965	1.81918	3.58206	5.02231	3.66945	7.27191	3.48255
1700028I16Rik	2.26499	0	0	0	1.28575	0	0	0	0	4.5244	0	0	0	0	0	0	2.14923	0	0	0	0.870639
1700028J19Rik	9.81495	8.2819	8.48273	8.47471	6.42874	11.9219	7.98762	4.31948	9.6355	10.1799	12.3786	15.3128	8.3147	24.7906	10.6496	16.3726	10.7462	6.02678	6.11575	7.27191	15.6715
1700028K03Rik	0	0	3.39309	0	0.642874	0.662329	0	0	0	0	0	0	1.38578	0	2.12991	0	1.43282	0	0	2.07769	2.61192
1700028M03Rik	0	0	1.69655	0	0	0	0	0	0	0	0	0	0	0	0	0	0	0	0	0	0
1700028P14Rik	0	0	0	0	0	0	0	0	0	0	0	0	0	0	0	0	0	0	0	0	0
1700028P15Rik	0	0	0	0	0	0	0	0	0	0	0	0	0	0	0	0	0	0	0	0	0
1700029B22Rik	0	0	0	0	0	0	0	0	0	0	0	0	0	0	0	0	0	0	0	0	0
1700029F09Rik	173.649	192.85	190.013	179.852	161.361	201.348	195.031	170.619	214.39	108.586	100.404	76.5639	148.279	81.2581	137.379	152.811	111.76	92.4106	108.86	110.117	127.113
1700029F12Rik	0	0	0	1.88327	0	0	0	0	0.602219	0	0	0	0	0	0	0	0	0	0	0	0
1700029G01Rik	328.423	347.84	324.889	353.113	246.863	239.763	260.929	329.36	282.441	632.284	977.909	742.67	339.517	555.034	583.596	574.861	348.176	399.776	722.882	424.887	620.765
1700029H14Rik	1.50999	0	3.39309	2.8249	0	0	0	0	0	1.1311	0	0	0	0	3.19487	1.81918	0	0	0	0	0
1700029I01Rik	8.30495	2.36626	3.39309	0	3.21437	3.97397	1.99691	4.31948	3.01109	3.3933	4.1262	1.27607	5.54313	6.88628	7.45469	7.27673	5.01488	1.00446	1.22315	4.15538	1.74128
1700029I15Rik	17.3649	18.9301	20.3585	5.6498	9.00023	8.61028	8.65326	5.39935	9.03328	23.7531	35.7604	24.2452	38.8019	31.6769	23.429	47.2987	29.3729	24.1071	28.1325	34.2819	24.3779
1700029J03Rik	0	0	0	0	0	0	0	0	0	0	0	0	0	0	0	0	0	0	0	0	0
1700029J07Rik	41.5248	15.3807	57.6826	31.0739	47.5726	38.4151	38.6068	38.8753	52.393	23.7531	5.5016	26.7974	12.472	34.4314	27.6888	16.3726	11.4626	16.0714	11.0084	14.5438	12.1889
1700029J11Rik	3.01998	3.54938	2.54482	14.1245	3.85724	4.6363	2.66254	0	0	4.5244	5.5016	6.38033	0	1.37726	8.51965	9.09591	4.29847	5.02231	3.66945	4.15538	1.74128
1700029M20Rik	0	0	0	0	0	0	0.665635	0	0	0	0	3.8282	0	0	0	0	0.716411	0	0	0	0
1700029N11Rik	0	0	0	0	0	0	0	0	0	0	0	0	0	0	1.06496	0	0	0	0	0	0
1700029P11Rik	0	0	0	0	0	0	0	0	0	0	0	0	0	0	0	0	0	0	0	0	0
1700030A11Rik	0	0	0.848273	0	0	0	0	0	0	0	0	0	0	0	0	0	0	0	0	0	0
1700030C10Rik	86.8245	3.54938	11.0275	1.88327	5.14299	5.96096	21.3003	4.31948	21.0776	29.4086	11.0032	15.3128	33.2588	15.1498	7.45469	1.81918	3.58206	21.0937	2.4463	12.4661	5.22383
1700030F04Rik	0	0	0	0	0	0	0	0	0	0	0	0	0	0	0	0	0	0	0	0	0
1700030F18Rik	0	0	0	0	0	0	0	0	0	0	0	0	0	0	0	0	0	0	0	0	0
1700030J22Rik	5.28497	15.3807	22.0551	4.70817	12.8575	15.2336	13.9783	14.0383	14.4532	4.5244	12.3786	11.4846	22.1725	13.7726	2.12991	23.6494	21.4923	20.0893	18.3473	10.3884	12.1889
1700030K09Rik	73.9896	76.9033	88.2204	54.6148	81.6449	88.0898	92.5233	104.747	115.626	44.1129	53.6406	68.9075	48.5024	72.9945	30.8837	52.7563	47.9995	33.1473	46.4797	38.4372	67.9098
1700030L20Rik	0	0	0	0	0	0	0	0	0	0	0	0	0	0	0	0	0	0	0	0	0
1700030M09Rik	0	0	0	0	0	0	0	0	0	0	0	0	0	0	0	0	0	0	0	0	0
1700030N03Rik	1.50999	0	0	0	0.642874	0	0.665635	0	0	0	0	0	0	0	0	0	0	0	0	0	0
1700030O20Rik	0	0	0	0	0	0	0	0	0	0	0	0	0	1.37726	1.06496	3.63836	1.43282	5.02231	0	1.03884	1.74128
1700031A10Rik	0	0	0.848273	0.941634	0	0	0	0	0	1.1311	0	3.8282	0	1.37726	0	0	0	1.00446	1.22315	0	0
1700031F05Rik	0	0	0	0	0	0	0	0	0	0	0	0	0	0	0	0	0	0	0	0	0
1700031M16Rik	0	0	0	0	0	0	0	0	0	0	0	0	0	0	0	0	0	0	0	0	0
1700031P21Rik	0	0	0.848273	0.941634	0	0	0	0	0	0	0	1.27607	0	0	0	0	0	0	0	0	0
1700034E13Rik	0	0	0	0	0	0	0	0	0	0	0	0	0	0	0	0	0	0	0	0	0
1700034F02Rik	0.754996	3.54938	0.848273	0	5.14299	1.32466	1.33127	2.15974	3.01109	1.1311	5.5016	0	0	8.26353	0	0	1.43282	1.00446	2.4463	0	0
1700034G24Rik	0	0	0	0	0	0	0	0	0	0	0	0	0	0	0	0	0	0	0	0	0
1700034H14Rik	217.439	211.78	265.509	180.794	249.435	270.23	231.641	236.491	283.645	222.827	284.708	222.035	216.182	336.05	251.33	367.475	253.609	175.781	277.655	258.672	348.255
1700034H15Rik	17.3649	18.9301	11.8758	12.2412	5.14299	7.28562	5.32508	9.71883	10.8399	36.1952	11.0032	30.6256	45.7308	37.1859	34.0786	36.3836	28.6564	28.125	34.2482	29.0876	52.2383
1700034I23Rik	0	0	0	0	0	0	0	0	0	0	0	0	0	0	0	0	0	0	0	0	0
1700034J05Rik	0	0	0	0	0	0	0	0	0	0	0	0	0	0	0	0	0	0	0	0	0
1700034K08Rik	3.77498	0	0	0	0	0	0	0	0	0	0	0	0	0	0	0	0	0	0	0	0
1700034O15Rik	0	0	0	0	0	0.662329	0	0	0	0	0	0	0	0	0	0	0	0	0	0	0
1700034P13Rik	3.77498	7.09877	3.39309	5.6498	3.85724	1.98699	1.99691	3.23961	2.40887	11.311	15.1294	10.2085	9.70048	8.26353	17.0393	16.3726	11.4626	8.0357	19.5704	11.4273	23.5072
1700036G14Rik	0	0	0	0	0	0	0	0	0	0	0	0	0	0	0	0	0	0	0	0	0
1700037C18Rik	81.5396	46.142	66.1653	50.8482	41.7868	47.0254	48.5914	38.8753	36.1331	80.308	63.2683	59.9751	78.9896	71.6173	75.6119	49.1179	55.1636	33.1473	67.2733	57.1364	80.0988
1700037H04Rik	342.768	444.856	251.937	390.778	340.723	317.256	264.257	361.756	364.342	222.827	290.209	271.802	250.827	217.606	244.94	221.94	151.879	192.857	233.622	154.788	249.003
1700039E15Rik	0	0	0	0	0	0	0	0	0	0	0	0	0	0	0	0	0	0	0	0	0.870639
1700039E22Rik	0	0	0	0	0	0	0	0	0	0	0	0	0	0	0	0	0	0	0	0	0
1700040I03Rik	121.554	168.004	99.2479	121.471	109.931	107.96	99.1797	93.9487	90.3328	116.503	90.7763	75.2878	151.05	106.049	111.82	103.693	111.044	77.3436	85.6205	77.9133	108.83
1700040L02Rik	17.3649	26.0288	22.0551	52.7315	42.4297	27.8178	12.6471	24.837	16.2599	13.5732	16.5048	3.8282	15.2436	8.26353	25.5589	18.1918	16.4775	9.04017	3.66945	9.3496	2.61192
1700040N02Rik	0	0	0	0	0	0	0	0	0	1.1311	0	0	1.38578	0	0	0	0	0	0	0	0
1700041C23Rik	0	0	0	0	0	0	0	0	0	0	0	0	0	0	0	0	0	0	0	0	0
1700041M19Rik	0	0	0	0	0	0	0	0	0	0	0	0	0	0	0	0	0	0	0	0	0
1700042B14Rik	0	0	0	0	0	0	0.665635	0	0	0	0	0	0	0	0	0	0.716411	0	0	0	0
1700042G07Rik	0	0	0	0	0	0	0	0	0	0	0	0	0	0	0	0	0	2.00893	0	0	0
1700042G15Rik	0	0	0	0	0	0	0	0	0	0	0	0	0	0	0	0	0	4.01785	0	0	0
1700042O10Rik	0	0	0	1.88327	0.642874	0	1.33127	0	0	0	0	0	0	0	1.06496	3.63836	0	0	0	0	0
1700044C05Rik	0	0	0	0	0	0	0	0	0	0	0	0	0	0	0	0	0	0	0	0	0
1700044K03Rik	0	0	0	0	0	0	0	0	0	0	0	0	0	0	0	0	0	0	0	0	0
1700045H11Rik	0	0	0	0	0	0	0	0	0	0	0	0	0	0	0	0	0	0	0	0	0
1700045I19Rik	0	0	0	0	1.28575	0	0	0	0	0	0	0	0	0	0	0	1.43282	0	0	0	0.870639
1700046C09Rik	0	0	0	0	0	0	0	0	0	0	0	0	0	0	0	0	0	0	0	0	0
1700047G03Rik	0	0	0	0	0	0	0	0	0	0	0	0	0	0	0	0	0	0	0	0	0
1700047I17Rik2	0	0	0	0	0	0	0	0	0	0	0	0	0	0	0	0	0	0	0	0	0
1700047L14Rik	0	0	0	0	0	0	0	0	0	0	0	0	0	0	0	0	0	0	0	0	0
1700047M11Rik	6.03997	0	0.848273	1.88327	0.642874	1.32466	1.33127	5.39935	1.80666	3.3933	0	6.38033	2.77157	2.75451	9.5846	3.63836	0.716411	0	9.7852	1.03884	4.35319
1700048M11Rik	0	0	0	0	0	0	0	0	0	0	0	0	0	0	0	0	0	0	0	0	0.870639
1700048O20Rik	9.81495	4.73251	4.24136	4.70817	3.85724	1.32466	14.644	9.71883	11.4422	4.5244	0	1.27607	1.38578	0	1.06496	3.63836	0.716411	3.01339	4.8926	3.11653	6.96511
1700049E15Rik	0	0	9.331	2.8249	3.85724	1.32466	0	4.31948	3.01109	0	1.3754	1.27607	1.38578	0	0	1.81918	0	0	0	0	0
1700049E22Rik	0	0	0	0	0	0	0	0	0	0	0	0	0	0	0	0	0	0	0	0	0
1700049G17Rik	60.3997	35.4938	106.882	17.891	75.8591	57.6226	83.87	51.8337	62.0285	57.6861	50.8898	67.6315	51.274	31.6769	35.1435	100.055	63.7606	120.536	83.1742	115.312	79.2281
1700049L16Rik	0	0	0	0	0	0	0	0	0	0	0	0	0	0	0	0	0	0	0	0	0
1700051A21Rik	0	0	0	0	0	0	0	0	0	0	0	0	0	0	0	0	0	0	0	0	0
1700052I22Rik	0	0	0	0	0	0	0	0	0	0	0	0	0	0	0	0	0	0	0	0	0
1700052K11Rik	59.6447	30.7613	52.5929	58.3813	75.2162	66.2329	57.9103	59.3928	57.813	44.1129	24.7572	40.8341	51.274	56.4675	37.2734	54.5754	45.1339	50.2231	28.1325	29.0876	53.109
1700052N19Rik	224.234	311.163	249.392	241.058	276.436	267.581	243.623	249.45	275.816	272.595	452.506	275.63	421.278	318.146	184.237	394.762	302.325	271.205	326.581	330.352	343.032
1700054A03Rik	3.77498	1.18313	6.78618	1.88327	2.57149	0	3.32818	4.31948	1.20444	1.1311	2.7508	0	0	1.37726	1.06496	3.63836	0.716411	0	1.22315	2.07769	2.61192
1700054K19Rik	0	0	0	0	0	0	0	0	0	0	0	0	0	0	0	0	0	0	0	0	0
1700054M17Rik	0	0	0	0	0	0	0	0	0	0	0	0	0	0	0	0	0	0	0	0	0
1700054N08Rik	21.8949	26.0288	31.3861	27.3074	27.0007	31.1295	32.6161	30.2363	37.3376	28.2775	17.8802	26.7974	22.1725	48.2039	55.3777	25.4685	35.8206	13.058	26.9093	14.5438	43.5319
1700054O13Rik	0	2.36626	0	0	0	0	0	0	0	0	0	0	0	0	0	0	0	0	0	0	0
1700055C04Rik	0	0	0	0	0	0	0	0	0	0	0	0	0	0	0	0	0	0	0	0	0
1700055N04Rik	3.01998	0	0.848273	1.88327	3.85724	7.28562	7.98762	3.23961	3.01109	0	0	0	8.3147	5.50902	3.19487	3.63836	1.43282	1.00446	0	5.19422	1.74128
1700056E22Rik	17.3649	7.09877	8.48273	12.2412	12.2146	7.94795	10.6502	10.7987	12.0444	6.78659	6.87699	8.93246	6.92892	2.75451	13.8444	1.81918	5.73129	10.0446	6.11575	11.4273	2.61192
1700057G04Rik	0.754996	4.73251	0	0	0	0	0	0	0	5.6555	5.5016	2.55213	5.54313	4.13177	1.06496	0	0	0	0	1.03884	1.74128
1700057H15Rik	0	0	0	0	0	0	0	0	0	0	0	0	0	0	0	0	0	0	0	0	0
1700057K13Rik	2.26499	0	0	0	0.642874	1.32466	2.66254	0	0.602219	0	0	0	0	0	1.06496	0	0	0	0	1.03884	0
1700058G18Rik	0	0	0	0	0	0	0	0	0	0	0	0	0	0	0	0	0	0	0	0	0
1700060C16Rik	0	0	0	0.941634	0	0	0	0	0	0	0	0	0	0	0	0	0	0	0	0	0
1700060C20Rik	0.754996	0	0	1.88327	0	0	0	0	0	1.1311	0	2.55213	0	0	3.19487	0	0	1.00446	3.66945	1.03884	0
1700061F12Rik	0	0	1.69655	0	0.642874	0	0	0	0	0	0	0	0	0	0	1.81918	1.43282	6.02678	1.22315	0	0
1700061G19Rik	6.03997	4.73251	1.69655	2.8249	2.57149	1.98699	2.66254	3.23961	2.40887	0	0	0	0	0	0	0	0	0	2.4463	0	0
1700061I17Rik	3.77498	13.0144	4.24136	1.88327	2.57149	1.32466	4.65945	1.07987	3.61331	0	0	0	0	0	0	0	0	0	0	0	0
1700061J05Rik	0	0	0	0	0	0	0	0	0	0	0	0	0	0	0	0	0	0	0	0	0.870639
1700063A18Rik	0	0	0	0	0	0	0	0	0	0	0	0	0	0	0	0	0	0	0	0	0
1700063D05Rik	0.754996	0	0	0	0	0	0	0	0	0	0	1.27607	0	0	0	0	0	0	0	0	0
1700063O14Rik	0	0	0	0.941634	0	0	0	0	0	0	0	0	0	0	0	0	0	0	0	0	0
1700064J06Rik	0	0	0	0	0	0	0	0	0	0	0	0	0	0	0	0	0	0	0	0	0
1700064M15Rik	0	0	0	0	0	0	0	0	0	0	0	0	0	0	0	0	0	0	0	0	0
1700065D16Rik	1.50999	1.18313	1.69655	1.88327	1.92862	0	1.33127	0	1.20444	0	1.3754	0	0	4.13177	1.06496	0	0.716411	0	1.22315	1.03884	0
1700065I16Rik	0	0	0	0	0	0	0	0	0	0	0	0	0	0	0	0	0	0	0	0	0
1700065I17Rik	0.754996	0	0	0	0	0	0	0	0.602219	0	0	0	2.77157	0	0	0	0	0	0	0	0
1700065J11Rik	0	0	0	0	0	0	0	0	0	0	0	0	0	0	0	0	0	0	0	0	0
1700065J18Rik	0	0	0	0	0	0	0	0	0	0	0	0	0	0	0	0	0	0	0	0	0
1700065O20Rik	0	0	0	0	0	0	0	0	0	1.1311	0	0	2.77157	1.37726	0	3.63836	0	0	1.22315	0	0
1700066B17Rik	0	0	0	0	0	0	0	0	0	0	0	0	0	0	0	0	0	0	0	0	0
1700066B19Rik	224.234	390.432	353.73	424.677	431.368	431.176	373.421	359.597	470.333	80.308	48.139	37.0059	131.649	112.935	128.86	76.4056	146.148	178.794	69.7196	73.7579	70.5217
1700066J24Rik	0	0	0	0	0	0	0	0	0.602219	0	0	0	0	0	1.06496	0	0	0	0	0	0
1700066M21Rik	66.4396	84.0021	96.7031	71.5642	129.218	112.596	115.821	105.827	119.239	54.2928	30.2588	28.0734	44.3451	41.3177	48.988	72.7673	52.298	50.2231	44.0334	61.2918	53.9796
1700066N21Rik	0	0	0	0	0	0	0	0	0	0	0	0	0	0	0	0	0	0	0	0	0
1700066O22Rik	0	0	0.848273	0	0	0	0	0	0	0	0	0	0	1.37726	0	0	0	0	0	0	0
1700067G17Rik	1.50999	1.18313	0.848273	0.941634	0	0	0	0	0	0	0	1.27607	0	1.37726	4.25982	0	0	0	0	1.03884	0
1700067K01Rik	2.26499	17.7469	10.1793	3.76654	3.21437	3.97397	10.6502	4.31948	2.40887	5.6555	8.25239	5.10426	4.15735	2.75451	1.06496	5.45754	2.86564	3.01339	3.66945	8.31075	7.83575
1700067P10Rik	0	0	0	0	0	0	0	0	0	0	0	0	0	0	0	0	0	0	0	0	0
1700069L16Rik	0	0	0	0	0	0	0	0	0	0	0	0	0	0	0	0	0	0	0	0	0
1700069P05Rik	0	0	0	0	0	0	0	0	0	0	0	0	0	0	0	0	0	0	0	0	0
1700071K01Rik	0	0	0	0	0	0	0	0	0	0	0	0	0	0	0	0	0	0	0	0	0
1700071M16Rik	0	0	0	0	0	0	0	0	0.602219	0	0	0	0	0	0	0	0	0	0	0	0
1700072B07Rik	0	0	0	0	0	0	0	0	0	0	0	0	0	0	0	0	0	0	0	0	0
1700072E05Rik	0	0	0	0	0	0	0	0	0	0	0	0	0	0	0	0	0	0	0	0	0
1700072O05Rik	0	0	0	0	0	0	0	0	0	0	0	0	0	0	0	0	0	0	0	0	0
1700073E17Rik	0	0	0	0	0	0	0	0	0	0	0	0	0	0	0	0	0	0	0	0	0
1700074H08Rik	0	0	0	0	0	0	0	0	0	0	0	0	0	0	0	0	0	0	0	0	0
1700074P13Rik	0	0	0	0	0	0	0	0	0	0	0	0	0	0	0	0	0	0	0	0	0
1700080E11Rik	0	0	0	0	0	0	0	0	0	0	0	0	0	0	0	0	0	0	0	0	0
1700080N15Rik	0	0	0	0	0	0	0	0	0	0	0	0	0	0	0	0	0	0	0	0	0
1700080O16Rik	0	0	0	0	0	0	0	0	0	0	0	0	0	0	0	0	0	1.00446	0	0	0
1700081H04Rik	0.754996	3.54938	2.54482	0	1.28575	0	0	0	0	1.1311	5.5016	1.27607	1.38578	2.75451	0	1.81918	3.58206	5.02231	1.22315	5.19422	3.48255
1700081H22Rik	0	0	0	0	0	0	0	0	0	0	0	0	0	0	0	0	0	0	0	0	0
1700081L11Rik	846.35	808.077	894.08	1135.61	1069.74	990.182	1118.93	899.531	1123.14	1008.94	834.867	838.375	759.409	900.725	1104.36	718.577	896.947	939.173	971.181	1013.91	806.211
1700084C01Rik	5.28497	16.5638	12.7241	12.2412	9.6431	5.96096	4.65945	10.7987	12.6466	6.78659	4.1262	2.55213	4.15735	9.64079	18.1042	5.45754	3.58206	6.02678	14.6778	3.11653	16.5421
1700084E18Rik	9.81495	2.36626	10.1793	5.6498	1.28575	3.31165	6.65635	4.31948	3.61331	12.4421	4.1262	16.5888	5.54313	12.3953	5.32478	1.81918	2.14923	1.00446	1.22315	1.03884	4.35319
1700084F23Rik	0	0	0	0	0	0	0	0	0	0	0	0	0	0	0	0	0	0	0	0	0
1700084J12Rik	0	0	0	0	0	0	0	0	0	0	0	0	0	0	0	0	0	0	0	0	0
1700085B03Rik	0	0	0	0	0	0	0	0	0	0	0	0	0	0	0	0	0	0	0	0	0
1700085C21Rik	0	0	0	0	0	0	0	0	0	0	0	0	0	0	0	0	0	0	0	0	0
1700086L19Rik	0.754996	0	0	0.941634	0.642874	0	0	0	1.20444	2.2622	0	2.55213	1.38578	2.75451	2.12991	0	2.14923	2.00893	1.22315	1.03884	0
1700086O06Rik	56.6247	41.4095	42.4136	79.0973	48.8584	37.7528	45.9288	31.3162	57.813	46.3751	37.1358	35.7298	40.1877	28.9224	34.0786	20.011	32.2385	39.1741	22.0167	20.7769	26.1192
1700088E04Rik	13.5899	5.91564	11.8758	26.3658	18.0005	15.8959	10.6502	19.4377	11.4422	14.7043	4.1262	5.10426	5.54313	9.64079	6.38973	14.5535	5.01488	22.0982	4.8926	4.15538	9.57703
1700090G07Rik	0	0	0	0	0	0	0	0	0	0	0	0	0	0	0	0	0	0	0	0	0
1700091E21Rik	1.50999	2.36626	0.848273	0	1.28575	3.31165	2.66254	2.15974	2.40887	3.3933	12.3786	10.2085	1.38578	4.13177	2.12991	5.45754	2.14923	0	8.56205	2.07769	4.35319
1700092C02Rik	0	0	0	0	0	0	0	0	0	0	0	0	0	0	0	0	0	0	0	0	0
1700092C10Rik	0	0	0	0	0	0	0	0	0	0	0	0	0	0	0	0	0	0	0	0	0
1700092E19Rik	0	0	0	0	0	0	0	0	0	0	0	0	0	0	0	0	0	0	0	0	0
1700092K14Rik	0	0	0	0	0	0	0	0	0	0	0	0	0	0	0	0	0	0	0	0	0
1700092M07Rik	1.50999	3.54938	2.54482	0.941634	1.92862	1.32466	7.98762	5.39935	0.602219	5.6555	2.7508	1.27607	2.77157	1.37726	2.12991	0	0	0	3.66945	0	0.870639
1700093K21Rik	0.754996	0	0.848273	3.76654	1.28575	1.98699	0.665635	1.07987	1.20444	2.2622	5.5016	0	1.38578	1.37726	6.38973	0	1.43282	1.00446	0	2.07769	0.870639
1700094D03Rik	144.959	126.595	163.717	136.537	107.36	110.609	109.164	127.425	102.979	131.207	163.672	150.576	152.436	130.839	151.224	163.726	110.327	150.669	148.001	155.827	144.526
1700094J05Rik	0	0	0	0	0	0	0	0	0	0	0	0	0	0	0	0	0	0	0	0	0
1700094M24Rik	0	0	0	0	0	0	0	0	0	1.1311	0	0	0	0	0	0	0	0	0	0	0
1700095A21Rik	0	0	0	0	0	0	0	0	0	0	0	0	0	0	0	0	0	0	0	0	0
1700095B10Rik	0	0	0	0	0	0	0	0	0	0	0	0	0	0	0	0	0	0	0	0	0
1700095B22Rik	0	0	0.848273	0.941634	0	0	0	1.07987	0	1.1311	0	0	0	0	1.06496	1.81918	0	1.00446	0	0	0
1700096J18Rik	0	0	0	0	0	0	0	0	0	0	0	0	0	0	0	0	0	0	0	0	0
1700096K18Rik	105.699	44.9589	74.648	82.8638	66.8589	39.0774	40.6038	33.476	34.3265	126.683	61.8929	79.116	84.5328	59.222	69.2221	56.3946	73.7903	105.469	40.364	71.6803	55.7209
1700097N02Rik	12.8349	8.2819	10.1793	10.358	5.78586	19.8699	9.31889	7.55909	18.6688	7.91769	13.754	1.27607	19.401	5.50902	11.7145	5.45754	7.88052	14.0625	4.8926	9.3496	5.22383
1700100L14Rik	0	0	0	0	0	0	0	0	0	0	0	0	0	0	0	0	0	0	0	0	0
1700101E01Rik	1.50999	3.54938	0	0	0.642874	0	0.665635	1.07987	1.20444	5.6555	0	0	0	6.88628	1.06496	0	0	0	0	0	0.870639
1700101I11Rik	0	0	2.54482	3.76654	1.28575	0.662329	0	0	1.20444	0	4.1262	2.55213	1.38578	0	0	3.63836	0	0	0	0	0
1700101O22Rik	0	0	0	0	0	0	0	0	0	0	0	0	0	0	0	0	0	0	0	0	0
1700102H20Rik	12.0799	2.36626	2.54482	18.8327	10.286	6.62329	5.99072	4.31948	8.43106	5.6555	8.25239	2.55213	4.15735	2.75451	4.25982	3.63836	5.01488	6.02678	2.4463	3.11653	1.74128
1700102P08Rik	7.54996	8.2819	8.48273	9.41634	7.07161	8.61028	5.32508	7.55909	4.81775	6.78659	5.5016	10.2085	12.472	2.75451	9.5846	12.7343	7.16411	7.03124	11.0084	5.19422	9.57703
1700104A03Rik	0	0	0	0	0	0	0	0	0	0	0	0	0	0	0	0	0	0	0	0	0
1700105P06Rik	2.26499	0	0	0	0	1.32466	0.665635	3.23961	0.602219	1.1311	0	0	0	2.75451	0	1.81918	1.43282	1.00446	1.22315	0	0
1700106J16Rik	0	0	0	0	0	0	0	0	0	0	0	0	0	0	0	0	0	0	0	0	0
1700106N22Rik	77.0096	108.848	78.0411	53.6731	78.4306	84.7781	63.901	90.709	75.8795	61.0793	137.54	100.809	128.878	100.54	58.5726	129.162	121.073	100.446	138.216	142.322	94.029
1700108F19Rik	13.5899	4.73251	8.48273	0.941634	3.21437	1.32466	3.99381	3.23961	4.21553	14.7043	20.631	17.8649	11.0863	13.7726	5.32478	1.81918	10.0298	9.04017	14.6778	10.3884	13.9302
1700108J01Rik	0	0	0	0	0	0	0	0	0	0	0	0	0	0	0	0	0	0	0	0	0
1700108M19Rik	0	0	0	0	0	0	0	0	0	0	0	0	0	0	0	0	0	0	0	0	0
1700109F18Rik	0	0	0	0.941634	0	0	1.33127	1.07987	0.602219	0	0	1.27607	0	0	0	1.81918	0	1.00446	0	2.07769	0
1700109G14Rik	0	0	0	0	0	0	0	0	0	0	0	0	0	0	0	0	0	0	0	0	0
1700109G15Rik	0	0	0	0	0	0	0	0	0	0	0	0	0	0	0	0	0	0	0	0	0
1700109H08Rik	21.1399	2.36626	16.1172	29.1907	7.71448	7.94795	7.98762	8.63896	16.2599	18.0976	8.25239	16.5888	8.3147	15.1498	54.3127	29.1069	16.4775	14.0625	25.6862	9.3496	26.9898
1700109I08Rik	0	0	0	0	0	0	0	0	0	0	0	0	0	0	0	0	0	0	0	0	0
1700110C19Rik	0	0	0.848273	0	0.642874	0.662329	0	1.07987	0.602219	0	0	0	0	0	0	0	0.716411	0	1.22315	1.03884	0
1700110I01Rik	0	0	0	0	0	0	0	0	0	0	0	0	0	0	0	0	0	0	0	0	0
1700110K17Rik	81.5396	23.6626	43.2619	118.646	29.5722	26.4932	29.288	23.7571	25.2932	119.897	60.5175	75.2878	15.2436	35.8086	105.431	41.8412	44.4175	33.1473	55.0418	47.7868	26.9898
1700110M21Rik	0	0	0	0	0	0	0	0	0	0	0	0	0	0	0	0	0	0	0	0	0
1700111N16Rik	0	0	0	0	0	0	0	0	0	0	0	0	0	0	0	0	0	0	0	0	0
1700112E06Rik	14.3449	7.09877	10.1793	24.4825	8.35736	16.5582	13.3127	25.9169	9.6355	2.2622	1.3754	12.7607	9.70048	6.88628	10.6496	9.09591	5.73129	4.01785	8.56205	7.27191	10.4477
1700112H15Rik	0	1.18313	0	0	0	0	0	0	0	0	0	0	0	0	0	0	0	0	0	0	0
1700113A16Rik	45.2998	17.7469	31.3861	40.4903	31.5008	24.5062	22.6316	31.3162	27.7021	24.8842	24.7572	38.282	20.7867	35.8086	23.429	18.1918	20.0595	26.116	31.8019	17.6604	23.5072
1700113H08Rik	0	0	1.69655	0	0	0	0	0	0	0	0	0	0	0	0	1.81918	0	1.00446	0	0	0
1700113I22Rik	39.2598	54.4239	57.6826	37.6654	45.0012	41.7267	22.6316	47.5143	30.1109	32.8019	31.6342	28.0734	23.5583	28.9224	36.2085	20.011	23.6416	32.1428	20.7936	28.0488	28.7311
1700119H24Rik	9.05995	3.54938	30.5378	9.41634	8.35736	5.96096	13.3127	7.55909	1.80666	27.1464	23.3818	24.2452	85.9185	34.4314	31.9487	140.077	25.0744	175.781	46.4797	21.8157	60.0741
1700120C14Rik	6.79496	4.73251	3.39309	0.941634	6.42874	3.97397	5.32508	1.07987	6.02219	4.5244	5.5016	2.55213	5.54313	2.75451	0	5.45754	3.58206	3.01339	3.66945	0	0.870639
1700120E14Rik	0	0	0	0	0	0	0	0	0	0	0	0	0	0	0	0	0	0	0	0	0
1700120G07Rik	0	0	0	0	0	0	0	0	0	0	0	0	0	0	0	0	0	0	0	0	0
1700120K04Rik	0.754996	0	0.848273	0	0.642874	0.662329	0.665635	0	0	1.1311	0	1.27607	0	0	4.25982	0	3.58206	0	1.22315	1.03884	3.48255
1700121L16Rik	0	0	0	0	0	0	0	0	0	0	0	0	0	0	0	0	0	0	0	0	0
1700121N20Rik	0	0	0	0	0	0	0	0	0	0	0	0	0	0	0	0	0	0	0	0	0
1700122O11Rik	1.50999	0	0	0.941634	0	0	0	0	1.20444	1.1311	1.3754	1.27607	0	0	0	0	0.716411	0	0	2.07769	0
1700123I01Rik	6.03997	8.2819	7.63446	8.47471	5.14299	2.64932	1.99691	4.31948	3.01109	6.78659	17.8802	12.7607	31.873	23.4133	13.8444	18.1918	22.9252	32.1428	19.5704	17.6604	24.3779
1700123K08Rik	0	0	0	0	0	0	0	0	0	0	0	0	0	0	0	0	0	0	0	0	0
1700123L14Rik	0	0	0	0	0	0	0	0	0.602219	0	0	0	0	0	0	0	0	0	0	0	0
1700123M08Rik	9.05995	11.8313	7.63446	7.53307	8.35736	10.5973	7.98762	6.47922	13.851	5.6555	12.3786	2.55213	2.77157	1.37726	7.45469	3.63836	5.73129	10.0446	2.4463	8.31075	4.35319
1700123O12Rik	0	0	0	0	0	0	0	0	0	0	0	0	0	0	0	0	0	0	0	0	0
1700123O20Rik	497.542	519.393	532.715	505.657	433.297	470.916	420.682	435.187	439.62	479.586	894.009	518.082	576.486	618.388	499.464	587.596	535.875	546.428	563.872	675.249	659.944
1700123O21Rik	0	0	0	0	0	0	0	0	0	0	0	0	0	0	0	0	0	0	0	0	0
1700125D06Rik	1.50999	0	0.848273	6.59144	0	0.662329	1.33127	0	0	3.3933	0	2.55213	1.38578	0	3.19487	5.45754	0	1.00446	1.22315	3.11653	1.74128
1700125G02Rik	0	0	0	0	0	0	0	0	0	0	0	0	0	0	0	0	0	0	0	0	0
1700125G22Rik	0	0	0	0	0.642874	0	0	0	0	0	0	0	0	0	0	0	0	0	0	0	0
1700125H03Rik	0	0	0	0	0	0	0	0	0	0	0	0	0	0	0	0	0	0	0	0	0
1700125H20Rik	0	0	0	1.88327	0	0	2.66254	1.07987	0	0	0	1.27607	0	0	0	0	0.716411	0	0	0	0
1700126H18Rik	0	0	0	0	0	0	0	0	0	0	0	0	0	0	0	0	0	0	0	0	0
1700128A07Rik	0	0	0	0	0	0	0	0	0	0	0	0	0	0	0	0	0	0	0	0	0
1700128F08Rik	0	0	0	0	0	0	0	0	0	0	0	0	0	0	0	0	0	0	0	0	0
1700129C05Rik	0	0	0	0	0	0	0	0	0	0	0	0	0	0	0	0	0	0	0	0	0
1810006J02Rik	5.28497	3.54938	3.39309	0	2.57149	5.29863	1.99691	3.23961	3.61331	3.3933	9.62779	11.4846	8.3147	6.88628	7.45469	9.09591	7.88052	5.02231	11.0084	11.4273	17.4128
1810006K21Rik	612.302	576.183	516.598	691.159	642.874	644.446	556.471	499.98	513.692	467.144	998.539	604.855	724.765	659.705	566.556	587.596	677.008	395.758	552.864	660.705	610.318
1810007C17Rik	0	0	0	0	0	0	0	0	0	0	0	0	0	0	0	0	0	0	0	0	0
1810007D17Rik	0	0	0.848273	0	0	0	0	0	0	0	2.7508	1.27607	1.38578	0	1.06496	0	0	0	0	0	0
1810007I06Rik	22.6499	4.73251	11.8758	26.3658	10.286	9.93494	6.65635	10.7987	12.0444	4.5244	17.8802	5.10426	2.77157	9.64079	13.8444	12.7343	8.59693	30.1339	12.2315	13.505	4.35319
1810008A18Rik	650.051	753.653	659.108	543.323	537.442	526.552	563.793	541.015	494.421	869.815	1178.72	871.552	939.561	924.138	629.389	776.79	663.397	646.874	686.187	778.094	675.616
1810008I18Rik	9.05995	15.3807	13.5724	22.5992	14.1432	23.1815	21.3003	11.8786	19.8732	1.1311	8.25239	0	2.77157	6.88628	2.12991	0	3.58206	8.0357	8.56205	3.11653	0.870639
1810009A15Rik	349.563	436.574	432.619	294.731	361.295	393.423	353.452	407.111	404.691	264.677	426.374	301.151	361.689	382.877	242.81	327.453	291.579	228.013	245.853	280.488	363.056
1810009J06Rik	0	0	0	0	0	0	0	0	0	0	0	0	0	0	0	0	0	0	0	0	0
1810010D01Rik	49.8297	42.5926	43.2619	41.4319	5.14299	5.96096	3.99381	3.23961	6.6244	64.4726	68.7699	63.8033	62.3602	49.5812	64.9623	3.63836	10.0298	39.1741	11.0084	4.15538	7.83575
1810010H24Rik	18.1199	11.8313	11.0275	32.0156	9.6431	6.62329	9.31889	8.63896	1.80666	47.5062	30.2588	66.3554	42.9593	23.4133	68.1572	20.011	27.94	24.1071	29.3556	37.3984	34.8255
1810011H11Rik	39.2598	68.6214	50.8964	18.8327	43.7154	52.324	27.9567	91.7889	47.5753	42.9818	24.7572	88.0485	51.274	93.6534	47.923	96.4166	56.5965	80.357	69.7196	20.7769	108.83
1810011O10Rik	974.7	1158.28	1826.33	385.128	594.658	557.019	511.208	477.302	496.83	2052.94	2259.78	4546.62	2807.6	2567.2	1151.22	2608.71	2551.14	2042.07	1689.17	3127.96	2504.83
1810012K16Rik	4.52998	3.54938	16.1172	2.8249	5.78586	4.6363	8.65326	8.63896	6.02219	9.04879	15.1294	25.5213	12.472	16.5271	12.7795	23.6494	10.0298	4.01785	11.0084	7.27191	15.6715
1810012P15Rik	119.289	140.792	196.799	94.1634	164.576	175.517	156.424	134.984	208.368	205.86	169.174	218.207	210.639	286.469	209.796	229.217	179.819	159.71	223.837	208.808	204.6
1810013A23Rik	3.77498	7.09877	2.54482	3.76654	3.85724	2.64932	7.32199	2.15974	3.61331	12.4421	19.2556	16.5888	1.38578	13.7726	13.8444	20.011	12.8954	6.02678	19.5704	17.6604	10.4477
1810013D10Rik	499.052	455.504	366.454	476.467	318.222	311.957	282.229	307.763	270.998	665.086	777.1	530.843	728.922	746.472	662.402	716.757	687.038	528.347	627.476	603.569	841.037
1810013L24Rik	642.501	681.482	590.398	565.922	625.516	712.004	698.251	624.165	633.534	636.809	1052.18	648.241	830.084	612.879	583.596	867.749	1015.87	1096.87	1278.19	1108.45	933.325
1810014B01Rik	43.0348	53.2408	44.9585	45.1984	46.2869	50.337	60.5728	44.2747	56.0063	27.1464	22.0064	15.3128	37.4161	23.4133	19.1692	18.1918	32.9549	24.1071	15.901	18.6992	22.6366
1810014F10Rik	333.708	423.56	367.302	330.514	226.934	172.206	124.474	251.61	132.488	626.629	1660.11	982.57	976.977	1203.72	798.717	1851.93	928.469	579.575	1268.41	903.795	1647.25
1810018F18Rik	0.754996	0	0	0	0	0	0	0	0	0	0	0	0	0	0	0	0	0	0	0	0
1810019D21Rik	772.361	664.918	611.605	569.689	700.732	486.15	563.793	526.976	546.814	547.452	613.428	594.646	396.334	491.68	235.355	405.677	315.937	636.829	343.705	376.062	383.952
1810019J16Rik	525.477	563.169	475.033	532.023	398.582	369.58	391.394	458.945	404.691	634.547	881.631	643.137	626.374	731.323	553.777	573.042	550.204	444.977	620.137	583.83	627.73
1810020D17Rik	491.502	502.829	726.122	274.015	313.079	221.88	189.04	361.756	199.334	846.062	1937.94	1085.93	1202.86	1443.36	674.117	1609.98	896.947	869.865	1466.56	1380.62	2254.08
1810020O05Rik	0	0	0	0.941634	0	0	0	0	0	3.3933	0	1.27607	0	8.26353	2.12991	0	0.716411	0	0	0	3.48255
1810021B22Rik	12.8349	9.46503	24.5999	37.6654	21.8577	17.2206	21.966	16.198	18.6688	36.1952	55.016	31.9016	27.7157	35.8086	40.4683	38.2028	17.9103	12.0536	41.5871	24.9323	35.6962
1810022K09Rik	479.422	373.868	421.592	363.471	401.153	396.073	370.093	372.555	425.769	260.153	402.992	239.9	375.547	218.984	304.577	402.039	273.669	304.352	270.316	357.362	393.529
1810024B03Rik	1.50999	2.36626	1.69655	7.53307	0	1.98699	4.65945	4.31948	6.6244	3.3933	0	0	6.92892	2.75451	7.45469	0	2.86564	4.01785	0	0	0.870639
1810026B05Rik	448.468	274.486	417.35	313.564	309.865	294.074	330.821	356.357	313.154	444.522	515.775	537.223	576.486	409.045	519.698	625.798	464.951	556.472	574.881	726.152	758.326
1810026J23Rik	433.368	554.887	431.771	660.085	521.37	569.603	513.205	534.535	496.83	571.205	580.418	561.469	500.268	603.238	662.402	594.872	534.443	406.807	560.203	580.714	477.981
1810027O10Rik	467.342	372.685	474.185	351.229	394.082	420.579	363.437	396.312	388.431	270.333	580.418	294.771	525.212	424.195	277.953	382.028	282.982	440.959	270.316	299.187	276.863
1810029B16Rik	86.0695	66.2552	66.1653	121.471	58.5015	76.1678	68.5604	65.872	78.2884	24.8842	19.2556	15.3128	38.8019	24.7906	56.4427	10.9151	31.5221	12.0536	13.4547	14.5438	20.0247
1810030J14Rik	2.26499	0	5.08964	0	7.07161	2.64932	1.33127	0	0	1.1311	0	0	0	8.26353	0	0	7.16411	455.022	2.4463	1.03884	4.35319
1810030N24Rik	184.219	163.272	154.386	142.187	144.004	131.141	136.455	145.782	140.317	151.567	203.559	186.306	196.781	121.198	177.848	207.387	187.7	139.62	233.622	256.595	289.052
1810030O07Rik	480.177	457.871	448.736	453.868	475.726	467.604	522.524	498.9	505.261	430.949	383.736	334.329	455.923	375.991	431.307	456.615	446.324	428.906	472.136	526.694	557.209
1810031K17Rik	1436	1216.26	1026.41	1229.77	900.023	731.874	806.75	971.883	832.868	1628.78	2002.58	1205.88	1344.21	1397.91	1260.91	1428.06	1176.35	1898.43	1343.02	1241.42	1344.27
1810032O08Rik	195.544	185.751	200.192	208.101	151.718	187.439	159.087	153.341	190.301	180.976	125.161	99.5331	163.522	123.953	164.003	85.5015	107.462	68.3035	94.1826	95.5737	102.735
1810033B17Rik	5.28497	1.18313	9.331	9.41634	8.35736	8.61028	15.9752	38.8753	6.6244	4.5244	2.7508	6.38033	5.54313	1.37726	13.8444	3.63836	7.16411	7.03124	3.66945	5.19422	4.35319
1810034E14Rik	72.4796	105.298	86.5238	52.7315	50.787	49.6747	53.9165	52.9136	28.3043	156.092	258.575	327.949	189.852	253.415	121.405	316.538	159.043	110.491	305.788	226.468	312.559
1810035I16Rik	0	0	0	0.941634	0	0	0	0	0	0	0	0	0	0	0	0	0	0	0	0	0
1810035L17Rik	334.463	302.881	301.137	286.257	272.578	305.334	263.592	284.006	254.136	227.351	448.38	262.869	403.263	336.05	290.733	383.847	362.504	227.009	330.251	388.528	410.941
1810037I17Rik	782.931	739.455	653.17	561.214	476.369	588.811	511.208	543.174	467.322	671.873	1222.73	834.547	1071.21	727.191	561.232	698.566	719.993	770.423	726.551	723.036	1039.54
1810041L15Rik	45.2998	24.8457	84.8273	48.965	24.4292	37.7528	30.6192	30.2363	27.7021	14.7043	4.1262	8.93246	11.0863	12.3953	14.9094	5.45754	2.14923	7.03124	7.3389	6.23307	6.09447
1810043G02Rik	159.304	79.2696	75.4963	274.957	192.219	126.505	90.5264	155.501	138.51	61.0793	33.0096	63.8033	56.8171	39.9404	104.366	34.5644	27.2236	47.2098	37.9177	23.8934	47.8851
1810043H04Rik	238.579	227.161	263.813	239.175	163.933	150.349	141.115	183.578	131.284	314.446	605.175	447.899	419.892	513.716	339.721	329.272	257.908	197.879	368.168	330.352	450.12
1810044D09Rik	46.8097	21.2963	20.3585	44.2568	23.7863	17.2206	15.3096	21.5974	13.2488	39.5885	33.0096	15.3128	22.1725	35.8086	28.7538	20.011	12.179	22.0982	22.0167	15.5827	22.6366
1810046J19Rik	638.726	700.412	708.308	600.762	561.229	591.46	547.152	672.759	572.71	632.284	1423.54	1096.14	1216.72	988.869	562.297	936.878	844.649	637.834	1066.59	950.542	1370.39
1810046K07Rik	48.3197	67.4383	56.8343	22.5992	16.0718	4.6363	7.32199	14.0383	9.03328	300.872	214.562	336.881	199.553	150.121	140.574	69.1289	89.5514	179.799	140.662	136.089	56.5915
1810048J11Rik	97.3945	68.6214	121.303	74.3891	122.146	109.284	95.8515	111.227	125.261	52.0306	33.0096	42.1101	18.0152	35.8086	54.3127	25.4685	38.6862	37.1651	22.0167	22.8546	42.6613
1810049H13Rik	114.004	95.8334	106.882	80.9805	73.9305	64.2459	63.901	82.0701	73.4707	109.717	213.187	186.306	131.649	180.42	74.5469	138.258	83.8201	89.3972	132.1	126.739	124.501
1810053B23Rik	0	5.91564	1.69655	0	0.642874	0.662329	0.665635	0	0	0	1.3754	0	0	1.37726	0	3.63836	0.716411	5.02231	1.22315	0	0.870639
1810055G02Rik	1082.66	1297.89	861.845	872.895	522.656	399.384	440.651	495.66	342.662	3175	5101.35	4832.46	2840.86	3568.47	3678.36	3325.46	2958.78	528.347	4003.37	3658.81	3178.7
1810058I24Rik	628.157	451.955	368.999	465.167	357.438	354.346	334.815	468.663	308.938	618.711	728.961	745.222	762.181	535.752	570.816	805.897	535.159	366.629	686.187	599.413	1060.44
1810062G17Rik	9.05995	20.1132	11.0275	32.9572	16.0718	10.5973	4.65945	14.0383	13.2488	10.1799	1.3754	1.27607	1.38578	2.75451	19.1692	0	2.86564	5.02231	2.4463	3.11653	5.22383
1810062O18Rik	3.77498	10.6482	7.63446	8.47471	10.9289	3.97397	8.65326	4.31948	4.21553	9.04879	16.5048	19.141	9.70048	11.018	4.25982	12.7343	6.4477	12.0536	8.56205	8.31075	16.5421
1810063B05Rik	202.339	261.471	206.13	171.377	192.219	190.088	156.424	170.619	169.223	225.089	407.118	329.225	231.426	340.182	207.666	300.165	217.073	138.616	265.424	202.575	310.818
1810063B07Rik	126.839	141.975	121.303	82.8638	112.503	111.934	79.8762	133.904	121.046	139.125	209.061	162.06	156.593	217.606	109.69	172.822	108.178	147.656	188.365	131.933	220.272
1810064F22Rik	24.1599	5.91564	9.331	6.59144	28.2864	13.2466	17.9722	4.31948	22.8843	3.3933	6.87699	1.27607	4.15735	0	1.06496	0	0.716411	0	0	3.11653	0.870639
1810065E05Rik	15.8549	10.6482	14.4206	16.9494	14.7861	19.8699	66.5635	29.1565	22.8843	15.8354	6.87699	0	26.3299	8.26353	2.12991	14.5535	25.0744	142.634	11.0084	32.2042	7.83575
1810074P20Rik	419.023	447.222	471.64	674.21	515.585	421.241	451.301	395.232	451.664	553.107	731.712	797.541	577.872	594.974	888.173	794.982	841.783	584.597	1043.35	1091.83	803.599
2010001E11Rik	139.674	101.749	312.164	134.654	108.646	39.0774	50.5883	133.904	58.4152	704.675	698.703	1151.01	709.521	838.749	910.537	869.569	1179.93	318.415	1395.61	1400.36	997.752
2010001M06Rik	1306.9	1552.26	1336.03	595.113	495.656	451.046	400.712	541.015	278.827	2341.38	4377.89	2826.48	3388.24	3236.55	1763.57	2543.22	2219.44	2375.55	2582.07	2955.51	3369.37
2010001M09Rik	274.818	138.426	298.592	313.564	143.361	149.024	216.331	332.6	73.4707	443.391	85.2747	1014.47	473.938	962.701	596.375	1255.24	574.562	893.972	486.814	186.992	570.268
2010002M12Rik	707.431	660.186	1112.09	254.241	462.226	343.749	412.028	477.302	292.076	2048.42	4859.28	3567.88	3440.9	3382.54	916.927	5020.94	3154.36	4046.98	7219.03	4202.13	5370.97
2010002N04Rik	411.473	550.155	482.667	980.241	732.876	613.979	662.973	761.308	612.456	179.845	160.922	181.201	174.609	179.043	309.902	150.992	205.61	348.549	132.1	214.002	173.257
2010003K11Rik	823.7	727.624	850.818	571.572	376.081	268.906	220.325	563.692	191.506	2107.24	4183.96	3696.76	3797.05	2631.93	2215.11	3623.81	2632.81	1412.27	3907.97	4112.78	4345.36
2010003K15Rik	172.139	177.469	149.296	66.856	32.1437	6.62329	22.6316	51.8337	16.8621	525.961	878.88	710.768	575.1	645.933	369.54	503.913	330.265	152.678	576.104	499.684	495.393
2010003O02Rik	61.1547	39.0432	44.1102	34.8405	41.7868	34.4411	32.6161	39.9552	31.3154	40.7196	74.2715	48.4905	30.4872	59.222	45.7931	45.4795	28.6564	25.1116	36.6945	23.8934	34.8255
2010005H15Rik	3.77498	0	21.2068	0.941634	0.642874	1.32466	3.32818	4.31948	3.61331	0	8.25239	3.8282	18.0152	17.9043	0	23.6494	10.7462	37.1651	20.7936	9.3496	39.1787
2010009K17Rik	0	0	0.848273	3.76654	4.50012	1.98699	1.33127	1.07987	2.40887	3.3933	0	3.8282	2.77157	0	4.25982	0	1.43282	2.00893	0	0	0
2010010A06Rik	27.1799	10.6482	70.4067	0.941634	14.7861	3.97397	5.99072	16.198	3.61331	102.93	167.799	264.145	142.736	192.816	20.2342	116.428	126.805	139.62	228.729	199.458	208.953
2010011I20Rik	894.67	495.731	684.556	1163.86	1098.67	1055.09	914.583	806.663	934.041	609.662	581.794	612.511	368.618	599.106	716.715	551.212	528.711	480.133	516.169	556.821	494.523
2010012O05Rik	173.649	173.92	131.482	197.743	179.362	153.66	161.749	174.939	141.521	114.241	134.789	145.471	178.766	90.8989	132.055	143.715	152.596	75.3347	173.687	167.254	161.068
2010015L04Rik	18.8749	34.3107	39.8688	18.8327	22.5006	19.8699	9.31889	22.6773	6.6244	49.7684	57.7667	31.9016	31.873	79.8808	22.3641	49.1179	32.2385	66.2946	40.364	33.243	47.0145
2010016I18Rik	89.0895	143.159	123	32.9572	79.7163	66.2329	74.5512	73.4311	78.8906	88.2257	144.417	85.4964	131.649	78.5036	34.0786	120.066	105.312	231.026	133.323	167.254	93.1583
2010106C02Rik	4.52998	2.36626	4.24136	2.8249	1.28575	0	1.99691	0	0.602219	18.0976	8.25239	7.65639	11.0863	4.13177	4.25982	12.7343	11.4626	2.00893	9.7852	19.738	11.3183
2010106E10Rik	2910.51	2720.01	3906.3	596.996	570.872	151.673	531.843	873.615	416.133	8019.49	11762.4	10559.4	12376.4	7886.16	5588.89	9412.44	7456.41	2864.73	16926	14350.6	17677.4
2010106G01Rik	1332.57	1669.39	1922.19	1710.95	2318.2	2055.87	1923.69	2150.02	1976.48	1909.3	2342.3	1683.13	2598.34	1746.36	1654.94	3112.62	3708.14	7116.62	3240.13	3455.2	3345.86
2010107E04Rik	1254.8	1328.65	1155.35	1129.96	964.31	967.663	854.676	1007.52	797.337	1192.18	2312.05	1429.19	2106.39	1486.06	1416.39	2610.53	1960.1	1575	2177.21	2031.98	2779.08
2010107G12Rik	1391.46	790.33	1356.39	566.864	379.295	361.632	520.527	526.976	285.452	3987.12	4714.87	4693.37	5114.93	4364.52	2124.59	3678.38	4840.07	1272.65	4909.73	3948.65	6100.57
2010107G23Rik	161.569	228.344	188.317	163.844	174.862	157.634	164.412	136.064	142.124	210.384	341.099	160.784	178.766	252.038	159.743	145.535	190.565	109.486	192.035	249.323	245.52
2010107H07Rik	105.699	79.2696	59.3791	124.296	57.8586	62.9213	49.9226	44.2747	43.3597	88.2257	141.666	125.054	80.3754	100.54	96.911	94.5974	61.6113	64.2856	51.3723	62.3307	92.2877
2010109A12Rik	0.754996	0	5.08964	3.76654	2.57149	2.64932	1.33127	1.07987	4.21553	1.1311	4.1262	3.8282	2.77157	2.75451	3.19487	5.45754	3.58206	4.01785	4.8926	3.11653	6.09447
2010109I03Rik	5771.94	5461.32	2979.98	3311.73	1831.55	3206.34	2171.3	1901.65	1667.54	6602.23	11933	4037.47	7186.67	4674.4	4286.45	1780.98	10227.5	8651.44	3186.31	4255.11	2104.33
2010109K11Rik	1153.63	1598.41	883.052	1452.94	988.74	1204.11	942.54	1124.14	799.746	1456.86	2262.53	1217.37	1438.44	1059.11	1424.91	1275.25	1369.78	2732.14	1524.05	1289.21	1290.29
2010110P09Rik	1351.44	2200.62	1686.37	1304.16	1006.1	559.668	688.933	979.442	402.282	5016.42	7736.62	6072.79	3713.9	5814.77	4382.29	5412.06	4874.46	4060.04	6335.92	5917.26	7396.95
2010111I01Rik	582.857	364.403	511.509	522.607	524.585	506.682	495.898	348.798	447.448	311.052	283.332	223.311	250.827	296.11	305.642	363.836	256.475	251.116	354.714	271.138	346.514
2010204K13Rik	26.4249	56.7902	21.2068	50.8482	18.6433	37.7528	19.3034	32.3961	22.2821	19.2287	11.0032	3.8282	13.8578	12.3953	26.6239	7.27673	7.16411	3.01339	2.4463	3.11653	5.22383
2010300C02Rik	810.866	958.334	705.763	847.471	796.52	799.431	668.298	484.861	712.425	788.376	621.68	692.903	651.318	871.803	663.467	591.234	713.545	1096.87	569.988	684.598	612.059
2010305A19Rik	265.759	247.274	205.282	225.992	187.076	178.829	177.059	180.338	172.235	372.132	400.241	415.997	382.476	417.308	395.099	365.655	389.728	175.781	539.409	543.316	441.414
2010308F09Rik	10.5699	8.2819	16.9655	4.70817	3.21437	3.97397	5.32508	2.15974	3.01109	28.2775	59.1421	45.9383	78.9896	57.8447	11.7145	40.022	40.8354	19.0848	53.8186	37.3984	52.2383
2010310C07Rik	0	0	0	0	0	0.662329	0	0	0	1.1311	0	0	0	0	0	0	0	0	1.22315	0	0.870639
2010315B03Rik	280.103	257.922	432.619	199.626	344.58	275.529	290.217	262.408	255.341	392.491	496.519	444.071	356.146	358.086	254.524	576.68	474.98	705.133	596.897	657.588	569.398
2010317E24Rik	188.749	212.963	158.627	148.778	170.361	166.907	155.759	151.182	140.317	156.092	154.045	107.189	218.954	231.379	95.846	154.63	202.744	39.1741	94.1826	152.71	103.606
2010320M18Rik	184.974	119.496	176.441	140.303	129.86	84.7781	89.1951	144.703	97.5594	174.189	221.439	130.159	131.649	188.684	158.678	101.874	85.2529	107.478	86.8437	91.4183	108.83
2010321M09Rik	449.978	583.282	430.074	580.988	488.584	480.851	514.536	488.101	523.93	454.702	522.652	431.31	390.791	418.686	468.581	422.05	467.816	449.999	474.582	487.218	437.931
2200002D01Rik	3689.66	3896.04	2765.37	2056.53	1097.39	1099.47	1134.24	1397.35	911.759	5149.89	8098.35	5490.91	6463.29	4323.2	4409.98	3187.21	4121.51	4101.22	3976.46	5247.2	5760.15
2200002J24Rik	45.2998	24.8457	36.4757	79.0973	61.073	38.4151	29.288	30.2363	26.4976	45.244	92.1517	31.9016	40.1877	41.3177	36.2085	41.8412	22.9252	5.02231	23.2399	25.9711	61.8153
2200002K05Rik	371.458	883.797	660.805	175.144	286.722	252.347	322.833	263.488	201.141	412.851	1353.39	222.035	472.552	531.621	197.017	514.828	538.025	1229.46	420.764	766.667	599.87
2210009G21Rik	19.6299	37.8601	70.4067	26.3658	47.5726	49.0124	53.2508	36.7156	65.0396	59.9483	85.2747	89.3246	18.0152	99.1624	44.7281	85.5015	83.1037	108.482	145.555	115.312	85.3226
2210010C04Rik	0	0	0.848273	0	0	0	0	0	0.602219	0	0	0	1.38578	0	0	0	0	0	0	0	112.312
2210010C17Rik	1813.5	2839.51	1816.15	1404.92	1373.82	1339.89	916.58	1572.29	951.505	3769.95	9834.1	7961.37	5723.28	7266.4	2157.6	7431.36	5323.65	5468.3	8225.69	5201.49	8526.16
2210012G02Rik	311.813	289.866	285.02	273.074	298.293	324.541	314.846	280.766	360.729	313.314	463.509	366.231	338.131	330.541	251.33	378.39	308.057	359.598	302.118	301.265	329.101
2210013O21Rik	163.079	89.9177	95.8548	127.121	118.289	134.453	131.796	150.102	125.261	42.9818	48.139	58.699	47.1166	52.3357	63.8973	70.9481	60.8949	67.299	52.5955	40.5149	80.0988
2210015D19Rik	80.0296	112.397	103.489	119.588	67.5017	74.8432	72.5542	89.6292	72.2662	114.241	129.287	90.6006	102.548	133.594	95.846	94.5974	99.5811	76.3392	102.745	89.3406	138.432
2210016F16Rik	1947.89	1817.28	2056.21	1097	1062.67	888.183	936.549	1074.47	824.437	3741.68	4641.97	3823.09	4803.12	3735.12	2930.76	2525.02	3705.28	3359.93	3211.99	4774.53	3522.6
2210016L21Rik	447.713	479.167	369.847	353.113	361.295	357.658	332.818	342.319	287.258	340.461	456.632	428.758	455.923	413.177	285.408	305.622	283.699	409.821	286.217	319.964	320.395
2210018M11Rik	134.389	145.525	259.572	97.9299	160.076	160.284	181.718	169.54	269.192	254.497	237.944	311.36	175.994	231.379	117.145	198.291	244.296	278.236	374.284	261.789	242.908
2210019I11Rik	47.5647	87.5515	27.993	167.611	73.9305	25.1685	20.6347	39.9552	36.7353	39.5885	93.5271	178.649	160.751	190.061	166.133	569.404	169.789	20.0893	439.111	262.828	605.094
2210020M01Rik	24.9149	16.5638	19.5103	21.6576	8.35736	14.5712	13.3127	5.39935	6.02219	23.7531	26.1326	10.2085	26.3299	16.5271	21.2991	25.4685	25.7908	35.1562	25.6862	11.4273	15.6715
2210021J22Rik	205.359	199.949	217.158	156.311	179.362	138.427	153.096	151.182	165.61	175.32	297.086	177.373	263.299	224.493	181.042	205.567	191.998	189.843	138.216	179.72	171.516
2210039B01Rik	18.1199	18.9301	11.0275	26.3658	9.6431	13.9089	7.32199	6.47922	6.02219	19.2287	16.5048	5.10426	9.70048	17.9043	11.7145	16.3726	21.4923	23.1026	15.901	12.4661	11.3183
2210403K04Rik	1098.52	748.92	707.46	939.751	635.159	566.291	468.607	625.245	428.78	1568.83	1766.01	1023.4	2093.92	1061.86	2005.31	1937.43	2017.41	1607.14	2836.49	2603.34	2707.69
2210404J11Rik	121.554	126.595	141.662	136.537	108.003	119.219	117.817	112.306	119.841	168.534	182.928	149.3	128.878	150.121	135.249	183.737	134.685	105.469	151.671	150.632	155.844
2210404O07Rik	8418.96	6700.05	5301.71	2726.97	2690.43	1260.41	1715.34	2646.76	1192.39	20047.6	30438.9	26667.2	26651.4	20837.9	14378	27120.4	24088.6	9252.11	28501.9	32351.7	32048.2
2210404O09Rik	78.5196	75.7202	134.027	87.572	78.4306	98.0247	86.5326	72.3513	99.9683	149.305	154.045	137.815	148.279	145.989	169.328	200.11	149.013	245.089	232.399	161.021	236.814
2210407C18Rik	1767.45	4066.41	2138.5	9159.27	5975.51	3773.95	2095.42	7231.89	3649.44	1874.23	8234.51	1554.25	5362.98	5398.84	5117.11	14533.4	4609.39	1456.47	8093.59	6332.79	17474.6
2210408F21Rik	11.3249	9.46503	4.24136	18.8327	19.9291	14.5712	3.99381	10.7987	8.43106	5.6555	2.7508	10.2085	9.70048	8.26353	12.7795	1.81918	5.01488	3.01339	1.22315	4.15538	9.57703
2210408I21Rik	32.4648	16.5638	17.8137	25.4241	30.8579	31.7918	32.6161	26.9967	35.5309	10.1799	13.754	12.7607	13.8578	4.13177	13.8444	20.011	12.8954	12.0536	12.2315	12.4661	9.57703
2210409D07Rik	1.50999	0	0.848273	0.941634	0	0.662329	0.665635	0	0.602219	1.1311	0	0	0	0	3.19487	0	0	0	0	0	0
2210409E12Rik	0	0	0	0	0.642874	1.98699	1.33127	1.07987	0.602219	0	0	0	0	0	0	0	0	0	0	0	0
2210411K11Rik	763.301	835.288	556.467	734.475	509.799	559.668	557.137	534.535	501.046	714.855	1276.37	754.154	927.089	823.599	603.83	447.519	602.502	477.12	432.995	729.269	603.353
2210414B05Rik	0	0	0	0	0	0	0	0	0	0	1.3754	0	0	0	0	3.63836	0	0	0	0	0
2210415F13Rik	31689.4	12696.1	22418.2	34855.5	28292.9	25896.4	23793.1	21039.1	15788.4	26152.1	24692.5	18056.3	45535.4	27593.3	43976.3	59789.2	54655.7	54912	37736.6	40866.1	36653.9
2210416O15Rik	6.03997	3.54938	0.848273	5.6498	5.14299	1.32466	3.99381	2.15974	2.40887	2.2622	0	1.27607	0	4.13177	3.19487	0	0	0	2.4463	1.03884	2.61192
2210417A02Rik	36.9948	17.7469	43.2619	23.5408	21.2148	17.8829	19.9691	30.2363	19.8732	12.4421	34.385	66.3554	49.8882	37.1859	12.7795	58.2138	30.0893	21.0937	36.6945	20.7769	48.7558
2210417K05Rik	15.8549	7.09877	1.69655	15.0661	10.286	7.94795	9.98453	4.31948	4.81775	0	0	0	0	1.37726	3.19487	5.45754	2.14923	4.01785	0	0	1.74128
2210420H20Rik	0	0	0	0	0	0	0	0	0	0	0	0	1.38578	0	0	0	0	0	0	0	0
2300002M23Rik	2.26499	1.18313	0.848273	0	0	0	0	0	0	0	1.3754	1.27607	0	0	0	0	0	0	0	0	0
2300003K06Rik	0	0	0	0	0	0	0	0	0	0	0	0	0	0	0	0	0	0	0	0	0
2300005B03Rik	9.81495	9.46503	2.54482	14.1245	0.642874	0	0	0	0	5.6555	17.8802	6.38033	11.0863	17.9043	17.0393	0	0	0	0	0	0
2300009A05Rik	101.924	60.3395	86.5238	136.537	75.2162	87.4274	63.2354	77.7506	80.0951	110.848	125.161	172.269	110.863	136.348	138.444	123.704	92.417	97.4329	123.538	78.9522	149.75
2310001A20Rik	447.713	591.564	507.267	821.105	666.66	615.304	557.802	620.925	619.683	492.028	614.803	401.961	485.024	439.344	628.324	409.316	461.369	350.558	432.995	536.044	399.623
2310001H17Rik	85.3145	79.2696	107.731	47.0817	60.4301	50.337	70.5573	82.0701	46.3708	81.4391	188.43	95.7049	121.949	170.78	78.8067	114.608	120.357	173.772	150.448	181.798	139.302
2310001H18Rik	6.03997	4.73251	2.54482	7.53307	0	0	0	0	0	6.78659	9.62779	6.38033	8.3147	5.50902	4.25982	0	0	0	0	0	0
2310001K24Rik	0	0	0	0	0	0	0	0	0	0	0	1.27607	0	0	2.12991	3.63836	0	0	0	0	0
2310002D06Rik	1.50999	2.36626	0	1.88327	0	0	0	0	0	1.1311	1.3754	0	0	0	3.19487	0	0	0	0	0	0
2310002J15Rik	11.3249	160.905	17.8137	17.891	9.00023	5.96096	3.99381	9.71883	10.2377	10.1799	11.0032	11.4846	12.472	11.018	9.5846	0	0	1.00446	0	0	0
2310002L09Rik	0	0	0	0	0	0	0	0	0	0	0	0	0	0	0	0	0	0	0	0	0
2310002L13Rik	33.2198	44.9589	14.4206	5.6498	8.35736	1.98699	27.291	14.0383	10.8399	3.3933	0	0	1.38578	0	1.06496	0	0	0	0	0	0
2310003C23Rik	567.757	689.764	641.294	575.338	525.228	570.265	565.124	517.258	543.201	728.428	878.88	816.682	787.125	753.359	644.298	705.842	694.202	857.811	732.667	808.221	688.675
2310003F16Rik	690.821	776.132	480.122	576.28	627.445	804.068	572.446	750.509	574.517	397.016	554.286	449.175	710.907	499.944	437.697	603.968	607.517	416.852	461.128	453.975	674.745
2310003H01Rik	477.157	493.364	382.571	528.257	433.94	486.812	525.852	515.098	534.77	290.692	298.462	267.974	357.532	318.146	259.849	203.748	284.415	163.727	239.737	251.4	295.147
2310003L22Rik	106.454	106.482	132.331	80.0389	126.003	140.414	123.808	140.383	124.057	81.4391	136.164	86.7724	148.279	112.935	93.7161	178.28	149.73	104.464	140.662	149.594	174.128
2310004I24Rik	383.538	351.389	346.095	182.677	199.934	163.595	169.071	183.578	166.212	766.885	1175.97	430.034	663.79	618.388	385.514	947.793	697.068	428.906	925.925	993.135	1097.88
2310004N24Rik	296.713	338.375	275.689	239.175	262.935	261.62	245.619	299.124	269.794	227.351	280.581	168.441	242.512	228.624	142.704	216.483	224.237	207.924	163.902	204.652	237.684
2310005A03Rik	0	0	0	0	0	0	0	1.07987	0	0	1.3754	1.27607	0	0	0	0	0	0	0	1.03884	0
2310005E17Rik	0	0	0	0	0	0	0	0	0	0	0	0	0	0	0	0	0	0	0	0	0
2310005G13Rik	1.50999	0	0	0.941634	0.642874	0.662329	0	0	0.602219	4.5244	1.3754	2.55213	1.38578	0	3.19487	0	0.716411	0	0	2.07769	0
2310007B03Rik	181.199	326.543	133.179	68.7393	102.86	103.323	119.149	79.9104	89.1283	212.647	129.287	197.79	187.081	220.361	100.106	143.715	172.655	169.754	217.721	304.381	206.341
2310007L24Rik	6.03997	0	5.08964	0.941634	4.50012	3.31165	3.32818	1.07987	4.81775	1.1311	0	0	4.15735	1.37726	0	1.81918	1.43282	4.01785	0	2.07769	6.09447
2310008H04Rik	169.119	141.975	178.137	164.786	212.791	211.283	274.242	284.006	297.496	182.107	79.7731	85.4964	135.807	119.821	148.029	105.513	128.238	112.5	101.521	111.156	101.865
2310008H09Rik	965.64	1229.27	1200.31	1272.15	1362.25	1520.05	1335.93	1314.2	1605.51	508.995	452.506	330.501	508.582	377.368	577.206	334.729	394.742	355.58	297.226	310.614	260.321
2310008N11Rik	0	1.18313	0.848273	0	1.92862	0	1.99691	1.07987	0.602219	0	0	0	0	0	0	0	0	0	0	0	0
2310009A05Rik	119.289	120.679	128.089	92.2801	130.503	105.31	85.867	106.907	116.83	93.8812	132.038	114.846	153.822	99.1624	51.1179	130.981	117.491	118.527	105.191	146.477	130.596
2310009B15Rik	100.414	55.607	67.8618	89.4552	43.7154	63.5836	63.2354	68.0318	68.6529	90.4879	64.6437	40.8341	59.5887	34.4314	55.3777	40.022	30.0893	41.183	33.0251	39.4761	43.5319
2310010J17Rik	35.4848	20.1132	11.8758	24.4825	25.7149	13.9089	11.9814	19.4377	8.43106	26.0153	27.508	15.3128	18.0152	27.5451	19.1692	23.6494	19.3431	18.0803	24.463	18.6992	40.0494
2310010M20Rik	0	0	0	0	0.642874	0	0	0	0	0	0	0	0	0	0	0	0	0	0	1.03884	0
2310011J03Rik	734.611	848.303	680.315	689.276	513.013	464.955	495.233	550.733	441.426	807.605	1517.06	1196.95	1085.07	1144.5	834.925	998.731	756.53	802.566	944.272	927.688	948.125
2310014F07Rik	0	0	1.69655	0.941634	0	2.64932	1.99691	0	0.602219	3.3933	1.3754	1.27607	0	0	2.12991	0	0.716411	1.00446	1.22315	0	0.870639
2310014L17Rik	29.4448	16.5638	28.8413	23.5408	21.8577	23.1815	29.9536	11.8786	30.1109	15.8354	6.87699	5.10426	19.401	9.64079	10.6496	3.63836	3.58206	5.02231	3.66945	5.19422	0.870639
2310015A10Rik	163.079	75.7202	142.51	166.669	110.574	78.8172	99.8453	102.588	113.819	199.073	99.0287	241.176	103.934	191.438	232.16	136.439	108.178	195.87	151.671	145.438	144.526
2310015B20Rik	0	0	0	1.88327	0	0	0	0	0.602219	1.1311	0	0	1.38578	0	2.12991	0	1.43282	3.01339	2.4463	0	0.870639
2310015D24Rik	0	0	0	0	0	0	0	0	0	0	0	0	0	0	0	0	0	0	0	0	0
2310016D03Rik	0	0	0	0	0	0	0	0	0	0	0	0	0	0	0	0	0	0	0	0	0
2310016M24Rik	687.801	834.105	682.011	648.786	549.014	554.369	493.236	568.011	450.459	794.032	1452.42	1105.07	1255.52	1258.81	724.17	1073.32	763.694	964.284	1066.59	1028.46	1331.21
2310020H05Rik	0	0	0	0	0	0	0	0	0	0	0	0	0	0	0	0	0	0	0	0	0
2310021P13Rik	1608.9	1539.25	1596.45	1635.62	1551.9	1508.12	1771.92	1564.73	1701.27	1772.43	1840.28	2119.54	1341.44	2214.63	1658.14	1418.96	1493.72	1806.02	1689.17	1625.79	1542.77
2310022A10Rik	234.049	291.05	220.551	234.467	211.505	235.789	270.914	302.363	280.634	190.025	185.679	214.379	210.639	256.169	155.484	163.726	189.849	223.995	162.679	193.225	172.386
2310022B05Rik	869.755	709.877	607.363	912.443	654.445	642.459	765.481	650.082	669.065	794.032	730.337	1045.1	825.927	706.532	855.159	749.503	848.231	655.914	820.734	678.365	649.496
2310028H24Rik	89.0895	102.932	100.096	102.638	77.7877	102.661	129.133	197.616	99.9683	90.4879	61.8929	109.742	91.4617	96.4079	119.275	105.513	93.1334	141.629	84.3974	96.6125	128.855
2310030A07Rik	0	0	0	0	0	0	0	0	0	0	0	0	0	0	0	0	0	0	0	0	0
2310030G06Rik	358.623	347.84	357.123	269.307	288.007	272.217	278.901	306.683	317.369	375.525	628.557	461.936	515.511	446.231	318.422	680.374	425.548	416.852	529.624	498.645	637.307
2310030N02Rik	126.839	117.13	100.944	96.9883	95.7882	111.934	101.842	74.511	93.3439	65.6037	114.158	48.4905	80.3754	96.4079	94.7811	125.524	82.3873	69.3079	69.7196	78.9522	74.8749
2310033E01Rik	4.52998	14.1975	1.69655	3.76654	1.92862	0.662329	0.665635	0	0.602219	6.78659	4.1262	5.10426	1.38578	4.13177	9.5846	0	0.716411	0	1.22315	0	0
2310033P09Rik	281.613	336.008	267.206	193.035	253.292	241.75	224.985	233.252	207.163	296.348	352.102	378.991	461.466	374.613	237.485	298.346	277.251	234.04	190.811	287.76	311.689
2310034C09Rik	0	0	0	0	0	0	0	0	0	0	0	0	0	0	0	0	0	0	0	0	0
2310034G01Rik	23.4049	40.2264	21.2068	39.5486	21.2148	24.5062	15.9752	11.8786	15.0555	21.4909	6.87699	14.0367	31.873	13.7726	21.2991	7.27673	7.16411	13.058	4.8926	11.4273	4.35319
2310034O05Rik	0	0	0	0	0	0.662329	1.33127	0	1.20444	0	0	1.27607	0	1.37726	0	0	0	0	0	0	0
2310035C23Rik	519.437	490.998	811.797	587.58	572.8	592.122	587.09	605.807	641.363	744.263	851.372	609.959	679.034	566.052	696.481	745.864	775.873	1612.16	1006.65	944.309	751.361
2310035K24Rik	472.627	393.982	349.488	295.673	295.722	268.243	272.245	251.61	225.23	691.102	693.201	770.743	861.957	639.046	392.969	814.993	677.725	548.437	730.221	749.007	827.977
2310036O22Rik	1808.22	1702.52	1453.09	1531.1	1379.61	1355.79	1188.16	1374.67	1312.84	1479.48	2493.6	1717.58	2052.34	1565.94	1315.22	1733.68	1475.09	1732.7	1345.47	1699.55	1824.86
2310037I24Rik	407.698	410.545	393.599	519.782	403.082	431.176	408.034	356.357	466.719	376.656	352.102	301.151	286.857	338.805	384.449	312.899	284.415	256.138	303.341	283.604	310.818
2310039H08Rik	314.078	236.626	223.096	364.412	169.719	150.349	125.139	139.303	126.466	332.543	580.418	322.844	288.243	360.841	455.801	221.94	169.073	161.719	171.241	226.468	207.212
2310039L15Rik	0	0	0	0	0	0	0	0	0	0	0	0	0	0	0	0	0	0	0	0	0
2310040G24Rik	55.1147	18.9301	45.8067	30.1323	45.644	37.0904	47.9257	35.6357	41.5531	29.4086	33.0096	11.4846	30.4872	31.6769	12.7795	21.8302	20.0595	17.0759	9.7852	8.31075	9.57703
2310042D19Rik	3.77498	2.36626	2.54482	0	0.642874	0	1.33127	4.31948	1.20444	3.3933	1.3754	7.65639	9.70048	6.88628	0	5.45754	5.73129	4.01785	1.22315	4.15538	1.74128
2310042E22Rik	35.4848	72.1708	23.7516	106.405	63.0016	49.0124	29.9536	50.7539	29.5087	9.04879	16.5048	8.93246	31.873	4.13177	30.8837	0	0	0	0	1.03884	0
2310043J07Rik	4.52998	7.09877	0.848273	0.941634	3.21437	0.662329	4.65945	0	1.80666	3.3933	1.3754	6.38033	4.15735	2.75451	3.19487	1.81918	1.43282	13.058	0	1.03884	2.61192
2310043L19Rik	2.26499	9.46503	0.848273	3.76654	3.21437	1.32466	5.32508	2.15974	2.40887	0	1.3754	0	1.38578	0	0	0	0	4.01785	1.22315	0	0
2310043O21Rik	0	11.8313	3.39309	1.88327	6.42874	0.662329	2.66254	5.39935	0	7.91769	38.5112	22.9692	11.0863	9.64079	2.12991	18.1918	12.179	6.02678	24.463	12.4661	15.6715
2310044G17Rik	434.878	463.786	494.543	329.572	509.799	408.657	434.66	492.421	457.084	619.842	638.185	669.934	374.161	439.344	478.165	518.467	664.829	894.976	577.327	669.016	541.537
2310044H10Rik	1621.73	1385.44	1400.5	1704.36	1514.61	1329.96	1419.8	1502.1	1411	1340.35	2034.21	1531.28	1632.45	1724.32	1255.58	1435.33	1344.7	1179.24	1362.59	1340.11	1613.29
2310045N01Rik	173.649	222.428	186.62	132.77	186.433	166.907	157.09	173.859	136.704	177.583	286.083	276.906	213.411	291.978	138.444	243.77	188.416	232.031	184.696	221.274	220.272
2310046A06Rik	0.754996	1.18313	1.69655	1.88327	0	1.98699	1.33127	0	0	2.2622	5.5016	1.27607	2.77157	5.50902	0	3.63836	1.43282	4.01785	2.4463	6.23307	1.74128
2310046K01Rik	1056.24	1069.55	1810.21	747.657	752.162	624.576	765.481	509.698	534.77	1333.57	1166.34	705.664	2495.8	842.88	988.279	969.624	2469.47	7712.27	779.147	1932.25	1187.55
2310046O06Rik	143.449	158.539	159.475	103.58	166.504	166.907	147.105	198.696	160.19	78.0458	88.0255	81.6682	128.878	107.426	85.1965	80.044	85.9693	90.4017	97.852	71.6803	87.9345
2310047B19Rik	162.324	125.412	120.455	181.735	115.074	144.388	155.093	139.303	125.864	128.945	90.7763	114.846	85.9185	137.726	137.379	112.789	106.745	68.3035	92.9594	116.351	140.173
2310047M10Rik	386.558	367.953	266.358	435.035	275.793	279.503	250.945	284.006	211.981	415.113	638.185	553.812	515.511	425.572	430.242	331.091	376.116	469.084	395.078	391.644	420.518
2310050B05Rik	6.79496	5.91564	1.69655	3.76654	0	0.662329	0.665635	1.07987	0	3.3933	0	5.10426	0	1.37726	6.38973	0	0.716411	0	0	0	0.870639
2310050C09Rik	11.3249	13.0144	5.08964	3.76654	0	0	0	0	0	9.04879	20.631	7.65639	9.70048	19.2816	7.45469	0	0	0	0	0	0
2310057J18Rik	0	0	0.848273	1.88327	0	0	0	0	1.20444	0	0	0	0	0	0	0	0	0	0	0	0
2310057M21Rik	85.3145	93.4671	76.3446	72.5058	90.0023	96.7	106.502	99.348	110.808	83.7013	86.6501	58.699	80.3754	48.2039	71.352	50.9371	75.2232	72.3213	77.0585	78.9522	80.0988
2310057N15Rik	0	0	0	0	0	0	0	0	0	0	0	0	0	0	0	0	0	0	0	0	0
2310061C15Rik	117.779	186.934	134.027	97.9299	118.289	115.908	129.799	146.862	105.388	78.0458	118.284	108.466	157.979	115.689	56.4427	134.619	141.849	74.3303	77.0585	96.6125	134.078
2310061I04Rik	588.142	785.597	655.715	668.56	489.87	410.644	368.096	475.143	372.171	901.486	1523.94	1172.7	965.891	1121.09	1058.57	1107.88	989.364	948.213	935.71	981.708	1042.15
2310061J03Rik	62.6647	33.1276	22.9034	53.6731	30.2151	21.1945	27.9567	32.3961	25.8954	88.2257	70.1453	53.5947	48.5024	46.8267	60.7025	30.9261	28.6564	34.1517	40.364	42.5926	37.4375
2310061N02Rik	0	0	0	0	0	0	0	0	0	0	0	0	0	0	0	0	0	0	0	0	0
2310065F04Rik	0	0	0	0	0	0	0	0	0	0	0	0	0	0	0	0	0	0	0	0	0
2310067B10Rik	1321.24	1851.6	1227.45	910.56	1327.53	1138.54	1204.13	1144.66	1120.13	2152.48	2383.57	2157.83	1861.11	2410.2	1005.32	1380.76	1956.52	1493.64	1867.75	2086	1802.22
2310068J16Rik	16.6099	3.54938	8.48273	17.891	5.14299	5.29863	5.99072	6.47922	3.61331	11.311	2.7508	3.8282	1.38578	1.37726	13.8444	5.45754	3.58206	3.01339	1.22315	3.11653	0.870639
2310069B03Rik	0	4.73251	1.69655	2.8249	7.71448	6.62329	7.98762	6.47922	6.02219	1.1311	1.3754	0	0	1.37726	0	3.63836	2.14923	15.0669	2.4463	0	0
2310069G16Rik	0	0	0	1.88327	0	0	0	0	0	0	1.3754	0	0	0	0	0	0.716411	0	0	0	0
2310079F23Rik	129.859	150.257	159.475	93.2218	133.075	122.531	130.465	128.504	149.952	110.848	112.783	159.508	149.665	154.253	138.444	154.63	109.611	132.589	124.761	126.739	125.372
2310079G19Rik	0	0	0	0	0	0	0	0	0	0	0	0	0	0	0	0	0	0	0	0	0
2310081J21Rik	0	0	0	0	0	0	0	0	0	0	0	0	0	0	0	0	0	0	0	0	0
2400001E08Rik	1095.5	1217.44	912.742	1045.21	888.451	876.261	885.961	903.851	782.884	885.651	1288.75	930.251	1301.25	1114.2	899.888	1136.99	986.498	1122.99	1020.11	976.514	1028.22
2400003C14Rik	1970.54	1973.46	1773.74	1749.56	1548.68	1453.15	1588.21	1710.51	1543.49	2419.42	2946.1	2252.25	2700.89	1860.67	2290.72	2459.53	2618.48	3190.17	2728.85	2906.69	2965.4
2400009B08Rik	5.28497	2.36626	3.39309	2.8249	2.57149	3.97397	2.66254	14.0383	4.81775	0	0	1.27607	0	0	2.12991	1.81918	0.716411	0	0	0	1.74128
2410001C21Rik	1180.81	1168.93	1094.27	1173.28	937.31	884.872	895.279	990.24	873.217	1341.48	1682.11	1509.59	1493.87	1455.76	1271.56	1509.92	1294.55	1281.69	1369.93	1580.08	1521.88
2410002F23Rik	1160.43	790.33	989.086	1371.96	776.591	882.885	837.369	808.822	1022.57	574.598	500.645	319.016	476.709	468.267	1069.22	343.825	381.847	423.883	255.638	290.876	249.873
2410002I01Rik	622.117	752.47	767.687	440.685	421.082	311.957	400.712	427.628	364.944	1144.67	1772.89	1624.43	1215.33	1491.57	1003.19	1242.5	1063.15	997.432	1262.29	1473.08	1182.33
2410002O22Rik	544.352	602.212	592.943	473.642	675.017	663.654	655.651	607.967	703.993	496.552	671.195	510.426	616.673	564.675	399.358	744.045	732.172	602.678	725.328	766.667	662.556
2410003K15Rik	212.909	244.908	187.468	281.549	195.434	188.764	171.068	177.099	138.51	208.122	411.244	196.514	263.299	269.942	280.083	274.696	240.714	170.759	227.506	230.623	255.097
2410003L11Rik	0.754996	0	0	0	0	0.662329	0	1.07987	0	0	0	2.55213	0	0	0	0	0	2.00893	0	0	0
2410004A20Rik	1.50999	5.91564	4.24136	1.88327	5.14299	3.31165	1.33127	5.39935	0.602219	4.5244	4.1262	3.8282	6.92892	9.64079	4.25982	1.81918	1.43282	12.0536	4.8926	6.23307	0.870639
2410004B18Rik	226.499	268.57	256.178	193.977	201.862	216.582	191.037	237.571	195.721	266.939	456.632	396.856	381.09	308.505	178.913	451.157	287.281	243.08	353.49	342.819	442.284
2410004I01Rik	0.754996	2.36626	0	0.941634	0	0	0.665635	1.07987	0	0	0	0	0	0	0	0	0	0	0	0	0
2410004N09Rik	252.169	145.525	171.351	187.385	128.575	135.115	125.139	110.147	107.797	206.991	199.433	160.784	130.264	106.049	223.641	118.247	62.3278	109.486	63.6038	52.9811	76.6162
2410004P03Rik	1.50999	1.18313	0.848273	3.76654	0.642874	3.97397	0.665635	1.07987	0.602219	3.3933	0	6.38033	2.77157	6.88628	4.25982	1.81918	4.29847	4.01785	4.8926	0	4.35319
2410006H16Rik	666.661	481.533	444.495	577.222	425.582	480.189	336.811	345.558	448.653	460.357	757.845	367.507	353.375	341.559	586.791	243.77	192.715	245.089	127.208	142.322	205.471
2410007B07Rik	0	0	0	0	0	0	0	0	0	0	0	0	0	0	0	0	0	0	0	0	0
2410012E07Rik	0	0	0	0	0	0	0	0	0	0	0	0	0	0	0	0	0	0	0	0	0
2410012M07Rik	0	0	0	0	0	0	0	0	0	0	0	0	0	0	0	0	0	0	0	0	0
2410015M20Rik	948.275	980.813	726.122	887.019	747.019	701.406	603.731	639.283	566.085	1021.38	2043.84	1221.19	1247.2	1400.67	1107.55	1378.94	959.991	728.236	1133.86	1106.37	1411.31
2410016O06Rik	273.308	360.854	246.847	346.521	281.579	300.035	290.883	292.645	320.982	247.711	188.43	219.483	230.04	187.307	298.188	123.704	183.401	179.799	124.761	146.477	159.327
2410017I17Rik	3.01998	1.18313	3.39309	0	2.57149	3.31165	0	0	0	0	2.7508	2.55213	12.472	1.37726	0	1.81918	0	0	2.4463	0	2.61192
2410017P09Rik	135.899	133.693	106.882	184.56	109.289	111.934	121.146	104.747	124.057	113.11	155.42	122.502	120.563	130.839	159.743	96.4166	111.044	80.357	101.521	108.04	99.2528
2410018L13Rik	1.50999	0	0	0	0	0.662329	0	6.47922	0	0	0	0	0	0	0	0	0	0	0	0	0
2410018M08Rik	164.589	144.342	105.186	133.712	136.289	100.674	97.1828	522.657	113.217	150.436	358.979	130.159	200.939	201.079	1030.88	241.951	186.983	125.558	941.826	214.002	238.555
2410021H03Rik	0	0	0	0	0	0	0	0	0	0	0	0	0	0	0	0	0	0	0	0	0
2410022L05Rik	130.614	120.679	123	94.1634	98.3597	96.0377	95.1858	104.747	96.355	145.912	283.332	260.317	228.654	256.169	181.042	223.759	118.924	160.714	167.572	142.322	182.834
2410042D21Rik	217.439	261.471	216.31	194.918	266.793	292.749	281.564	263.488	283.645	130.076	105.906	82.9442	162.137	97.7851	188.497	171.003	210.625	192.857	146.778	203.613	161.939
2410057H14Rik	0	0	0	0	0.642874	0	0	0	0	0	0	0	0	0	0	0	0	0	0	0	0
2410066E13Rik	6.03997	8.2819	22.0551	10.358	25.7149	16.5582	11.9814	19.4377	18.0666	19.2287	8.25239	17.8649	8.3147	22.0361	21.2991	29.1069	18.6267	34.1517	13.4547	21.8157	28.7311
2410075B13Rik	91.3545	46.142	88.2204	84.7471	68.7875	66.2329	77.2137	61.5526	80.6973	63.3415	39.8866	70.1836	49.8882	75.749	58.5726	45.4795	37.9698	48.2142	44.0334	42.5926	53.9796
2410076I21Rik	0	0	0	0.941634	0	0	0.665635	0	1.80666	0	0	2.55213	0	0	0	1.81918	0	0	1.22315	1.03884	0
2410088K16Rik	0	0	0	0	0.642874	1.32466	1.33127	2.15974	0.602219	0	0	0	0	0	0	0	0.716411	1.00446	0	1.03884	1.74128
2410089E03Rik	121.554	56.7902	105.186	117.704	127.289	127.83	125.805	161.98	149.952	67.8659	23.3818	65.0793	27.7157	60.5992	80.9366	54.5754	44.4175	56.2499	29.3556	36.3595	54.8502
2410091C18Rik	314.833	259.105	251.937	317.331	293.793	356.333	280.898	258.089	280.634	235.269	169.174	173.545	270.228	214.852	256.654	209.206	215.64	172.768	178.58	236.856	216.789
2410114N07Rik	0	0	0	0	0	0	0	0	0	0	0	0	0	0	0	0	0	0	0	0	0
2410124H12Rik	1.50999	2.36626	0	2.8249	2.57149	0.662329	0	0	0	4.5244	1.3754	3.8282	2.77157	2.75451	0	0	0.716411	0	2.4463	1.03884	0
2410127L17Rik	105.699	123.045	107.731	113.938	131.146	130.479	139.783	126.345	131.284	67.8659	97.6533	108.466	92.8475	77.1263	78.8067	100.055	87.4021	73.3258	106.414	72.7191	69.6511
2410131K14Rik	115.514	127.778	172.199	153.486	194.148	197.374	179.056	155.501	193.312	95.0123	140.291	125.054	124.72	126.707	107.561	120.066	86.6857	122.544	113.753	77.9133	74.8749
2410137F16Rik	6.79496	0	0	0.941634	1.92862	0.662329	2.66254	0	0	1.1311	0	0	0	0	0	0	0	0	0	0	0
2410137M14Rik	0	1.18313	0	0	0	0	0.665635	0	0	0	0	0	0	0	0	0	0	0	0	0	0.870639
2410141K09Rik	0	0	0	0	0	0	0	0	0	0	0	0	0	0	0	0	0	0	0	0	0
2500003M10Rik	1736.49	1667.03	1809.37	1726.96	1830.26	2006.86	1972.94	2011.8	2122.82	1525.85	1701.37	1447.06	1581.18	1560.43	1739.07	1575.41	1467.93	1531.81	1517.93	1737.99	1681.2
2500004C02Rik	76.2546	41.4095	82.2825	35.7821	62.3587	53.6487	69.8917	69.1117	68.6529	52.0306	61.8929	35.7298	37.4161	49.5812	12.7795	50.9371	32.9549	51.2276	45.2566	40.5149	53.109
2510002D24Rik	314.078	319.445	264.661	293.79	264.221	253.01	209.009	254.849	222.821	253.366	292.96	201.618	242.512	353.955	250.265	278.335	200.595	201.897	217.721	247.245	241.167
2510003D18Rik	3.01998	0	0	3.76654	1.92862	0.662329	1.33127	1.07987	0	2.2622	0	0	1.38578	0	1.06496	1.81918	0	0	0	1.03884	0
2510003E04Rik	294.448	217.696	292.654	193.977	309.865	313.944	322.167	290.485	308.336	228.482	295.711	432.586	289.629	384.254	192.757	356.56	310.922	260.156	360.829	321.003	358.703
2510006D16Rik	863.715	863.684	691.342	910.56	752.162	751.744	678.948	685.717	653.407	783.852	1017.8	833.271	789.896	820.844	825.341	754.96	699.217	764.396	661.724	672.132	739.172
2510009E07Rik	198.564	121.862	193.406	246.708	297.65	332.489	308.855	535.615	366.149	87.0946	8.25239	108.466	47.1166	66.1083	100.106	103.693	89.5514	165.736	66.0501	28.0488	70.5217
2510012J08Rik	633.442	799.795	643.839	683.626	592.087	651.069	650.326	618.765	667.258	562.156	632.683	641.861	752.48	754.736	568.686	482.083	583.875	505.245	550.418	623.307	477.11
2510039O18Rik	1997.72	2329.58	1783.07	1938.82	1495.97	1435.27	1580.22	1749.39	1559.75	2309.7	3618.67	2576.38	2656.55	2810.98	2050.04	1902.86	2271.02	2506.13	2201.67	2711.38	1998.12
2510049J12Rik	883.345	880.247	944.128	822.988	674.374	597.421	665.635	584.209	467.322	1534.9	2408.32	1416.43	2293.47	1877.2	1389.77	2235.77	1620.52	2267.07	2020.64	2185.73	2133.94
2600006L11Rik	0	0	0	5.6498	2.57149	0	0.665635	1.07987	0.602219	2.2622	5.5016	1.27607	0	0	1.06496	1.81918	0.716411	0	1.22315	8.31075	0
2610001J05Rik	321.628	318.261	279.93	325.805	321.437	356.333	325.496	366.076	357.718	183.238	255.824	211.827	285.471	235.511	296.058	323.814	245.729	274.218	283.771	247.245	357.832
2610002D18Rik	72.4796	110.031	56.8343	56.498	63.6445	70.2069	69.8917	79.9104	78.2884	27.1464	19.2556	12.7607	47.1166	27.5451	30.8837	9.09591	33.6713	18.0803	7.3389	24.9323	8.70639
2610002I17Rik	121.554	131.327	105.186	96.0467	88.0737	98.687	108.499	106.907	122.853	66.7348	118.284	42.1101	83.147	78.5036	75.6119	67.3097	57.3129	44.1964	51.3723	41.5538	57.4622
2610002J02Rik	403.168	343.107	288.413	374.77	304.722	320.567	258.932	337.999	277.021	412.851	386.487	357.298	429.593	420.063	368.475	400.22	249.311	195.87	276.432	265.944	274.251
2610002M06Rik	285.388	262.654	363.909	229.759	338.152	324.541	318.839	358.517	368.558	320.101	394.739	347.09	289.629	336.05	293.928	474.806	482.861	517.298	472.136	540.199	434.449
2610005L07Rik	40.7698	97.0165	166.261	35.7821	91.288	77.4925	75.8824	83.15	131.284	136.863	210.436	236.072	66.5176	221.738	73.4819	130.981	138.267	144.643	238.514	242.051	208.953
2610008E11Rik	216.684	94.6503	212.068	162.903	205.72	201.348	201.687	207.335	237.876	205.86	125.161	163.336	124.72	141.857	204.471	245.589	202.028	208.928	185.919	180.759	221.142
2610015P09Rik	106.454	75.7202	138.268	68.7393	145.289	124.518	117.152	137.143	157.781	91.619	67.3945	94.4288	85.9185	79.8808	53.2478	85.5015	78.8052	101.451	55.0418	52.9811	75.7456
2610016A17Rik	0	2.36626	0	0	0	0	0	1.07987	1.20444	0	0	1.27607	0	0	1.06496	0	0	1.00446	0	0	0
2610017I09Rik	0	0	0	0	0	0	0	0	0	0	0	0	0	0	0	0	0	0	0	0	0
2610018G03Rik	47.5647	14.1975	56.8343	44.2568	78.4306	84.1158	80.5419	38.8753	125.864	33.933	8.25239	30.6256	15.2436	4.13177	20.2342	14.5535	10.7462	13.058	15.901	24.9323	16.5421
2610019E17Rik	81.5396	36.677	31.3861	20.7159	52.7156	59.6096	41.935	36.7156	62.0285	27.1464	24.7572	15.3128	34.6446	17.9043	26.6239	40.022	24.358	22.0982	9.7852	20.7769	16.5421
2610019F03Rik	70.9696	35.4938	49.1998	100.755	90.0023	65.5706	75.2168	139.303	82.5039	22.622	13.754	21.6931	24.9441	34.4314	36.2085	30.9261	15.0446	8.0357	17.1241	4.15538	18.2834
2610020C07Rik	18.8749	8.2819	19.5103	8.47471	12.8575	9.93494	12.6471	11.8786	10.8399	4.5244	6.87699	2.55213	6.92892	2.75451	3.19487	5.45754	5.73129	5.02231	1.22315	3.11653	6.09447
2610020H08Rik	74.7446	66.2552	96.7031	62.1478	72.6447	73.5185	112.492	92.8688	94.5483	75.7836	46.7636	53.5947	58.2029	48.2039	76.6768	92.7782	53.0144	58.2588	70.9427	72.7191	74.8749
2610021K21Rik	18.8749	17.7469	20.3585	27.3074	26.3578	24.5062	24.6285	26.9967	30.7131	16.9665	16.5048	1.27607	18.0152	15.1498	8.51965	16.3726	19.3431	9.04017	11.0084	10.3884	2.61192
2610027L16Rik	456.017	619.959	458.916	594.171	504.656	636.498	554.474	556.133	555.246	340.461	426.374	299.875	478.095	348.446	387.644	351.102	381.131	286.272	366.945	333.469	322.136
2610028E06Rik	0.754996	0	0	0	0	0	0	0	0	0	0	0	0	0	1.06496	0	0	0	0	0	0
2610028H24Rik	0	0	0	0	0	1.32466	0	0	0	1.1311	0	0	0	0	0	0	0	0	0	0	0
2610029G23Rik	345.788	278.035	223.096	254.241	250.721	290.762	376.084	319.641	422.155	164.009	126.537	121.226	293.786	118.444	146.964	140.077	144.715	116.518	141.885	144.399	179.352
2610029I01Rik	258.964	318.261	301.137	99.8132	155.575	121.206	109.83	159.821	109.002	450.177	647.813	556.364	717.836	454.494	280.083	691.289	822.44	455.022	749.791	1094.94	774.868
2610034B18Rik	680.251	874.332	810.101	854.062	709.732	740.484	699.583	674.919	548.019	1067.76	1246.11	1054.03	1766.87	1094.92	951.005	1355.29	1351.15	1345.98	1267.18	1515.67	1368.64
2610034M16Rik	0	0	0	0	0	0	0	0	0	0	0	0	0	0	0	0	0	0	0	0	0
2610035D17Rik	261.984	291.05	257.027	313.564	227.577	180.816	219.66	201.936	247.512	145.912	239.319	98.257	73.4465	163.893	121.405	143.715	66.6262	74.3303	127.208	92.4571	105.347
2610035F20Rik	0	0	0	0	0	0	0	0	0	0	0	0	0	0	0	0	0	0	0	0	0
2610037D02Rik	0.754996	0	0	0	0.642874	0.662329	0	1.07987	0	0	0	0	0	0	1.06496	1.81918	1.43282	0	0	0	0
2610039C10Rik	231.029	235.443	244.303	204.335	212.791	243.737	236.301	276.447	283.043	150.436	133.414	109.742	164.908	151.498	145.899	154.63	161.909	91.4061	117.422	130.894	125.372
2610044O15Rik	83.8045	60.3395	84.8273	42.3735	84.2164	92.7261	83.87	74.511	96.355	54.2928	30.2588	39.558	47.1166	42.6949	51.1179	94.5974	58.7457	77.3436	44.0334	43.6315	74.8749
2610100L16Rik	0	0	0	0	0	0	0	0	0	0	0	0	0	0	0	0	0	0	0	0	0
2610101N10Rik	810.866	829.373	927.162	615.829	903.237	990.844	911.255	895.212	947.892	850.586	891.258	828.166	958.962	756.113	636.843	1175.19	1093.96	984.374	1121.63	1126.11	994.269
2610109H07Rik	0.754996	0	0.848273	20.7159	3.85724	9.93494	6.65635	7.55909	4.21553	0	0	0	1.38578	5.50902	5.32478	1.81918	1.43282	6.02678	2.4463	1.03884	0.870639
2610203C20Rik	95.1295	112.397	100.944	72.5058	143.361	101.336	157.756	101.508	92.7417	15.8354	2.7508	15.3128	9.70048	6.88628	25.5589	7.27673	5.73129	5.02231	9.7852	3.11653	10.4477
2610203C22Rik	2.26499	0	4.24136	0	5.14299	7.28562	1.33127	4.31948	0.602219	2.2622	1.3754	0	2.77157	0	0	3.63836	0.716411	4.01785	0	0	2.61192
2610204G22Rik	12.8349	3.54938	5.93791	7.53307	9.00023	7.94795	3.32818	10.7987	7.82884	7.91769	12.3786	19.141	9.70048	6.88628	6.38973	10.9151	7.16411	10.0446	7.3389	11.4273	16.5421
2610206C17Rik	7.54996	3.54938	2.54482	1.88327	0.642874	2.64932	1.99691	0	5.41997	5.6555	4.1262	0	1.38578	1.37726	4.25982	3.63836	0.716411	2.00893	1.22315	1.03884	0.870639
2610301B20Rik	106.454	62.7058	100.096	122.412	111.86	124.518	119.814	126.345	145.737	58.8172	57.7667	40.8341	47.1166	39.9404	86.2614	41.8412	39.4026	65.2901	52.5955	39.4761	33.0843
2610301G19Rik	1057.75	1267.13	1131.6	1296.63	1202.17	1159.08	1242.74	1020.48	1220.7	1024.78	1109.95	951.945	911.845	1205.1	1083.06	747.684	932.051	1070.76	865.991	1088.71	718.277
2610305D13Rik	15.8549	14.1975	14.4206	6.59144	21.8577	12.5843	4.65945	15.1182	10.8399	6.78659	2.7508	11.4846	15.2436	1.37726	13.8444	16.3726	7.88052	22.0982	6.11575	0	6.96511
2610306M01Rik	70.2146	27.2119	41.5654	61.2062	47.5726	33.7788	39.2725	37.7954	43.962	67.8659	63.2683	54.8708	62.3602	45.4494	61.7674	69.1289	30.0893	44.1964	56.2649	59.2141	61.8153
2610307P16Rik	6.03997	5.91564	5.08964	4.70817	9.00023	23.1815	13.9783	11.8786	37.9398	2.2622	0	1.27607	4.15735	0	1.06496	0	1.43282	1.00446	1.22315	1.03884	0.870639
2610316D01Rik	0	0	0	0	0	0	0	0	0	1.1311	0	1.27607	0	1.37726	1.06496	1.81918	0	0	0	0	0
2610318N02Rik	65.6846	65.072	40.7171	48.0233	41.7868	39.0774	55.9134	60.4727	56.6085	45.244	33.0096	8.93246	59.5887	22.0361	43.6632	20.011	35.1041	27.1205	6.11575	21.8157	12.1889
2610507B11Rik	3317.45	6425.57	5328.85	4886.14	5290.85	4190.56	4162.22	4463.1	5309.16	6671.22	9296.32	7135.76	4061.73	6513.04	6054.27	5322.92	6133.91	5471.31	8286.84	7018.43	6305.17
2610507I01Rik	216.684	166.821	257.027	138.42	207.005	186.777	180.387	160.901	187.892	274.857	229.692	311.36	281.314	291.978	144.834	354.74	206.326	169.754	237.291	216.08	252.485
2610524H06Rik	92.1095	42.5926	66.1653	64.9727	69.4303	68.8822	85.2013	30.2363	56.6085	23.7531	6.87699	28.0734	12.472	20.6588	29.8188	27.2877	12.8954	21.0937	12.2315	8.31075	20.8953
2610528A11Rik	901.465	87.5515	263.813	382.303	72.0018	149.024	259.598	99.348	124.659	218.302	46.7636	5.10426	48.5024	28.9224	124.6	10.9151	26.5072	189.843	12.2315	30.1265	15.6715
2610528E23Rik	108.719	78.0865	84.8273	96.9883	56.5729	92.7261	80.5419	88.5493	86.7195	59.9483	31.6342	11.4846	69.2892	49.5812	50.0529	21.8302	47.2831	27.1205	13.4547	36.3595	30.4724
2610528J11Rik	773.871	1075.46	694.736	539.556	473.155	498.734	428.669	406.031	333.629	1040.61	2050.72	958.325	1639.38	1207.85	835.99	935.059	994.378	956.249	1093.5	1472.04	1270.26
2700007P21Rik	196.299	163.272	239.213	264.599	314.365	302.022	265.588	265.648	296.292	134.601	114.158	113.57	106.705	119.821	186.367	180.099	156.178	212.946	135.77	156.865	178.481
2700023E23Rik	180.444	130.144	131.482	129.945	98.3597	127.167	107.167	112.306	155.372	66.7348	67.3945	33.1777	127.492	49.5812	79.8717	67.3097	54.4472	47.2098	35.4714	49.8645	59.2034
2700029M09Rik	291.428	318.261	267.206	248.591	298.936	350.372	342.137	340.159	320.982	141.387	129.287	95.7049	236.969	118.444	167.198	167.365	211.341	139.62	123.538	159.982	140.173
2700038G22Rik	74.7446	115.947	91.6135	40.4903	67.5017	78.1548	69.2261	75.5909	81.2995	19.2287	31.6342	14.0367	51.274	30.2996	20.2342	41.8412	40.119	23.1026	15.901	18.6992	17.4128
2700046A07Rik	104.944	0	33.0826	27.3074	48.8584	33.1165	51.2539	7.55909	34.9287	16.9665	0	3.8282	0	0	1.06496	0	0.716411	0	1.22315	0	0
2700046G09Rik	80.0296	28.3951	33.0826	34.8405	40.501	26.4932	43.9319	35.6357	34.9287	53.1617	68.7699	48.4905	30.4872	20.6588	34.0786	40.022	35.8206	33.1473	22.0167	20.7769	51.3677
2700049A03Rik	99.6595	100.566	148.448	101.696	160.076	145.712	193.034	130.664	239.683	92.7501	85.2747	75.2878	69.2892	89.5216	51.1179	114.608	93.8498	80.357	97.852	73.7579	85.3226
2700050L05Rik	298.223	248.457	387.661	263.658	255.221	254.997	284.892	262.408	320.38	413.982	412.62	387.924	350.603	399.404	330.136	403.858	424.832	440.959	444.004	447.742	369.151
2700054A10Rik	7.54996	7.09877	6.78618	1.88327	11.5717	9.93494	11.3158	10.7987	7.82884	7.91769	1.3754	7.65639	5.54313	2.75451	1.06496	3.63836	5.01488	22.0982	6.11575	4.15538	5.22383
2700060E02Rik	1306.9	1322.74	1179.1	1161.98	1210.53	1134.57	1058.36	1180.3	1132.77	1110.74	1695.87	1205.88	1373.31	1072.88	1223.63	1477.18	1250.14	1221.43	1122.85	1359.85	1399.99
2700062C07Rik	156.284	128.961	90.7652	148.778	124.717	126.505	129.133	120.945	129.477	116.503	122.41	137.815	99.7764	108.803	150.159	121.885	89.5514	71.3169	105.191	93.496	122.76
2700069I18Rik	0	1.18313	0	0	0	0	0	0	0	0	0	0	0	0	0	0	0	0	0	0	0
2700070H01Rik	1.50999	0	1.69655	0.941634	4.50012	1.32466	0.665635	0	3.61331	3.3933	0	0	0	0	1.06496	0	0	0	0	0	0
2700078E11Rik	759.526	714.609	853.363	907.735	987.454	1051.78	983.809	1007.52	1118.92	795.163	1024.67	784.78	796.825	676.232	732.69	1095.15	1066.74	1295.76	1325.9	1216.49	1036.06
2700081L22Rik	4.52998	2.36626	0.848273	0	5.14299	0.662329	1.99691	1.07987	5.41997	4.5244	1.3754	0	6.92892	1.37726	2.12991	0	3.58206	0	4.8926	0	1.74128
2700081O15Rik	423.553	269.753	425.833	555.564	557.371	681.537	705.573	625.245	567.29	192.287	67.3945	125.054	103.934	133.594	208.731	85.5015	115.342	172.768	86.8437	65.4472	79.2281
2700086A05Rik	12.8349	61.5227	21.2068	47.0817	13.5003	27.1555	14.644	21.5974	19.8732	3.3933	20.631	0	0	0	3.19487	1.81918	0	13.058	1.22315	0	0
2700089E24Rik	639.481	700.412	553.922	554.622	821.592	735.185	674.289	744.03	667.86	528.223	530.904	609.959	627.76	479.285	492.01	567.585	581.009	716.182	577.327	564.092	549.373
2700089I24Rik	0	0	0	0	0	0	0	0	0	0	0	0	0	0	0	0	0	0	0	0	0
2700090O03Rik	0.754996	0	0	0	0	0	0	0	0	0	0	0	0	0	1.06496	1.81918	0	0	0	1.03884	0.870639
2700094K13Rik	446.203	459.054	448.736	480.233	437.797	460.981	420.682	384.434	473.946	130.076	140.291	76.5639	105.32	103.294	158.678	98.2358	78.8052	61.2722	53.8186	44.6703	50.497
2700097O09Rik	69.4596	74.5371	166.261	60.2646	74.5733	121.869	109.164	104.747	127.068	66.7348	141.666	63.8033	78.9896	74.3718	53.2478	156.45	105.312	122.544	141.885	103.884	177.61
2700099C18Rik	73.9896	89.9177	108.579	73.4475	76.502	74.1809	91.8577	77.7506	101.775	37.3263	23.3818	6.38033	48.5024	30.2996	29.8188	52.7563	42.9847	26.116	22.0167	39.4761	22.6366
2810001G20Rik	73.9896	42.5926	52.5929	78.1556	62.3587	42.3891	46.5945	52.9136	47.5753	55.4239	39.8866	63.8033	52.6598	67.4855	73.4819	60.033	40.8354	65.2901	46.4797	52.9811	60.0741
2810002D19Rik	36.9948	55.607	42.4136	20.7159	43.0725	47.0254	40.6038	56.1532	62.0285	26.0153	53.6406	56.1469	66.5176	34.4314	14.9094	38.2028	38.6862	39.1741	36.6945	46.748	68.7805
2810002N01Rik	229.519	250.823	184.923	269.307	221.149	239.101	206.347	194.377	167.417	212.647	231.067	168.441	205.096	188.684	247.07	209.206	231.401	125.558	205.489	201.536	222.883
2810004N23Rik	220.459	393.982	421.592	212.809	366.438	410.644	374.753	391.993	452.868	174.189	191.18	155.68	221.725	203.834	181.042	152.811	181.252	142.634	119.869	148.555	141.914
2810006K23Rik	86.0695	88.7346	91.6135	39.5486	95.1453	120.544	107.167	97.1883	89.7306	44.1129	67.3945	77.84	90.0759	77.1263	46.8581	123.704	73.7903	61.2722	106.414	61.2918	104.477
2810007J24Rik	0	0	0	0	0	0	0	0	0	0	0	0	0	0	0	0	0	0	0	0	0
2810008D09Rik	372.213	181.019	276.537	276.84	172.933	196.712	181.718	178.178	178.257	240.924	199.433	186.306	198.167	201.079	336.526	176.461	116.775	157.701	125.984	145.438	170.645
2810008M24Rik	678.741	1237.55	696.432	606.412	860.165	971.637	905.264	902.771	917.781	766.885	1049.43	677.591	875.815	552.279	542.062	969.624	899.096	1366.07	1185.23	1355.69	1150.98
2810011L19Rik	0.754996	0	0	0.941634	0	1.32466	1.99691	0	0.602219	0	0	0	0	0	0	0	0	0	0	0	0
2810013P06Rik	244.619	209.414	263.813	151.603	159.433	124.518	163.081	177.099	148.748	307.659	365.856	359.85	284.086	356.709	280.083	327.453	217.073	319.419	360.829	353.207	373.504
2810021B07Rik	254.434	199.949	256.178	149.72	259.078	207.309	228.313	200.856	262.567	190.025	251.698	160.784	256.37	190.061	128.86	212.844	194.864	231.026	181.026	258.672	197.635
2810021J22Rik	80.0296	67.4383	82.2825	84.7471	79.0734	78.8172	77.2137	74.511	73.4707	100.668	119.66	135.263	81.7612	133.594	116.08	178.28	94.5663	84.3749	117.422	131.933	137.561
2810025M15Rik	103.434	88.7346	72.1032	134.654	107.36	131.141	101.177	105.827	103.582	70.1281	50.8898	40.8341	72.0607	37.1859	97.9759	74.5864	56.5965	31.1384	56.2649	37.3984	53.9796
2810029C07Rik	20.3849	4.73251	11.0275	20.7159	9.6431	9.27261	13.9783	10.7987	12.0444	10.1799	1.3754	0	2.77157	6.88628	8.51965	12.7343	0	3.01339	2.4463	4.15538	1.74128
2810030E01Rik	6.79496	3.54938	12.7241	8.47471	5.78586	4.6363	9.98453	12.9584	9.6355	5.6555	1.3754	8.93246	4.15735	6.88628	7.45469	9.09591	10.7462	8.0357	3.66945	3.11653	2.61192
2810032G03Rik	3.77498	4.73251	9.331	0	1.28575	2.64932	1.99691	1.07987	3.01109	1.1311	0	0	0	0	2.12991	1.81918	0	1.00446	0	0	1.74128
2810046L04Rik	422.043	396.348	418.199	636.545	491.155	427.202	531.843	399.552	530.555	433.211	327.345	447.899	270.228	385.631	577.206	385.666	409.071	469.084	371.838	435.276	343.902
2810047C21Rik1	0	0	0	0	0	0	0	0	0	1.1311	0	0	0	0	0	3.63836	0	0	1.22315	0	0
2810049E08Rik	0.754996	0	0	0	0	1.32466	0	1.07987	1.80666	0	0	0	0	0	0	0	0	0	0	0	0
2810055F11Rik	47.5647	20.1132	28.8413	64.0311	46.9298	37.7528	29.288	37.7954	39.1442	26.0153	11.0032	6.38033	16.6294	8.26353	34.0786	12.7343	8.59693	13.058	7.3389	5.19422	8.70639
2810055G20Rik	3.01998	2.36626	1.69655	2.8249	9.00023	7.94795	5.99072	6.47922	6.6244	1.1311	0	0	0	0	2.12991	0	0	0	0	0	1.74128
2810403A07Rik	1433.74	1194.96	1681.28	1539.57	1287.03	1298.17	1343.25	1296.92	1649.48	1300.76	1131.95	1145.91	990.835	1056.35	1619.8	1198.84	993.662	1552.9	1069.03	1241.42	1148.37
2810403D21Rik	17.3649	10.6482	9.331	29.1907	19.2862	10.5973	11.3158	8.63896	14.4532	26.0153	12.3786	14.0367	13.8578	5.50902	22.3641	20.011	9.31334	10.0446	17.1241	6.23307	13.0596
2810404M03Rik	0	0	0	0	0	0	0	0	0	0	0	0	0	0	0	0	0	0	0	0	0
2810405F15Rik	0	1.18313	2.54482	0	0	0	0	0	0.602219	0	0	0	0	1.37726	0	0	0	0	0	0	0
2810405K02Rik	994.33	1264.76	1000.11	417.144	361.938	305.996	365.434	498.9	242.092	1390.12	3012.12	1942.17	2283.77	1913.01	1101.16	1448.07	1553.18	1642.3	2178.43	2639.7	2618.88
2810407C02Rik	1716.11	2070.47	1814.46	1645.98	2099.63	2141.31	2130.03	2128.42	2068.62	1516.8	2031.46	1604.01	2247.74	1534.26	1703.93	2537.76	3071.97	2125.44	2975.93	3309.76	2620.62
2810408A11Rik	314.078	124.228	154.386	190.21	138.218	97.3624	127.802	69.1117	91.5372	467.144	204.934	306.256	257.756	183.175	309.902	112.789	148.297	177.79	166.348	209.847	194.152
2810408I11Rik	24.1599	48.5083	27.993	18.8327	15.429	14.5712	19.9691	31.3162	23.4865	18.0976	41.262	59.9751	70.6749	55.0902	11.7145	45.4795	36.537	8.0357	64.827	42.5926	34.8255
2810408M09Rik	157.794	152.624	185.772	131.829	142.718	180.816	164.412	160.901	175.246	99.5367	88.0255	76.5639	131.649	97.7851	92.6511	112.789	81.6709	91.4061	55.0418	88.3018	83.5813
2810410L24Rik	147.224	99.3828	106.034	107.346	68.7875	80.8041	75.2168	68.0318	83.7084	153.829	192.556	259.041	159.365	108.803	86.2614	161.907	106.745	114.509	112.53	161.021	122.76
2810417H13Rik	597.957	647.171	560.708	382.303	567.014	670.277	772.137	739.711	755.182	195.68	141.666	45.9383	469.78	173.534	208.731	229.217	382.563	145.647	112.53	241.012	80.9694
2810422J05Rik	614.567	642.439	537.805	519.782	414.653	368.917	398.05	412.51	345.071	909.404	1229.61	983.846	792.668	920.007	879.653	878.665	671.277	662.946	846.42	787.444	874.992
2810422O20Rik	79.2746	57.9733	65.317	62.1478	54.0014	61.5966	63.901	61.5526	65.0396	56.555	63.2683	57.4229	77.6039	66.1083	63.8973	81.8632	45.1339	36.1607	69.7196	43.6315	100.994
2810428I15Rik	492.257	495.731	437.709	498.124	378.653	377.528	359.443	391.993	352.9	413.982	642.311	465.764	489.181	705.155	431.307	382.028	350.325	274.218	419.541	467.48	540.667
2810429I04Rik	6.03997	2.36626	16.1172	7.53307	10.286	13.2466	8.65326	12.9584	11.4422	4.5244	0	0	0	2.75451	6.38973	3.63836	0	1.00446	0	4.15538	1.74128
2810432D09Rik	289.918	237.809	220.551	203.393	221.791	210.621	199.691	220.293	216.196	201.336	187.054	214.379	320.116	198.325	182.107	258.324	194.147	174.777	172.464	181.798	243.779
2810432L12Rik	441.673	590.381	341.006	501.891	272.578	243.737	260.263	280.766	204.754	625.498	866.501	478.524	691.506	612.879	839.185	754.96	783.754	801.561	665.394	707.453	857.579
2810433D01Rik	6.03997	10.6482	20.3585	15.0661	12.2146	9.27261	8.65326	7.55909	16.2599	2.2622	1.3754	1.27607	2.77157	2.75451	4.25982	0	0.716411	0	2.4463	0	1.74128
2810442I21Rik	11.3249	9.46503	29.6896	4.70817	14.7861	18.5452	22.6316	15.1182	21.0776	5.6555	17.8802	10.2085	8.3147	17.9043	5.32478	12.7343	15.0446	3.01339	9.7852	11.4273	5.22383
2810442N19Rik	0	0	0	2.8249	0	0	0	0	0.602219	0	0	0	0	0	0	0	0	2.00893	0	0	0
2810453I06Rik	144.959	164.455	183.227	197.743	189.648	269.568	220.991	222.453	248.114	87.0946	55.016	127.607	102.548	117.067	140.574	61.8522	93.1334	85.3793	81.9511	124.661	115.795
2810454H06Rik	17.3649	2.36626	12.7241	6.59144	16.7147	5.29863	11.3158	10.7987	19.271	9.04879	9.62779	14.0367	6.92892	4.13177	5.32478	3.63836	6.4477	9.04017	9.7852	8.31075	9.57703
2810459M11Rik	332.198	486.266	326.585	421.852	298.936	264.269	270.248	261.328	274.009	454.702	874.754	214.379	343.674	349.823	516.504	323.814	279.4	398.772	370.615	306.459	442.284
2810468N07Rik	15.0999	7.09877	17.8137	15.0661	10.9289	15.2336	11.9814	20.5175	13.2488	24.8842	6.87699	34.4538	11.0863	20.6588	13.8444	21.8302	15.761	33.1473	20.7936	13.505	25.2485
2810471M01Rik	0	0	0	0	0	0	0	0	0	0	0	0	0	0	0	0	0	0	0	0	0
2810474O19Rik	582.857	365.587	685.405	541.44	582.443	494.76	563.127	600.408	544.406	734.083	603.8	760.535	2057.89	818.09	863.679	1011.46	1119.75	1179.24	1563.19	1817.98	1302.48
2900002K06Rik	6.03997	3.54938	4.24136	0.941634	7.07161	5.96096	7.98762	3.23961	4.81775	1.1311	0	7.65639	2.77157	1.37726	3.19487	5.45754	2.86564	3.01339	1.22315	7.27191	5.22383
2900005J15Rik	69.4596	66.2552	72.9515	77.214	59.1444	70.2069	70.5573	56.1532	68.0507	58.8172	41.262	42.1101	51.274	75.749	42.5982	25.4685	30.8057	27.1205	17.1241	21.8157	37.4375
2900006K08Rik	14.3449	3.54938	5.93791	13.1829	7.71448	7.94795	3.32818	8.63896	4.81775	7.91769	11.0032	12.7607	11.0863	19.2816	6.38973	7.27673	8.59693	2.00893	29.3556	15.5827	13.9302
2900008C10Rik	10.5699	4.73251	6.78618	11.2996	12.2146	8.61028	8.65326	9.71883	15.0555	2.2622	0	12.7607	13.8578	13.7726	4.25982	3.63836	4.29847	9.04017	8.56205	4.15538	8.70639
2900009J06Rik	3.01998	7.09877	5.08964	3.76654	5.78586	3.97397	2.66254	5.39935	9.03328	0	0	0	0	1.37726	1.06496	1.81918	0.716411	1.00446	0	0	0
2900010M23Rik	384.293	437.757	390.206	328.63	315.008	317.256	316.177	427.628	352.9	201.336	369.982	246.281	412.963	353.955	233.225	300.165	260.774	175.781	275.209	306.459	437.931
2900011O08Rik	4.52998	7.09877	5.08964	4.70817	1.92862	3.97397	3.99381	3.23961	1.80666	0	0	0	0	1.37726	0	0	0.716411	1.00446	0	0	0
2900026A02Rik	1914.67	2133.18	2169.88	1329.59	1289.6	1120	1471.05	1313.12	1286.94	3562.96	3578.79	2931.12	3145.73	2906.01	2369.53	2244.87	3646.53	4502	3618.08	4512.74	3034.18
2900041M22Rik	7.54996	2.36626	5.93791	1.88327	6.42874	3.97397	1.99691	5.39935	1.80666	0	0	0	1.38578	0	0	0	2.86564	2.00893	0	3.11653	0.870639
2900052N01Rik	3.01998	3.54938	1.69655	1.88327	0.642874	3.31165	9.31889	0	4.21553	10.1799	1.3754	16.5888	5.54313	9.64079	8.51965	9.09591	5.01488	9.04017	13.4547	4.15538	17.4128
2900053A13Rik	256.699	233.076	261.268	192.093	194.148	201.348	176.393	188.977	175.848	220.564	634.059	363.679	320.116	344.314	253.459	391.124	270.087	266.183	348.598	345.935	419.648
2900055J20Rik	0	0	0	0	0	0	0	0	0	0	0	0	0	0	0	0	0	0	0	0	0
2900056M20Rik	53.6047	34.3107	55.1377	32.0156	73.9305	59.6096	77.2137	53.9935	93.3439	32.8019	16.5048	15.3128	30.4872	11.018	28.7538	18.1918	34.3877	37.1651	26.9093	28.0488	26.1192
2900057B20Rik	0	0	0	0	0	0	0	0	1.20444	0	0	0	0	0	0	0	0	0	0	0	0
2900060B14Rik	0	1.18313	0	0	0.642874	1.98699	0.665635	0	1.80666	0	0	0	0	0	1.06496	0	0	0	0	0	0
2900064A13Rik	712.716	657.819	670.136	832.404	670.517	660.342	607.059	700.835	607.036	546.321	841.744	595.922	698.435	601.861	682.637	765.875	674.143	716.182	700.865	687.715	690.416
2900076A07Rik	73.2346	46.142	73.7997	71.5642	77.1448	59.6096	63.901	61.5526	69.2551	47.5062	52.2652	72.7357	55.4313	74.3718	64.9623	58.2138	50.8652	64.2856	63.6038	79.991	88.8051
2900079G21Rik	0.754996	0	0	0	0	0	0	0	0	0	0	0	0	0	0	0	0	0	0	0	0
2900092C05Rik	0	0	0	0	0	0	0	0	0	0	0	0	0	0	0	0	0	0	0	0	0
2900092D14Rik	0	0	0	0	0	0.662329	0	0	0	0	0	0	0	0	0	0	0	0	0	0	0
2900092E17Rik	445.448	408.179	505.571	308.856	410.796	402.696	370.093	460.024	372.171	489.766	774.349	650.793	627.76	712.041	325.876	580.319	435.578	428.906	549.195	538.121	679.098
2900093L17Rik	0	0	0	0	0	0	0	0	0	0	0	0	0	0	0	0	0	0	0	0	0
2900097C17Rik	933.175	880.247	824.521	1195.88	1183.53	1178.95	1134.91	1128.46	1150.24	798.556	547.409	682.695	877.201	673.478	998.928	640.352	879.036	684.039	749.791	925.61	756.585
3000002C10Rik	53.6047	40.2264	57.6826	43.3152	34.7152	35.7658	41.2694	37.7954	45.1664	31.6708	20.631	16.5888	34.6446	48.2039	30.8837	32.7453	27.94	17.0759	20.7936	22.8546	19.1541
3010001F23Rik	0	0	3.39309	2.8249	0	1.32466	0	1.07987	0	2.2622	0	0	1.38578	0	0	0	0	1.00446	0	1.03884	0
3010026O09Rik	61.1547	37.8601	50.8964	50.8482	46.2869	41.0644	33.2818	28.0766	37.3376	72.3903	60.5175	47.2144	44.3451	46.8267	55.3777	23.6494	33.6713	28.125	41.5871	33.243	40.0494
3100003L05Rik	0	0	0	0	0	0	0	0	0	0	0	0	0	0	0	0	0	0	0	0	0
3110001D03Rik	264.249	327.726	256.178	239.175	252.649	262.282	220.991	358.517	314.96	185.5	235.193	213.103	248.055	250.66	182.107	294.707	235.699	189.843	195.704	252.439	273.381
3110001I22Rik	49.8297	34.3107	36.4757	34.8405	32.7866	33.7788	45.2632	26.9967	24.0887	39.5885	60.5175	25.5213	47.1166	39.9404	46.8581	60.033	68.7755	43.1919	64.827	43.6315	66.1685
3110002H16Rik	398.638	584.465	526.777	371.945	425.582	392.761	402.044	403.871	379.398	639.071	905.012	617.616	640.232	594.974	478.165	614.883	545.905	695.088	589.559	737.579	703.476
3110003A17Rik	566.247	460.237	578.522	516.957	552.871	529.863	555.14	490.261	462.504	367.607	356.228	294.771	577.872	338.805	496.269	538.478	478.563	723.213	429.326	483.063	527.607
3110007F17Rik	0.754996	0	0	0.941634	0.642874	0.662329	0	0	0.602219	0	0	1.27607	2.77157	1.37726	1.06496	1.81918	0	0	0	0	0
3110009E18Rik	17.3649	16.5638	11.0275	11.2996	15.429	12.5843	17.9722	14.0383	17.4643	5.6555	12.3786	16.5888	9.70048	6.88628	13.8444	23.6494	12.179	8.0357	12.2315	6.23307	14.8009
3110009F21Rik	0	0	0	0	0	0	0	0	0	0	0	0	0	0	0	0	0	0	0	0	0
3110015C05Rik	0	0	0	0	0	0	0	0	0	0	0	0	0	0	0	0	0	0	0	0	0
3110021A11Rik	5.28497	1.18313	6.78618	1.88327	1.28575	1.32466	1.99691	2.15974	3.61331	5.6555	2.7508	2.55213	0	5.50902	0	0	0.716411	2.00893	0	2.07769	0.870639
3110021N24Rik	6.03997	2.36626	5.08964	4.70817	3.21437	2.64932	2.66254	5.39935	3.01109	6.78659	9.62779	8.93246	2.77157	2.75451	0	5.45754	5.01488	4.01785	7.3389	6.23307	13.9302
3110035E14Rik	0	0	0	0	0	0	0	0	0	0	0	0	0	0	0	0	0	0	0	0	0
3110039I08Rik	1.50999	2.36626	4.24136	0	1.28575	1.98699	1.99691	0	0	1.1311	0	0	0	0	0	0	0	0	0	0	0
3110039M20Rik	0	0	0	0	0	0	0	0	0	0	0	0	0	0	0	0	0	0	0	0	0
3110040N11Rik	198.564	202.315	144.206	152.545	167.147	172.206	157.756	168.46	140.317	136.863	206.31	132.711	167.68	159.762	124.6	181.918	174.088	104.464	132.1	161.021	189.799
3110043O21Rik	210.644	173.92	234.972	205.276	298.936	322.554	324.83	357.437	343.867	132.339	178.802	204.17	184.309	162.516	151.224	196.472	160.476	277.232	200.597	184.914	167.163
3110045C21Rik	14.3449	9.46503	21.2068	10.358	25.0721	31.1295	25.2941	14.0383	15.6577	5.6555	9.62779	5.10426	11.0863	6.88628	1.06496	9.09591	10.7462	14.0625	7.3389	10.3884	7.83575
3110047P20Rik	1.50999	0	0	0.941634	2.57149	1.32466	1.99691	1.07987	1.20444	0	0	1.27607	0	0	0	0	0	0	0	0	0
3110052M02Rik	77.0096	60.3395	119.606	40.4903	116.36	103.323	93.1889	118.786	115.024	99.5367	123.786	151.852	145.507	169.402	77.7418	161.907	139.7	142.634	192.035	228.546	212.436
3110056K07Rik	78.5196	97.0165	83.979	48.0233	75.8591	68.2199	71.8886	95.0285	95.7528	82.5702	86.6501	116.122	84.5328	85.3898	41.5333	94.5974	83.1037	95.424	94.1826	92.4571	114.924
3110056O03Rik	702.146	724.074	795.68	838.996	636.445	581.525	626.363	651.161	604.627	780.458	658.816	812.853	641.618	958.57	575.076	593.053	616.113	496.205	642.154	707.453	578.104
3110057O12Rik	51.3397	112.397	143.358	65.9144	61.073	40.4021	67.2292	57.2331	48.1775	159.485	330.096	192.686	149.665	194.193	108.625	267.42	290.146	206.919	333.92	375.023	291.664
3110062M04Rik	82.2945	113.58	125.544	65.9144	139.504	118.557	103.839	131.744	101.775	82.5702	52.2652	47.2144	83.147	63.3537	33.0136	83.6823	64.477	46.2053	37.9177	65.4472	42.6613
3110070M22Rik	9.05995	11.8313	8.48273	10.358	12.8575	8.61028	11.3158	9.71883	9.03328	42.9818	46.7636	58.699	29.1014	20.6588	26.6239	25.4685	32.2385	24.1071	30.5788	25.9711	49.6264
3110079O15Rik	0.754996	0	0	5.6498	0.642874	1.98699	0.665635	3.23961	1.20444	0	1.3754	0	0	0	0	0	0	0	0	1.03884	0
3110082D06Rik	0	0	0	0	0	0	0	0	0	0	0	0	0	0	0	0	0	0	0	0	0
3110082I17Rik	186.484	160.905	126.393	206.218	159.433	219.893	165.078	158.741	169.223	78.0458	64.6437	42.1101	91.4617	64.731	99.0409	58.2138	59.4621	36.1607	36.6945	48.8257	30.4724
3110082J24Rik	0	0	0	1.88327	0	0	0	0	0	0	0	0	0	0	0	0	0	0	0	0	0
3110099E03Rik	0.754996	1.18313	0.848273	0.941634	1.92862	1.98699	2.66254	0	3.01109	0	0	0	0	0	0	0	0	0	0	0	0
3200001D21Rik	0	0	0	0	0	0	0	0	0	0	0	0	0	0	0	0	0	0	0	0	0
3200002M19Rik	196.299	229.527	206.13	246.708	169.076	199.361	176.393	199.776	199.937	188.894	176.051	162.06	245.284	198.325	133.119	183.737	130.387	112.5	159.01	124.661	226.366
3230401D17Rik	175.159	149.074	173.896	125.237	129.218	114.583	141.115	122.025	116.228	188.894	273.704	239.9	224.497	225.87	171.458	301.984	215.64	237.053	223.837	182.837	288.181
3300002I08Rik	3.77498	3.54938	5.08964	9.41634	3.21437	3.97397	3.32818	6.47922	3.61331	6.78659	22.0064	7.65639	1.38578	4.13177	21.2991	12.7343	11.4626	6.02678	7.3389	4.15538	9.57703
3300005D01Rik	78.5196	26.0288	35.6275	22.5992	13.5003	29.1425	43.2663	10.7987	19.271	37.3263	20.631	6.38033	13.8578	5.50902	11.7145	5.45754	14.3282	377.678	6.11575	15.5827	2.61192
3425401B19Rik	3.01998	3.54938	0.848273	2.8249	0	0	1.99691	1.07987	0	0	0	0	1.38578	0	1.06496	0	0.716411	1.00446	1.22315	0	0
3632451O06Rik	55.8697	28.3951	44.1102	68.7393	54.6443	60.9343	59.9072	64.7922	34.9287	50.8995	11.0032	35.7298	26.3299	48.2039	30.8837	34.5644	15.0446	35.1562	37.9177	8.31075	20.8953
3632454L22Rik	0	0	0	0	0	0	0	0	0	0	0	0	0	0	0	0	0	0	0	0	0
3830403N18Rik	11.3249	0	5.08964	1.88327	9.00023	7.94795	8.65326	12.9584	6.02219	1.1311	2.7508	3.8282	2.77157	0	2.12991	5.45754	0.716411	16.0714	2.4463	3.11653	4.35319
3830406C13Rik	271.044	340.741	357.971	230.7	356.795	374.878	360.774	326.121	361.933	188.894	303.963	205.446	306.258	247.906	185.302	372.932	353.191	456.026	308.234	390.605	428.354
3830408C21Rik	12.8349	9.46503	16.1172	9.41634	7.71448	11.9219	13.9783	6.47922	13.851	14.7043	13.754	6.38033	2.77157	4.13177	7.45469	20.011	9.31334	10.0446	7.3389	11.4273	16.5421
3830417A13Rik	0.754996	0	2.54482	5.6498	3.85724	1.98699	1.33127	1.07987	4.21553	1.1311	0	0	0	0	0	0	0	0	0	0	0
3830431G21Rik	32.4648	35.4938	37.324	30.1323	40.501	41.0644	35.9443	35.6357	46.3708	27.1464	26.1326	6.38033	15.2436	19.2816	21.2991	14.5535	9.31334	0	6.11575	5.19422	6.96511
3930402G23Rik	33.2198	344.29	24.5999	48.965	22.5006	56.298	30.6192	46.4344	22.8843	27.1464	422.247	2.55213	8.3147	5.50902	26.6239	29.1069	20.0595	13.058	3.66945	20.7769	10.4477
4430402I18Rik	17.3649	29.5782	11.8758	17.891	7.71448	5.29863	5.32508	11.8786	3.01109	35.0641	107.281	42.1101	38.8019	38.5631	52.1828	89.1399	40.8354	7.03124	74.6122	39.4761	112.312
4632411B12Rik	1275.19	1302.62	1485.33	1266.5	1054.96	1002.77	1059.03	1060.43	1066.53	2291.61	2406.95	2114.44	1302.64	2228.4	1855.15	2268.52	1765.95	2002.9	2222.46	1941.6	2321.12
4632415K11Rik	184.219	241.358	220.551	199.626	221.791	178.829	174.396	179.258	166.212	239.793	297.086	354.746	185.695	278.206	197.017	187.376	246.445	162.723	296.002	291.915	233.331
4632415L05Rik	89.8445	101.749	152.689	125.237	139.504	125.843	136.455	140.383	159.588	193.418	308.089	330.501	126.106	271.319	186.367	274.696	186.983	235.044	300.895	209.847	299.5
4632427E13Rik	7.54996	3.54938	5.08964	1.88327	5.14299	1.32466	4.65945	3.23961	3.01109	3.3933	8.25239	14.0367	16.6294	6.88628	2.12991	1.81918	1.43282	10.0446	8.56205	2.07769	5.22383
4632428C04Rik	12.0799	22.4794	33.0826	8.47471	17.3576	10.5973	15.9752	12.9584	13.2488	19.2287	70.1453	62.5272	49.8882	96.4079	17.0393	52.7563	28.6564	12.0536	52.5955	34.2819	68.7805
4632428N05Rik	311.813	283.951	301.137	485.883	351.009	437.137	366.099	1003.2	327.607	529.354	165.048	810.301	472.552	736.832	659.208	605.787	548.054	681.026	469.69	261.789	518.03
4632434I11Rik	58.8897	101.749	78.0411	67.7976	93.8595	86.7651	105.836	62.6324	89.7306	37.3263	30.2588	11.4846	49.8882	30.2996	19.1692	29.1069	48.7159	17.0759	48.926	36.3595	32.2136
4732415M23Rik	0	0	4.24136	2.8249	1.92862	2.64932	1.99691	1.07987	4.21553	1.1311	0	1.27607	0	0	2.12991	0	0.716411	0	0	0	0.870639
4732416N19Rik	5.28497	5.91564	2.54482	5.6498	4.50012	3.31165	1.33127	5.39935	1.80666	21.4909	12.3786	16.5888	4.15735	9.64079	5.32478	7.27673	5.73129	5.02231	4.8926	2.07769	7.83575
4732418C07Rik	677.231	942.953	799.073	532.965	676.303	592.122	615.713	769.947	665.452	1308.68	1563.83	1151.01	1721.14	1291.87	887.108	1462.62	1725.12	1022.54	2168.65	2070.42	1817.02
4732456N10Rik	11.3249	35.4938	5.93791	6.59144	4.50012	6.62329	21.3003	5.39935	7.22662	0	0	0	0	0	1.06496	0	0	1.00446	0	0	0
4732471D19Rik	77.0096	70.9877	113.669	61.2062	108.003	94.0507	91.8577	89.6292	128.875	57.6861	42.6374	56.1469	63.746	100.54	56.4427	87.3207	98.8647	53.2365	103.968	98.6902	89.6758
4732471J01Rik	4.52998	0	7.63446	2.8249	1.92862	3.31165	4.65945	1.07987	2.40887	9.04879	1.3754	7.65639	1.38578	0	1.06496	0	2.14923	10.0446	2.4463	4.15538	1.74128
4732490B19Rik	204.604	41.4095	149.296	175.144	169.076	219.893	262.926	116.626	227.639	49.7684	49.5144	29.3495	18.0152	23.4133	70.2871	56.3946	23.6416	8.0357	44.0334	28.0488	53.109
4732491K20Rik	18.8749	4.73251	26.2965	8.47471	17.3576	17.2206	11.9814	15.1182	21.6799	20.3598	13.754	11.4846	26.3299	23.4133	19.1692	21.8302	20.0595	44.1964	7.3389	17.6604	26.1192
4831426I19Rik	35.4848	14.1975	44.9585	40.4903	34.7152	41.0644	35.9443	45.3545	35.5309	135.732	16.5048	140.367	66.5176	128.085	94.7811	98.2358	134.685	150.669	189.588	141.283	100.123
4831440E17Rik	31.7098	28.3951	49.1998	28.249	41.7868	28.4802	14.644	44.2747	30.7131	62.2104	59.1421	42.1101	48.5024	56.4675	33.0136	58.2138	37.2534	73.3258	46.4797	52.9811	44.4026
4832428D23Rik	0.754996	0	0	0	0.642874	0	0	0	0	0	0	1.27607	0	0	0	0	0	0	0	0	0.870639
4833403I15Rik	1.50999	0	1.69655	6.59144	1.28575	5.29863	1.33127	6.47922	3.61331	0	0	0	0	0	3.19487	3.63836	0	0	0	0	0
4833412C05Rik	6.03997	2.36626	9.331	1.88327	7.07161	6.62329	4.65945	8.63896	4.21553	1.1311	1.3754	1.27607	4.15735	0	0	0	0.716411	1.00446	2.4463	0	0
4833417C18Rik	8.30495	4.73251	5.08964	10.358	12.8575	12.5843	6.65635	8.63896	4.81775	9.04879	2.7508	7.65639	1.38578	4.13177	7.45469	3.63836	5.73129	9.04017	2.4463	4.15538	6.09447
4833418N02Rik	107.209	66.2552	100.944	111.113	55.2871	39.7397	33.2818	46.4344	56.0063	199.073	189.805	176.097	131.649	126.707	195.952	152.811	113.193	172.768	166.348	201.536	146.267
4833419F23Rik	5.28497	0	0.848273	5.6498	1.28575	4.6363	0	7.55909	3.61331	2.2622	0	1.27607	2.77157	0	1.06496	1.81918	0	3.01339	0	0	1.74128
4833420G17Rik	813.886	641.255	878.811	580.988	628.087	532.513	546.487	617.685	628.716	960.303	1053.56	718.425	645.775	764.377	764.638	1056.94	763.694	1084.82	998.091	849.775	1048.25
4833422C13Rik	27.9348	11.8313	23.7516	20.7159	22.5006	21.1945	18.6378	20.5175	22.2821	56.555	13.754	21.6931	41.5735	12.3953	7.45469	9.09591	19.3431	10.0446	17.1241	40.5149	17.4128
4833422F24Rik	39.2598	31.9445	25.4482	16.9494	23.7863	42.3891	44.5976	32.3961	40.9509	49.7684	20.631	116.122	78.9896	53.713	15.9743	116.428	76.656	53.2365	59.9344	35.3207	42.6613
4833423E24Rik	11.3249	10.6482	13.5724	16.0078	5.78586	1.32466	6.65635	4.31948	12.0444	5.6555	6.87699	15.3128	8.3147	11.018	21.2991	0	0.716411	24.1071	2.4463	1.03884	0.870639
4833424O15Rik	3.77498	4.73251	3.39309	1.88327	1.28575	1.32466	0.665635	2.15974	2.40887	0	0	0	4.15735	1.37726	7.45469	0	0	0	0	0	0.870639
4833427F10Rik	12.8349	1.18313	1.69655	0.941634	1.92862	0	0	0	0	0	1.3754	0	0	0	0	0	0	0	0	0	0
4833427G06Rik	0	0	0	0.941634	0	0	0	0	0	0	0	0	0	0	0	0	0	0	0	0	0
4833428L15Rik	0	0	0	0	0	0	0	0	0.602219	0	0	0	0	0	0	0	0	0	0	0	0
4833439L19Rik	2187.22	2820.58	1856.87	1766.51	1611.04	1578.99	1650.78	1529.1	1405.58	3706.61	4287.12	3640.61	3478.32	3006.55	2952.06	2996.19	4064.2	3188.17	4106.12	4393.27	3414.64
4833442J19Rik	316.343	215.329	244.303	246.708	321.437	184.127	141.78	155.501	177.052	323.494	286.083	149.3	277.157	191.438	191.692	218.302	239.998	424.888	139.439	223.352	188.929
4921501E09Rik	0	0	0	0	0	0	0	0	0	0	0	0	0	0	0	0	0	0	0	0	0
4921504E06Rik	0	0	0	0	0	0	0	0	0	0	0	0	0	0	0	0	0	0	0	0	0
4921506M07Rik	7.54996	4.73251	8.48273	11.2996	13.5003	8.61028	16.6409	15.1182	8.43106	2.2622	15.1294	5.10426	2.77157	1.37726	8.51965	0	2.14923	10.0446	0	7.27191	0.870639
4921507L20Rik	1.50999	1.18313	0	1.88327	2.57149	3.31165	0	0	1.80666	0	0	0	0	2.75451	0	0	2.14923	1.00446	0	0	0
4921507P07Rik	7.54996	18.9301	1.69655	10.358	8.35736	3.97397	7.32199	10.7987	4.81775	4.5244	0	5.10426	5.54313	4.13177	8.51965	7.27673	4.29847	6.02678	3.66945	4.15538	3.48255
4921508A21Rik	0	0	0	0	0	0	0	0	0	1.1311	0	0	0	0	0	0	0.716411	0	0	1.03884	0
4921508D12Rik	0	0	0	0	0	0	0	0	0	0	0	0	0	0	0	0	0	0	0	0	0
4921509C19Rik	0	0	0	0	0	0	0	0	0	0	0	0	0	0	0	0	0	0	0	0	0
4921509O07Rik	0	0	0	0	0	0	0.665635	0	0	0	0	0	0	0	0	0	0	0	0	0	0
4921510H08Rik	0	0	0	0	0	0	0	0	0	0	0	0	0	0	0	0	0	0	0	0	0
4921511C10Rik	0	0	0	0	0	0	0	0	0	0	0	0	0	1.37726	0	0	0	0	0	0	0
4921511C20Rik	0	0	0	0	0	0	0	0	0	0	0	0	0	0	0	0	0	0	0	0	0
4921511H03Rik	0	0	0	0	0	0	0	0	0	0	0	0	0	0	0	0	0	0	0	0	0
4921511I17Rik	0	0	0	0	0	0	0	0	0	0	0	0	0	0	0	0	0	0	0	0	0
4921511M17Rik	0	0	0	0	0	0	0	0	0	0	0	0	0	0	0	0	0	0	0	0	0
4921513D23Rik	729.326	679.116	1189.28	613.945	953.382	837.184	855.341	1017.24	1158.67	975.007	1219.98	987.674	1029.64	966.833	593.18	1018.74	1037.36	1621.2	1264.74	1231.03	1164.04
4921513I03Rik	0	1.18313	0.848273	0	0	0	0	0	0	0	0	0	0	0	0	0	0	0	0	0	0
4921515E04Rik	0	0	0	0	0	0	0	0	0	0	0	0	0	0	0	0	0	0	0	0	0
4921515J06Rik	6.03997	14.1975	10.1793	14.1245	20.572	11.9219	12.6471	5.39935	29.5087	3.3933	1.3754	2.55213	0	0	1.06496	0	0	0	1.22315	1.03884	0.870639
4921517D21Rik	0	0	0	2.8249	0	0	0	0	0	0	2.7508	1.27607	0	1.37726	2.12991	5.45754	0.716411	0	3.66945	0	1.74128
4921517D22Rik	0	0	0	0	0	0	0	0	0	0	0	0	0	0	0	0	0	0	0	0	0
4921517L17Rik	21.1399	13.0144	26.2965	25.4241	23.1434	18.5452	25.2941	20.5175	16.2599	23.7531	38.5112	24.2452	29.1014	22.0361	27.6888	29.1069	13.6118	18.0803	44.0334	22.8546	33.0843
4921523A10Rik	0	0	0	0	0	0	0	0	0	0	0	0	0	0	0	0	0	0	0	0	0
4921524J17Rik	129.104	119.496	95.0066	116.763	126.646	133.79	138.452	157.661	139.112	87.0946	90.7763	67.6315	88.6901	57.8447	60.7025	163.726	104.596	118.527	127.208	102.846	110.571
4921524L21Rik	0	0	0	0	0	0	0	0	0	0	0	0	0	0	0	0	0	0	0	0	0
4921525B02Rik	0	0	0	0	0	0.662329	0	0	0	0	0	0	0	0	0	0	0	0	0	0	0
4921525O09Rik	2.26499	0	2.54482	0	1.28575	3.31165	7.32199	4.31948	3.61331	4.5244	0	0	1.38578	0	0	3.63836	0	6.02678	0	0	0
4921528I01Rik	0	0	0	0	0	0	0	0	0	0	0	0	0	0	0	0	0	0	0	0	0
4921528O07Rik	0	0	0	0	0	0	0	0	0	0	0	0	0	0	0	0	0	0	0	0	0
4921530D09Rik	0	0	0	0	0	0	0	0	0	0	0	0	0	0	0	0	0	0	0	0	0
4921530L18Rik	12.0799	4.73251	11.8758	3.76654	4.50012	3.31165	3.99381	6.47922	4.21553	26.0153	24.7572	34.4538	24.9441	23.4133	11.7145	9.09591	15.0446	9.04017	19.5704	25.9711	31.343
4921530L21Rik	0	0	0	0	0	0	0	0	0	0	0	0	0	0	0	0	0	0	0	0	0
4921531C22Rik	43.7898	47.3251	46.655	23.5408	28.2864	33.1165	39.2725	43.1948	30.1109	42.9818	52.2652	47.2144	33.2588	44.0722	26.6239	23.6494	43.7011	59.2633	23.2399	47.7868	46.1438
4921531P14Rik	0	0	0	0	0	0	0	0	0	0	0	0	0	0	0	0	0	0	0	0	0
4921533I20Rik	0	0	0	0	0	0	0	0	0	0	0	0	0	0	0	0	0	0	0	0	0
4921536K21Rik	3.77498	17.7469	5.08964	4.70817	9.00023	7.28562	7.32199	7.55909	4.21553	4.5244	2.7508	0	1.38578	2.75451	4.25982	1.81918	3.58206	7.03124	1.22315	6.23307	0
4921539E11Rik	0	0	0	0	0	0	0	0	0	0	0	1.27607	1.38578	1.37726	0	3.63836	0	0	0	0	3.48255
4922501C03Rik	75.4996	95.8334	148.448	76.2724	99.6454	93.3884	101.842	97.1883	150.555	111.979	97.6533	96.9809	83.147	111.558	105.431	121.885	111.044	136.607	102.745	127.778	108.83
4922501L14Rik	0	0	2.54482	13.1829	7.07161	11.2596	4.65945	11.8786	13.2488	0	0	0	0	0	0	1.81918	0	0	0	0	0
4922502D21Rik	0	0	0	0.941634	0	0	0	0	0	0	0	0	0	0	0	0	0	0	0	0	0
4922502H24Rik	0	0	0	0	0	0	0	0	0	0	0	0	0	0	0	0	0	0	0	0	0
4922502N22Rik	0	0	0	0	0	0	0	0	0	0	0	0	0	0	0	0	0	0	0	0	0
4922505E12Rik	0	0	0	0	0	0	0	0	0	0	0	0	0	0	0	0	0	0	0	0	0
4922505G16Rik	3.01998	0	2.54482	3.76654	0.642874	1.98699	1.33127	1.07987	0.602219	3.3933	5.5016	3.8282	1.38578	1.37726	1.06496	0	0.716411	1.00446	3.66945	0	1.74128
4930401C15Rik	0.754996	0	0	0	0	0	0	0	0	0	0	0	0	0	0	0	0	0	0	0	0
4930401O10Rik	0	0	0	1.88327	0	0	0	0	0	0	0	0	0	0	0	0	0	0	0	0	0
4930401O12Rik	0	0	0	0	0.642874	0	0	0	0	0	0	0	0	0	0	0	0	0	0	0	0
4930402F06Rik	0	0	0	0	0	0	0.665635	0	0	0	0	0	0	0	0	0	0	0	0	0	0.870639
4930402F11Rik	0	0	0	0	0	0	0	0	0	0	0	0	0	0	0	0	0	0	0	0	0
4930402H24Rik	201.584	320.628	392.75	323.922	475.084	354.346	319.505	406.031	440.222	245.448	794.98	468.316	370.004	720.305	395.099	1362.57	889.782	483.147	1839.62	1010.8	831.46
4930403N07Rik	0.754996	0	0	0	0	0	0	0	0	0	0	0	0	0	0	0	0.716411	0	0	0	0
4930404A05Rik	0.754996	0	0	0	0	0	0	0	0	0	0	0	0	0	0	0	0	0	0	0	0
4930404A10Rik	0	0	0	0	0	0	0	0	0.602219	0	0	0	0	0	0	0	0	0	0	0	0
4930404H11Rik	0	1.18313	0	0	0.642874	0	0	1.07987	0	0	0	0	0	0	1.06496	0	0	1.00446	1.22315	0	0.870639
4930404H21Rik	0	0	0.848273	0	0.642874	0	0.665635	0	0	0	0	0	0	0	0	0	0	0	0	0	0
4930404I05Rik	0	0	0	0.941634	0	0	0	0	0.602219	1.1311	0	0	0	0	0	0	0	0	1.22315	0	0
4930404N11Rik	10.5699	15.3807	5.93791	13.1829	8.35736	7.28562	5.32508	7.55909	3.61331	12.4421	17.8802	8.93246	8.3147	11.018	15.9743	5.45754	6.4477	35.1562	11.0084	7.27191	9.57703
4930405A10Rik	0	0	0	0	0	0	0	0	0	0	0	0	0	0	0	0	0	0	0	0	0
4930405A21Rik	2.26499	1.18313	1.69655	0.941634	3.85724	3.31165	3.32818	3.23961	1.20444	0	1.3754	2.55213	0	4.13177	0	1.81918	1.43282	2.00893	1.22315	2.07769	1.74128
4930405D11Rik	0	0	0	0	0	0	0	0	0	0	0	0	0	0	0	0	0	0	0	0	0
4930405J17Rik	0.754996	0	0	0	0	0	0	0	0	0	0	0	0	0	0	0	0	0	0	0	1.74128
4930405P13Rik	0	0	0	0	0	0	0	0	0	0	0	0	0	0	0	0	0	0	0	0	0
4930406D18Rik	0	0	0	0	0	0	0	0	0	3.3933	0	0	0	0	0	0	0	0	0	0	0
4930407I10Rik	0	0	0	0	0	0	0	1.07987	0	0	0	0	0	0	0	0	0	0	0	0	0
4930408F14Rik	0	0	0	0	0	0	0	0	0	0	0	0	0	0	0	0	0	0	0	0	0
4930412B13Rik	0	0	0.848273	0	0	0	0.665635	0	0	0	0	0	0	0	0	0	0	0	0	0	0
4930412C18Rik	2.26499	2.36626	6.78618	6.59144	5.78586	3.31165	4.65945	4.31948	13.2488	5.6555	2.7508	2.55213	0	4.13177	1.06496	1.81918	0	3.01339	1.22315	1.03884	3.48255
4930412F15Rik	0.754996	0	0.848273	0.941634	0	0	0	0	0	1.1311	0	0	0	0	0	0	0	0	0	0	0
4930412O13Rik	21.1399	1.18313	14.4206	6.59144	21.2148	10.5973	18.6378	7.55909	5.41997	5.6555	2.7508	6.38033	4.15735	4.13177	2.12991	1.81918	0	1.00446	0	0	0
4930413E15Rik	0	0	0	0	0	0	0	0	0	0	0	0	0	0	0	0	0	0	0	0	0
4930413F20Rik	0.754996	0	0	0	0	0	0.665635	0	1.20444	0	1.3754	0	0	0	0	0	0	0	0	0	0
4930413G21Rik	4.52998	1.18313	0.848273	4.70817	5.14299	1.32466	1.33127	1.07987	0	0	0	1.27607	2.77157	1.37726	10.6496	0	0	1.00446	3.66945	2.07769	0
4930413M19Rik	0	0	0	0	0	0	0	0	0	0	0	0	0	0	0	0	0	0	0	0	0
4930414L22Rik	46.8097	56.7902	39.0206	60.2646	45.644	44.376	39.2725	41.035	38.542	53.1617	50.8898	71.4596	47.1166	71.6173	57.5076	47.2987	30.0893	43.1919	42.8103	59.2141	43.5319
4930414N06Rik	0	0	0	0	0	0	0	0	0	0	0	0	0	0	0	0	0	0	0	1.03884	0
4930415F15Rik	2.26499	0	0	1.88327	0	0	0	0	0	0	0	0	0	0	0	0	0	0	0	0	0
4930415L06Rik	0	0	0	0	0	0	0	0	0	0	0	0	0	0	0	0	0	0	0	0	0
4930415O20Rik	11.3249	8.2819	15.2689	21.6576	21.2148	28.4802	19.9691	19.4377	15.6577	7.91769	15.1294	1.27607	29.1014	45.4494	8.51965	83.6823	35.1041	57.2544	29.3556	13.505	54.8502
4930417G10Rik	0	0	5.08964	0	1.28575	0	0	1.07987	1.20444	0	0	0	1.38578	0	1.06496	0	0	0	0	0	0
4930417O13Rik	0	1.18313	0.848273	0	0	0	1.33127	0	1.20444	1.1311	0	0	0	0	0	0	0.716411	0	2.4463	1.03884	0.870639
4930417O22Rik	0	0	0	0	0	0	0	0	0	0	0	0	0	0	0	0	0	0	0	0	0
4930419G24Rik	0	0	0	0	0	0	0	0	0	0	0	0	0	0	0	0	0	0	0	0	0
4930420K17Rik	453.752	293.416	411.412	207.159	178.076	150.349	179.056	200.856	154.168	1001.02	1361.64	1436.85	1419.04	1059.11	724.17	1164.28	853.246	897.99	1443.32	1449.19	1357.33
4930422G04Rik	71.7246	52.0576	98.3997	62.1478	63.6445	63.5836	75.8824	45.3545	115.024	36.1952	31.6342	10.2085	20.7867	24.7906	80.9366	50.9371	35.8206	26.116	33.0251	22.8546	26.9898
4930423M02Rik	0	0	0	0	0	0	0	0	0	0	0	0	0	0	0	0	0	0	0	0	0
4930425K10Rik	0	0	0	0	0	0	0	0	0	0	0	0	0	0	0	0	0	0	0	0	0
4930425O10Rik	5.28497	0	11.8758	5.6498	7.71448	9.27261	11.3158	8.63896	9.03328	2.2622	0	0	2.77157	0	4.25982	0	0	0	0	0	0
4930426L09Rik	4.52998	1.18313	3.39309	4.70817	5.78586	5.29863	3.99381	7.55909	5.41997	0	4.1262	1.27607	1.38578	5.50902	1.06496	1.81918	1.43282	4.01785	3.66945	1.03884	4.35319
4930427A07Rik	392.598	454.321	414.805	365.354	427.511	416.605	430.666	409.271	434.2	252.235	158.171	121.226	256.37	246.529	205.536	154.63	250.744	195.87	141.885	171.409	91.4171
4930428D18Rik	0	0	0	0	0	0	0	0	0	0	0	0	0	0	0	0	0	0	0	0	0
4930428E07Rik	0	0	0	0	0	0	0	0	0	0	0	0	0	0	0	0	0	0	0	0	0
4930428E23Rik	8.30495	2.36626	4.24136	0	0	1.32466	0.665635	2.15974	0.602219	6.78659	12.3786	7.65639	1.38578	0	9.5846	9.09591	7.16411	17.0759	6.11575	11.4273	7.83575
4930428G15Rik	0.754996	0	4.24136	0	1.92862	0.662329	2.66254	3.23961	7.82884	4.5244	4.1262	5.10426	2.77157	4.13177	2.12991	9.09591	2.14923	10.0446	9.7852	8.31075	9.57703
4930428O21Rik	0.754996	0	0	0	0	0.662329	0	0	0.602219	1.1311	0	1.27607	0	0	1.06496	0	0	5.02231	0	0	4.35319
4930429B21Rik	6.03997	5.91564	4.24136	6.59144	12.2146	9.27261	8.65326	7.55909	7.22662	3.3933	0	2.55213	5.54313	5.50902	6.38973	1.81918	1.43282	6.02678	1.22315	3.11653	3.48255
4930429D17Rik	0	0	0	0	0	0	0	0	0	0	0	0	0	0	0	0	0	0	0	0	0
4930429F11Rik	0	0	0	0	0	0	0	0	0	0	0	0	0	0	0	0	0	0	0	0	0
4930429F24Rik	1.50999	0	0	0	1.28575	0	0	1.07987	0	1.1311	0	1.27607	2.77157	0	4.25982	0	0	2.00893	1.22315	0	0.870639
4930430A15Rik	0	0	0	0	0	0	0	0	0	0	0	0	0	0	0	0	0	0	0	0	0
4930430D24Rik	0	0	0	0	0	0	0	0	0	0	0	0	0	0	0	0	0	0	0	0	0
4930430F08Rik	52.8497	68.6214	71.2549	53.6731	88.0737	70.8692	75.8824	71.2714	93.3439	56.555	56.3913	38.282	40.1877	41.3177	38.3384	52.7563	49.4324	52.2321	35.4714	44.6703	58.3328
4930430F21Rik	0	0	0	0	0	0	0	0	0	0	0	0	0	0	0	0	0	0	0	0	0
4930430J02Rik	1.50999	0	2.54482	0.941634	0	0	0	0	0	0	0	0	0	0	0	0	0	0	0	0	0
4930431A04Rik	1.50999	0	5.08964	0.941634	2.57149	0	2.66254	2.15974	0.602219	7.91769	0	11.4846	5.54313	6.88628	10.6496	12.7343	10.0298	11.0491	11.0084	7.27191	10.4477
4930431P03Rik	0.754996	1.18313	0.848273	0	2.57149	1.32466	0.665635	3.23961	1.20444	3.3933	2.7508	3.8282	2.77157	1.37726	4.25982	9.09591	8.59693	7.03124	4.8926	8.31075	6.96511
4930432J09Rik	0	0	0	0	0.642874	0	1.33127	2.15974	0	0	0	0	0	0	0	0	0	0	0	0	0
4930432K09Rik	0	0	0	0	0	0	0	0	0	0	0	0	0	0	0	0	0	0	0	0	0
4930432K21Rik	3.01998	0	1.69655	3.76654	2.57149	2.64932	5.32508	4.31948	6.02219	1.1311	1.3754	5.10426	1.38578	4.13177	2.12991	0	3.58206	6.02678	1.22315	1.03884	3.48255
4930432M17Rik	0	0	0.848273	0	0.642874	0	0	1.07987	0	0	0	0	0	0	0	0	0	1.00446	0	0	0
4930433B08Rik	0	0	0	0	0	0	0	0	0	0	0	0	0	0	0	0	0	0	0	0	0
4930433I11Rik	0	0	0	0	0	0	0	0	0	0	0	0	0	0	0	0	0	0	0	0	0
4930433N12Rik	0	0	0	0	0	0	0	0	0.602219	0	0	0	0	0	0	0	0	0	0	0	0
4930434J06Rik	0	0	0	0	0	0	0	0	0	0	0	0	0	0	0	0	0	0	0	0	0
4930435E12Rik	0	0	0	0	0	0	0	0	0	0	0	0	0	0	0	0	0	0	0	0	0
4930438E09Rik	0	0	0	0	0	0	0	0	0	0	0	0	0	0	0	0	0	0	0	0	0
4930440C22Rik	0	0	0	0	0	0	0	0	0	0	0	0	0	0	0	0	0	0	0	0	0
4930441J16Rik	0	0	0	0	0	0	0	0	0	0	0	0	0	0	0	0	0	0	0	0	0
4930441O14Rik	5.28497	3.54938	6.78618	2.8249	5.78586	8.61028	5.99072	5.39935	11.4422	3.3933	4.1262	2.55213	2.77157	11.018	1.06496	0	3.58206	7.03124	0	5.19422	5.22383
4930442J19Rik	0	0	0	0	0	0	0	0	0	0	0	0	0	0	0	0	0	0	0	0	0
4930442L01Rik	0	0	0	0	0	0	0	0	0	1.1311	0	0	0	0	0	0	0.716411	0	0	0	0
4930443G12Rik	0	0	0	0	0	0	0.665635	0	0	0	0	0	0	0	0	0	0	0	0	0	0
4930443O20Rik	0	1.18313	0	0	0	0	0	0	1.20444	0	0	0	1.38578	0	1.06496	0	1.43282	0	0	0	0
4930444A02Rik	194.034	223.611	228.185	170.436	273.864	264.269	244.954	222.453	240.285	164.009	174.676	125.054	139.964	169.402	116.08	94.5974	119.641	120.536	88.0668	134.011	119.277
4930444F02Rik	0	0	0	0	0	0	0	0	0	0	0	0	0	0	0	0	0	0	0	0	0
4930444G20Rik	0	0	0	0	0	0	0	0	0	0	0	0	0	0	0	0	0	0	0	0	0
4930444M15Rik	3.77498	7.09877	5.08964	0	2.57149	5.29863	0.665635	0	1.20444	0	0	0	1.38578	0	1.06496	0	0	6.02678	0	0	0
4930444P10Rik	5.28497	5.91564	8.48273	2.8249	8.35736	9.27261	9.31889	3.23961	10.2377	1.1311	0	0	0	0	0	0	0	0	0	0	0
4930447A16Rik	0	0	0	0.941634	0	0.662329	0	0	0.602219	0	0	0	0	0	0	0	0	0	0	0	0
4930447C04Rik	0	1.18313	1.69655	0.941634	0.642874	1.98699	0.665635	0	0	0	0	0	0	0	0	0	0	0	0	0	0.870639
4930447J18Rik	0	0	0	0	0	0	0	0	0	0	0	0	0	0	0	0	0	0	0	0	0
4930447K03Rik	0.754996	0	0	0	0	0	0	0	1.20444	4.5244	1.3754	1.27607	0	2.75451	1.06496	7.27673	0	1.00446	1.22315	0	1.74128
4930447N08Rik	0	0	0	0	0	0	0	0	0	0	0	0	0	0	0	0	0	0	0	0	0.870639
4930448C13Rik	0	0	0	0	0	0	0	0	0	0	0	0	0	0	0	0	0	0	0	0	0
4930448F12Rik	0	0	0	0	0	0	0	0	0	0	0	0	0	0	0	0	0	0	0	0	0
4930448H16Rik	0	0	0	0	0	0	0	0	0	0	0	0	0	0	0	0	0	0	0	0	0
4930448I06Rik	0	0	0	0	0	0	0	0	0	0	0	0	0	0	0	0	0	0	0	0	0
4930448I18Rik	0	0	0	0	0	0	0	0	0	1.1311	0	0	0	1.37726	1.06496	0	0.716411	0	0	0	0
4930448K20Rik	0	0	0	0	0	0	0	0	0	0	0	0	0	0	0	0	0	0	0	0	0
4930449E01Rik	0	0	0	0	0	0	0	0	0	0	0	0	0	0	0	0	0	0	0	0	0
4930449E18Rik	0	0	0	0	0	0	0	0	0	0	0	0	0	0	0	0	0.716411	0	0	0	0
4930449I24Rik	0	0	0	0	0	0	0	0	0	0	0	0	0	0	0	0	0	0	0	0	0
4930451C15Rik	1.50999	1.18313	0.848273	0.941634	1.92862	0.662329	0	0	1.20444	3.3933	1.3754	2.55213	2.77157	0	3.19487	0	0	2.00893	4.8926	0	0.870639
4930451I11Rik	0	0	0	0	0	0	0	0	0	0	0	0	0	0	0	0	0	0	0	0	0.870639
4930452A19Rik	0	0	0	0	0	0	0	0	0	0	0	0	0	0	0	0	0	0	0	0	0
4930452B06Rik	35.4848	7.09877	9.331	7.53307	26.3578	1.98699	15.3096	23.7571	21.6799	13.5732	1.3754	1.27607	8.3147	2.75451	3.19487	0	0	0	0	0	0
4930452G13Rik	0	0	0	1.88327	0	0	0	3.23961	0	0	0	0	0	0	1.06496	0	0	0	0	0	0
4930452N14Rik	0	0	0	0	0	0	0	0	0	0	0	0	0	0	0	0	0	0	0	0	0
4930453H23Rik	0	0	0	0	0	0.662329	0	1.07987	0	0	0	0	0	0	0	0	0	0	0	0	0
4930453N24Rik	224.989	211.78	268.054	272.132	214.72	230.491	214.335	250.53	269.192	179.845	233.818	267.974	205.096	202.457	267.304	263.781	232.834	278.236	223.837	258.672	289.923
4930455B14Rik	0	0	0	0	0	0	0	0	0	0	0	0	0	0	0	0	0	0	0	0	0
4930455C13Rik	0	0	0	0	0	0	0	0	0	0	0	0	0	0	0	0	0	0	0	0	0
4930455C21Rik	292.183	343.107	380.026	188.327	331.723	329.178	318.839	340.159	280.032	323.494	471.762	461.936	442.065	479.285	192.757	425.688	381.131	324.442	445.227	397.877	425.742
4930455D15Rik	0	0	1.69655	0	0	0	0	0	0.602219	0	0	0	0	0	0	0	0	0	0	0	0
4930455F16Rik	0	0	0	0	0	0	0	0	0	0	0	0	0	0	0	0	0	0	0	0	0
4930455F23Rik	144.204	111.214	126.393	101.696	151.718	113.921	113.824	113.386	132.488	184.369	155.42	185.029	180.152	180.42	126.73	200.11	149.013	113.504	146.778	164.137	201.988
4930455H04Rik	0	0	0	0	0.642874	0	0	0	0	0	0	0	0	0	0	0	0	0	0	0	0
4930455J16Rik	0	0	0	0	0	0	0	0	0	0	0	0	0	0	0	0	0	0	0	0	0
4930456L15Rik	0	0	0	0	0	0	0	0	0	0	0	0	0	0	0	0	0	0	0	0	0
4930458L03Rik	0	0	0	0	0	0	0	0	0	0	0	0	0	0	0	0	0	0	0	0	0
4930459L07Rik	0	0	0	0	0	0	0	0	0	0	0	0	0	0	0	0	0	0	0	0	0
4930461G14Rik	98.9045	311.163	140.813	158.195	158.147	134.453	109.83	107.987	171.03	10.1799	279.206	1.27607	1.38578	1.37726	11.7145	7.27673	0.716411	1.00446	0	3.11653	6.09447
4930465A12Rik	0	0	0	0	0	0	0	0	0	0	0	0	0	0	0	0	0	0	0	0	0
4930465K10Rik	0	0	0	0	0	0	0	0	0.602219	0	0	0	0	0	0	0	0	0	0	0	0
4930465M20Rik	0	0	0	1.88327	0	0	0	0	0	0	0	0	0	0	0	0	0	0	1.22315	0	0
4930467D21Rik	0	0	0	0	0	0	0	0	0	0	0	0	0	0	0	0	0	0	0	0	0
4930467E23Rik	0	0	0	0	0	0	0	0	0	0	0	0	0	0	3.19487	0	0	0	0	0	0
4930467K11Rik	0	1.18313	0	1.88327	0	0	0	0	0	0	0	0	0	0	0	0	0	0	0	0	0
4930468A15Rik	0	0	0	0	0	0	0	0	0	0	0	0	0	0	0	0	0	0	0	0	0
4930469G21Rik	0	0	0	0	0	0.662329	0.665635	0	0	0	0	0	1.38578	0	0	0	0	0	0	0	0
4930470H14Rik	0.754996	0	0.848273	0.941634	0.642874	0	0	2.15974	1.20444	0	0	0	0	0	0	0	0	0	0	0	0
4930470P17Rik	0	0	0	0	0	0	0	0	0	0	0	0	0	0	0	0	0	0	0	0	0
4930471C04Rik	0	0	0	0.941634	0	0.662329	0	0	0	1.1311	0	1.27607	0	0	0	0	0.716411	1.00446	2.4463	0	0.870639
4930471G03Rik	0	0	0	0.941634	0	0	0	0	0	0	0	0	0	0	0	0	0	0	0	0	0
4930471I20Rik	0	0	0	0	0	0	0	0	0	0	0	0	0	0	0	0	0	0	0	0	0
4930471M09Rik	0.754996	0	0	0	0	0	0	1.07987	0	0	0	1.27607	1.38578	0	0	0	0	0	0	0	0
4930471M23Rik	449.978	664.918	519.143	535.79	510.442	454.358	426.007	506.459	386.624	539.534	621.68	652.069	672.105	742.341	505.854	536.658	540.89	755.356	660.501	650.317	559.821
4930473A02Rik	2.26499	0	0.848273	2.8249	1.92862	0	0	1.07987	0	0	0	3.8282	0	0	0	0	1.43282	2.00893	0	0	0.870639
4930473A06Rik	28.6898	21.2963	46.655	23.5408	37.2867	23.8438	28.6223	25.9169	54.8019	30.5397	52.2652	20.417	12.472	30.2996	23.429	25.4685	33.6713	24.1071	24.463	31.1653	26.1192
4930473O22Rik	0	0	0	0	0	0	0	0	0	0	0	0	0	0	0	0	0	0	0	0	0
4930474G06Rik	0	0	0	0	0	0	0	0	0	0	0	0	0	0	0	0	0	0	0	0	0
4930474H20Rik	0	0	0	0	0	0	0	0	0	0	0	0	0	0	0	0	0	0	0	0	0
4930474M22Rik	0	0	0	0	0	0	0	0	0	0	0	0	0	0	0	0	0	0	0	0	0
4930474N05Rik	0	0	0	0	0	0	0	0	0	0	0	0	0	0	0	0	0	0	0	0	0
4930474N09Rik	2.26499	1.18313	0	5.6498	0	0.662329	1.33127	1.07987	0	1.1311	0	1.27607	0	0	4.25982	1.81918	0	1.00446	0	0	0
4930478L05Rik	0	0	0	0	0	0	0	0	1.20444	0	0	0	0	0	0	0	0	0	0	0	0
4930478P22Rik	0	0	0	0	0	0	0	0	0	0	0	0	0	0	0	0	0	0	0	0	0
4930479D17Rik	1.50999	0	0.848273	0	0.642874	0	0	0	0	0	0	0	1.38578	0	0	0	1.43282	2.00893	1.22315	2.07769	0.870639
4930479M11Rik	0	0	0	0	0	0	0	0	0	0	0	0	0	0	0	0	0	0	0	0	0
4930480E11Rik	0	0	0	0	0	0	0	0	0	0	0	0	0	0	0	0	0	0	0	0	0
4930480G23Rik	0	0	0	0	0.642874	0	0	0	0.602219	0	0	0	0	0	0	0	0	0	0	0	0
4930480K15Rik	0	0	0	0	0	0	0	0	0	0	0	0	0	0	0	0	0	0	0	0	0
4930480M12Rik	0	0	0	0	0	0	0	0	0	0	0	0	0	0	0	0	0	0	0	0	0
4930481A15Rik	67.9496	44.9589	54.2895	29.1907	42.4297	11.9219	10.6502	29.1565	20.4754	117.634	151.294	94.4288	80.3754	101.917	55.3777	76.4056	47.2831	52.2321	15.901	15.5827	103.606
4930483J18Rik	0	0	0	0.941634	1.92862	1.98699	0	0	1.20444	1.1311	0	0	1.38578	2.75451	1.06496	3.63836	0	2.00893	0	3.11653	0.870639
4930483K19Rik	0	0	0	0	0	0	0	0	0	0	0	0	0	0	0	0	0	0	0	0	0
4930483O08Rik	3.01998	0	0.848273	0.941634	1.28575	1.32466	0	1.07987	3.01109	2.2622	0	0	0	0	0	0	1.43282	0	0	0	0
4930486F22Rik	0	0	0	0	0	0	0	0	0	0	0	0	0	0	0	0	0	0	0	0	0
4930486I03Rik	0	0	0	0	0	0	0	0	0	0	0	0	0	0	0	0	0	0	0	0	0
4930486L24Rik	6.03997	14.1975	3.39309	5.6498	7.07161	2.64932	1.99691	12.9584	6.02219	5.6555	1.3754	1.27607	0	1.37726	3.19487	3.63836	0.716411	3.01339	2.4463	3.11653	1.74128
4930487D11Rik	0	0	0	0	0	0	0	0	0	0	0	0	0	0	0	0	0	0	0	0	0
4930487H11Rik	0	0	0	0	0	0	0	0	0	0	0	0	0	0	0	0	0	0	0	0	0
4930488B22Rik	0	0	0	0	0	0	0	0	0	0	0	0	0	0	0	0	0	0	0	0	0
4930488L21Rik	0	0	0	0.941634	0	0	0	0	0	0	0	0	0	0	0	0	0	0	0	0	0
4930500F04Rik	1.50999	0	0	0	0	0	0	0	0	0	0	0	0	0	2.12991	0	0	0	0	0	0
4930500J02Rik	0.754996	0	0	0.941634	1.92862	2.64932	4.65945	3.23961	2.40887	0	0	0	0	0	1.06496	0	0	0	0	0	0
4930500L23Rik	0	0	0	0	0	0	0	0	0	0	0	0	0	0	0	0	0	0	0	0	0
4930502A04Rik	0	0	0	0	0	0.662329	0	0	0	0	0	0	0	0	0	0	0	0	1.22315	0	0
4930502E09Rik	0	1.18313	0	0	0	0	0	0	0	0	0	0	0	0	0	0	0	1.00446	0	0	0
4930502E18Rik	1.50999	1.18313	1.69655	3.76654	5.78586	2.64932	1.33127	3.23961	4.81775	0	0	0	0	0	0	0	0	0	0	0	0
4930503B20Rik	0.754996	0	0.848273	0.941634	2.57149	0.662329	0	1.07987	0	0	0	0	0	0	0	1.81918	0	0	0	0	0
4930503E14Rik	0	0	0	0	0	0	0	0	0	0	0	0	0	0	0	0	0	0	0	0	0
4930503E24Rik	0	0	0.848273	0	0	0	0	0	0	0	0	0	0	0	0	0	0	0	0	0	0
4930503H13Rik	0	0	0	0	0	0	0	0	0	0	0	0	0	0	0	0	0	0	0	0	0
4930503L19Rik	30.9548	39.0432	52.5929	39.5486	52.7156	40.4021	55.2477	50.7539	59.0174	33.933	26.1326	94.4288	40.1877	56.4675	51.1179	89.1399	55.1636	50.2231	77.0585	101.807	77.4868
4930503O07Rik	0	0	0	0	0	0	0	0	0	0	0	0	0	0	0	0	0	0	0	0	0
4930504O13Rik	0	0	0	0	0	0	0	0	0	0	0	0	0	0	0	0	0	0	0	0	0
4930505A04Rik	0	0	0	1.88327	0	0	0.665635	0	0.602219	0	0	0	0	0	0	0	0	0	0	0	0
4930505G20Rik	0	0	0	0	0	0	0	0	0	0	0	0	0	0	0	0	0	0	0	0	0
4930506M07Rik	736.121	825.823	777.866	1077.23	1164.24	1021.31	1008.44	1055.03	1042.44	539.534	467.636	376.439	389.405	428.326	553.777	492.998	483.577	472.098	436.665	511.111	495.393
4930507D05Rik	4.52998	0	2.54482	2.8249	1.28575	0.662329	4.65945	1.07987	3.01109	0	1.3754	1.27607	1.38578	0	2.12991	0	1.43282	1.00446	0	0	2.61192
4930509E16Rik	2.26499	2.36626	0	0.941634	1.28575	2.64932	0.665635	0	0	2.2622	0	0	1.38578	1.37726	3.19487	1.81918	2.86564	0	0	0	0.870639
4930509J09Rik	0	0	0	0	0	0	0	0	0	0	0	0	0	0	0	0	0	0	0	0	0
4930509K18Rik	0	0	0	0	0	0	0	0	0	0	0	0	0	0	0	0	0	0	0	0	0
4930511A02Rik	0	0	0	0	0	0	0	0	0	0	0	0	0	0	0	0	0	0	0	0	0
4930511E03Rik	0	0	0	0	0	1.32466	1.99691	0	0.602219	0	0	0	0	0	0	0	0	0	0	0	0
4930511I11Rik	1.50999	0	0	0.941634	0	0	0	0	0	2.2622	0	0	0	0	13.8444	1.81918	0.716411	0	0	0	0.870639
4930511M06Rik	8.30495	9.46503	11.0275	0.941634	9.00023	3.97397	7.32199	2.15974	3.61331	4.5244	0	19.141	5.54313	22.0361	7.45469	16.3726	4.29847	0	13.4547	13.505	19.1541
4930511M11Rik	0	0	0	0	0	0	0	0	0	0	0	0	0	0	0	0	0	0	0	0	0
4930512B01Rik	0	0	0	0	0	0	0	0	0	0	0	0	0	0	0	0	0	0	0	0	0
4930513D17Rik	0.754996	0	0	0	1.28575	1.32466	1.99691	3.23961	0.602219	0	0	1.27607	0	0	0	0	1.43282	1.00446	0	0	0.870639
4930513N10Rik	8.30495	8.2819	8.48273	9.41634	7.07161	7.94795	14.644	12.9584	18.6688	0	1.3754	2.55213	0	1.37726	6.38973	1.81918	7.16411	2.00893	2.4463	1.03884	4.35319
4930513O06Rik	0	0	0	0	0	0	0	0	0	0	0	0	0	0	0	0	0	0	0	0	0
4930515B02Rik	0	0	0	0	0	0	0	0	0	0	0	0	0	0	0	0	0	0	0	0	0
4930515G01Rik	24.9149	22.4794	17.8137	17.891	12.8575	9.27261	14.644	23.7571	9.03328	30.5397	55.016	17.8649	22.1725	19.2816	20.2342	34.5644	22.2087	25.1116	31.8019	24.9323	24.3779
4930515G16Rik	0	0	0	0	0	0	0	0	0	0	0	0	0	0	0	0	0	0	0	0	0
4930515L03Rik	0	0	0	0	0	0	0	0	0	0	0	0	0	0	0	0	0	0	0	0	0
4930515L19Rik	0	0	0	0	0	0	0	0	0	0	0	0	0	0	0	0	0	0	0	0	0
4930517E11Rik	0	0	0	0	0	0	0	0	0	0	0	0	1.38578	0	0	0	0	0	0	0	0
4930518P08Rik	0	0	0	0	0	0	0	0	0	0	0	0	0	0	0	0	0	0	0	0	0
4930519D14Rik	0	0	0	0	0	0	0	0	0	0	0	0	0	0	0	0	0	0	0	0	0
4930519F09Rik	19.6299	22.4794	20.3585	37.6654	30.8579	24.5062	13.9783	10.7987	18.0666	23.7531	30.2588	26.7974	24.9441	27.5451	40.4683	25.4685	35.8206	35.1562	36.6945	30.1265	39.1787
4930519F16Rik	0	0	0	0	0	0	0	0	0	0	0	0	0	0	0	0	0	0	0	0	0
4930519F24Rik	0	0	0	0	0	0	0	0	0	0	0	0	0	0	0	0	0	0	0	0	0
4930519G04Rik	0	0	0	0	0	0	0	0	0	0	0	0	0	0	0	0	0	0	0	0	0
4930519H02Rik	0	0	0	0	0	0	0	0	0	0	0	0	0	0	0	0	0	0	0	0	0
4930520O04Rik	7.54996	7.09877	10.1793	7.53307	10.9289	6.62329	5.32508	7.55909	4.81775	11.311	2.7508	1.27607	1.38578	1.37726	7.45469	0	2.14923	4.01785	0	0	4.35319
4930520P13Rik	0	0	0	0	0	0	0	0	0	0	0	0	0	0	0	0	0	0	0	0	0
4930521A18Rik	0	0	0	0	0	0	0	0	0	0	0	0	0	0	0	0	0	0	0	0	0
4930521E06Rik	0	0	0	0	0	0	0	0	0	0	0	0	0	0	0	0	0	0	0	0	0
4930522H14Rik	0	0	0	0	0	0	0	0	0	0	0	0	0	0	0	0	0	0	0	0	0
4930522O17Rik	0	0	0	0	0	0	0	0	0	0	0	0	0	0	0	0	0	0	0	0	0
4930523C07Rik	304.263	404.63	290.958	316.389	346.509	294.736	385.403	349.878	479.366	139.125	46.7636	103.361	83.147	101.917	164.003	98.2358	78.8052	113.504	95.4057	52.9811	67.0392
4930523O13Rik	0	0	0	0	0	0	0	0	0	0	0	0	0	0	0	0	0	0	0	0	0
4930524B15Rik	0	0	0	0	0	0	0	0	0	0	0	0	0	0	0	0	0	0	0	0	0
4930524C18Rik	0	1.18313	0	0	0	0	0	0	0	0	0	0	0	0	0	0	0	0	0	0	0
4930524E20Rik	0	0	0	0	0	0	0	0	0	0	0	0	0	0	0	0	0	0	0	0	0
4930524L23Rik	5.28497	1.18313	3.39309	2.8249	3.21437	5.96096	1.33127	4.31948	3.01109	2.2622	1.3754	0	0	0	1.06496	1.81918	1.43282	1.00446	0	0	0.870639
4930524N10Rik	0	0	0	0	0	0	0	0	0	0	0	0	0	0	0	0	0	0	0	0	0
4930524O05Rik	0	0	0	0	0	0	0	0	0	0	0	0	0	0	0	0	0	0	0	0	0
4930524O08Rik	0	0	0	0	0	0	0	0	0	0	0	0	0	0	0	0	0	0	0	0	0
4930525D18Rik	0.754996	1.18313	1.69655	1.88327	0	0	0	0	0.602219	4.5244	0	0	0	0	1.06496	0	0.716411	0	0	1.03884	0
4930525F21Rik	0	0	0	0	0	0	0.665635	0	0	0	0	0	0	0	0	0	0	0	0	0	0
4930525G20Rik	3.77498	5.91564	1.69655	1.88327	7.71448	5.96096	8.65326	4.31948	3.61331	3.3933	0	0	0	1.37726	0	1.81918	2.14923	0	0	2.07769	3.48255
4930525M21Rik	0	0	0	0	0	0	0	0	0	0	0	0	0	0	0	0	0	0	0	0	0
4930526D03Rik	0	0	0	0	0	0	0	0	0	0	0	0	0	0	0	0	0	0	0	0	0
4930526I15Rik	206.869	309.98	121.303	138.42	103.503	84.1158	77.8793	84.2298	60.8241	252.235	513.024	232.244	182.923	151.498	188.497	90.9591	104.596	246.093	141.885	162.06	127.984
4930526L06Rik	1.50999	0	1.69655	1.88327	0	0	0	0	0	3.3933	0	0	0	1.37726	1.06496	0	0.716411	0	0	1.03884	0.870639
4930527F14Rik	0.754996	0	0	0	0	0.662329	0	0	0	0	0	0	0	0	0	0	0	0	0	0	0
4930527G23Rik	0	0	0	0	0	0	0	0	0	0	0	0	0	0	0	0	0	0	0	0	0
4930528A17Rik	1.50999	2.36626	0.848273	2.8249	1.28575	5.29863	1.99691	3.23961	0.602219	5.6555	4.1262	2.55213	2.77157	1.37726	3.19487	0	2.14923	3.01339	4.8926	1.03884	3.48255
4930528D03Rik	0	0	0	0	0	0	0	0	0	0	0	0	0	0	0	0	0	0	0	0	0
4930528F23Rik	2.26499	0	0	2.8249	0.642874	3.31165	0.665635	1.07987	4.81775	1.1311	1.3754	5.10426	4.15735	5.50902	1.06496	0	2.86564	4.01785	1.22315	2.07769	2.61192
4930528P14Rik	0	0	0	0	0	0	0	0	0	0	0	0	0	0	0	0	0	0	0	0	0
4930529C04Rik	0	0	0	0	0	0	0	0	0	0	0	0	0	0	0	0	0	1.00446	0	0	0
4930529F22Rik	0	0	0	0	0	0	0	0	0	0	0	0	0	0	0	0	0	0	0	0	0
4930529F24Rik	0	0	0	0	0	0	0	0	0	0	0	0	0	0	0	0	0	0	0	0	0
4930529K09Rik	0	0	0	0	0	0	0	0	0	0	0	0	0	0	0	0	0	0	0	0	0
4930529L06Rik	0	0	0	0	0	0	0	0	0	0	0	0	0	0	0	0	0	0	0	0	0
4930529M08Rik	0	0	0.848273	0	0.642874	0	0	1.07987	1.20444	0	0	0	0	1.37726	0	0	0.716411	0	0	0	0
4930533B01Rik	0	0	0	0	0	0	0	0	0	0	0	0	0	0	0	0	0	0	0	0	0
4930533P14Rik	0	0	0	0	0	0	0	0	0	0	0	0	0	0	0	0	0	0	0	0	0
4930534B04Rik	53.6047	65.072	66.1653	89.4552	89.3594	109.947	75.2168	87.4694	127.67	88.2257	37.1358	33.1777	40.1877	42.6949	56.4427	61.8522	66.6262	175.781	57.4881	36.3595	62.686
4930538K18Rik	1.50999	0	2.54482	1.88327	2.57149	0.662329	0	3.23961	1.20444	2.2622	0	0	1.38578	2.75451	1.06496	1.81918	1.43282	1.00446	1.22315	0	1.74128
4930539C22Rik	0	0	0	0	0	0	0	0	0	0	0	0	0	0	0	0	0	0	0	0	0
4930539E08Rik	839.555	520.576	1195.22	403.019	504.013	321.892	515.202	332.6	330.016	2520.09	2395.94	1507.03	1892.98	2600.26	1611.28	2246.69	2991.02	3582.92	2595.53	2197.16	2647.61
4930539J05Rik	6.03997	0	3.39309	6.59144	2.57149	1.98699	1.33127	2.15974	3.01109	2.2622	2.7508	3.8282	1.38578	4.13177	8.51965	1.81918	2.14923	4.01785	7.3389	4.15538	3.48255
4930539M17Rik	0	0	0	0	0	0	0	0	0	0	0	0	0	0	0	0	0	0	0	0	0
4930539N22Rik	0	0	0	0	0	0	0	0	0	0	0	0	0	0	0	0	0	0	0	0	0
4930540M03Rik	0	0	0	0	0	0	0	0	0	0	0	0	0	0	0	0	0	0	0	0	0
4930542C21Rik	0	0	0	0	0	0	0	0	0	0	0	0	0	0	0	0	0	0	0	0	0
4930542D17Rik	0	0	0	0.941634	0	0.662329	0	0	0	0	0	0	0	0	3.19487	0	0.716411	8.0357	0	0	0
4930542H20Rik	0	0	0	0	0	0	0	0	0	0	0	0	0	0	0	0	0	0	0	0	0
4930542N07Rik	0	0	0	0	0	0	0.665635	0	0	0	0	0	0	0	0	0	0	0	0	0	0
4930543E12Rik	0	0	0	1.88327	0	0	0	0	0	0	0	0	0	0	0	0	0	0	0	1.03884	0
4930544D05Rik	0.754996	0	0.848273	0.941634	0.642874	0	0	1.07987	0.602219	1.1311	0	0	1.38578	1.37726	0	0	0	0	0	2.07769	0
4930544G11Rik	0	0	0	0	0	0	0	0	0	0	0	0	0	0	0	0	0	0	0	0	0
4930544M13Rik	0	0	0	0	0	0	0	0	0	0	0	0	0	0	0	0	0	0	0	0	0
4930544O15Rik	5.28497	1.18313	6.78618	6.59144	5.78586	3.31165	6.65635	4.31948	5.41997	5.6555	6.87699	7.65639	8.3147	5.50902	4.25982	5.45754	12.179	6.02678	1.22315	0	2.61192
4930545E07Rik	0	0	0	0	0	0	0	0	0	0	0	0	0	0	0	0	0	0	0	0	0
4930545H06Rik	0	0	0	0	0	0	0	0	0	0	0	0	0	0	0	0	0	0	0	0	0
4930545L23Rik	2.26499	0	0	0	0.642874	0	0.665635	0	0	0	0	0	0	0	0	0	0	0	0	0	0
4930546C10Rik	0	0	0	0	0	0	0	0	0	0	0	0	0	0	0	0	0	0	0	0	0
4930546K05Rik	0.754996	8.2819	0.848273	0.941634	1.92862	1.32466	3.32818	0	0.602219	10.1799	34.385	3.8282	1.38578	1.37726	4.25982	1.81918	0	0	2.4463	2.07769	0
4930547C10Rik	0	0	0	0	0	0	0	0	0	0	0	0	0	0	0	0	0	0	0	0	0
4930547E08Rik	0	0	0	0	0	0	0	0	0	0	0	0	0	0	0	0	0.716411	0	0	0	0
4930547E14Rik	0	0	0	0	0	0	0	0	0	0	0	0	0	0	0	0	0	0	0	0	0
4930547N16Rik	93.6195	97.0165	100.096	70.6225	122.789	98.0247	105.17	83.15	122.853	55.4239	26.1326	7.65639	67.9034	33.0541	31.9487	23.6494	80.238	11.0491	20.7936	33.243	12.1889
4930548G14Rik	0	1.18313	0	0	0	0	0	0	0	0	0	0	0	0	0	0	0	0	0	0	0
4930548H24Rik	1.50999	0	0	0.941634	0.642874	1.32466	1.33127	1.07987	1.80666	0	0	0	0	1.37726	0	1.81918	1.43282	0	0	0	0
4930548J01Rik	3.01998	0	0	4.70817	2.57149	1.98699	3.32818	1.07987	2.40887	0	0	0	0	0	0	0	0	0	0	0	0
4930548K13Rik	0	0	0	0	0	0	0	0	0	0	0	0	0	0	0	0	0	0	0	0	0
4930549C01Rik	0	0	0	0	0	0	0	0	0	0	0	0	0	0	0	0	0	0	0	0	0
4930549G23Rik	0	0	0	0	0.642874	0	0	0	0	0	0	0	0	1.37726	0	0	0.716411	0	0	0	0
4930550C14Rik	3.01998	1.18313	6.78618	5.6498	8.35736	11.2596	9.98453	8.63896	4.81775	2.2622	0	0	0	0	3.19487	1.81918	1.43282	1.00446	2.4463	1.03884	2.61192
4930550L24Rik	0	0	0	0	0	0	0	0	0	0	0	0	0	0	0	0	0	0	0	0	0
4930552N02Rik	0	0	0	0	0	0	0	0	0	0	0	0	0	0	0	0	0	0	0	0	0
4930552P12Rik	12.8349	2.36626	19.5103	3.76654	5.78586	3.31165	5.32508	1.07987	3.01109	30.5397	37.1358	37.0059	42.9593	38.5631	9.5846	29.1069	13.6118	23.1026	39.1408	30.1265	10.4477
4930553E22Rik	0	0	0	0	0	0	0	0	0	0	0	0	0	0	0	0	0	0	0	0	0
4930554C24Rik	0	0	0	0	0	0	0	0	0	0	0	0	0	0	0	0	0	0	0	0	0
4930555B11Rik	0	0	0	0	0	0	0	0	0	0	0	0	0	0	0	1.81918	0	0	0	0	0
4930555G01Rik	0	0	0	0	0	0	0	0	0	0	0	0	0	0	0	0	0	0	0	0	0
4930555I21Rik	3.77498	22.4794	8.48273	6.59144	8.35736	9.93494	2.66254	4.31948	7.82884	1.1311	4.1262	1.27607	1.38578	4.13177	1.06496	0	1.43282	7.03124	0	0	0.870639
4930556C24Rik	0	0	0	0	0.642874	0	0	0	0	0	0	0	0	0	0	0	0	0	0	0	0
4930556G01Rik	0	0	0	0	0	0.662329	0	0	0	0	0	0	0	0	0	0	0	0	0	0	0
4930556J02Rik	0	0	0	0	0	0	0	0	0	0	0	0	0	0	0	0	0	0	0	0	0
4930556M19Rik	19.6299	18.9301	11.8758	4.70817	9.00023	9.93494	7.32199	19.4377	14.4532	14.7043	11.0032	15.3128	6.92892	13.7726	6.38973	3.63836	5.73129	11.0491	15.901	0	11.3183
4930556N09Rik	0.754996	0	0	0	0	0	0	0	0	2.2622	0	5.10426	1.38578	6.88628	2.12991	1.81918	1.43282	0	4.8926	1.03884	4.35319
4930557A04Rik	0	0	0	1.88327	0	0	0	0	0	0	0	0	0	0	0	0	0	0	0	0	0
4930557J02Rik	0	0	0	0	0	0	0	0	0	0	0	0	0	0	0	0	0	0	0	0	0
4930558C23Rik	0	0	0	0	0	0	0	0	0	0	0	0	0	0	0	0	0	0	0	0	0
4930558G05Rik	0	0	0	0	0	0	0	0	0	0	0	0	0	0	0	0	0	0	0	0	0
4930558J18Rik	3.01998	2.36626	5.93791	2.8249	5.78586	5.29863	4.65945	4.31948	6.6244	0	5.5016	0	1.38578	2.75451	0	1.81918	0.716411	2.00893	0	2.07769	0
4930558K02Rik	0	0	0	3.76654	0	0	0	0	0	0	0	0	1.38578	2.75451	2.12991	0	0.716411	1.00446	0	1.03884	0.870639
4930562C15Rik	0	0	0	0	0	0	0	0	0	0	0	0	0	1.37726	0	0	0	0	0	0	0
4930562F07Rik	0.754996	0	1.69655	0	0	0	0.665635	0	0	0	0	0	4.15735	0	0	0	0	0	0	0	0
4930563D23Rik	0	0	0	0	0	0	0	0	0	0	0	0	0	0	0	0	0	0	0	0	0
4930563E18Rik	0.754996	0	0	0	0	0.662329	0	0	0.602219	1.1311	0	0	0	0	0	0	0	0	0	1.03884	0
4930563E22Rik	14.3449	10.6482	17.8137	3.76654	17.3576	15.8959	11.9814	12.9584	15.6577	5.6555	4.1262	7.65639	5.54313	9.64079	5.32478	5.45754	4.29847	9.04017	6.11575	5.19422	5.22383
4930563F08Rik	0	0	0	0	0	0	0	0	0	0	0	0	0	0	0	0	0	0	0	0	0
4930563M20Rik	0	0	0	0	0	0	0	0	0	0	0	0	0	0	0	0	0	0	0	0	0
4930564B18Rik	0	0	0	0	0	0	0	0	0	0	0	0	0	0	0	0	0	0	0	0	0
4930564D02Rik	0	0	0	0	0	0	0	0	0	0	0	0	0	0	0	0	0	0	0	0	0
4930564G21Rik	0	0	0	0	0	0	0	0	0	0	0	0	0	0	0	0	0	0	0	0	0
4930564K09Rik	0.754996	1.18313	0	0	0.642874	0	0	0	0	0	0	0	0	1.37726	1.06496	0	0	0	0	0	0
4930565A17	0	0	0	0	0	0	0	0	0	0	0	0	0	0	0	0	0	0	0	0	0
4930565D16Rik	0	0	0	0	0	0	0	0	0	0	0	0	0	0	0	0	0	0	0	0	0
4930565N06Rik	0	0	0	0	0	0	0	0	0	0	0	0	0	0	0	0	0	0	0	0	0
4930567H12Rik	0	0	0	0	0	0	0	0	0	0	0	0	0	0	0	0	0	0	0	0	0
4930567H17Rik	0	0	0	0	0	0	0	0	0	0	0	0	0	0	0	0	0	0	0	0	0
4930567J20Rik	0	0	0	0	0	0	0	0	0	0	0	0	0	0	0	0	0	0	0	0	0
4930567K20Rik	0	0	0	0	0	0	0	0	0	0	0	0	0	0	0	0	0	0	0	0	0
4930568D16Rik	0	0	0	0	0	0	0	0	0	0	0	0	0	0	0	0	0	0	0	0	0
4930568E12Rik	0	0	0	0	0	0	0	0	0	0	0	0	0	0	0	0	0	0	0	0	0
4930568G15Rik	0.754996	0	0	0	0	0	0	0	0	0	0	0	0	0	0	0	0	0	0	0	0
4930568K20Rik	0	0	0	0	0	0	0	0	0	0	0	0	0	0	0	0	0	0	0	0	0
4930570G19Rik	1.50999	0	0	0.941634	0	0.662329	0	1.07987	0	3.3933	0	2.55213	0	0	2.12991	0	0	0	0	0	0
4930571K23Rik	0	0	0	0	0	0	0	0	0	0	0	0	0	0	0	0	0	0	0	0	0
4930572J05Rik	138.919	95.8334	89.9169	194.918	105.431	155.647	169.071	136.064	156.577	162.878	49.5144	116.122	99.7764	79.8808	329.071	63.6713	65.1934	62.2767	58.7112	44.6703	76.6162
4930572K03Rik	0	0	0	0	0	0	0	0	0	0	0	0	0	0	0	0	0	0	0	0	0
4930572O13Rik	0	0	0	0	0	0	0	0	0	0	0	0	0	0	0	0	0	1.00446	0	0	0
4930573O16Rik	0	0	0.848273	0	0	0	0	0	0	0	0	0	0	0	0	0	0	0	0	0	0
4930578C19Rik	1.50999	1.18313	3.39309	4.70817	0.642874	0	3.99381	4.31948	3.61331	5.6555	0	1.27607	0	4.13177	3.19487	0	0	8.0357	3.66945	0	0.870639
4930578E11Rik	0	0	0	0	0	0	0	0	0	0	0	0	0	0	0	0	0	0	0	0	0
4930578I06Rik	0	0	0	0	0	0	0	0	0	0	0	0	0	0	0	0	0	0	0	0	0
4930578M01Rik	0	0	0.848273	0	0.642874	0	0.665635	4.31948	1.80666	0	0	0	0	1.37726	0	0	0	5.02231	0	0	0
4930578N16Rik	19.6299	10.6482	11.8758	19.7743	22.5006	25.8308	19.9691	29.1565	18.6688	4.5244	1.3754	1.27607	11.0863	1.37726	15.9743	0	5.73129	15.0669	2.4463	4.15538	5.22383
4930578N18Rik	0	0	0	0	0	0	0	0	0	0	0	0	0	0	0	0	0	0	0	0	0
4930579C15Rik	8.30495	11.8313	6.78618	8.47471	3.21437	3.97397	3.99381	2.15974	4.21553	4.5244	4.1262	0	6.92892	1.37726	6.38973	7.27673	7.88052	6.02678	6.11575	3.11653	0
4930579F01Rik	0	0	0	1.88327	0.642874	1.32466	0	0	0	0	0	0	0	0	1.06496	0	0	0	0	0	0
4930579G18Rik	0	1.18313	0	0	0	0	0	0	0	0	0	0	1.38578	0	0	0	0	1.00446	0	0	0
4930579G22Rik	12.0799	1.18313	8.48273	12.2412	9.00023	5.29863	3.32818	6.47922	9.03328	5.6555	11.0032	7.65639	4.15735	8.26353	4.25982	10.9151	2.86564	5.02231	2.4463	4.15538	4.35319
4930579G24Rik	72.4796	37.8601	44.9585	35.7821	64.2874	64.9083	74.5512	57.2331	85.515	26.0153	20.631	15.3128	24.9441	23.4133	21.2991	7.27673	20.7759	19.0848	29.3556	13.505	21.766
4930579K19Rik	13.5899	9.46503	9.331	18.8327	10.9289	12.5843	6.65635	2.15974	5.41997	11.311	5.5016	11.4846	8.3147	12.3953	6.38973	5.45754	9.31334	10.0446	2.4463	9.3496	11.3183
4930581F22Rik	52.8497	84.0021	148.448	55.5564	99.0025	54.9733	58.5759	47.5143	48.1775	122.159	335.597	183.753	127.492	169.402	61.7674	278.335	146.148	369.642	167.572	130.894	233.331
4930583H14Rik	20.3849	3.54938	2.54482	9.41634	5.78586	12.5843	10.6502	11.8786	14.4532	13.5732	1.3754	6.38033	2.77157	1.37726	12.7795	5.45754	1.43282	10.0446	1.22315	0	0.870639
4930583K01Rik	0	0	0.848273	0	0.642874	0	0	1.07987	0	0	0	1.27607	1.38578	0	2.12991	3.63836	0.716411	1.00446	1.22315	1.03884	0.870639
4930583P06Rik	0	0	0	0	0	0	0	1.07987	0	0	0	0	0	0	0	0	0	0	0	0	0
4930584F24Rik	0	0	0	0	0	0	0	0	0	0	0	0	0	0	0	0	0	0	0	0	0
4930588N13Rik	0	0	0	1.88327	1.28575	1.98699	0.665635	3.23961	2.40887	1.1311	0	0	0	0	0	0	0	0	0	0	0
4930590J08Rik	1.50999	0	2.54482	1.88327	2.57149	1.32466	0.665635	1.07987	1.80666	1.1311	4.1262	5.10426	0	0	2.12991	1.81918	4.29847	1.00446	2.4463	3.11653	0
4930590L20Rik	0	0	0	0	0	0	0	0	0	0	0	0	0	0	0	0	0	0	0	0	0
4930591A17Rik	0	0	0	0	0	0	0	0	0	0	0	0	0	0	0	0	0	0	0	0	0
4930592A05Rik	0	0	0	0	0	0	0	0	0	0	0	0	0	0	0	0	0	0	0	1.03884	0
4930592I03Rik	0	0	0	0	0	0	0	0	0	0	0	0	0	0	0	0	0	0	0	1.03884	0
4930593A02Rik	0	0	0	0	0	0	0	1.07987	1.80666	0	2.7508	0	0	0	0	3.63836	0	0	0	0	0
4930593C16Rik	0.754996	0	0	0	0	0	0	0	0	0	0	0	0	0	0	0	0	0	0	0	0
4930594C11Rik	12.8349	11.8313	10.1793	6.59144	13.5003	9.27261	11.3158	17.2779	17.4643	33.933	31.6342	21.6931	20.7867	12.3953	8.51965	16.3726	22.2087	16.0714	42.8103	40.5149	17.4128
4930595M18Rik	0	0	0	0	0	0	0	0	0	0	0	0	0	0	0	0	0	0	0	0	0
4930596D02Rik	0	0	0	0	0	0	0	0	0	0	0	0	0	0	0	0	0	0	0	0	0
4930596M17Rik	0	0	0	0	0	0	0	0	0	0	0	0	0	0	0	0	0	0	0	0	0
4930597G03Rik	0	0	0	0	0	0	0	0	0	0	0	0	0	0	0	0	0	0	0	0	0
4930598F16Rik	0	0	0	0	0	0	0	0	0	0	0	0	0	0	0	0	0	0	0	0	0
4930599N23Rik	7.54996	2.36626	4.24136	4.70817	5.14299	3.31165	1.33127	8.63896	4.21553	10.1799	4.1262	8.93246	5.54313	9.64079	7.45469	3.63836	9.31334	11.0491	8.56205	4.15538	9.57703
4931402G19Rik	0	0	0	1.88327	0	0	0	1.07987	0	0	0	0	0	0	0	0	0	0	0	0	0
4931403E22Rik	0	0	0	0	0.642874	0	0	0	0	0	0	0	1.38578	0	0	0	0	0	0	0	0
4931403G20Rik	0	0	0	0	0	0	0	0	0	0	0	0	0	0	0	0	0	0	0	0	0
4931406B18Rik	0	0	0	0	0	0	0.665635	1.07987	0	0	0	0	0	0	0	0	0	1.00446	0	1.03884	0
4931406C07Rik	2877.29	2463.27	2476.96	3038.65	2853.07	1673.71	1507.66	2296.88	1512.77	6365.83	5849.57	5058.32	6709.96	5835.43	3799.76	9539.79	8288.88	4524.1	10950.9	9510.62	12198.5
4931406H21Rik	3.77498	2.36626	10.1793	3.76654	2.57149	6.62329	5.99072	7.55909	8.43106	5.6555	4.1262	11.4846	11.0863	8.26353	3.19487	7.27673	10.7462	14.0625	14.6778	19.738	3.48255
4931406P16Rik	382.783	405.813	490.302	677.976	585.658	491.448	473.932	564.772	631.125	494.29	356.228	438.966	281.314	458.626	653.883	374.751	419.817	492.187	401.193	408.266	397.882
4931407G18Rik	2.26499	0	0	0	0	0	0	0	0	0	0	0	0	0	0	0	0	0	0	0	0
4931408A02Rik	49.8297	53.2408	30.5378	73.4475	72.0018	48.35	32.6161	52.9136	36.1331	9.04879	0	7.65639	1.38578	0	35.1435	1.81918	2.14923	0	0	1.03884	3.48255
4931408C20Rik	0	0	0	0	0	0	0.665635	0	0	0	0	0	0	0	0	0	0	0	0	0	0
4931408D14Rik	6.03997	13.0144	3.39309	16.9494	9.6431	5.29863	8.65326	8.63896	6.6244	3.3933	111.407	29.3495	12.472	67.4855	141.639	76.4056	5.73129	0	99.0752	7.27191	31.343
4931409K22Rik	1.50999	0	0	0	0	0	0	0	0.602219	0	0	0	0	0	0	0	0	0	0	0	0
4931414P19Rik	90.5995	111.214	145.055	77.214	124.075	118.557	132.461	109.067	147.544	113.11	126.537	136.539	74.8323	173.534	82.0016	87.3207	122.506	106.473	118.646	95.5737	112.312
4931417E11Rik	0	0	0	0	0	0	0	0	0	0	0	0	0	0	0	0	0	0	0	0	0
4931417G12Rik	0	0	0	0	0	0.662329	0.665635	1.07987	1.80666	0	0	0	0	0	0	0	0	0	0	0	0
4931419H13Rik	0	0	0	0	0	0	0	0	0.602219	0	0	0	0	0	1.06496	0	0	0	0	0	0
4931420L22Rik	0	0	0	0	0	0	0	0	0	0	0	0	0	0	0	0	0	0	0	0	0
4931423N10Rik	0	0	1.69655	0.941634	0	0	0	0	0.602219	3.3933	1.3754	1.27607	0	1.37726	4.25982	0	0.716411	2.00893	0	3.11653	0
4931428F04Rik	142.694	85.1852	143.358	131.829	114.431	139.089	189.04	132.824	196.323	47.5062	48.139	53.5947	40.1877	63.3537	52.1828	38.2028	33.6713	26.116	25.6862	38.4372	19.1541
4931428L18Rik	0	0	0	0	0	0	0	0	0	0	0	0	0	0	0	0	0	0	0	0	0
4931429I11Rik	1.50999	1.18313	0	0	0	0	0	0	0	0	0	0	0	1.37726	0	3.63836	1.43282	0	0	0	0
4931429L15Rik	0	0	0	0	0	0	0	0	0	0	0	0	0	0	0	0	0	0	0	0	0
4931429P17Rik	0	0	0	0	0.642874	0	0	0	0	0	0	0	0	0	0	0	0	0	0	0	0
4931430N09Rik	0	0	0	0	0	0	0	0	0	0	0	0	0	0	0	0	0	0	0	0	0
4931431B13Rik	0	0	0	0	0.642874	0	0	0	0	0	0	0	0	0	0	0	0	0	1.22315	0	0
4931431C16Rik	0	0	0	0.941634	0	0	0	0	0.602219	0	0	0	0	0	0	0	0.716411	0	0	0	0
4931431F19Rik	0	0	0	0	0	0	0	0	0	0	0	0	0	0	0	0	0	0	0	0	0
4931440F15Rik	0.754996	2.36626	0.848273	0.941634	0	0	0.665635	0	2.40887	1.1311	2.7508	0	0	0	0	0	1.43282	5.02231	1.22315	0	0
4931440J10Rik	0	0	0	0	0	0	0	0	0.602219	0	0	0	0	0	0	0	0	0	0	0	0
4931440L10Rik	0	0	0	0	0	0	0	0	0	0	0	0	0	0	0	0	0	0	0	0	0
4931440P22Rik	16.6099	4.73251	9.331	24.4825	5.78586	7.28562	5.32508	6.47922	5.41997	11.311	15.1294	14.0367	11.0863	9.64079	21.2991	16.3726	5.01488	12.0536	3.66945	7.27191	3.48255
4932411E22Rik	1.50999	0	0.848273	0.941634	0	0.662329	1.33127	0	0.602219	2.2622	0	0	2.77157	0	0	0	0.716411	1.00446	0	0	0
4932411G14Rik	0	0	0	0	0	0	0	0	0	1.1311	0	0	0	0	0	0	0	0	0	0	0.870639
4932411L15	0	0	0	0	0	0	0	0	0	0	0	0	0	0	0	0	0	0	0	0	0
4932411N23Rik	0	0	0	0	0	0	0	0	0	0	0	0	0	0	0	0	0	0	0	0	0
4932412D23Rik	0	0	0	0	0	0	0	0	0	0	0	0	0	0	0	0	0	0	0	0	0
4932412H11Rik	12.8349	7.09877	8.48273	1.88327	7.71448	8.61028	9.98453	10.7987	9.6355	5.6555	22.0064	8.93246	22.1725	26.1679	6.38973	7.27673	7.88052	6.02678	6.11575	10.3884	16.5421
4932413F04Rik	0	0	0	0	0	0	0	0	0	0	0	0	1.38578	0	0	0	0	1.00446	0	0	0
4932414J04Rik	0	0	0	0	0	0	0	0	0	0	0	0	0	0	0	0	0	0	0	0	0
4932414N04Rik	0	1.18313	0	0	0	0	0	0	0	2.2622	0	2.55213	0	1.37726	1.06496	0	1.43282	0	3.66945	1.03884	3.48255
4932415G12Rik	97.3945	68.6214	68.7101	135.595	97.0739	84.1158	82.5388	85.3097	83.1062	116.503	56.3913	79.116	47.1166	41.3177	120.34	105.513	72.3575	61.2722	61.1575	46.748	74.0043
4932415M13Rik	0	0	0	0	0	0	0	0	0	0	0	0	0	0	0	0	0	0	0	0	0
4932416H05Rik	61.1547	30.7613	46.655	58.3813	30.8579	39.0774	35.9443	45.3545	43.3597	61.0793	37.1358	31.9016	30.4872	56.4675	68.1572	23.6494	28.6564	45.2008	39.1408	50.9034	29.6017
4932416K20Rik	0	0	0	0	0	0	0	0	0	0	0	0	1.38578	0	0	0	0	0	0	0	0
4932418E24Rik	0	0	2.54482	0	0	0	0.665635	0	0	1.1311	0	0	0	0	0	0	0	0	1.22315	0	0
4932425I24Rik	6.79496	33.1276	5.08964	9.41634	8.35736	7.94795	9.98453	7.55909	7.82884	5.6555	13.754	10.2085	6.92892	11.018	3.19487	3.63836	10.7462	87.3883	4.8926	2.07769	11.3183
4932429P05Rik	0	0	0	0	0	0	0	0	0	0	0	0	0	0	0	0	0	0	0	0	0
4932435O22Rik	0	1.18313	0	0	0	0	0.665635	0	0	0	0	0	0	0	0	0	0	0	0	0	0.870639
4932438A13Rik	642.501	512.294	1392.86	615.829	610.087	578.876	644.335	649.002	658.225	1522.46	1543.2	1244.16	1577.02	1625.16	1041.53	2108.43	1621.24	1600.11	1975.39	2523.35	1729.96
4932438H23Rik	21.1399	17.7469	21.2068	23.5408	19.9291	19.2075	21.3003	12.9584	9.03328	46.3751	28.8834	15.3128	18.0152	30.2996	38.3384	41.8412	25.0744	27.1205	25.6862	35.3207	36.5668
4932441B19Rik	0	0	0	0	0	0	0	0	0	0	0	0	0	0	0	0	0	0	0	0	0
4932441J04Rik	1.50999	0	0	0	0	0.662329	0.665635	2.15974	0.602219	0	0	1.27607	0	0	0	0	0	0	0	0	0
4932443I19Rik	0	0	0	0	0	0	0.665635	0	0	0	0	0	0	0	0	0	0	0	0	0	0
4932702P03Rik	0	0	0	0.941634	0	0	0	0	0.602219	0	0	1.27607	1.38578	0	0	3.63836	0	0	1.22315	0	0
4933400A11Rik	0	0	0	0	0	0	0	0	0	0	0	0	0	0	0	0	0	0	0	0	0
4933400B14Rik	0	0	0	0	0	0	0	0	0	0	0	0	0	0	0	0	0	0	0	0	0
4933400C05Rik	0	0	0	0.941634	0	0	0	1.07987	0	0	1.3754	0	0	2.75451	0	0	0	0	0	0	0
4933400C23	0	0	0	0	0	0	0	0	0	0	0	0	0	0	0	0	0	0	0	0	0
4933400F21Rik	0	0	0	0	0	0	0	0	0	0	0	1.27607	0	0	0	0	0	0	0	0	0
4933400L20Rik	0	0	0	0	0	0	0	0	0	0	0	0	0	0	0	0	0	0	0	0	0
4933401B06Rik	0	0	0	0	0	0	0	0	0	0	0	0	0	0	0	0	0	0	0	0	0
4933401D09Rik	2.26499	0	0.848273	0	0	0	0	0	0	1.1311	0	1.27607	0	0	0	3.63836	1.43282	0	4.8926	2.07769	5.22383
4933401H06Rik	0	0	0.848273	1.88327	0.642874	0.662329	0.665635	0	0	0	0	0	0	0	0	0	0	0	0	0	0
4933401P06Rik	0	0	0	0	0	0	0	0	0	0	0	0	0	0	0	0	0	0	0	0	0
4933402C06Rik	0	0	0	0	0	0	0	0	0	0	0	0	0	0	0	0	0	0	0	0	0
4933402D24Rik	0	0	0	0	0	0	0	0	0	0	0	0	0	0	0	0	0	0	0	0	0
4933402E13Rik	0	0	0	0	0	0	0	0	0	0	0	0	1.38578	0	0	0	0	0	0	0	0
4933402J07Rik	0	0	0	0	0	0	0	0	0	0	0	0	0	0	0	0	0	0	0	0	0
4933402J10Rik	0	0	0	0	0	0	0	0	0	0	0	0	0	0	0	0	0	0	0	0	0
4933402J15Rik	0	0	0	0	0	0	0	0	0	0	0	0	0	0	0	0	0	0	0	0	0
4933402N03Rik	0	1.18313	0	0	0	0	0	0	0	0	0	0	1.38578	0	0	0	0	0	0	0	0
4933402N22Rik	0	0	0	0	0	0	0	0	0	0	0	0	0	1.37726	0	0	0	0	0	0	0.870639
4933402P03Rik	0	0	0	0	0	0	0	0	0	0	0	0	0	0	0	0	0	0	0	0	0
4933403F05Rik	469.607	918.107	559.86	669.502	577.943	579.538	590.419	610.126	575.721	616.449	1266.74	274.354	497.496	426.949	523.958	520.286	741.485	477.12	633.592	960.931	449.25
4933403G14Rik	21.1399	22.4794	37.324	14.1245	16.7147	10.5973	24.6285	20.5175	12.0444	41.8507	8.25239	33.1777	33.2588	22.0361	20.2342	36.3836	17.9103	36.1607	26.9093	30.1265	13.9302
4933403O03Rik	1.50999	0	0	0	0	0	0	0	0	0	0	0	0	0	0	0	0	0	0	0	0
4933403O08Rik	0	0	0	0	0	0	0	0	0	0	0	0	0	0	0	0	0	0	0	0	0
4933404G15Rik	0	0	0	0	0	0	0	0	0	0	0	0	0	0	0	0	0	0	0	0	0
4933404K08Rik	0	0	0	0	0	0	0	0	0	0	0	0	0	0	0	0	0	0	0	0	0
4933404M02Rik	54.3597	4.73251	39.8688	50.8482	35.358	48.35	33.9474	26.9967	38.542	6.78659	15.1294	31.9016	38.8019	20.6588	24.494	10.9151	19.3431	16.0714	25.6862	14.5438	30.4724
4933404O12Rik	107.964	50.8745	87.3721	51.7899	78.4306	31.1295	46.5945	45.3545	40.9509	374.394	251.698	606.131	368.618	320.9	136.314	607.607	559.517	113.504	541.856	562.015	799.246
4933405D12Rik	0.754996	0	0	0	1.28575	0	0.665635	0	1.20444	1.1311	0	0	2.77157	1.37726	1.06496	0	0.716411	0	2.4463	0	4.35319
4933405E24Rik	0	0	0	0	0	0	0	0	0	0	0	0	0	0	0	0	0	1.00446	0	0	0
4933405L10Rik	0.754996	0	0.848273	0	0.642874	0	0	0	0	0	0	0	0	0	0	0	0	0	1.22315	0	0
4933405O20Rik	0	0	0	0	0	0	0	0	0	0	0	0	0	0	0	0	0	0	0	0	0
4933406C10Rik	126.839	40.2264	180.682	148.778	168.433	160.946	125.139	150.102	180.063	16.9665	4.1262	12.7607	9.70048	5.50902	25.5589	7.27673	7.88052	21.0937	4.8926	2.07769	3.48255
4933406D12Rik	0	0	0	0	0	0	0	0	0	0	0	0	0	0	0	0	0	0	0	0	0
4933406F09Rik	0	0	0	0	0	0	0	0	0	0	0	0	0	0	0	0	0	0	0	0	0
4933406G16Rik	0	0	0	0	0	0	0	0	0	0	0	0	0	0	0	1.81918	0	0	0	0	0
4933406I18Rik	2.26499	0	0	0	1.28575	0	1.33127	4.31948	0.602219	0	1.3754	0	1.38578	0	1.06496	0	0	1.00446	0	2.07769	0.870639
4933406J08Rik	0	0	0	0	0	0	0.665635	0	0	0	0	0	0	0	0	0	0	0	0	0	0
4933406J10Rik	0	0	0	0	0	0	0	0	0	0	0	0	0	0	0	0	0	0	0	0	0
4933406K04Rik	0	0	0	0	0	0	0	0	0	0	0	0	0	0	0	0	0	0	0	0	0
4933406M09Rik	0	0	0	0.941634	0	0	0	0	0	0	0	0	0	0	0	0	0	0	0	0	0
4933407C03Rik	3191.37	3270.17	2063.85	2963.32	2721.93	2809.6	2809.65	2898.37	2296.86	3483.79	2798.94	2809.9	3413.18	2428.1	2683.69	2725.13	4034.11	4019.86	3226.67	3697.25	3104.7
4933407E24Rik	0	1.18313	0	0	0.642874	0	0	0	0.602219	0	0	0	0	0	0	0	0	0	0	0	0
4933407G14Rik	0	0	0	0	0	1.32466	0	0	0.602219	2.2622	0	0	5.54313	0	0	0	0	0	3.66945	0	1.74128
4933407H18Rik	246.129	202.315	378.33	208.101	241.72	186.114	174.396	215.974	228.241	444.522	396.115	492.561	274.385	330.541	396.164	487.541	381.131	582.588	470.913	457.091	423.13
4933407I05Rik	0	0	0	0	0	0	0	0	0	0	0	0	0	0	0	0	0	0	0	0	0
4933407K13Rik	49.0747	36.677	63.6205	21.6576	43.7154	54.9733	61.2384	66.9519	67.4485	56.555	26.1326	54.8708	40.1877	67.4855	40.4683	87.3207	62.3278	106.473	63.6038	56.0976	62.686
4933407L21Rik	3.01998	0	1.69655	2.8249	1.92862	1.32466	1.99691	2.15974	3.01109	4.5244	5.5016	0	1.38578	4.13177	1.06496	3.63836	0	1.00446	2.4463	1.03884	1.74128
4933407P14Rik	0	0	0	0	0	0	0	0	0	0	0	0	0	0	0	0	0	0	0	0	0
4933408B17Rik	19.6299	11.8313	14.4206	3.76654	14.1432	9.93494	16.6409	14.0383	16.2599	12.4421	15.1294	10.2085	16.6294	15.1498	18.1042	25.4685	6.4477	5.02231	23.2399	11.4273	15.6715
4933408J17Rik	2.26499	0	0	0.941634	1.28575	3.31165	0.665635	1.07987	1.80666	1.1311	0	0	0	0	0	0	0.716411	0	0	0	0.870639
4933408N05Rik	0	0	0	0	0	0	0	0	0	0	0	0	0	0	0	0	0	0	0	0	0
4933409G03Rik	0	0	0	0	0	0	0	0	0	0	0	0	0	0	0	0	0	0	0	0	0
4933409K07Rik	0	0	0	0	0	0	0	0	0	0	0	0	0	0	0	0	0	0	0	0	0
4933411E08Rik	0	0	0	0	0	0	0.665635	0	0	0	0	0	0	0	0	0	0	0	0	0	0
4933411G06Rik	0	0	0	0	0	0	0	0	0	0	0	0	0	0	0	0	0	0	0	0	0
4933411G11Rik	0	0	0	0	0	0	0	0	0	0	0	0	0	0	0	0	0	0	0	0	0
4933411K16Rik	1.50999	0	6.78618	0.941634	1.92862	0	0	0	1.20444	5.6555	0	15.3128	4.15735	0	2.12991	3.63836	0.716411	0	4.8926	3.11653	0.870639
4933411K20Rik	215.174	175.103	246.847	170.436	225.649	215.257	251.61	271.047	274.612	324.625	349.351	358.574	307.644	236.888	260.914	325.633	351.041	378.683	403.64	419.693	303.853
4933412E12Rik	20.3849	13.0144	15.2689	11.2996	34.0723	37.7528	42.6007	31.3162	42.7575	27.1464	19.2556	15.3128	45.7308	24.7906	17.0393	32.7453	45.1339	53.2365	24.463	38.4372	31.343
4933412E24Rik	0	0	0	0	0	0	0	0	0	0	0	0	0	0	0	0	0	0	0	0	0
4933412O06Rik	0	0	0	0	0.642874	0	0	0	0	0	0	0	0	0	0	0	0	0	0	0	0
4933413G19Rik	0.754996	0	0.848273	0.941634	0	0	1.33127	1.07987	0.602219	0	0	0	0	0	0	0	0.716411	0	0	2.07769	0
4933413J09Rik	0.754996	0	0	0	0	0	0	0	0	0	0	1.27607	1.38578	0	1.06496	1.81918	0	0	2.4463	0	0
4933413L06Rik	0	0	0	0	0	0	0	0	0	0	0	0	0	0	0	0	0	0	0	0	0
4933415F23Rik	0	0	0	0	0	0	0	0	0	0	0	0	0	0	0	0	0	0	0	0	0
4933416C03Rik	0	0	0	0	0	0	0	0	0	0	0	0	0	0	0	0	0	1.00446	0	0	0
4933416E03Rik	0	0	0	0	0	0	0.665635	0	0	0	0	0	0	0	0	0	0	0	0	0	0
4933416I08Rik	0	0	0	0	0	0	0	0	0	0	0	0	0	0	1.06496	0	0	0	0	0	0
4933416M06Rik	0	0	0	0	0.642874	0	0.665635	0	0	0	0	0	0	0	0	0	0	0	0	0	0
4933416M07Rik	0.754996	0	1.69655	0	0	0	0	0	0	0	0	0	0	0	0	0	0	0	0	0	0
4933417A18Rik	0	0	0	0	0	0	0	0	0	1.1311	0	0	0	0	0	0	0	0	0	0	0.870639
4933417D19Rik	0	1.18313	3.39309	1.88327	1.28575	2.64932	1.33127	0	1.80666	0	4.1262	0	1.38578	0	1.06496	0	0.716411	1.00446	0	0	0.870639
4933417E11Rik	2.26499	2.36626	0.848273	0	0.642874	0.662329	7.32199	0	2.40887	0	0	0	0	0	0	0	0	0	0	1.03884	0
4933417G07Rik	0	0	0	0	0	0	0	0	0	0	0	0	0	0	0	0	0	0	0	0	0
4933417O13Rik	0	0	0	0	0	0	0	1.07987	0	0	0	0	0	0	0	0	0	0	0	0	0
4933421E11Rik	283.123	220.062	265.509	186.444	237.22	207.309	205.681	215.974	218.605	374.394	291.585	336.881	365.847	213.475	391.904	432.965	391.877	456.026	478.252	511.111	547.632
4933421I07Rik	1.50999	0	0	0	0	0	0	0	0	0	0	0	0	0	0	0	0	0	0	0	0
4933421O10Rik	81.5396	60.3395	111.972	91.3385	105.431	64.9083	90.5264	79.9104	75.8795	123.29	122.41	196.514	145.507	145.989	87.3264	109.151	98.1483	138.616	132.1	153.749	145.397
4933422A05Rik	0	0	0	0.941634	0	0	0.665635	3.23961	1.20444	0	1.3754	1.27607	1.38578	1.37726	1.06496	0	0	1.00446	0	0	0
4933422H20Rik	13.5899	8.2819	12.7241	7.53307	3.21437	0	1.33127	7.55909	3.01109	52.0306	60.5175	65.0793	36.0304	72.9945	29.8188	29.1069	30.8057	10.0446	18.3473	21.8157	33.9549
4933424B01Rik	446.958	425.926	452.129	449.159	483.441	554.369	579.768	438.427	520.317	363.083	375.484	301.151	340.903	333.296	326.941	394.762	366.802	361.607	366.945	372.945	336.937
4933424G05Rik	0	0	0	0.941634	0	0	0	0	0	0	0	0	1.38578	0	0	0	0	0	0	0	0
4933424G06Rik	0.754996	0	0	1.88327	0	0.662329	0.665635	1.07987	1.20444	0	0	1.27607	0	0	0	0	1.43282	1.00446	3.66945	1.03884	0
4933425H06Rik	0	0	0	0	0	0	0	0	0	0	0	0	0	0	0	0	0	0	0	0	0
4933425L06Rik	0	0	0	0	0	0.662329	0.665635	0	0	0	0	0	0	0	0	0	0	0	0	0	0
4933425O20Rik	0	0	0	0	0	0	0	0	0	0	0	0	0	0	0	0	0	0	0	0	0
4933426D04Rik	0	0	0	0	0	0	0	0	0	0	0	0	0	0	0	0	0	0	0	1.03884	0
4933426M11Rik	993.575	1157.1	1300.4	1199.64	1189.32	1129.27	1260.71	1191.1	1266.47	2268.98	2303.79	3139.12	1898.52	2919.78	1822.14	2375.85	2124.16	1860.27	3747.73	2904.61	2852.21
4933427D06Rik	0	0	0	0	0	0.662329	0	0	0	0	0	0	0	0	1.06496	0	0	0	0	0	0
4933427D14Rik	199.319	176.286	265.509	144.07	194.148	191.413	203.684	172.779	246.91	205.86	259.95	245.005	191.238	194.193	167.198	247.409	222.804	302.343	262.977	284.643	242.038
4933427E11Rik	0.754996	0	3.39309	3.76654	0.642874	1.98699	1.99691	7.55909	0.602219	7.91769	4.1262	5.10426	2.77157	0	12.7795	0	0.716411	0	1.22315	0	5.22383
4933427E13Rik	0	0	0	0	0	0	0	0	0	0	0	0	0	0	0	0	0	0	0	0	0
4933427G17Rik	11.3249	9.46503	1.69655	6.59144	3.21437	1.98699	1.33127	5.39935	3.01109	27.1464	20.631	21.6931	12.472	16.5271	7.45469	10.9151	7.88052	3.01339	34.2482	8.31075	24.3779
4933427I22Rik	0	0	0	0	0	0	0	0	0	0	0	0	0	0	0	0	0	0	0	0	0
4933428C19Rik	0	0	0	0	0	0	0	0	0	0	0	0	0	0	0	0	0	0	0	0	0
4933429K18Rik	0	0	0	0	0	0	0.665635	0	0	0	0	0	0	0	0	0	0	0	0	0	0
4933429O19Rik	0	0	0	0	0	0	0	0	0	0	0	0	0	0	0	0	0	0	0	0	0
4933430H15Rik	5.28497	10.6482	9.331	0.941634	3.21437	6.62329	4.65945	9.71883	2.40887	2.2622	0	5.10426	1.38578	1.37726	6.38973	5.45754	1.43282	7.03124	0	3.11653	0
4933430H16Rik	0	0	0	0	0	0	0	0	0	0	0	0	0	0	0	0	0	0	0	0	0
4933430I17Rik	6.79496	0	9.331	11.2996	14.1432	12.5843	11.3158	11.8786	9.6355	6.78659	2.7508	10.2085	2.77157	5.50902	7.45469	9.09591	4.29847	2.00893	9.7852	3.11653	6.09447
4933430M04Rik	1.50999	0	2.54482	0.941634	0.642874	0.662329	2.66254	2.15974	0.602219	2.2622	4.1262	1.27607	1.38578	5.50902	1.06496	3.63836	2.86564	3.01339	3.66945	9.3496	0.870639
4933430N04Rik	0	0	0	0	0	0	0	0	0	0	0	0	0	0	0	0	0	0	0	0	0
4933431E20Rik	269.534	68.6214	337.613	319.214	536.157	451.046	438.654	370.395	526.339	149.305	90.7763	67.6315	70.6749	118.444	149.094	72.7673	112.477	124.553	83.1742	59.2141	87.9345
4933431G14Rik	0	0	0	0	0	0	0	0	0	0	0	0	0	0	0	0	0	0	0	0	0
4933432B09Rik	25.6699	21.2963	28.8413	26.3658	30.2151	27.1555	28.6223	31.3162	31.9176	18.0976	5.5016	37.0059	20.7867	11.018	8.51965	23.6494	10.7462	16.0714	19.5704	5.19422	17.4128
4933432G23Rik	0	0	0	0	0	0	0	0	0	0	0	0	0	0	0	0	0	0	0	0	0
4933432I03Rik	0	0	0	0	0	0	1.99691	0	0.602219	1.1311	0	1.27607	0	0	1.06496	1.81918	0.716411	0	0	0	2.61192
4933432I09Rik	0	0	0.848273	0	0.642874	0	0	2.15974	0	0	0	0	0	0	3.19487	0	0.716411	0	0	2.07769	0
4933433C11Rik	0	0	0	0	0	0.662329	0	0	0	0	0	1.27607	0	0	0	5.45754	0	0	0	0	0.870639
4933433F19Rik	0	0	0	0	0	0	0	0	0	1.1311	0	0	0	0	0	0	0	0	0	0	0
4933433G15Rik	7.54996	2.36626	0.848273	1.88327	1.92862	0.662329	0.665635	2.15974	4.21553	2.2622	5.5016	14.0367	4.15735	1.37726	12.7795	14.5535	4.29847	6.02678	2.4463	7.27191	2.61192
4933433G19Rik	1.50999	0	0	0.941634	0	0	0.665635	0	0	0	4.1262	0	0	1.37726	0	0	1.43282	1.00446	1.22315	0	0.870639
4933433H22Rik	0	2.36626	0.848273	0.941634	0	1.32466	0.665635	0	0.602219	1.1311	0	0	0	0	0	0	0	1.00446	1.22315	1.03884	0
4933433P14Rik	576.062	563.169	436.861	315.447	390.224	356.333	345.465	380.114	358.922	1119.79	1431.79	833.271	770.495	594.974	682.637	862.292	821.723	808.593	1032.34	1081.44	1060.44
4933434E20Rik	547.372	526.492	635.356	459.517	543.228	585.499	598.406	559.372	556.45	497.684	767.473	611.235	645.775	594.974	463.256	764.056	596.77	739.285	681.295	756.279	598.999
4933434I20Rik	0	0	0	0	0	0	0	0	0	0	0	0	0	0	0	0	0	0	0	0	0
4933436C20Rik	24.9149	2.36626	43.2619	5.6498	3.85724	25.8308	3.99381	7.55909	63.8352	10.1799	0	1.27607	1.38578	8.26353	7.45469	1.81918	2.14923	3.01339	1.22315	5.19422	8.70639
4933436E23Rik	0	0	0	0	0	0	0	0	0	0	0	0	0	0	0	0	0	0	0	0	0
4933436H12Rik	0	0	0	0	0	0	0	0	0	0	0	0	2.77157	0	0	0	0	0	0	0	0
4933436I01Rik	0	0	0	0	0	0	0	0	0	0	0	0	0	0	0	0	0	0	0	0	0
4933437F05Rik	3.01998	11.8313	15.2689	0	8.35736	12.5843	12.6471	12.9584	8.43106	1.1311	9.62779	15.3128	8.3147	9.64079	0	21.8302	6.4477	6.02678	14.6778	8.31075	12.1889
4933438B17Rik	0	0	0	0	0	0	0	0	0	0	0	0	0	0	0	0	0	0	0	0	0
4933438K21Rik	0	0	0	0	0	0	0	0	0	0	0	0	0	0	0	0	0	0	0	0	0
4933439C10Rik	319.363	185.751	292.654	290.023	302.151	291.425	258.267	233.252	290.872	162.878	114.158	100.809	91.4617	137.726	242.81	89.1399	88.1186	127.567	84.3974	75.8356	91.4171
4933439F18Rik	421.288	411.729	506.419	343.696	430.082	399.384	491.239	399.552	487.195	663.955	605.175	491.285	527.983	546.77	502.659	492.998	613.248	431.919	530.847	617.073	518.03
4933439K11Rik	4.52998	1.18313	5.08964	5.6498	2.57149	3.31165	3.32818	3.23961	4.21553	5.6555	0	5.10426	1.38578	5.50902	1.06496	5.45754	2.86564	9.04017	6.11575	9.3496	1.74128
4933440J02Rik	0	1.18313	0	0	0	0	0	0	1.20444	0	0	0	0	0	0	0	0	0	0	0	0
4933440M02Rik	0	0	0	0	0	0	0	0	0	1.1311	0	2.55213	0	1.37726	0	0	0.716411	0	0	0	0
5031410I06Rik	0	0	0	0	0	0	0	0	0	0	0	0	0	0	0	0	0	0	0	0	0
5031414D18Rik	10.5699	8.2819	6.78618	14.1245	9.6431	7.94795	11.9814	28.0766	10.2377	27.1464	6.87699	22.9692	9.70048	24.7906	23.429	20.011	11.4626	35.1562	30.5788	15.5827	11.3183
5031425E22Rik	287.653	222.428	184.923	258.949	165.219	153.66	165.743	142.543	160.19	280.513	206.31	299.875	225.883	245.151	200.212	150.992	137.551	221.986	203.043	177.642	198.506
5031425F14Rik	3.77498	1.18313	2.54482	4.70817	2.57149	1.98699	5.32508	11.8786	2.40887	4.5244	5.5016	17.8649	6.92892	26.1679	2.12991	7.27673	8.59693	9.04017	13.4547	15.5827	16.5421
5031426D15Rik	19.6299	2.36626	7.63446	6.59144	5.14299	3.31165	1.99691	11.8786	3.01109	4.5244	4.1262	3.8282	13.8578	1.37726	3.19487	1.81918	2.14923	4.01785	1.22315	1.03884	2.61192
5031434C07Rik	0	0	0	0	0	0	0	0	0.602219	0	0	0	0	0	0	0	0	0	0	0	1.74128
5031434O11Rik	13.5899	7.09877	5.08964	9.41634	7.07161	4.6363	7.98762	5.39935	2.40887	21.4909	26.1326	17.8649	23.5583	20.6588	24.494	14.5535	10.7462	24.1071	14.6778	12.4661	21.766
5031439G07Rik	494.522	793.879	430.923	595.113	586.944	566.954	659.645	785.065	632.329	656.037	695.952	944.288	519.669	924.138	555.907	667.64	572.412	1171.2	830.519	393.722	558.95
5033403H07Rik	3.77498	0	1.69655	0.941634	0	0	0	6.47922	0.602219	19.2287	0	0	6.92892	0	0	0	0.716411	0	0	12.4661	0.870639
5033404E19Rik	0	0	0	0	0	0	0	0	0	0	0	0	0	0	0	0	0	0	0	0	0
5033406O09Rik	143.449	105.298	167.11	115.821	107.36	98.687	113.158	107.987	105.388	182.107	464.885	265.422	238.355	276.828	102.236	298.346	181.252	114.509	276.432	219.196	429.225
5033411D12Rik	39.2598	22.4794	18.662	5.6498	14.7861	10.5973	14.644	11.8786	10.2377	61.0793	71.5207	37.0059	69.2892	35.8086	41.5333	29.1069	32.2385	34.1517	57.4881	42.5926	47.0145
5033414D02Rik	548.127	619.959	513.205	244.825	261.65	219.231	244.954	275.367	224.025	893.568	1541.82	1078.28	1189	1067.37	695.416	1107.88	821.723	723.213	987.082	1063.78	1514.04
5133401N09Rik	412.983	308.796	441.102	245.766	302.151	304.671	276.239	331.52	249.318	520.306	855.498	607.407	778.81	837.371	411.073	798.621	479.279	542.41	688.634	665.899	914.171
5330411J11Rik	0	0	0	0	0	0	1.33127	1.07987	0	0	0	0	0	0	0	0	0	0	2.4463	0	0
5330413P13Rik	0	1.18313	0	0	0	0	0	0	0.602219	0	0	0	0	0	0	0	0	0	0	1.03884	0
5330417C22Rik	373.723	412.912	252.785	831.463	549.657	580.863	432.663	379.034	380	458.095	391.989	363.679	320.116	497.189	427.047	238.313	447.757	1013.5	320.465	292.954	169.775
5330426P16Rik	8.30495	8.2819	11.0275	6.59144	8.35736	11.2596	10.6502	19.4377	4.21553	10.1799	4.1262	7.65639	4.15735	8.26353	4.25982	12.7343	7.88052	13.058	6.11575	10.3884	15.6715
5330434G04Rik	0	0	0	0	0	0	0	0	0	0	0	0	0	0	0	0	0	0	0	0	0
5330437I02Rik	10.5699	8.2819	6.78618	13.1829	4.50012	4.6363	5.99072	7.55909	3.01109	16.9665	4.1262	11.4846	9.70048	6.88628	25.5589	3.63836	9.31334	3.01339	9.7852	5.19422	2.61192
5330439B14Rik	0	0	0	0	0	0	0.665635	0	0	0	0	0	0	0	0	0	0	0	0	0	0
5430401F13Rik	0	0	0	0	0	0	0	0	0	0	0	0	0	0	0	0	0	0	0	0	0
5430402E10Rik	0	0	0	0	0	0	0	0	0	0	0	0	0	0	0	0	0	0	0	0	0
5430402O13Rik	5.28497	1.18313	7.63446	2.8249	3.85724	1.98699	3.99381	2.15974	3.01109	1.1311	0	2.55213	0	0	0	1.81918	0	2.00893	1.22315	2.07769	0.870639
5430403N17	0	0	0	0	0	0	0	0	0	0	0	0	0	0	0	0	0.716411	0	0	0	0
5430405G05Rik	6.79496	1.18313	5.08964	8.47471	1.92862	2.64932	1.99691	5.39935	1.20444	5.6555	1.3754	0	0	1.37726	1.06496	3.63836	5.01488	22.0982	3.66945	1.03884	6.96511
5430405H02Rik	83.0495	26.0288	42.4136	51.7899	50.787	45.0384	34.613	55.0733	45.7686	42.9818	35.7604	47.2144	31.873	48.2039	38.3384	45.4795	45.1339	34.1517	34.2482	31.1653	45.2732
5430407P10Rik	369.193	423.56	282.475	496.241	489.87	380.177	412.028	342.319	300.507	130.076	158.171	103.361	98.3906	90.8989	221.511	49.1179	73.0739	74.3303	36.6945	51.9422	47.8851
5430411K18Rik	317.853	410.545	449.585	288.14	308.579	293.412	326.161	344.478	355.309	532.748	744.091	772.019	485.024	732.7	410.008	927.782	769.425	918.079	1038.45	931.843	621.636
5430416N02Rik	88.3345	76.9033	85.6756	78.1556	55.93	74.1809	78.545	72.3513	77.6862	67.8659	59.1421	52.3187	66.5176	45.4494	42.5982	50.9371	27.94	43.1919	41.5871	31.1653	43.5319
5430416O09Rik	19.6299	4.73251	12.7241	22.5992	7.71448	9.27261	3.32818	12.9584	3.61331	31.6708	2.7508	25.5213	1.38578	23.4133	37.2734	29.1069	14.3282	25.1116	8.56205	4.15538	23.5072
5430417L22Rik	467.342	440.124	428.378	589.463	489.87	605.369	480.589	458.945	528.748	262.415	258.575	222.035	324.273	166.648	415.333	156.45	250.744	272.209	157.786	216.08	176.74
5430419D17Rik	0.754996	0	0	0.941634	0.642874	0.662329	0	0	0	0	1.3754	0	0	0	0	0	0	0	0	0	0
5430421F17Rik	7.54996	14.1975	2.54482	6.59144	4.50012	7.28562	5.99072	10.7987	2.40887	4.5244	0	1.27607	2.77157	1.37726	2.12991	1.81918	0	2.00893	1.22315	0	3.48255
5430421N21Rik	0.754996	0	0.848273	0	0.642874	1.98699	3.32818	5.39935	1.80666	0	0	0	1.38578	5.50902	0	0	0	4.01785	0	1.03884	1.74128
5430425J12Rik	3.01998	14.1975	0.848273	0.941634	0	0.662329	0.665635	1.07987	0	18.0976	28.8834	10.2085	15.2436	13.7726	9.5846	9.09591	9.31334	4.01785	13.4547	6.23307	20.8953
5430427M07Rik	1.50999	8.2819	1.69655	0	0	0	0	0	0.602219	2.2622	22.0064	1.27607	5.54313	4.13177	1.06496	1.81918	1.43282	8.0357	3.66945	0	7.83575
5430427O19Rik	4.52998	10.6482	10.1793	2.8249	5.14299	5.29863	7.98762	36.7156	13.851	9.04879	5.5016	19.141	12.472	5.50902	8.51965	23.6494	12.179	17.0759	13.4547	8.31075	22.6366
5430428K19Rik	0	0	0	0	0	0	0	0	0	0	0	0	0	0	0	0	0	0	0	0	0
5430434I15Rik	0	1.18313	0	0	0	0	0	0	0.602219	0	0	0	0	0	0	0	0	0	0	0	0
5430435G22Rik	73.2346	46.142	35.6275	48.0233	63.6445	70.2069	69.2261	322.881	77.6862	40.7196	16.5048	40.8341	40.1877	57.8447	54.3127	63.6713	39.4026	63.2812	51.3723	20.7769	53.109
5430437J10Rik	8.30495	8.2819	5.08964	2.8249	5.14299	2.64932	5.99072	5.39935	2.40887	2.2622	23.3818	2.55213	15.2436	8.26353	4.25982	7.27673	7.88052	4.01785	19.5704	7.27191	2.61192
5430437P03Rik	946.765	1003.29	835.549	940.692	870.451	812.015	757.493	880.094	788.304	1141.28	1917.31	1185.46	1051.81	1262.94	939.291	993.273	938.498	820.646	974.851	996.252	1071.76
5430440P10Rik	8.30495	2.36626	3.39309	8.47471	9.00023	8.61028	5.32508	3.23961	7.82884	4.5244	1.3754	0	6.92892	0	1.06496	0	1.43282	2.00893	1.22315	3.11653	0
5530400C23Rik	0	0	0	0	0	0	0	0	0	0	0	0	0	0	0	0	0	0	0	0	0
5530401A14Rik	0	0	0	0	0	0	0	0	0	2.2622	0	0	4.15735	0	0	0	0	0	0	0	0
5530601H04Rik	58.1347	48.5083	81.4342	62.1478	51.4299	52.324	72.5542	45.3545	115.024	76.9147	55.016	42.1101	37.4161	48.2039	56.4427	63.6713	54.4472	51.2276	81.9511	88.3018	106.218
5730403B10Rik	952.805	1069.55	846.576	1030.15	626.159	551.058	529.846	741.87	558.859	2537.06	2631.14	1752.04	1592.26	1800.07	1966.97	2215.76	1943.62	687.053	2361.9	2386.23	2563.16
5730403I07Rik	0.754996	0	0.848273	0	1.92862	0	0.665635	1.07987	0	1.1311	2.7508	0	0	0	3.19487	0	0.716411	0	1.22315	0	0
5730405O15Rik	5.28497	2.36626	15.2689	5.6498	5.78586	5.29863	9.31889	5.39935	9.03328	5.6555	12.3786	16.5888	19.401	5.50902	2.12991	7.27673	4.29847	12.0536	15.901	17.6604	13.9302
5730408K05Rik	33.9748	22.4794	37.324	15.0661	35.358	41.0644	23.9629	32.3961	41.5531	16.9665	17.8802	5.10426	16.6294	8.26353	12.7795	9.09591	12.8954	14.0625	4.8926	6.23307	11.3183
5730409E04Rik	75.4996	78.0865	58.5308	85.6887	99.0025	68.2199	73.2199	104.747	66.8463	45.244	12.3786	52.3187	37.4161	71.6173	53.2478	36.3836	36.537	64.2856	25.6862	15.5827	30.4724
5730412P04Rik	0	0	0	0	0	0	0	0	0	0	0	0	0	0	0	0	0	0	0	0	0
5730416F02Rik	0.754996	0	0	0	0	0	0	0	0	0	0	0	0	0	0	0	0.716411	0	0	0	0
5730419I09Rik	447.713	475.618	389.357	534.848	365.795	343.749	342.802	370.395	354.707	865.291	766.097	506.598	658.247	728.568	748.664	744.045	901.245	574.553	946.718	1075.2	862.803
5730420D15Rik	3.01998	8.2819	9.331	1.88327	2.57149	1.32466	1.33127	0	1.20444	6.78659	23.3818	5.10426	4.15735	17.9043	9.5846	18.1918	7.16411	23.1026	12.2315	8.31075	2.61192
5730422E09Rik	0	0	5.08964	1.88327	1.92862	1.98699	1.33127	3.23961	1.80666	4.5244	0	1.27607	0	0	1.06496	5.45754	1.43282	2.00893	2.4463	1.03884	0.870639
5730435O14Rik	0	0	0	0.941634	0.642874	0.662329	0.665635	0	0	0	0	0	2.77157	1.37726	0	1.81918	0.716411	3.01339	1.22315	0	0.870639
5730437N04Rik	650.806	564.352	597.184	606.412	539.371	490.786	499.226	560.452	466.719	562.156	878.88	590.818	644.389	707.909	634.714	704.023	508.652	511.272	681.295	663.821	675.616
5730455O13Rik	221.214	191.667	223.944	189.268	209.577	270.23	199.025	233.252	246.91	197.942	211.811	227.14	218.954	173.534	181.042	218.302	171.222	155.692	187.142	218.157	314.301
5730455P16Rik	212.154	120.679	201.889	242	227.577	211.945	202.353	153.341	204.754	185.5	138.915	205.446	142.736	140.48	281.148	198.291	161.192	182.812	217.721	216.08	200.247
5730457N03Rik	10.5699	0	2.54482	4.70817	3.85724	4.6363	9.31889	0	4.21553	0	0	1.27607	0	0	0	0	0	0	0	0	0
5730460C07Rik	1.50999	0	0	0	0	0	0.665635	0	0	0	0	0	0	0	0	0	0	0	0	0	0
5730469M10Rik	1659.48	2447.89	589.55	552.739	640.302	394.086	529.18	552.893	476.355	6185.98	5416.32	7778.89	6375.99	5327.22	4263.02	5752.25	4405.21	128.571	9064.77	4969.83	9565.71
5730480H06Rik	50.5847	43.7757	53.4412	72.5058	36.0009	41.7267	34.613	24.837	37.3376	66.7348	88.0255	59.9751	49.8882	42.6949	87.3264	81.8632	47.9995	50.2231	77.0585	30.1265	87.0639
5730494M16Rik	187.994	141.975	171.351	137.479	178.076	173.53	170.403	164.14	205.357	82.5702	30.2588	56.1469	59.5887	67.4855	79.8717	72.7673	68.059	32.1428	57.4881	54.0199	81.84
5730494N06Rik	176.669	253.189	223.096	169.494	212.791	190.751	186.378	258.089	175.246	300.872	430.5	348.366	293.786	260.301	217.251	416.593	316.654	192.857	474.582	375.023	491.911
5730507C01Rik	18.1199	8.2819	9.331	0	0	1.32466	2.66254	2.15974	3.01109	4.5244	4.1262	0	0	2.75451	0	0	0	29.1294	0	1.03884	1.74128
5730508B09Rik	185.729	216.512	147.599	212.809	174.862	176.842	148.437	199.776	169.223	202.467	162.297	148.024	245.284	158.384	197.017	214.663	211.341	302.343	248.3	388.528	247.261
5730522E02Rik	0	1.18313	0	0	1.92862	2.64932	2.66254	1.07987	1.80666	1.1311	0	0	0	0	4.25982	0	1.43282	0	0	0	0
5730528L13Rik	100.414	49.6914	83.1307	213.751	131.789	131.141	130.465	129.584	130.681	30.5397	17.8802	11.4846	15.2436	13.7726	51.1179	12.7343	14.3282	15.0669	4.8926	3.11653	6.96511
5730559C18Rik	1066.81	1879.99	1063.73	1539.57	1065.88	1129.27	1130.91	927.608	969.572	683.184	628.557	299.875	735.851	578.447	840.25	500.275	693.486	2140.51	373.061	607.724	484.946
5730577I03Rik	12.0799	8.2819	10.1793	5.6498	9.00023	6.62329	9.31889	3.23961	8.43106	6.78659	11.0032	15.3128	8.3147	5.50902	2.12991	10.9151	5.73129	10.0446	7.3389	4.15538	13.9302
5730590G19Rik	126.839	183.385	148.448	164.786	184.505	178.829	195.697	155.501	253.534	99.5367	48.139	28.0734	72.0607	86.7671	105.431	56.3946	105.312	38.1696	28.1325	73.7579	24.3779
5830403L16Rik	0	0	0	0	0	0	0	1.07987	0	0	0	0	0	0	0	0	0	0	0	0	0
5830403M04Rik	0	1.18313	0	0	0.642874	0	0	0	0	0	0	0	1.38578	0	0	0	0	0	0	0	0.870639
5830405N20Rik	7.54996	0	9.331	3.76654	9.6431	3.97397	7.98762	7.55909	4.21553	19.2287	5.5016	22.9692	16.6294	12.3953	34.0786	32.7453	14.3282	19.0848	25.6862	21.8157	25.2485
5830411N06Rik	6.79496	0	1.69655	1.88327	0.642874	2.64932	5.99072	3.23961	0.602219	6.78659	1.3754	3.8282	8.3147	12.3953	13.8444	3.63836	18.6267	27.1205	20.7936	5.19422	6.96511
5830415F09Rik	62.6647	79.2696	55.1377	47.0817	61.073	57.6226	58.5759	52.9136	72.8684	58.8172	45.3882	39.558	63.746	57.8447	41.5333	41.8412	37.2534	34.1517	44.0334	29.0876	35.6962
5830416I19Rik	20.3849	15.3807	28.8413	20.7159	68.1446	35.1034	37.2756	24.837	42.1553	2.2622	1.3754	5.10426	0	1.37726	4.25982	1.81918	0	0	0	0	1.74128
5830416P10Rik	15.0999	42.5926	15.2689	11.2996	10.9289	14.5712	10.6502	30.2363	15.0555	28.2775	46.7636	52.3187	37.4161	61.9765	36.2085	29.1069	18.6267	28.125	47.7029	15.5827	33.9549
5830417I10Rik	266.514	305.247	387.661	241.058	405.653	392.761	437.988	415.75	493.217	308.79	306.714	333.053	239.74	364.973	280.083	281.973	323.101	335.491	335.143	350.091	258.58
5830418K08Rik	197.054	139.609	289.261	148.778	188.362	202.01	223.653	167.38	261.965	177.583	130.663	148.024	135.807	150.121	231.095	207.387	189.133	191.852	171.241	149.594	173.257
5830418P13Rik	6.79496	5.91564	10.1793	13.1829	3.85724	7.94795	7.32199	8.63896	0.602219	26.0153	1.3754	33.1777	11.0863	30.2996	24.494	45.4795	27.94	43.1919	11.0084	6.23307	17.4128
5830428M24Rik	15.0999	21.2963	19.5103	26.3658	28.2864	21.1945	21.3003	19.4377	23.4865	14.7043	1.3754	21.6931	16.6294	24.7906	12.7795	27.2877	19.3431	18.0803	19.5704	20.7769	19.1541
5830432E09Rik	1.50999	0	3.39309	2.8249	2.57149	5.96096	2.66254	4.31948	4.21553	0	1.3754	5.10426	4.15735	1.37726	4.25982	5.45754	5.01488	5.02231	8.56205	7.27191	6.96511
5830433M19Rik	162.324	144.342	156.93	154.428	208.291	215.919	225.65	168.46	222.219	144.781	152.669	96.9809	153.822	133.594	119.275	169.184	190.565	145.647	196.927	212.963	186.317
5830473C10Rik	7.54996	0	8.48273	4.70817	4.50012	8.61028	4.65945	4.31948	16.2599	0	1.3754	0	0	0	0	0	0	0	1.22315	0	0
5930403L14Rik	126.084	269.753	25.4482	323.922	369.652	29.8048	35.9443	225.693	12.0444	150.436	206.31	183.753	76.2181	191.438	174.653	198.291	127.521	4.01785	184.696	113.234	203.729
5930412G12Rik	25.6699	7.09877	54.2895	3.76654	29.5722	62.9213	96.5171	28.0766	80.0951	1.1311	2.7508	1.27607	1.38578	2.75451	1.06496	0	1.43282	0	1.22315	0	0.870639
5930416I19Rik	366.928	393.982	364.757	336.163	290.579	337.126	350.124	344.478	403.486	231.875	244.821	132.711	302.101	282.337	209.796	227.398	241.431	175.781	167.572	204.652	205.471
5930434B04Rik	787.461	800.978	593.791	788.148	658.945	645.109	611.053	671.679	548.621	659.431	767.473	703.112	744.165	669.346	636.843	718.577	684.889	441.964	637.261	606.685	683.451
5930438M14	0	0	0.848273	0.941634	0	0.662329	0.665635	0	0.602219	0	0	0	0	0	0	0	0	0	0	0	0
6030405A18Rik	40.0148	35.4938	22.9034	21.6576	28.2864	19.2075	33.9474	10.7987	17.4643	52.0306	17.8802	88.0485	99.7764	67.4855	54.3127	156.45	95.2827	73.3258	116.199	30.1265	107.089
6030407O03Rik	0.754996	0	0	0	0	0.662329	0.665635	0	2.40887	0	0	0	0	0	0	0	0	0	0	0	0
6030408B16Rik	1.50999	1.18313	0	1.88327	0.642874	1.98699	0.665635	6.47922	2.40887	2.2622	2.7508	1.27607	0	1.37726	1.06496	0	0.716411	0	0	0	0
6030419C18Rik	141.939	171.554	136.572	187.385	192.862	199.361	179.056	179.258	218.003	14.7043	1.3754	2.55213	6.92892	12.3953	20.2342	1.81918	2.14923	11.0491	0	1.03884	5.22383
6030422M02Rik	0	1.18313	0.848273	0	2.57149	0	0	1.07987	0.602219	2.2622	2.7508	24.2452	0	2.75451	3.19487	5.45754	0.716411	2.00893	6.11575	1.03884	3.48255
6030429G01Rik	35.4848	37.8601	33.0826	28.249	40.501	41.7267	48.5914	82.0701	48.1775	26.0153	9.62779	21.6931	13.8578	24.7906	22.3641	27.2877	22.2087	33.1473	26.9093	13.505	26.9898
6030440G07Rik	1.50999	0	1.69655	0	0.642874	1.32466	3.32818	1.07987	0.602219	0	4.1262	1.27607	0	0	0	1.81918	1.43282	0	1.22315	2.07769	1.74128
6030446N20Rik	48.3197	57.9733	60.2274	95.105	76.502	68.2199	48.5914	51.8337	42.7575	137.994	137.54	94.4288	87.3043	97.7851	97.9759	80.044	118.208	108.482	117.422	120.506	105.347
6030458C11Rik	335.973	382.15	416.502	263.658	401.796	406.67	484.583	346.638	466.719	312.183	211.811	315.188	309.03	254.792	249.2	263.781	305.907	340.513	260.531	285.682	259.45
6030466F02Rik	1.50999	1.18313	0.848273	0	0	0	0	0	0	0	0	1.27607	0	2.75451	3.19487	0	0	0	0	0	0
6030468B19Rik	0	0	1.69655	0	0.642874	0.662329	0	0	0	1.1311	0	1.27607	0	5.50902	0	0	1.43282	1.00446	0	0	2.61192
6030498E09Rik	0	0	0	0	0	0	0	0	0	0	0	0	0	0	0	0	0	0	0	0	0
6230400D17Rik	9.81495	8.2819	16.1172	2.8249	6.42874	8.61028	9.31889	6.47922	7.22662	4.5244	1.3754	7.65639	9.70048	9.64079	3.19487	1.81918	6.4477	6.02678	0	5.19422	6.96511
6230409E13Rik	123.819	62.7058	126.393	161.961	188.362	184.79	163.746	192.217	253.534	31.6708	5.5016	24.2452	29.1014	28.9224	59.6375	27.2877	27.94	40.1785	35.4714	21.8157	25.2485
6230427J02Rik	13.5899	2.36626	7.63446	17.891	8.35736	7.28562	3.99381	18.3578	7.82884	14.7043	4.1262	12.7607	11.0863	15.1498	19.1692	5.45754	2.14923	6.02678	6.11575	0	9.57703
6330403A02Rik	105.699	82.819	94.1583	39.5486	68.7875	56.298	53.9165	63.7123	66.8463	20.3598	9.62779	52.3187	29.1014	37.1859	100.106	21.8302	12.8954	54.241	19.5704	5.19422	21.766
6330403K07Rik	14.3449	9.46503	22.0551	4.70817	7.07161	3.97397	3.99381	15.1182	8.43106	12.4421	2.7508	10.2085	9.70048	6.88628	8.51965	5.45754	12.8954	7.03124	11.0084	39.4761	13.9302
6330406I15Rik	166.099	127.778	136.572	282.49	260.364	317.918	201.022	317.482	258.954	24.8842	6.87699	5.10426	15.2436	17.9043	38.3384	5.45754	8.59693	19.0848	2.4463	0	6.96511
6330407A03Rik	0	1.18313	4.24136	1.88327	3.85724	1.32466	1.33127	0	4.81775	1.1311	1.3754	1.27607	8.3147	2.75451	6.38973	0	2.14923	1.00446	4.8926	7.27191	0
6330407J23Rik	2.26499	9.46503	6.78618	0.941634	4.50012	2.64932	5.99072	2.15974	6.02219	0	1.3754	0	0	0	4.25982	0	1.43282	0	0	1.03884	3.48255
6330408A02Rik	61.1547	49.6914	104.338	66.856	91.288	121.869	107.167	107.987	112.615	61.0793	30.2588	65.0793	34.6446	84.0126	41.5333	56.3946	42.2682	69.3079	39.1408	33.243	42.6613
6330409D20Rik	0	0	0	0	0	0	0	0	0	0	1.3754	0	0	0	0	0	0	0	0	0	0
6330409N04Rik	304.263	293.416	341.006	308.856	297.65	282.152	248.282	382.274	241.49	518.043	701.453	338.157	831.47	549.525	298.188	694.927	796.649	456.026	796.271	840.425	1171.88
6330410L21Rik	0	0	0	0	0	0	0	0	0	0	0	0	0	0	0	0	0	0	0	0	0
6330415B21Rik	0	0	0	0	0	0	0	0	0	0	0	0	0	0	0	0	0	0	0	0	0
6330416G13Rik	386.558	428.292	413.109	499.066	409.51	424.553	374.753	360.676	372.171	434.342	453.882	315.188	537.684	385.631	385.514	469.349	454.921	757.365	402.416	589.025	403.976
6330418K02Rik	39.2598	26.0288	42.4136	10.358	25.7149	33.7788	27.291	28.0766	33.122	21.4909	20.631	29.3495	15.2436	20.6588	15.9743	32.7453	18.6267	27.1205	29.3556	28.0488	38.3081
6330439K17Rik	9.05995	3.54938	9.331	4.70817	9.00023	6.62329	9.31889	9.71883	9.6355	11.311	6.87699	10.2085	2.77157	9.64079	5.32478	10.9151	4.29847	5.02231	2.4463	2.07769	6.09447
6330503K22Rik	157.794	70.9877	235.82	133.712	227.577	182.14	193.7	206.255	257.75	87.0946	48.139	75.2878	84.5328	72.9945	79.8717	90.9591	70.9247	62.2767	97.852	85.1852	89.6758
6330512M04Rik	6.03997	0	3.39309	0.941634	12.2146	5.96096	5.99072	12.9584	6.02219	6.78659	1.3754	3.8282	1.38578	4.13177	8.51965	0	1.43282	0	1.22315	0	2.61192
6330527O06Rik	0	0	0	0	0	0	0	0	0	0	0	0	0	0	0	0	0	0	0	0	0
6330545A04Rik	3.01998	2.36626	4.24136	1.88327	4.50012	3.97397	5.99072	4.31948	3.61331	5.6555	4.1262	3.8282	1.38578	5.50902	5.32478	3.63836	2.14923	2.00893	1.22315	1.03884	0.870639
6330549D23Rik	4.52998	9.46503	10.1793	3.76654	10.286	8.61028	17.9722	6.47922	12.0444	4.5244	13.754	2.55213	11.0863	5.50902	5.32478	5.45754	6.4477	10.0446	8.56205	3.11653	7.83575
6330578E17Rik	924.115	1262.4	1057.8	1122.43	1160.39	1080.92	1118.93	1325	1064.12	1442.15	1980.57	1541.49	1304.02	1499.83	1250.26	2304.9	2388.51	1572.99	2281.18	2095.35	1994.63
6430411K18Rik	0	0	0.848273	0	0	0	0	2.15974	1.80666	0	0	0	1.38578	0	1.06496	0	0	0	0	0	0
6430527G18Rik	676.476	596.297	515.75	579.105	734.162	847.781	864.66	712.714	716.038	576.861	286.083	437.69	347.832	488.926	432.372	378.39	382.563	566.517	310.68	314.77	376.987
6430531B16Rik	1.50999	0	0.848273	0	0	1.32466	0	2.15974	0	0	0	0	0	1.37726	1.06496	0	1.43282	1.00446	1.22315	1.03884	0.870639
6430548G04	0	0	0	0	0	0	0	0	0	0	0	0	0	0	0	0	0	0	0	0	0
6430548M08Rik	371.458	363.22	369.847	566.864	482.155	613.979	452.632	528.056	470.333	246.58	281.957	456.831	245.284	349.823	366.345	249.228	378.981	824.664	255.638	325.158	201.118
6430550D23Rik	5.28497	10.6482	11.8758	12.2412	5.78586	7.28562	7.32199	11.8786	7.22662	16.9665	30.2588	31.9016	18.0152	34.4314	8.51965	16.3726	27.2236	17.0759	20.7936	28.0488	35.6962
6430562O15Rik	7.54996	3.54938	0.848273	1.88327	7.07161	5.29863	3.32818	7.55909	7.82884	1.1311	0	1.27607	1.38578	0	0	1.81918	0.716411	0	0	0	0
6430571L13Rik	3.77498	1.18313	3.39309	3.76654	1.92862	3.31165	1.99691	1.07987	1.20444	1.1311	1.3754	0	0	1.37726	3.19487	3.63836	0.716411	4.01785	2.4463	2.07769	1.74128
6430573F11Rik	49.8297	23.6626	27.993	48.0233	45.0012	35.7658	49.257	46.4344	57.2108	18.0976	5.5016	8.93246	12.472	8.26353	19.1692	10.9151	7.16411	7.03124	14.6778	5.19422	18.2834
6430584L05	3.01998	0	0	0.941634	0	1.32466	1.33127	0	1.80666	0	0	0	0	0	0	0	0	0	0	0	0
6430598A04Rik	185.729	229.527	229.034	62.1478	73.2876	90.7391	61.2384	64.7922	73.4707	530.485	877.504	682.695	346.446	527.489	237.485	291.069	373.25	459.04	506.384	497.606	492.781
6430704M03Rik	0	0	1.69655	0	0	0	0	0	0.602219	0	0	0	0	0	0	0	0	0	0	0	0
6430706D22Rik	0	0	0	0	0	0	0	0	0	0	0	0	0	0	0	0	0	0	0	0	0
6530401N04Rik	219.704	182.202	182.379	179.852	167.147	151.011	158.421	160.901	166.212	282.775	279.206	270.526	335.359	253.415	182.107	254.685	231.401	181.808	234.845	262.828	250.744
6530402F18Rik	29.4448	53.2408	39.8688	63.0895	76.502	72.8562	107.167	62.6324	60.2219	39.5885	13.754	65.0793	30.4872	48.2039	30.8837	47.2987	55.1636	59.2633	45.2566	29.0876	38.3081
6530411M01Rik	0	0	0	0	0	0	0	0	0	0	0	0	0	0	0	0	0	0	0	0	0
6530418L21Rik	48.3197	106.482	50.0481	64.9727	63.0016	81.4665	82.5388	53.9935	69.2551	11.311	5.5016	15.3128	13.8578	15.1498	28.7538	7.27673	7.88052	20.0893	2.4463	3.11653	5.22383
6530439I21	0	0	0.848273	0	0	1.98699	0.665635	3.23961	0.602219	2.2622	2.7508	2.55213	2.77157	5.50902	0	1.81918	2.14923	3.01339	0	3.11653	1.74128
6720401G13Rik	1212.52	828.19	1878.08	1482.13	1393.75	1236.57	1272.69	954.605	1460.38	1584.67	1343.76	1396.02	733.079	1245.04	1863.67	1353.47	1193.54	1732.7	1367.48	1418.02	1516.65
6720456B07Rik	1466.96	1198.51	1163.83	1275.91	1089.03	1153.11	1047.04	1330.4	1064.12	1167.29	1506.06	1314.35	1624.14	1198.21	1144.83	1458.98	1071.75	1250.56	1212.14	1170.78	1455.71
6720456H20Rik	278.593	298.148	395.295	229.759	410.796	389.45	396.719	374.715	475.753	324.625	292.96	349.642	245.284	348.446	233.225	300.165	364.653	370.647	379.177	339.702	331.713
6720463M24Rik	238.579	241.358	240.061	223.167	211.505	238.438	245.619	249.45	251.125	166.272	130.663	34.4538	106.705	103.294	122.47	123.704	168.357	118.527	80.7279	116.351	77.4868
6720468P15Rik	0.754996	1.18313	0.848273	2.8249	1.28575	1.32466	0.665635	1.07987	1.20444	0	4.1262	0	0	0	0	1.81918	0	3.01339	1.22315	2.07769	0.870639
6720483E21Rik	6.79496	2.36626	3.39309	1.88327	7.07161	5.29863	6.65635	5.39935	4.21553	2.2622	2.7508	0	0	0	2.12991	1.81918	1.43282	3.01339	1.22315	0	1.74128
6720489N17Rik	13.5899	10.6482	26.2965	10.358	33.4294	19.2075	21.966	18.3578	22.2821	14.7043	6.87699	8.93246	15.2436	11.018	17.0393	14.5535	9.31334	10.0446	8.56205	11.4273	10.4477
6820408C15Rik	0	0	0	0	0.642874	0	0	0	0.602219	1.1311	0	0	2.77157	2.75451	0	0	0	1.00446	1.22315	0	0.870639
6820431F20Rik	406.188	276.852	571.736	401.136	316.294	317.918	300.867	274.287	402.884	734.083	764.722	623.996	558.471	651.442	594.245	738.588	766.56	671.986	1075.15	955.737	972.503
7420426K07Rik	0	0	0	0	0	0	0	0	0	0	0	0	0	0	0	0	0	0	0	0	0
7420461P10Rik	0	0	0	0	0	0	0	0	0	0	0	0	0	0	0	0	0	0	0	0	0
7420700N18Rik	0	0	0	0	0	0	0	0	0	0	0	0	0	0	0	0	0	0	0	0	0
7420701I03Rik	0	1.18313	0	0	0	0	0	1.07987	0	0	0	0	0	0	0	0	0	0	0	0	0
7530416G11Rik	0	0	0	0	0	0	0	0	0	0	0	0	0	0	0	0	0	0	0	0	0
7530420F21Rik	9.05995	0	3.39309	3.76654	0.642874	2.64932	1.33127	2.15974	4.21553	1.1311	0	0	0	0	0	3.63836	2.86564	2.00893	0	0	0.870639
7630403G23Rik	0	0	0	0	0	0	0	0	0	0	0	0	0	0	0	0	0	0	0	0	0
8030411F24Rik	0	0	0	0	0	0	0	0	0	0	0	0	0	0	0	0	0	0	0	0	0
8030423F21Rik	0.754996	0	0	0	0	0	0	3.23961	1.20444	0	0	0	0	0	0	0	0	0	0	0	0
8030423J24Rik	0	0	0	0	0	0	0	0	0	0	0	0	0	0	0	0	0	0	0	0	0
8030442B05Rik	0	0	0	0	0.642874	0	3.32818	0	1.80666	0	0	0	2.77157	0	0	0	0	0	0	1.03884	0.870639
8030443G20Rik	0	0	0	0	0	0	0	0	0	0	0	0	0	0	0	0	0	0	0	0	0
8030462N17Rik	65.6846	86.3684	151.841	127.121	110.574	111.271	115.821	79.9104	134.897	152.698	199.433	185.029	94.2332	151.498	207.666	141.896	194.864	190.848	228.729	198.419	132.337
8430403D17Rik	0.754996	0	0	0	0	0	0	0	0	0	0	0	0	0	0	1.81918	0.716411	0	1.22315	0	0
8430406I07Rik	168.364	173.92	146.751	110.171	147.218	147.037	178.39	195.456	166.212	125.552	85.2747	85.4964	128.878	174.911	111.82	112.789	139.7	61.2722	97.852	91.4183	105.347
8430408G22Rik	218.194	160.905	106.882	336.163	91.288	73.5185	35.2787	47.5143	39.7464	279.381	72.8961	174.821	108.091	185.929	480.295	114.608	58.7457	55.2455	44.0334	4.15538	74.8749
8430410A17Rik	344.278	285.134	286.716	226.934	275.793	317.256	292.88	323.961	281.236	193.418	177.426	185.029	216.182	201.079	162.938	231.036	239.998	207.924	130.877	165.176	177.61
8430410K20Rik	406.188	423.56	532.715	319.214	492.441	505.357	501.223	491.341	514.295	393.622	497.894	535.947	566.785	519.225	307.772	680.374	617.546	714.173	622.584	670.055	604.223
8430419L09Rik	618.342	694.496	723.577	701.517	625.516	369.58	389.397	634.963	239.081	1865.18	1668.36	1509.59	1057.35	1687.14	1204.46	1127.89	1239.39	895.981	1202.36	1156.23	1506.2
8430422H06Rik	0	0	0	0	0	0	0	0	0	0	0	0	0	0	0	0	0	0	0	0	0
8430423G03Rik	1.50999	0	0	1.88327	0	1.98699	0	0	0	0	0	0	0	0	0	0	2.14923	1.00446	0	0	0.870639
8430427H17Rik	660.621	866.05	872.873	612.062	723.233	692.796	745.512	591.769	544.406	1180.87	722.084	741.394	1473.09	1370.37	708.196	802.259	1434.25	1973.77	1100.84	1576.97	1036.06
8430429K09Rik	30.9548	29.5782	31.3861	34.8405	29.5722	31.1295	38.6068	36.7156	33.122	40.7196	34.385	35.7298	29.1014	27.5451	53.2478	34.5644	31.5221	37.1651	19.5704	29.0876	23.5072
8430431K14Rik	0.754996	1.18313	1.69655	0	0	1.32466	0	1.07987	1.20444	0	0	0	0	1.37726	1.06496	0	0	1.00446	0	1.03884	0
8430436N08Rik	0	0	0	0	0.642874	0	0	0	0	0	0	0	0	0	0	0	0	0	0	0	0
8430437L04Rik	0	0	0	0	0	0	0	0	0	2.2622	0	0	0	0	0	0	0	0	0	0	0
9030025P20Rik	16.6099	21.2963	11.8758	5.6498	9.6431	14.5712	9.98453	10.7987	6.6244	18.0976	39.8866	19.141	13.8578	19.2816	10.6496	18.1918	20.7759	15.0669	25.6862	22.8546	19.1541
9030204H09Rik	0	3.54938	0.848273	0	1.28575	1.32466	1.33127	0	2.40887	0	4.1262	0	4.15735	0	0	1.81918	0.716411	1.00446	0	2.07769	2.61192
9030224M15Rik	15.8549	4.73251	14.4206	4.70817	10.9289	7.94795	5.99072	7.55909	13.2488	3.3933	6.87699	3.8282	5.54313	8.26353	7.45469	1.81918	5.01488	12.0536	0	2.07769	5.22383
9030404E10Rik	6.79496	1.18313	7.63446	1.88327	5.78586	5.29863	7.98762	0	4.81775	5.6555	4.1262	7.65639	4.15735	15.1498	2.12991	5.45754	10.0298	11.0491	4.8926	8.31075	0.870639
9030418K01Rik	6.79496	9.46503	9.331	11.2996	12.8575	16.5582	12.6471	20.5175	16.2599	5.6555	2.7508	10.2085	4.15735	5.50902	18.1042	12.7343	5.73129	15.0669	7.3389	4.15538	8.70639
9030425E11Rik	203.094	295.782	245.999	231.642	221.791	264.269	226.316	225.693	219.81	135.732	30.2588	164.612	91.4617	132.217	173.588	85.5015	116.775	86.3838	81.9511	40.5149	69.6511
9030612E09Rik	3.01998	1.18313	2.54482	1.88327	3.85724	2.64932	1.99691	2.15974	0.602219	0	0	0	1.38578	2.75451	1.06496	5.45754	2.14923	1.00446	1.22315	0	0
9030617O03Rik	490.747	1293.16	665.894	392.661	490.513	318.58	398.05	467.584	361.331	1990.73	3746.59	3109.77	1647.7	2947.33	1104.36	1642.72	1520.22	507.254	2923.33	2183.65	2770.37
9030619P08Rik	50.5847	21.2963	22.9034	267.424	54.0014	43.7137	19.9691	29.1565	26.4976	3.3933	5.5016	7.65639	16.6294	5.50902	58.5726	10.9151	10.7462	411.83	14.6778	0	21.766
9030624G23Rik	5.28497	1.18313	8.48273	1.88327	1.92862	1.32466	5.32508	1.07987	2.40887	2.2622	1.3754	0	1.38578	1.37726	0	0	0	3.01339	0	0	0.870639
9030624J02Rik	750.466	828.19	666.742	788.148	894.88	705.38	732.864	765.628	734.104	971.614	988.912	972.362	914.617	997.133	708.196	922.325	927.752	1011.49	957.727	968.203	975.115
9030625A04Rik	144.959	179.835	128.089	239.175	216.006	249.698	238.963	282.926	255.943	97.2745	64.6437	121.226	119.177	97.7851	148.029	165.546	127.521	132.589	118.646	94.5348	96.6409
9130008F23Rik	144.959	463.786	311.316	206.218	266.793	231.153	224.319	222.453	232.456	91.619	332.846	91.8767	148.279	170.78	91.5862	216.483	190.565	1067.74	374.284	221.274	344.773
9130011E15Rik	312.568	289.866	256.178	280.607	258.435	251.685	256.935	226.773	230.65	374.394	433.251	385.372	349.217	402.159	364.215	454.795	411.22	283.259	445.227	458.13	375.245
9130011J15Rik	1257.82	1308.54	1094.27	1252.37	1132.1	1066.35	1031.73	1008.6	907.543	1393.51	2291.41	1510.86	1848.63	1554.92	1493.07	1762.79	1655.63	1548.88	1926.46	1887.58	1688.17
9130014G24Rik	6.03997	2.36626	1.69655	2.8249	3.21437	7.28562	10.6502	4.31948	5.41997	7.91769	2.7508	8.93246	4.15735	6.88628	8.51965	3.63836	3.58206	3.01339	13.4547	3.11653	15.6715
9130015A21Rik	1.50999	0	0	0	0.642874	1.32466	1.99691	0	1.80666	0	0	1.27607	2.77157	5.50902	0	3.63836	2.14923	0	0	0	0.870639
9130015L21Rik	3.01998	1.18313	0	0.941634	0	1.32466	1.33127	0	1.20444	2.2622	2.7508	0	1.38578	0	0	3.63836	2.86564	4.01785	1.22315	0	4.35319
9130017N09Rik	7408.02	7555.46	9504.05	4309.86	4405.61	4721.74	5516.79	4499.82	4291.41	10277.2	12396.5	9547.52	14947.1	12724.5	6134.14	7988.03	11450.4	15516.9	9660.44	14980.1	10163.8
9130019O22Rik	120.044	115.947	129.786	41.4319	111.86	84.1158	99.1797	65.872	83.7084	262.415	357.604	551.26	381.09	347.068	117.145	318.357	317.37	232.031	463.574	352.168	396.141
9130019P16Rik	9.81495	3.54938	5.08964	0.941634	3.21437	3.31165	5.99072	1.07987	5.41997	6.78659	11.0032	6.38033	2.77157	5.50902	8.51965	3.63836	3.58206	2.00893	11.0084	13.505	5.22383
9130023H24Rik	99.6595	119.496	117.062	57.4397	109.289	140.414	164.412	123.105	151.759	128.945	94.9025	135.263	137.193	107.426	62.8324	92.7782	107.462	126.562	96.6289	103.884	118.407
9130024F11Rik	28.6898	11.8313	18.662	0.941634	7.07161	8.61028	8.65326	1.07987	10.8399	7.91769	9.62779	10.2085	6.92892	1.37726	11.7145	1.81918	9.31334	48.2142	0	5.19422	1.74128
9130204L05Rik	0	1.18313	0.848273	0	0.642874	0	0	2.15974	0	1.1311	0	0	0	0	1.06496	0	0	0	0	0	0
9130206I24Rik	6.79496	9.46503	16.9655	6.59144	9.6431	8.61028	10.6502	18.3578	15.0555	3.3933	0	10.2085	1.38578	8.26353	5.32478	20.011	7.88052	8.0357	4.8926	2.07769	12.1889
9130209A04Rik	1.50999	0	0	1.88327	1.28575	1.98699	0.665635	1.07987	1.80666	0	1.3754	1.27607	0	0	0	0	0	5.02231	0	3.11653	0
9130221F21Rik	0	0	0	0	0	0	0	0	0	0	0	0	0	0	0	0	0	0	0	0	0
9130221H12Rik	124.574	93.4671	96.7031	62.1478	85.5022	78.1548	77.8793	89.6292	90.935	84.8324	93.5271	80.3921	120.563	74.3718	66.0273	80.044	76.656	118.527	74.6122	92.4571	89.6758
9130227L01Rik	0	0	0	0	0	0	0	0	0	0	0	0	0	0	0	0	0	1.00446	0	0	0
9130230L23Rik	107.209	202.315	143.358	51.7899	93.8595	55.6356	43.9319	82.0701	48.1775	248.842	449.755	341.985	412.963	506.83	87.3264	325.633	313.072	90.4017	346.152	436.315	542.408
9130401M01Rik	263.494	204.681	268.903	305.089	242.363	274.867	300.867	280.766	301.109	156.092	132.038	79.116	156.593	122.576	202.342	101.874	109.611	84.3749	80.7279	86.2241	117.536
9130404H23Rik	526.987	1120.42	843.183	257.066	390.867	313.282	399.381	359.597	304.12	1433.1	3014.87	951.945	1437.06	1381.39	472.84	1791.89	1428.52	2490.06	2221.24	2436.09	1615.91
9130409I23Rik	19.6299	15.3807	18.662	16.9494	3.85724	1.98699	1.99691	0	2.40887	19.2287	28.8834	24.2452	23.5583	30.2996	22.3641	3.63836	5.01488	0	15.901	12.4661	22.6366
9230009I02Rik	0	0	0	0	0	0	0	0	0	0	0	0	0	0	0	0	0	0	1.22315	0	0
9230102K24Rik	1.50999	4.73251	2.54482	7.53307	6.42874	7.28562	7.98762	6.47922	8.43106	0	4.1262	0	0	1.37726	2.12991	1.81918	0	0	0	0	0
9230102O04Rik	2.26499	2.36626	0.848273	3.76654	0.642874	0	0	0	0	1.1311	0	0	1.38578	0	2.12991	0	0	1.00446	0	0	0
9230104L09Rik	0	0	0	0	0	0	0	0	0	0	0	0	0	0	0	0	0	0	0	0	0
9230105E05Rik	3.01998	5.91564	7.63446	0.941634	0.642874	2.64932	5.32508	0	3.01109	6.78659	8.25239	2.55213	1.38578	0	0	0	0	26.116	0	0	0.870639
9230107M04Rik	0	0	0	0	0	0	0	0	0	0	0	0	0	0	0	0	0	0	0	0	0
9230110C19Rik	22.6499	13.0144	15.2689	32.0156	30.8579	25.1685	20.6347	21.5974	33.7242	1.1311	6.87699	3.8282	8.3147	4.13177	7.45469	1.81918	7.16411	11.0491	4.8926	1.03884	5.22383
9230110F15Rik	0	0	0	0	0	0	0	0	0	0	0	0	0	0	0	0	0	0	0	0	0
9230112D13Rik	0.754996	0	1.69655	0.941634	2.57149	0.662329	0	1.07987	1.20444	1.1311	8.25239	1.27607	1.38578	2.75451	0	0	0.716411	0	1.22315	1.03884	1.74128
9230112J17Rik	11.3249	18.9301	9.331	9.41634	10.9289	15.2336	15.3096	8.63896	6.6244	3.3933	4.1262	6.38033	5.54313	1.37726	3.19487	1.81918	1.43282	3.01339	4.8926	4.15538	10.4477
9230114K14Rik	9.81495	9.46503	15.2689	2.8249	5.78586	9.93494	8.65326	11.8786	5.41997	2.2622	1.3754	3.8282	9.70048	6.88628	6.38973	3.63836	4.29847	19.0848	4.8926	6.23307	3.48255
9230115E21Rik	0	1.18313	0	0	0.642874	0	0	0	0	0	0	0	1.38578	0	0	0	0	0	0	0	0
9230116N13Rik	9.81495	2.36626	11.8758	13.1829	5.78586	3.31165	3.99381	10.7987	8.43106	11.311	0	2.55213	2.77157	5.50902	13.8444	5.45754	0.716411	4.01785	2.4463	2.07769	3.48255
9330020H09Rik	57.3797	41.4095	49.1998	36.7237	45.644	29.8048	43.9319	37.7954	51.1886	44.1129	46.7636	45.9383	40.1877	35.8086	24.494	21.8302	35.1041	49.2187	41.5871	43.6315	46.1438
9330111N05Rik	0	0	0.848273	0	2.57149	0	0	0	0	0	0	0	0	0	0	0	0	0	0	0	0
9330117O12	8.30495	3.54938	11.0275	13.1829	12.2146	7.94795	11.3158	6.47922	7.22662	1.1311	0	0	0	0	5.32478	0	0	0	0	0	0
9330133O14Rik	297.468	166.821	156.93	221.284	215.363	188.101	225.65	167.38	161.997	202.467	104.53	119.95	181.538	133.594	146.964	136.439	131.82	240.067	75.8353	110.117	151.491
9330151L19Rik	200.829	125.412	194.254	166.669	137.575	121.869	145.108	125.265	145.737	200.205	140.291	214.379	156.593	236.888	219.381	212.844	110.327	182.812	132.1	145.438	163.68
9330158H04Rik	11.3249	7.09877	11.0275	2.8249	3.21437	3.31165	2.66254	7.55909	7.22662	4.5244	0	3.8282	4.15735	5.50902	8.51965	1.81918	2.14923	3.01339	2.4463	0	0.870639
9330159F19Rik	6.03997	11.8313	6.78618	2.8249	1.92862	0.662329	2.66254	2.15974	7.82884	3.3933	0	5.10426	0	1.37726	2.12991	0	2.14923	2.00893	0	0	0
9330159M07Rik	12.8349	11.8313	11.0275	17.891	13.5003	11.9219	14.644	17.2779	21.6799	2.2622	5.5016	2.55213	8.3147	4.13177	14.9094	20.011	7.88052	7.03124	12.2315	3.11653	3.48255
9330162B11Rik	0	0	0	0	0	0	0	0	0	0	0	0	0	0	0	0	0	0	0	0	0
9330175E14Rik	0	1.18313	2.54482	0	3.21437	2.64932	7.98762	11.8786	7.82884	3.3933	0	14.0367	2.77157	9.64079	4.25982	12.7343	7.16411	18.0803	7.3389	12.4661	5.22383
9330175M20Rik	0	0	0	0	0	0	0	0	0	0	0	0	0	0	0	0	0	0	0	0	0
9330178D15Rik	0	0	0	0	0	0	0	0	0	0	0	0	0	0	0	0	0	0	0	0	0
9330179D12Rik	1.50999	1.18313	2.54482	2.8249	1.28575	1.98699	1.33127	1.07987	0.602219	3.3933	1.3754	2.55213	0	0	8.51965	1.81918	0.716411	0	0	0	0.870639
9330182L06Rik	30.1998	9.46503	48.3516	59.3229	71.359	41.0644	36.6099	65.872	66.244	3.3933	1.3754	2.55213	4.15735	4.13177	15.9743	5.45754	2.86564	2.00893	3.66945	2.07769	2.61192
9330182O14Rik	0	0	0	0	0	0	0	0	0	0	0	0	0	0	0	0	0	0	0	0	0
9430007A20Rik	0	0	0	0	0	0	0	0	0	0	0	0	0	0	0	0	0	0	0	0	0
9430008C03Rik	354.093	331.276	346.095	345.58	329.151	368.917	341.471	319.641	395.658	235.269	213.187	158.232	188.466	203.834	248.135	149.173	181.252	146.652	125.984	169.332	146.267
9430014N10Rik	0	0	0	0	0	0	1.33127	0	0	0	0	0	0	0	0	0	0	0	0	0	0
9430015G10Rik	191.014	253.189	387.661	155.37	255.221	225.854	344.133	266.728	375.182	186.631	144.417	128.883	221.725	231.379	128.86	152.811	162.625	147.656	145.555	154.788	168.904
9430016H08Rik	261.984	246.091	198.496	326.747	234.006	249.036	233.638	263.488	221.616	206.991	265.452	209.275	281.314	203.834	320.552	298.346	279.4	176.785	220.167	298.148	299.5
9430018G01Rik	0	0	0	0	1.28575	0.662329	0	1.07987	0.602219	0	0	0	0	0	0	0	0	0	0	0	0
9430019J16Rik	0	0	0	0	0	0	0	0	0	0	0	0	0	0	0	0	0	0	0	0	0
9430020K01Rik	83.8045	68.6214	130.634	118.646	141.432	116.57	94.5202	153.341	158.986	78.0458	17.8802	85.4964	29.1014	56.4675	136.314	27.2877	27.94	60.2678	31.8019	6.23307	35.6962
9430021M05Rik	16.6099	0	11.8758	30.1323	20.572	25.1685	13.3127	21.5974	24.691	1.1311	0	0	0	0	6.38973	1.81918	0.716411	2.00893	0	0	0
9430023L20Rik	634.952	589.198	553.922	458.576	446.154	415.943	398.05	418.989	429.382	477.324	669.819	330.501	351.989	512.339	318.422	314.718	324.534	396.763	320.465	352.168	343.032
9430031J16Rik	0	0	0	0	0	0	0	0	0	0	0	0	0	0	0	0	0	0	0	0	0
9430032N09Rik	0	0	0	0.941634	0	0	0	0	0	0	0	0	0	1.37726	0	0	0	1.00446	1.22315	2.07769	0.870639
9430037G07Rik	3.77498	1.18313	8.48273	1.88327	13.5003	9.93494	9.98453	7.55909	10.2377	3.3933	2.7508	1.27607	2.77157	5.50902	3.19487	7.27673	5.01488	56.2499	4.8926	7.27191	3.48255
9430038I01Rik	200.829	168.004	255.33	140.303	102.217	92.7261	89.8608	104.747	80.6973	461.488	613.428	578.058	624.988	588.088	317.357	513.009	550.204	205.915	798.717	658.627	707.829
9430041J12Rik	0.754996	0	0.848273	0	0	0.662329	0.665635	0	1.20444	0	0	0	0	0	2.12991	0	0.716411	15.0669	0	0	0
9430060I03Rik	9.81495	13.0144	7.63446	1.88327	7.07161	10.5973	12.6471	15.1182	7.82884	9.04879	17.8802	21.6931	6.92892	20.6588	4.25982	7.27673	15.0446	10.0446	9.7852	11.4273	11.3183
9430069I07Rik	0	0	0	0	0.642874	0.662329	0	2.15974	0.602219	4.5244	5.5016	6.38033	2.77157	0	0	1.81918	0.716411	0	0	3.11653	0.870639
9430076C15Rik	0	0	0	3.76654	2.57149	1.32466	1.99691	5.39935	0	0	0	0	0	0	0	0	0	0	0	0	0.870639
9430076G02Rik	0	0	0	1.88327	0.642874	0	0	0	0	0	0	0	0	0	0	0	0	0	1.22315	0	0.870639
9430083A17Rik	46.0547	26.0288	23.7516	16.9494	23.7863	29.8048	29.288	19.4377	29.5087	59.9483	37.1358	24.2452	34.6446	61.9765	15.9743	14.5535	20.7759	27.1205	22.0167	37.3984	26.9898
9430091E24Rik	24.1599	43.7757	40.7171	18.8327	24.4292	19.8699	23.9629	14.0383	24.0887	29.4086	44.0128	42.1101	44.3451	38.5631	28.7538	45.4795	38.6862	51.2276	37.9177	35.3207	45.2732
9530002B09Rik	0	0	0	0.941634	0	0	0	0	0	0	0	0	0	0	0	0	0	0	0	0	0
9530003J23Rik	73.2346	0	11.8758	0.941634	19.9291	19.8699	39.9381	3.23961	6.02219	1.1311	0	0	0	0	2.12991	0	0	0	0	0	0
9530008L14Rik	525.477	584.465	708.308	242.942	242.363	166.907	208.344	274.287	163.201	1269.09	2035.59	1671.65	1703.13	1608.63	880.718	1730.04	1325.36	1263.61	2316.65	2044.45	3525.22
9530026F06Rik	0	0	0	0	0	0	0	0	0	0	0	0	0	0	0	0	0	0	0	0	0
9530026P05Rik	3.01998	3.54938	1.69655	0.941634	0.642874	1.98699	0.665635	3.23961	2.40887	3.3933	1.3754	7.65639	1.38578	5.50902	2.12991	0	1.43282	4.01785	1.22315	1.03884	0.870639
9530027J09Rik	2.26499	2.36626	0.848273	0	2.57149	1.32466	0.665635	2.15974	1.80666	0	0	3.8282	0	2.75451	1.06496	3.63836	0	2.00893	0	2.07769	2.61192
9530036O11Rik	1.50999	4.73251	2.54482	3.76654	1.92862	0	1.33127	0	0	0	2.7508	0	5.54313	1.37726	0	0	2.14923	3.01339	1.22315	1.03884	0
9530048J24Rik	1.50999	1.18313	0.848273	1.88327	1.92862	5.29863	2.66254	1.07987	7.22662	0	0	0	0	0	0	0	0	2.00893	1.22315	0	0
9530051G07Rik	0	0	1.69655	0	0	1.32466	0	1.07987	0	0	0	1.27607	2.77157	0	0	0	0	0	0	0	0
9530052E02Rik	2.26499	0	1.69655	0.941634	2.57149	0.662329	1.99691	2.15974	3.61331	1.1311	6.87699	6.38033	4.15735	4.13177	2.12991	1.81918	0.716411	5.02231	3.66945	2.07769	1.74128
9530053A07Rik	55.8697	48.5083	11.0275	14.1245	25.0721	27.8178	36.6099	32.3961	17.4643	33.933	23.3818	31.9016	36.0304	37.1859	22.3641	60.033	48.7159	95.424	36.6945	42.5926	33.9549
9530059O14Rik	0	0	0	0	0	0	0	0	0	0	0	0	0	0	0	0	0	0	0	0	0
9530068E07Rik	1817.27	1678.86	1878.92	1986.85	2312.42	2149.26	2185.95	2153.26	2425.13	898.093	943.524	768.191	807.912	818.09	1039.4	945.974	819.574	1047.65	706.981	846.658	754.844
9530077C05Rik	11.3249	3.54938	4.24136	3.76654	4.50012	3.97397	3.32818	7.55909	7.82884	2.2622	1.3754	1.27607	9.70048	1.37726	14.9094	3.63836	2.86564	3.01339	1.22315	0	1.74128
9530080O11Rik	9.81495	1.18313	4.24136	6.59144	1.28575	4.6363	4.65945	8.63896	4.21553	2.2622	9.62779	3.8282	2.77157	4.13177	4.25982	0	2.86564	7.03124	6.11575	4.15538	8.70639
9530082P21Rik	134.389	327.726	190.013	142.187	146.575	147.699	135.124	114.466	126.466	75.7836	159.546	90.6006	164.908	122.576	118.21	158.269	101.014	385.714	108.86	105.962	135.82
9530091C08Rik	6.03997	1.18313	3.39309	0.941634	7.07161	5.96096	11.9814	3.23961	4.81775	0	1.3754	1.27607	0	1.37726	0	3.63836	0	5.02231	0	1.03884	0.870639
9630013A20Rik	2.26499	0	0	0	0	0	0	0	0	0	0	0	0	0	0	0	0	0	0	0	0
9630028B13Rik	6.03997	0	2.54482	1.88327	0	0	0	0	1.20444	9.04879	0	11.4846	15.2436	11.018	11.7145	27.2877	22.2087	12.0536	39.1408	15.5827	33.9549
9630028H03Rik	0	0	0	0	0	0	0	0	0	0	0	0	0	0	0	0	0	0	0	0	0
9630033F20Rik	237.069	362.037	311.316	306.031	253.935	323.879	328.158	262.408	304.723	231.875	232.442	215.655	248.055	230.002	215.121	211.025	229.252	227.009	199.374	264.905	269.898
9830001H06Rik	289.163	221.245	289.261	300.381	391.51	404.021	473.267	453.545	534.168	217.171	59.1421	239.9	145.507	249.283	265.174	167.365	220.655	235.044	148.001	107.001	135.82
9830107B12Rik	0.754996	0	0	0	0	0	0.665635	2.15974	0	0	1.3754	3.8282	2.77157	4.13177	0	0	2.14923	2.00893	1.22315	0	4.35319
9830132P13	0	0	0	0	0	0	0	0	0	0	0	0	0	0	0	0	0	0	0	0	0
9830147E19Rik	46.0547	33.1276	56.8343	32.0156	40.501	34.4411	52.5852	59.3928	46.973	46.3751	44.0128	39.558	29.1014	46.8267	39.4034	36.3836	43.7011	51.2276	29.3556	24.9323	54.8502
9830166K06Rik	0	0	0.848273	1.88327	0	1.32466	1.99691	1.07987	1.20444	0	1.3754	0	1.38578	0	1.06496	0	0	1.00446	0	0	0
9930005F22Rik	3.01998	15.3807	5.08964	6.59144	3.21437	1.98699	1.99691	4.31948	4.21553	6.78659	8.25239	3.8282	9.70048	4.13177	3.19487	0	2.86564	4.01785	1.22315	1.03884	0
9930012K11Rik	77.7646	67.4383	61.9239	64.9727	65.5731	49.0124	49.257	43.1948	51.1886	87.0946	74.2715	93.1528	76.2181	55.0902	122.47	69.1289	44.4175	25.1116	58.7112	63.3695	38.3081
9930013L23Rik	255.944	262.654	597.184	294.731	250.078	446.41	977.818	455.705	794.928	260.153	104.53	405.789	152.436	52.3357	690.091	47.2987	85.9693	33.1473	99.0752	134.011	11.3183
9930014A18Rik	78.5196	91.1009	46.655	100.755	52.0728	58.285	45.2632	46.4344	44.5642	53.1617	30.2588	26.7974	42.9593	42.6949	56.4427	25.4685	45.1339	32.1428	18.3473	30.1265	17.4128
9930021D14Rik	15.0999	37.8601	11.0275	5.6498	8.35736	5.29863	10.6502	3.23961	2.40887	23.7531	39.8866	34.4538	26.3299	45.4494	7.45469	29.1069	15.0446	12.0536	30.5788	27.01	32.2136
9930021J03Rik	341.258	273.303	434.316	335.222	358.723	363.619	385.403	420.069	408.304	536.141	581.794	465.764	367.233	475.153	553.777	582.138	643.337	678.012	1060.47	827.959	818.4
9930023K05Rik	307.283	80.4527	98.3997	117.704	241.72	133.79	191.703	66.9519	187.892	82.5702	17.8802	31.9016	47.1166	27.5451	71.352	34.5644	22.2087	62.2767	46.4797	29.0876	26.9898
9930104L06Rik	171.384	173.92	194.254	185.502	160.076	177.504	187.709	168.46	196.925	159.485	110.032	146.747	133.035	162.516	200.212	134.619	118.208	123.549	129.654	113.234	158.456
9930111J21Rik1	0.754996	0	4.24136	0	1.28575	0	1.99691	1.07987	1.80666	3.3933	0	11.4846	1.38578	6.88628	4.25982	12.7343	6.4477	9.04017	11.0084	3.11653	1.74128
9930111J21Rik2	0	0	0.848273	0	0	0	0	0	0.602219	0	0	3.8282	0	0	0	0	1.43282	3.01339	0	0	0.870639
A030009H04Rik	23.4049	21.2963	16.9655	17.891	23.1434	21.8569	21.3003	37.7954	16.8621	14.7043	13.754	33.1777	29.1014	31.6769	22.3641	9.09591	13.6118	25.1116	8.56205	15.5827	8.70639
A130010J15Rik	184.219	166.821	220.551	229.759	246.221	228.504	227.647	191.137	204.152	206.991	178.802	145.471	198.167	183.175	173.588	200.11	186.983	200.893	206.712	181.798	164.551
A130022J15Rik	121.554	175.103	210.372	189.268	208.934	182.803	191.037	186.817	243.296	131.207	163.672	182.477	54.0455	166.648	211.926	218.302	167.64	120.536	256.862	173.487	245.52
A130040M12Rik	1.50999	3.54938	0	0.941634	2.57149	2.64932	1.33127	4.31948	1.80666	1.1311	0	0	1.38578	2.75451	1.06496	5.45754	0.716411	0	1.22315	1.03884	0
A130049A11Rik	8.30495	13.0144	20.3585	1.88327	18.0005	7.28562	15.9752	21.5974	21.6799	5.6555	0	10.2085	9.70048	5.50902	4.25982	9.09591	7.16411	15.0669	18.3473	9.3496	10.4477
A130077B15Rik	1.50999	1.18313	0.848273	2.8249	1.28575	4.6363	3.99381	4.31948	0.602219	1.1311	1.3754	10.2085	1.38578	1.37726	1.06496	3.63836	3.58206	4.01785	4.8926	1.03884	1.74128
A1bg	0	0	0	0	0	0	0	0	0	0	0	1.27607	1.38578	0	0	0	0	0	0	0	0
A1cf	157.794	289.866	621.784	85.6887	146.575	87.4274	191.703	155.501	196.925	1150.33	1263.99	1111.45	460.08	1245.04	597.44	1069.68	1327.51	1435.38	1709.96	1919.78	1265.04
A230001M10Rik	0.754996	0	0	0	0	1.98699	0	0	0.602219	0	0	0	0	0	0	0	0	0	0	0	0
A230020J21Rik	0	0	0	0	0.642874	0.662329	0	0	0	0	0	0	0	0	3.19487	0	0	0	0	0	0.870639
A230028O05Rik	0	1.18313	0.848273	2.8249	1.28575	0	0.665635	3.23961	0.602219	2.2622	1.3754	0	1.38578	0	0	0	0	1.00446	1.22315	2.07769	0
A230046K03Rik	237.824	234.259	309.62	232.584	371.581	327.853	365.434	401.711	384.215	335.936	376.859	390.476	218.954	241.02	236.42	449.338	371.817	475.111	480.698	468.519	377.857
A230050P20Rik	257.454	132.51	331.675	303.206	226.291	307.321	266.254	305.603	336.038	127.814	70.1453	150.576	126.106	134.971	228.965	134.619	117.491	150.669	102.745	81.0299	111.442
A230051G13Rik	249.904	286.317	223.096	200.568	219.22	235.127	226.316	250.53	261.965	279.381	405.743	267.974	299.329	333.296	197.017	227.398	247.162	209.933	270.316	351.129	286.44
A230056J06Rik	0.754996	1.18313	0	0	0	0.662329	1.99691	1.07987	0	0	1.3754	0	0	1.37726	0	0	0	0	6.11575	2.07769	0
A230056P14Rik	4.52998	8.2819	15.2689	3.76654	9.00023	7.28562	7.98762	10.7987	14.4532	4.5244	9.62779	19.141	8.3147	4.13177	4.25982	7.27673	14.3282	17.0759	22.0167	11.4273	11.3183
A230057D06Rik	0.754996	0	0.848273	0	0.642874	0	0.665635	0	0	0	0	0	0	1.37726	2.12991	0	0	0	0	0	0.870639
A230065H16Rik	0.754996	0	0	0	0.642874	0	1.99691	0	0	0	0	0	0	0	0	0	0	0	0	0	0
A230070E04Rik	0	0	0	0	0	0	0	0	0	1.1311	0	0	0	0	0	0	0	0	1.22315	0	0
A230072C01Rik	24.1599	37.8601	42.4136	16.9494	44.3583	37.0904	51.9196	41.035	49.3819	21.4909	16.5048	22.9692	36.0304	24.7906	11.7145	34.5644	19.3431	32.1428	36.6945	25.9711	26.9898
A230072E10Rik	6.03997	2.36626	6.78618	8.47471	2.57149	3.31165	4.65945	3.23961	9.03328	3.3933	4.1262	3.8282	2.77157	6.88628	9.5846	5.45754	2.86564	5.02231	6.11575	2.07769	2.61192
A230073K19Rik	0.754996	0	1.69655	0.941634	3.21437	0.662329	1.33127	2.15974	1.80666	3.3933	0	0	1.38578	0	3.19487	0	2.14923	3.01339	0	2.07769	0
A230077H06Rik	5.28497	0	0	0	1.92862	0.662329	1.99691	1.07987	1.80666	0	0	0	0	0	1.06496	0	0	0	0	0	0
A230108P19Rik	0	0	0	0	0	0.662329	0	0	1.20444	0	0	0	0	0	0	0	0	0	0	0	0
A2ld1	647.031	848.303	682.011	702.459	623.587	486.15	394.056	497.82	428.177	846.062	1346.52	657.174	798.211	899.348	732.69	813.174	699.934	1152.12	616.468	671.093	785.316
A2m	248.394	2.36626	152.689	746.716	1600.11	111.934	113.158	928.688	212.583	90.4879	2.7508	6.38033	18.0152	0	112.885	0	1.43282	1.00446	0	0	0
A330009N23Rik	5.28497	4.73251	0.848273	7.53307	6.42874	6.62329	3.99381	7.55909	6.02219	3.3933	0	10.2085	4.15735	6.88628	1.06496	1.81918	1.43282	4.01785	3.66945	3.11653	4.35319
A330021E22Rik	35.4848	29.5782	50.8964	32.9572	51.4299	68.2199	91.192	49.674	82.5039	9.04879	8.25239	6.38033	18.0152	8.26353	8.51965	25.4685	7.16411	15.0669	9.7852	5.19422	8.70639
A330023F24Rik	64.1746	60.3395	190.013	39.5486	69.4303	74.1809	82.5388	71.2714	57.813	81.4391	116.909	99.5331	134.421	166.648	106.496	200.11	118.924	286.272	196.927	164.137	190.67
A330032B11Rik	0	2.36626	0	0.941634	1.92862	0.662329	0	2.15974	0.602219	1.1311	4.1262	7.65639	0	4.13177	2.12991	5.45754	0	0	8.56205	0	2.61192
A330035P11Rik	38.5048	46.142	42.4136	39.5486	44.3583	35.7658	39.2725	43.1948	32.5198	91.619	114.158	139.091	88.6901	129.462	62.8324	85.5015	86.6857	51.2276	139.439	127.778	137.561
A330040F15Rik	0	3.54938	0	0	1.92862	0	1.33127	0	0	1.1311	0	0	0	0	0	0	0	0	0	0	0
A330041J22Rik	0	0	1.69655	0.941634	1.28575	0.662329	0	7.55909	1.20444	0	4.1262	0	0	0	0	1.81918	1.43282	3.01339	0	0	0.870639
A330048O09Rik	0.754996	0	0.848273	0	0	0	0	0	1.20444	0	0	0	0	0	0	0	0	0	0	0	0
A330049M08Rik	161.569	315.895	159.475	428.443	307.936	219.893	177.059	180.338	205.959	33.933	5.5016	20.417	29.1014	9.64079	74.5469	12.7343	8.59693	19.0848	13.4547	6.23307	3.48255
A330049N07Rik	0	0	0	0	0	0	0	1.07987	0	0	0	0	0	0	1.06496	0	0	0	0	0	0.870639
A330050B17Rik	0.754996	2.36626	1.69655	0	1.92862	0.662329	1.33127	1.07987	3.61331	0	1.3754	1.27607	0	4.13177	0	0	0	0	0	0	0.870639
A330050F15Rik	0	1.18313	0	0	0	0	0	2.15974	2.40887	0	0	0	0	0	1.06496	0	0	1.00446	1.22315	1.03884	1.74128
A330069E16Rik	12.0799	3.54938	7.63446	1.88327	10.9289	12.5843	6.65635	7.55909	7.22662	14.7043	19.2556	7.65639	6.92892	4.13177	3.19487	3.63836	2.14923	9.04017	1.22315	3.11653	9.57703
A330070K13Rik	0	0	0	0	0	0	0	0	0	0	0	0	0	0	0	0	0	0	0	0	0
A330076C08Rik	0	0	0	0	0	0	0	0	1.20444	0	0	0	0	0	0	0	0.716411	2.00893	0	0	0
A330076H08Rik	0.754996	0	0.848273	0	0.642874	0	0.665635	0	0	0	0	0	0	1.37726	0	0	0	0	1.22315	0	0.870639
A330093E20Rik	0	0	1.69655	0	0.642874	1.32466	0.665635	0	0	0	0	0	0	0	0	0	0	0	0	0	0
A330102I10Rik	2.26499	1.18313	5.08964	20.7159	3.21437	20.5322	10.6502	2.15974	0.602219	3.3933	0	0	0	2.75451	1.06496	1.81918	5.73129	6.02678	1.22315	0	0.870639
A3galt2	3.77498	2.36626	3.39309	1.88327	5.14299	4.6363	2.66254	1.07987	1.80666	4.5244	6.87699	11.4846	9.70048	6.88628	7.45469	16.3726	2.14923	6.02678	7.3389	1.03884	5.22383
A430005L14Rik	340.503	351.389	345.247	290.965	248.149	227.841	239.629	257.009	266.783	331.412	444.254	468.316	393.562	400.781	455.801	471.168	288.714	210.937	303.341	318.925	323.007
A430033K04Rik	80.0296	61.5227	104.338	82.8638	86.1451	75.5055	87.8639	91.7889	100.57	57.6861	42.6374	59.9751	31.873	55.0902	84.1315	58.2138	42.2682	78.3481	42.8103	35.3207	51.3677
A430035B10Rik	45.2998	27.2119	59.3791	22.5992	31.5008	23.8438	17.9722	21.5974	21.6799	72.3903	31.6342	62.5272	63.746	88.1443	55.3777	78.2248	62.3278	77.3436	78.2816	69.6026	63.5566
A430071A18Rik	20.3849	16.5638	44.1102	6.59144	41.1439	34.4411	31.9505	33.476	43.962	0	0	3.8282	4.15735	1.37726	1.06496	0	0.716411	5.02231	1.22315	1.03884	0.870639
A430078G23Rik	5.28497	1.18313	5.93791	2.8249	3.21437	2.64932	3.99381	11.8786	10.2377	5.6555	1.3754	22.9692	2.77157	11.018	6.38973	3.63836	5.73129	9.04017	9.7852	9.3496	12.1889
A430084P05Rik	7.54996	14.1975	8.48273	5.6498	21.2148	18.5452	24.6285	26.9967	18.6688	12.4421	5.5016	30.6256	18.0152	24.7906	9.5846	40.022	20.7759	30.1339	25.6862	11.4273	22.6366
A430088P11Rik	1.50999	0	5.08964	1.88327	1.28575	1.98699	0.665635	0	1.20444	1.1311	2.7508	1.27607	6.92892	1.37726	9.5846	3.63836	4.29847	22.0982	4.8926	15.5827	8.70639
A430089I19Rik	0	0	0	0	0	0	0	0	0	0	0	0	0	0	0	0	0	0	0	0	0
A430090L17Rik	0	0	0.848273	0	0.642874	0	0	0	0	1.1311	0	1.27607	0	1.37726	2.12991	0	0	0	0	0	0.870639
A430092G05Rik	0	0	0	0	0.642874	0	0	0	0.602219	0	0	0	0	0	0	0	0	0	0	0	0
A430093F15Rik	1.50999	2.36626	1.69655	5.6498	1.92862	3.97397	4.65945	2.15974	0.602219	3.3933	4.1262	5.10426	6.92892	6.88628	7.45469	7.27673	2.86564	14.0625	11.0084	7.27191	17.4128
A430105I19Rik	434.123	922.84	677.77	394.545	568.943	685.511	617.71	469.743	668.463	190.025	122.41	177.373	112.248	95.0306	265.174	60.033	100.298	307.366	58.7112	57.1364	59.2034
A430107O13Rik	109.474	91.1009	139.117	92.2801	121.503	128.492	100.511	109.067	133.09	79.1769	23.3818	104.637	56.8171	81.2581	124.6	87.3207	70.2083	136.607	55.0418	22.8546	64.4273
A430107P09Rik	0.754996	0	0	2.8249	0	0	0	1.07987	0	4.5244	0	5.10426	9.70048	5.50902	5.32478	3.63836	0	0	3.66945	1.03884	5.22383
A430110N23Rik	166.099	145.525	109.427	289.082	230.149	289.438	163.746	319.641	167.417	64.4726	11.0032	68.9075	69.2892	79.8808	100.106	36.3836	47.9995	104.464	41.5871	8.31075	53.109
A4galt	194.034	146.708	134.027	96.0467	133.075	190.751	175.062	141.463	114.422	80.308	27.508	94.4288	84.5328	79.8808	92.6511	100.055	58.0293	154.687	52.5955	18.6992	66.1685
A4gnt	33.2198	139.609	64.4687	510.366	401.796	133.128	67.8948	143.623	88.5261	29.4086	11.0032	14.0367	29.1014	16.5271	62.8324	1.81918	16.4775	81.3615	1.22315	2.07769	0
A530006G24Rik	0	0	0	0	0	0	0	0	0	0	0	0	0	0	0	0	0	0	0	0	0
A530013C23Rik	3.01998	2.36626	4.24136	10.358	1.28575	1.32466	1.33127	5.39935	0	3.3933	0	2.55213	0	4.13177	17.0393	0	1.43282	1.00446	0	1.03884	1.74128
A530016L24Rik	0	1.18313	0.848273	0	5.78586	0.662329	0.665635	30.2363	5.41997	1.1311	1.3754	0	0	0	1.06496	1.81918	0	0	0	1.03884	0
A530032D15Rik	0.754996	2.36626	4.24136	6.59144	1.28575	0.662329	3.32818	5.39935	1.80666	3.3933	1.3754	5.10426	1.38578	11.018	6.38973	9.09591	9.31334	5.02231	4.8926	0	2.61192
A530046M15	1.50999	0	0	0.941634	0	0.662329	0.665635	3.23961	0	0	0	0	0	0	0	0	0	0	0	0	0
A530050N04Rik	0.754996	2.36626	0	0	1.28575	0	0	0	0.602219	0	0	1.27607	1.38578	0	0	5.45754	0	0	2.4463	1.03884	0
A530053G22Rik	0	0	0	0	0	0	0	0	0	0	0	0	0	0	0	0	0	0	0	0	0
A530054K11Rik	68.7046	62.7058	126.393	67.7976	100.931	102.661	115.155	92.8688	127.068	98.4056	134.789	144.195	91.4617	99.1624	130.99	176.461	172.655	218.973	181.026	155.827	181.963
A530058N18Rik	0	2.36626	0	0	0	0	0	0	0	0	0	0	0	0	0	0	0	0	0	0	0
A530064D06Rik	1.50999	1.18313	5.93791	3.76654	7.71448	5.96096	6.65635	14.0383	1.20444	2.2622	2.7508	5.10426	11.0863	9.64079	2.12991	5.45754	7.16411	5.02231	6.11575	3.11653	11.3183
A530065N20	0	0	0	0	0	0	0	0	0	0	0	0	0	0	0	0	0	0	0	0	0.870639
A530072M11Rik	5.28497	5.91564	12.7241	0.941634	8.35736	10.5973	10.6502	9.71883	10.8399	4.5244	5.5016	14.0367	5.54313	9.64079	3.19487	18.1918	6.4477	15.0669	7.3389	11.4273	13.0596
A530088E08Rik	0.754996	2.36626	1.69655	1.88327	1.92862	0.662329	1.33127	3.23961	0	6.78659	0	7.65639	5.54313	5.50902	0	1.81918	3.58206	8.0357	8.56205	4.15538	9.57703
A530098C11Rik	0	0	0	0	0	0	0	0	0	0	0	0	0	0	0	0	0	0	0	0	0
A530099J19Rik	4.52998	10.6482	2.54482	0	2.57149	0.662329	5.99072	2.15974	9.03328	9.04879	0	14.0367	1.38578	6.88628	6.38973	10.9151	12.8954	18.0803	14.6778	3.11653	13.9302
A630001G21Rik	36.2398	18.9301	33.0826	40.4903	36.6438	35.7658	45.2632	75.5909	34.3265	58.8172	15.1294	56.1469	63.746	37.1859	38.3384	85.5015	53.0144	76.3392	56.2649	35.3207	47.8851
A630007B06Rik	39.2598	50.8745	158.627	61.2062	53.3585	47.0254	61.2384	51.8337	88.5261	281.644	402.992	319.016	126.106	206.588	182.107	243.77	338.862	457.031	525.955	467.48	344.773
A630010A05Rik	0	0	0.848273	0	0	0	0.665635	0	1.80666	0	0	0	0	0	0	0	0	0	0	0	0
A630012P03Rik	0	0	0	0	0	0	0.665635	0	0	0	0	0	0	0	0	0	0	0	0	0	0
A630019I02Rik	0	0	1.69655	0	0	0	1.33127	1.07987	0	0	0	0	0	0	2.12991	3.63836	0	1.00446	0	3.11653	0
A630020A06	3.77498	1.18313	1.69655	1.88327	1.28575	0	1.33127	0	1.80666	10.1799	4.1262	1.27607	2.77157	4.13177	3.19487	3.63836	5.01488	4.01785	3.66945	2.07769	5.22383
A630023A22Rik	1.50999	13.0144	14.4206	4.70817	14.1432	12.5843	11.3158	3.23961	15.0555	0	0	0	0	0	0	0	0	0	0	0	0
A630033H20Rik	3.77498	2.36626	1.69655	3.76654	5.14299	3.31165	6.65635	20.5175	3.01109	5.6555	0	5.10426	6.92892	8.26353	3.19487	1.81918	1.43282	5.02231	4.8926	6.23307	6.09447
A630055G03Rik	35.4848	73.3539	39.0206	8.47471	48.8584	64.9083	60.5728	59.3928	69.8574	10.1799	22.0064	6.38033	49.8882	22.0361	7.45469	25.4685	28.6564	29.1294	15.901	29.0876	7.83575
A630066F11Rik	48.3197	35.4938	28.8413	28.249	21.8577	11.9219	15.3096	25.9169	24.0887	67.8659	38.5112	59.9751	56.8171	61.9765	82.0016	47.2987	32.2385	76.3392	26.9093	51.9422	49.6264
A630071L07Rik	0	0	0	0	0	0	0	0	0	0	0	0	0	0	0	0	0	0	0	0	0
A630072M18Rik	50.5847	52.0576	72.1032	64.0311	51.4299	46.363	67.8948	59.3928	69.2551	87.0946	59.1421	112.294	65.1318	81.2581	112.885	132.8	68.059	136.607	96.6289	132.972	93.1583
A630073D07Rik	0	0	0	0	0	0	0	0	0	0	0	0	0	0	0	0	0	0	0	0	0
[truncated: 21,285 more rows]

## Sheet: Deseq2
Supplementary Table 5. DEGs APC-NT vs APC-T
Gene	Base Mean	log2(FC)	Fold Change	STdErr	Wald-stats	p-value	p-adjusted					(Parameters: p-adj<0.05, FC>2, Enrichment analysis: gprofiler)
Ncs1	81.1047	-4.18459	18.184	0.2767	-15.1232	1.13857e-51	2.04429e-47
Atxn10	392.712	-2.15299	4.44749	0.147803	-14.5666	4.57937e-48	4.11113e-44
9530068E07Rik	1380.23	-1.25171	2.38123	0.0865382	-14.4642	2.03848e-47	1.22003e-43
Parp4	1340.46	1.25147	2.38085	0.0905183	13.8256	1.7851e-43	8.01285e-40
Eml1	618.842	-2.90622	7.4965	0.212355	-13.6856	1.23715e-42	4.44261e-39
Slc44a2	922.688	-2.42057	5.35384	0.177811	-13.6132	3.34502e-42	1.001e-38
Fxyd3	1278.37	-3.62453	12.3337	0.268297	-13.5094	1.37607e-41	3.23326e-38
Mpzl1	1127.53	-1.99597	3.98885	0.147784	-13.506	1.4406e-41	3.23326e-38
Pomgnt1	443.695	-1.13529	2.19663	0.0845884	-13.4214	4.53221e-41	9.04177e-38
Cadm1	316.964	-2.98583	7.92181	0.224217	-13.3167	1.85136e-40	3.32412e-37
Lipt2	167.12	-2.66856	6.35792	0.201608	-13.2364	5.4113e-40	8.83272e-37
Pcyt1a	4613.86	2.23901	4.72074	0.171188	13.0793	4.324e-39	6.46979e-36
6030419C18Rik	80.26	-4.58555	24.0098	0.351828	-13.0335	7.88758e-39	1.0894e-35
Fam89a	83.8581	-4.19387	18.3012	0.323565	-12.9614	2.02423e-38	2.59608e-35
Tpm4	2732.35	-1.26981	2.41129	0.0980227	-12.9542	2.22456e-38	2.6628e-35
Cd44	1529.19	-2.95955	7.77881	0.228644	-12.9439	2.5437e-38	2.85451e-35
Arhgdig	70.8775	-2.8718	7.31977	0.222079	-12.9314	2.99191e-38	3.08911e-35
Scmh1	422.475	-2.1212	4.35056	0.164068	-12.9288	3.09685e-38	3.08911e-35
Ttll1	61.2153	-1.75215	3.3686	0.135843	-12.8983	4.59936e-38	4.3464e-35
2610203C20Rik	52.1478	-3.40701	10.6075	0.265417	-12.8364	1.02507e-37	9.2026e-35
Adap2	464.34	2.21404	4.63973	0.173187	12.7841	2.01136e-37	1.71972e-34
Dos	126.033	-2.67098	6.36861	0.209196	-12.7678	2.47965e-37	2.02373e-34
Mtap	326.605	-2.00479	4.01331	0.157082	-12.7627	2.64833e-37	2.06742e-34
Paics	887.622	-2.56581	5.92088	0.201818	-12.7135	4.97575e-37	3.72248e-34
Tusc3	406.211	-1.27973	2.42794	0.100757	-12.7012	5.82078e-37	4.18048e-34
Tnfrsf11b	500.258	-4.50001	22.6275	0.35683	-12.6111	1.83516e-36	1.26732e-33
2310008H09Rik	786.365	-1.73334	3.32497	0.137697	-12.5881	2.45429e-36	1.6321e-33
Basp1	744.111	-2.97818	7.87994	0.236888	-12.5721	3.00529e-36	1.92714e-33
Prl2c2	39.9421	-7.62297	197.125	0.612303	-12.4497	1.40433e-35	8.69477e-33
Nap1l1	1017.22	-2.01872	4.05224	0.16252	-12.4214	2.0011e-35	1.19766e-32
Rrp8	209.774	-1.15555	2.2277	0.0932771	-12.3884	3.02072e-35	1.74958e-32
Hr	477.098	-2.7104	6.54501	0.219171	-12.3666	3.96291e-35	2.16918e-32
Reep1	70.2545	-3.37094	10.3456	0.272595	-12.3661	3.98681e-35	2.16918e-32
Gramd1b	958.934	1.95193	3.86891	0.158176	12.3402	5.49965e-35	2.9043e-32
Shc2	49.08	-3.69575	12.9578	0.299575	-12.3366	5.75244e-35	2.951e-32
Slc39a9	2723.9	1.5587	2.94589	0.127006	12.2727	1.27016e-34	6.33492e-32
Specc1l	3164.14	1.40479	2.6478	0.114923	12.2237	2.32129e-34	1.12645e-31
Ephx4	45.402	-4.51413	22.8501	0.369607	-12.2133	2.63917e-34	1.24701e-31
Ier3	459.975	-1.86359	3.63912	0.152844	-12.1927	3.39763e-34	1.56422e-31
Actn1	2666.06	-2.35507	5.11618	0.193455	-12.1737	4.29203e-34	1.92659e-31
Mtap7	2171.75	1.28412	2.43534	0.105696	12.1492	5.78998e-34	2.47522e-31
Plscr3	500.706	-1.33559	2.52379	0.109917	-12.1509	5.67517e-34	2.47522e-31
Aco2	12601.7	1.68794	3.22195	0.139057	12.1384	6.61033e-34	2.7602e-31
Tbk1	1818.09	1.60844	3.04923	0.132634	12.1269	7.60501e-34	3.10336e-31
Atp1a1	86241	2.2724	4.83127	0.18747	12.1214	8.13587e-34	3.24621e-31
Wls	573.2	-2.58642	6.00608	0.213571	-12.1104	9.30507e-34	3.63201e-31
Palmd	208.031	-4.09788	17.1232	0.338623	-12.1016	1.03555e-33	3.95604e-31
Nde1	416.471	-1.41436	2.66542	0.11691	-12.0979	1.08404e-33	4.05499e-31
H2-K1	34119.4	1.90441	3.74357	0.157545	12.0881	1.22145e-33	4.47574e-31
Inf2	1067.59	-2.83662	7.14345	0.234846	-12.0787	1.36939e-33	4.91749e-31
Lpgat1	5246.67	2.62057	6.14991	0.217017	12.0754	1.42463e-33	5.01555e-31
Tcf7	376.467	-2.72794	6.62509	0.228213	-11.9535	6.22775e-33	2.15037e-30
Eps8	5088.99	1.18835	2.27892	0.0994332	11.9512	6.39734e-33	2.16725e-30
N4bp3	216.294	-2.21351	4.63801	0.185247	-11.9489	6.5767e-33	2.18675e-30
Col5a3	205.582	-2.58463	5.9986	0.216444	-11.9413	7.2077e-33	2.35299e-30
Bace1	231.146	-2.69115	6.45828	0.225459	-11.9363	7.65366e-33	2.45396e-30
Sumo2	365.492	-0.808742	1.75168	0.0678045	-11.9276	8.50302e-33	2.67845e-30
Ttc8	45.7915	-2.51362	5.7105	0.210815	-11.9233	8.94465e-33	2.76899e-30
Ppat	239.146	-2.17438	4.51392	0.183571	-11.8449	2.287e-32	6.95983e-30
Ptprs	733.702	-2.60063	6.06553	0.219883	-11.8274	2.81814e-32	8.43327e-30
Ly75	441.915	2.88045	7.36381	0.24415	11.7979	4.00292e-32	1.16016e-29
Zbtb7c	91.2695	-3.48048	11.1617	0.295011	-11.7978	4.00614e-32	1.16016e-29
Iffo2	365.051	-2.81841	7.05387	0.239107	-11.7873	4.5407e-32	1.2941e-29
Cep72	129.878	-2.35526	5.11687	0.199912	-11.7815	4.8633e-32	1.32304e-29
Fhl3	107.532	-2.60824	6.09758	0.221361	-11.7827	4.7929e-32	1.32304e-29
Wdr75	318.146	-1.68661	3.21899	0.143132	-11.7836	4.741e-32	1.32304e-29
Ptpro	239.619	-4.1621	17.9026	0.353596	-11.7708	5.52048e-32	1.47941e-29
Atpbd4	149.874	-1.59791	3.02704	0.135844	-11.7628	6.06769e-32	1.60214e-29
Mex3d	243.775	-2.49554	5.63938	0.212181	-11.7614	6.17261e-32	1.60622e-29
Papd5	927.153	1.31	2.47941	0.111669	11.7311	8.83481e-32	2.26613e-29
2700094K13Rik	243.504	-2.26356	4.80174	0.193084	-11.7232	9.69684e-32	2.45221e-29
Chrdl2	42.6011	-5.85019	57.6876	0.499678	-11.7079	1.16103e-31	2.89532e-29
Ttc9	141.05	-3.88671	14.7916	0.332578	-11.6866	1.49236e-31	3.67058e-29
Lzts2	927.388	-1.29136	2.44758	0.110519	-11.6845	1.52994e-31	3.71218e-29
Tnfsf9	84.4983	-3.01528	8.0852	0.258098	-11.6827	1.56254e-31	3.74071e-29
Nptx1	83.0002	-4.21862	18.6179	0.36126	-11.6775	1.66076e-31	3.92354e-29
Fuca2	3638.34	1.79303	3.46543	0.15432	11.6189	3.30222e-31	7.70018e-29
Pdzd2	421.618	2.38188	5.21215	0.205058	11.6156	3.4331e-31	7.90274e-29
Gucy2c	5585.99	1.88112	3.6836	0.162057	11.6077	3.76402e-31	8.5548e-29
Mfsd11	757.394	1.08446	2.12058	0.0935312	11.5946	4.38929e-31	9.85122e-29
Cd99l2	190.604	-1.95495	3.87702	0.168634	-11.5928	4.481e-31	9.93289e-29
Snx25	1378.51	2.07642	4.21759	0.179602	11.5612	6.47704e-31	1.41824e-28
Inpp5b	1648.04	1.84718	3.59795	0.159797	11.5595	6.60977e-31	1.42986e-28
Lfng	273.244	-1.85776	3.62444	0.16076	-11.5561	6.87617e-31	1.46978e-28
Tgm4	26.7469	-4.48814	22.4422	0.388467	-11.5535	7.08835e-31	1.49731e-28
Trafd1	1479.6	1.13157	2.19097	0.0979646	11.5508	7.31502e-31	1.52722e-28
March8	2533.88	1.36706	2.57945	0.118369	11.5492	7.45224e-31	1.53799e-28
Atp10a	160.909	-3.21895	9.31106	0.27897	-11.5387	8.42249e-31	1.7131e-28
Eml2	509.408	-1.62104	3.07598	0.140508	-11.537	8.58695e-31	1.7131e-28
Mia2	1148.03	2.67259	6.37572	0.231645	11.5375	8.5419e-31	1.7131e-28
Anxa1	1249.38	-3.6492	12.5464	0.316365	-11.5348	8.81021e-31	1.73026e-28
Nt5dc3	126.082	-2.4002	5.27876	0.208093	-11.5342	8.86573e-31	1.73026e-28
Usp2	799.826	2.71252	6.55465	0.235277	11.529	9.41833e-31	1.81835e-28
Cenpm	62.5197	-2.19294	4.57237	0.190564	-11.5077	1.20711e-30	2.30572e-28
Prkcd	4511.77	1.45623	2.74391	0.126749	11.4891	1.49641e-30	2.80793e-28
Tmem87b	1505.68	1.27934	2.42727	0.111355	11.4888	1.50131e-30	2.80793e-28
Eps8l2	9880.16	1.75959	3.38602	0.153177	11.4873	1.52784e-30	2.82809e-28
Aldh7a1	254.815	-1.43264	2.6994	0.124853	-11.4747	1.76867e-30	3.2091e-28
Proz	406.089	3.51656	11.4443	0.306464	11.4746	1.76943e-30	3.2091e-28
Pls3	667.826	-2.88733	7.399	0.251718	-11.4705	1.85554e-30	3.33161e-28
Ctso	626.008	1.47355	2.77704	0.128513	11.4662	1.95142e-30	3.46909e-28
Elmo2	1218.91	1.45756	2.74644	0.127537	11.4286	3.0107e-30	5.29971e-28
Creld1	265.387	-1.57225	2.97368	0.137976	-11.3951	4.42426e-30	7.71239e-28
Susd1	134.843	-1.97611	3.93431	0.17361	-11.3824	5.11461e-30	8.83008e-28
Phldb2	424.979	-2.18879	4.55922	0.192994	-11.3412	8.2012e-30	1.40241e-27
Birc3	776.458	1.01035	2.01441	0.0891127	11.3379	8.51157e-30	1.44175e-27
Ncor1	3187.19	1.17664	2.2605	0.103815	11.334	8.90015e-30	1.49348e-27
Ehd1	3826.89	1.61938	3.07242	0.142894	11.3327	9.03481e-30	1.50204e-27
Maged1	1276.45	-2.83119	7.11661	0.249963	-11.3265	9.70572e-30	1.59877e-27
Gzmb	500.325	3.08222	8.46915	0.272193	11.3237	1.00209e-29	1.63568e-27
Rac3	153.364	-2.66598	6.3466	0.235807	-11.3058	1.22854e-29	1.98724e-27
Tmem19	1503.46	1.63052	3.09624	0.14436	11.2948	1.3923e-29	2.23203e-27
Ass1	206.781	-3.01932	8.10784	0.267341	-11.2939	1.407e-29	2.23563e-27
Slc41a2	876.53	1.94528	3.85113	0.172293	11.2905	1.46149e-29	2.30184e-27
Prnd	46.0857	-3.8396	14.3164	0.340247	-11.2848	1.56082e-29	2.43691e-27
Hsp90ab1	17500.6	-1.558	2.94445	0.138175	-11.2755	1.73358e-29	2.68331e-27
Apip	79.6017	-1.40245	2.6435	0.124424	-11.2715	1.81375e-29	2.78341e-27
Wdr6	558.61	-2.22284	4.6681	0.197226	-11.2705	1.83543e-29	2.7928e-27
Aaas	278.497	-1.03167	2.0444	0.0915438	-11.2697	1.85144e-29	2.79349e-27
Il11	165.509	-4.79232	27.7097	0.425565	-11.2611	2.04279e-29	3.05653e-27
Jub	265.673	-2.769	6.81635	0.246002	-11.256	2.16362e-29	3.21055e-27
Ier5l	178.478	-3.33133	10.0654	0.296201	-11.2469	2.39944e-29	3.5313e-27
Gtf2i	1728.65	-1.63066	3.09654	0.145042	-11.2426	2.5172e-29	3.67451e-27
Arl4c	590.822	-2.89584	7.44279	0.257623	-11.2406	2.57519e-29	3.72883e-27
Arhgef40	431.959	-2.01657	4.0462	0.179629	-11.2263	3.02879e-29	4.35055e-27
Atl2	4338.1	2.02332	4.0652	0.180297	11.2222	3.17287e-29	4.52133e-27
Rcn2	403.562	-1.63475	3.10534	0.145729	-11.2178	3.33612e-29	4.71654e-27
Gjb4	52.8529	-4.25541	19.0988	0.37955	-11.2117	3.57171e-29	5.01017e-27
Zfp36	3262.51	1.60905	3.05051	0.143718	11.1959	4.26996e-29	5.94319e-27
Tmem132a	312.883	-3.20054	9.19301	0.286156	-11.1846	4.85148e-29	6.70064e-27
Mcm4	493.862	-1.87855	3.67705	0.168094	-11.1756	5.36933e-29	7.35927e-27
Fstl4	35.4185	-4.44146	21.7277	0.397814	-11.1647	6.07247e-29	8.25994e-27
Hmgcll1	26.5422	-4.73957	26.7148	0.424835	-11.1563	6.67473e-29	9.01088e-27
Pigr	79618.1	2.31709	4.98325	0.207866	11.147	7.40627e-29	9.92384e-27
Rarb	155.965	-3.67155	12.7423	0.329572	-11.1403	7.98059e-29	1.06142e-26
Dmpk	1138.91	-2.63374	6.20635	0.23659	-11.1321	8.75342e-29	1.14744e-26
Plod3	720.047	-1.16291	2.23909	0.104471	-11.1315	8.81861e-29	1.14744e-26
Slc25a5	22426.9	1.63916	3.11485	0.147255	11.1314	8.81906e-29	1.14744e-26
Ephb6	82.5534	-3.53556	11.5961	0.317811	-11.1247	9.50956e-29	1.22838e-26
Lemd1	27.4026	-5.37977	41.6364	0.484011	-11.115	1.06072e-28	1.36037e-26
Arid5a	298.783	-1.91175	3.76264	0.172012	-11.114	1.0721e-28	1.36522e-26
Pgm2l1	374.315	-2.43319	5.40085	0.218987	-11.1111	1.10768e-28	1.40059e-26
Rassf10	112.036	-4.90664	29.9949	0.441769	-11.1068	1.16253e-28	1.45966e-26
Angptl2	256.404	-2.93933	7.67056	0.264786	-11.1008	1.24374e-28	1.54024e-26
Wdr35	56.3809	-2.68705	6.43996	0.24206	-11.1008	1.24386e-28	1.54024e-26
Fam115a	150.335	-2.64864	6.27075	0.238681	-11.097	1.29785e-28	1.59609e-26
4933406C10Rik	66.7874	-3.69682	12.9674	0.333431	-11.0872	1.44719e-28	1.76764e-26
Ifitm2	2547.06	-2.74796	6.71769	0.247942	-11.0831	1.51547e-28	1.83174e-26
Pdlim7	682.134	-2.73434	6.65455	0.246719	-11.0828	1.52007e-28	1.83174e-26
Ppargc1a	702.014	2.51696	5.72376	0.227178	11.0793	1.58175e-28	1.88156e-26
Prr18	220.371	-4.51486	22.8617	0.407507	-11.0792	1.58237e-28	1.88156e-26
Ywhag	1539.19	-1.51224	2.85252	0.136526	-11.0766	1.63024e-28	1.92572e-26
Arhgef5	3334.72	1.04782	2.0674	0.0946367	11.072	1.71493e-28	2.01252e-26
Lysmd2	108.973	-2.07366	4.20952	0.187506	-11.0591	1.97995e-28	2.30844e-26
Ap3b2	78.1921	-3.56901	11.8681	0.322865	-11.0542	2.0921e-28	2.42346e-26
Srr	879.395	2.08375	4.23907	0.188699	11.0427	2.37718e-28	2.73604e-26
Atp1b1	27144.3	1.8734	3.66395	0.169854	11.0295	2.75475e-28	3.15041e-26
Plxnb1	886.5	-3.59247	12.0626	0.325869	-11.0243	2.91873e-28	3.31682e-26
Anxa5	1072.53	-1.99269	3.9798	0.180817	-11.0205	3.04327e-28	3.4366e-26
Tnip1	2041.85	1.452	2.73588	0.131766	11.0196	3.07478e-28	3.45048e-26
Parva	734.812	-1.54996	2.9281	0.140739	-11.013	3.3078e-28	3.68891e-26
Ccna1	30.0477	-3.49098	11.2432	0.317286	-11.0026	3.71112e-28	4.11316e-26
Bean1	46.614	-2.73276	6.64725	0.248496	-10.9972	3.94205e-28	4.3423e-26
Cfb	3782.61	1.48219	2.79373	0.134795	10.9959	3.99762e-28	4.37666e-26
Got1	2176.22	1.98113	3.94803	0.180237	10.9918	4.18428e-28	4.55325e-26
Slc5a1	44050.4	3.28229	9.729	0.298759	10.9864	4.44225e-28	4.80486e-26
C77370	38.0098	-4.25153	19.0475	0.387613	-10.9685	5.41634e-28	5.81704e-26
Fgd1	52.2945	-2.30679	4.94781	0.210319	-10.9681	5.44285e-28	5.81704e-26
Kif12	317.041	-3.80042	13.9329	0.346649	-10.9633	5.73524e-28	6.09326e-26
Sepn1	330.21	-2.7027	6.51021	0.246743	-10.9535	6.39057e-28	6.74956e-26
Ppm1h	1013.89	1.30673	2.4738	0.119317	10.9517	6.52225e-28	6.84837e-26
Dyrk3	119.636	-3.24067	9.45234	0.296116	-10.9439	7.10522e-28	7.37423e-26
Mesdc2	531.75	-0.82353	1.76973	0.075248	-10.9442	7.08361e-28	7.37423e-26
Stxbp5	833.785	1.04568	2.06435	0.0955819	10.9402	7.40413e-28	7.6403e-26
Cdca4	344.168	-1.13	2.18859	0.103318	-10.9372	7.6564e-28	7.85547e-26
Gpc1	354.366	-3.0979	8.56173	0.283378	-10.932	8.10074e-28	8.26413e-26
Gda	18771.9	3.0228	8.12745	0.276596	10.9286	8.41528e-28	8.53651e-26
Chrnb1	245.942	-1.7464	3.3552	0.160211	-10.9006	1.14477e-27	1.15474e-25
Zdhhc8	224.653	-1.96264	3.89775	0.180169	-10.8934	1.23978e-27	1.24359e-25
H2-Q1	3056.91	3.18966	9.12398	0.292832	10.8925	1.25201e-27	1.24888e-25
Capn2	1339.19	-2.29337	4.902	0.210703	-10.8844	1.36806e-27	1.3571e-25
Mdfi	170.408	-3.02298	8.12847	0.277765	-10.8832	1.38551e-27	1.36686e-25
Phlda3	245.003	-3.24829	9.50242	0.298643	-10.8768	1.48635e-27	1.45735e-25
Slc7a6	261.799	-2.01801	4.05024	0.18554	-10.8764	1.49347e-27	1.45735e-25
Etv5	909.695	-4.20809	18.4825	0.386964	-10.8746	1.52257e-27	1.47771e-25
Eya2	238.139	-4.4758	22.251	0.411805	-10.8687	1.62445e-27	1.55995e-25
Zswim5	479.804	2.18762	4.55553	0.201276	10.8687	1.62468e-27	1.55995e-25
Bcam	651.813	-3.02733	8.15298	0.279186	-10.8434	2.14388e-27	2.04752e-25
Cdh24	86.0927	-1.8354	3.56871	0.169374	-10.8364	2.31323e-27	2.18922e-25
Pthlh	29.4121	-4.37669	20.7737	0.403892	-10.8363	2.31663e-27	2.18922e-25
Poglut1	251.164	-1.25838	2.39226	0.116157	-10.8334	2.39054e-27	2.24724e-25
B9d1	47.3656	-2.12313	4.35639	0.19604	-10.8301	2.47844e-27	2.31773e-25
Elk3	466.968	-2.27204	4.83007	0.210114	-10.8134	2.97481e-27	2.7675e-25
Rbmxl1	207.52	-1.58127	2.99234	0.146279	-10.81	3.0863e-27	2.85641e-25
4930420K17Rik	780.735	2.22997	4.69125	0.206398	10.8042	3.28638e-27	3.026e-25
Xdh	12474.3	2.77551	6.8472	0.256946	10.8019	3.37071e-27	3.08781e-25
Ilf2	643.837	-1.32878	2.51189	0.123045	-10.7991	3.47573e-27	3.16785e-25
Ppp6r3	2406.4	0.903612	1.87074	0.0836947	10.7965	3.57484e-27	3.24173e-25
Cd276	265.892	-3.16067	8.94244	0.2928	-10.7946	3.64932e-27	3.27617e-25
Txk	54.2735	2.80496	6.98838	0.259841	10.7949	3.63934e-27	3.27617e-25
Extl3	551.523	-1.23008	2.34579	0.113999	-10.7902	3.82985e-27	3.42114e-25
Ctxn1	141.837	-3.18814	9.11438	0.295597	-10.7854	4.03344e-27	3.58517e-25
Il1rn	475.095	-4.1675	17.9698	0.386498	-10.7827	4.15393e-27	3.67408e-25
Wdr72	51.5815	-5.49296	45.0345	0.510241	-10.7654	5.01284e-27	4.41203e-25
Cdc16	560.598	-0.844433	1.79556	0.078513	-10.7553	5.59346e-27	4.89906e-25
Smpdl3b	2737.19	2.5717	5.9451	0.239133	10.7543	5.659e-27	4.9324e-25
Mgrn1	1992.2	1.00845	2.01175	0.0937791	10.7535	5.70719e-27	4.95037e-25
Glt25d1	1325.98	-1.06865	2.09747	0.0994299	-10.7477	6.07296e-27	5.24231e-25
4930506M07Rik	683.594	-1.03684	2.05173	0.0965073	-10.7437	6.3478e-27	5.45333e-25
Rbm11	53.3529	-4.78582	27.5852	0.446034	-10.7297	7.38042e-27	6.31026e-25
Acox1	11605.2	2.1491	4.4355	0.200439	10.722	8.02852e-27	6.83185e-25
Bcl7a	224.541	-1.69814	3.24483	0.158611	-10.7064	9.50276e-27	8.04821e-25
Gpn1	187.019	-1.23923	2.36072	0.115804	-10.7011	1.00631e-26	8.48275e-25
Ccdc125	135.9	-2.2378	4.71676	0.209139	-10.7	1.01737e-26	8.53594e-25
Cd3g	218.167	2.82379	7.08018	0.264061	10.6937	1.08941e-26	9.09785e-25
Tada2a	201.951	-1.82532	3.54386	0.170716	-10.6922	1.10754e-26	9.20646e-25
Atp1b3	771.538	-1.16018	2.23485	0.108596	-10.6835	1.21659e-26	1.00663e-24
Fam64a	80.0991	-3.14719	8.85928	0.295221	-10.6604	1.5586e-26	1.2837e-24
Mapre3	579.723	1.92724	3.80326	0.180793	10.6599	1.56734e-26	1.28501e-24
BC016495	95.2091	1.34642	2.54281	0.126337	10.6574	1.61122e-26	1.31497e-24
Crlf1	40.5267	-3.54515	11.6734	0.332715	-10.6552	1.6487e-26	1.33511e-24
F5	358.432	-4.30717	19.7964	0.404235	-10.6551	1.65076e-26	1.33511e-24
H2-D1	15853.5	1.32371	2.50309	0.124349	10.6451	1.83806e-26	1.47992e-24
Naf1	129.615	-1.87835	3.67654	0.176489	-10.6428	1.88307e-26	1.5094e-24
Pea15a	882.497	-2.25912	4.78699	0.212619	-10.6252	2.27531e-26	1.8157e-24
Klhl8	68.7609	-2.3487	5.09365	0.22119	-10.6185	2.44581e-26	1.94312e-24
Nedd4	3215.21	-1.68398	3.21313	0.158618	-10.6166	2.49595e-26	1.97422e-24
C630004H02Rik	1461.58	-2.02254	4.06298	0.190889	-10.5954	3.13122e-26	2.46583e-24
Dennd3	922.954	1.29991	2.46214	0.122692	10.5949	3.14667e-26	2.46719e-24
Cs	15350.5	1.68263	3.21012	0.158851	10.5925	3.22974e-26	2.49956e-24
Macc1	76.2038	-3.63148	12.3932	0.34283	-10.5926	3.22364e-26	2.49956e-24
Morc4	106.67	-2.67178	6.37216	0.252227	-10.5927	3.22004e-26	2.49956e-24
Tnfrsf22	24.3342	-3.82716	14.1935	0.361589	-10.5843	3.52526e-26	2.71657e-24
Foxj3	1005.57	1.17783	2.26237	0.111313	10.5813	3.63836e-26	2.79174e-24
Jak2	2759.78	1.57891	2.98743	0.149282	10.5767	3.82213e-26	2.92027e-24
Rbms3	177.619	-2.7698	6.82012	0.261893	-10.5761	3.84696e-26	2.92679e-24
Ehhadh	2716.7	2.7172	6.57595	0.25701	10.5723	4.00371e-26	3.03319e-24
Bmp8a	204.049	3.23292	9.40167	0.305887	10.569	4.14942e-26	3.13037e-24
Sox9	890.857	-3.31203	9.93162	0.313488	-10.5651	4.3252e-26	3.24933e-24
AW209491	143.141	-1.0537	2.07585	0.0997433	-10.5641	4.36953e-26	3.26895e-24
Fads3	227.396	-2.12533	4.36302	0.201397	-10.5529	4.92351e-26	3.66811e-24
Aldh3b1	1025.78	2.43743	5.41676	0.231226	10.5413	5.56971e-26	4.1324e-24
Tspan3	5217.46	1.63602	3.10806	0.155208	10.5408	5.60348e-26	4.14035e-24
Igsf11	68.4806	-4.65491	25.1922	0.44192	-10.5334	6.06274e-26	4.46133e-24
Prkg2	1409.56	2.45662	5.48927	0.23344	10.5236	6.72891e-26	4.93133e-24
Sh2d5	99.0228	-2.92767	7.60883	0.278306	-10.5196	7.01597e-26	5.1208e-24
6330406I15Rik	105.694	-4.02504	16.2801	0.382837	-10.5137	7.46811e-26	5.40685e-24
Iqgap2	6212.49	2.38261	5.2148	0.226618	10.5138	7.46362e-26	5.40685e-24
Slc35c2	3405.7	2.39599	5.26339	0.228045	10.5067	8.04827e-26	5.80348e-24
Pank3	2954.97	1.64442	3.12622	0.156607	10.5003	8.60753e-26	6.18193e-24
Lmbrd1	1409.27	1.38685	2.61507	0.132108	10.4979	8.83579e-26	6.2955e-24
Neurod1	44.4419	2.51112	5.70062	0.239194	10.4982	8.80093e-26	6.2955e-24
Fam78a	515.285	2.53442	5.79345	0.241729	10.4846	1.01692e-25	7.21691e-24
Ppip5k1	1287.17	1.47163	2.77335	0.140429	10.4795	1.07289e-25	7.58416e-24
Rpa1	657.822	-0.94551	1.92587	0.0902867	-10.4723	1.15789e-25	8.15294e-24
Tfg	5105.8	1.64779	3.13353	0.157627	10.4538	1.40821e-25	9.8767e-24
Tpsb2	49.2005	-4.50015	22.6298	0.430608	-10.4507	1.45451e-25	1.01618e-23
Tgif1	603.991	-2.02338	4.06534	0.193631	-10.4497	1.47033e-25	1.02325e-23
Lysmd3	668.656	1.97295	3.9257	0.188881	10.4454	1.53739e-25	1.06579e-23
Rbbp7	1675.28	-1.33337	2.51991	0.127758	-10.4367	1.68577e-25	1.16416e-23
Inhba	46.4482	-3.30931	9.91293	0.317118	-10.4356	1.70579e-25	1.17347e-23
Pkig	818.278	1.28357	2.43441	0.123112	10.426	1.88627e-25	1.29267e-23
Glyctk	501.54	2.82287	7.07568	0.271114	10.4121	2.18345e-25	1.49064e-23
Tiam1	210.226	-2.32695	5.01744	0.22356	-10.4086	2.26419e-25	1.53991e-23
Ube2l6	1078.56	2.29299	4.9007	0.220343	10.4064	2.31742e-25	1.57016e-23
Hunk	346.765	-3.23362	9.40627	0.310793	-10.4044	2.36668e-25	1.59751e-23
Rrs1	398.25	-1.72256	3.30022	0.16557	-10.4038	2.38122e-25	1.6013e-23
Slc25a44	1213.1	1.44013	2.71346	0.138467	10.4006	2.46432e-25	1.65101e-23
Exosc1	168.154	-1.3914	2.62333	0.13382	-10.3975	2.54395e-25	1.69802e-23
Gjb5	18.09	-3.80717	13.9982	0.366339	-10.3925	2.68335e-25	1.78443e-23
Dgkq	2723.12	1.93228	3.81658	0.185951	10.3914	2.71427e-25	1.79833e-23
Gpr160	604.151	2.08416	4.24029	0.200605	10.3894	2.77043e-25	1.82879e-23
Nxn	259.805	-2.50899	5.69223	0.241526	-10.3881	2.80899e-25	1.84745e-23
Sh3kbp1	362.678	-2.19688	4.58488	0.211506	-10.3869	2.84552e-25	1.86464e-23
Prpf31	528.414	-1.11382	2.16418	0.107246	-10.3856	2.88286e-25	1.87543e-23
Zdhhc7	2061.07	1.40688	2.65163	0.135461	10.3858	2.87614e-25	1.87543e-23
Slco2b1	761.587	1.64671	3.13118	0.158589	10.3835	2.94864e-25	1.91129e-23
Ccdc32	544.328	1.58761	3.00551	0.153035	10.3742	3.25074e-25	2.09953e-23
Gbf1	2286.22	1.28911	2.44377	0.124322	10.3691	3.42814e-25	2.19829e-23
Sh3pxd2b	491.283	-3.15985	8.9374	0.304732	-10.3693	3.42016e-25	2.19829e-23
Vangl1	181.528	-2.73953	6.67851	0.264681	-10.3503	4.17146e-25	2.66543e-23
Neto2	72.2165	-3.24838	9.50299	0.313938	-10.3472	4.30832e-25	2.73342e-23
Slc22a13b	141.03	4.19903	18.3668	0.40581	10.3473	4.30504e-25	2.73342e-23
Tmem150c	92.548	-4.79471	27.7557	0.463687	-10.3404	4.6254e-25	2.92426e-23
Col1a1	3924.31	-3.43264	10.7976	0.332009	-10.339	4.69526e-25	2.95802e-23
Atp8a1	847.661	1.22572	2.33872	0.118577	10.3369	4.79861e-25	3.01255e-23
Smpd2	995.817	1.48824	2.80547	0.144015	10.334	4.94764e-25	3.09529e-23
Rab5c	4664.39	1.07011	2.09959	0.103568	10.3324	5.02868e-25	3.13507e-23
Tapbpl	788.134	1.13116	2.19035	0.109578	10.3229	5.55246e-25	3.44964e-23
Pde3a	151.374	1.96451	3.90279	0.19033	10.3216	5.62997e-25	3.48573e-23
Uba7	2150.03	1.76152	3.39055	0.170673	10.321	5.6621e-25	3.49357e-23
Phlda1	1597.29	-2.89998	7.46414	0.281211	-10.3125	6.18999e-25	3.80065e-23
Pllp	714.852	-1.67401	3.19101	0.162332	-10.3123	6.20212e-25	3.80065e-23
Sec16b	2672	2.08128	4.23182	0.201855	10.3108	6.29835e-25	3.84649e-23
Tmem98	2535.87	1.31816	2.49348	0.127873	10.3084	6.45825e-25	3.93077e-23
Dio2	140.152	-5.40472	42.3626	0.524678	-10.301	6.97249e-25	4.22943e-23
Arhgap26	627.284	1.748	3.35892	0.169793	10.2948	7.43431e-25	4.49438e-23
Aplnr	90.5706	-2.5214	5.74138	0.244983	-10.2921	7.64766e-25	4.60784e-23
Ift20	1190.19	1.47148	2.77307	0.142979	10.2916	7.69126e-25	4.61861e-23
Heph	4815.8	1.86441	3.6412	0.18117	10.291	7.73752e-25	4.63091e-23
Parp10	802.499	1.12304	2.17806	0.109146	10.2893	7.87204e-25	4.68021e-23
Synpo	2489.82	2.34944	5.09627	0.228337	10.2894	7.86908e-25	4.68021e-23
Igsf3	778.34	1.49228	2.81334	0.145102	10.2844	8.28599e-25	4.91006e-23
D0H4S114	173.334	-2.58512	6.00067	0.251501	-10.2788	8.78179e-25	5.18675e-23
Zzef1	4011.78	1.71516	3.28333	0.166886	10.2774	8.90639e-25	5.24309e-23
4930523C07Rik	205.544	-1.87054	3.6567	0.182019	-10.2766	8.98175e-25	5.27018e-23
Golt1b	298.969	-0.880145	1.84056	0.0856595	-10.2749	9.1415e-25	5.34644e-23
Mtmr4	2406.4	2.15675	4.45908	0.209984	10.271	9.52054e-25	5.55004e-23
Polr1e	127.013	-1.60304	3.03783	0.156118	-10.2681	9.80708e-25	5.69858e-23
Emp2	265.311	-2.17256	4.50823	0.211623	-10.2662	1.00068e-24	5.79585e-23
Cadm4	118.014	-3.49533	11.2771	0.340575	-10.263	1.03411e-24	5.97021e-23
Sec23a	3269.44	2.06348	4.17994	0.201259	10.2529	1.14861e-24	6.61003e-23
Wwp2	1637.47	0.825727	1.77243	0.0806087	10.2436	1.26384e-24	7.24991e-23
Mtap1s	256.593	-1.17493	2.25782	0.114704	-10.2431	1.27074e-24	7.26628e-23
Htra1	946.027	-2.94185	7.68398	0.287407	-10.2359	1.36979e-24	7.8078e-23
Sypl	3941.54	-1.84042	3.58114	0.179833	-10.2341	1.39551e-24	7.92922e-23
Mertk	2069.78	2.89304	7.42833	0.282714	10.2331	1.40963e-24	7.97282e-23
Tubb5	4199.93	-2.08795	4.25144	0.204043	-10.2329	1.41206e-24	7.97282e-23
Ubap2	914.458	-1.39893	2.63706	0.136716	-10.2324	1.42005e-24	7.99278e-23
Xkr9	514.932	2.57795	5.97089	0.251995	10.2301	1.4531e-24	8.15327e-23
Golga4	3561.16	1.30577	2.47216	0.127655	10.2289	1.47169e-24	8.23186e-23
Snupn	67.5617	-1.32369	2.50305	0.12944	-10.2263	1.51183e-24	8.43011e-23
Ift122	100.002	-2.11188	4.32255	0.20661	-10.2216	1.58764e-24	8.81884e-23
Prpf4	405.283	-1.10653	2.15327	0.108257	-10.2213	1.59137e-24	8.81884e-23
Pcyt1b	59.0805	-3.40085	10.5623	0.332881	-10.2164	1.67449e-24	9.25094e-23
Fam82a2	3690.78	2.16139	4.47345	0.211599	10.2145	1.70676e-24	9.40024e-23
Ergic1	1151.83	-1.51614	2.86024	0.148446	-10.2134	1.72734e-24	9.48451e-23
Wisp1	75.5135	-3.08609	8.4919	0.302427	-10.2044	1.89444e-24	1.03703e-22
Irak2	1336.45	1.38158	2.60553	0.135441	10.2006	1.97008e-24	1.07516e-22
Ncbp2	392.763	-1.45409	2.73983	0.142555	-10.2001	1.97975e-24	1.07716e-22
Abcc1	480.977	-2.30846	4.95355	0.22646	-10.1937	2.11579e-24	1.14081e-22
Sp100	646.085	2.15607	4.457	0.211508	10.1938	2.11293e-24	1.14081e-22
Spag9	1689.48	1.14192	2.20674	0.112021	10.1938	2.11281e-24	1.14081e-22
Cfi	2401.98	-4.52646	23.0463	0.444276	-10.1884	2.2342e-24	1.20105e-22
Wrb	107.337	-1.61458	3.06223	0.158654	-10.1768	2.51806e-24	1.34961e-22
Hdac2	835.722	-1.26658	2.40591	0.124475	-10.1754	2.55336e-24	1.36445e-22
Dlst	6726.13	1.61243	3.05767	0.158506	10.1727	2.62585e-24	1.39902e-22
Nfia	423.259	-1.56308	2.95484	0.153665	-10.172	2.64519e-24	1.40516e-22
Cd82	4453.3	1.5586	2.94567	0.153235	10.1713	2.66335e-24	1.41063e-22
Rdh10	1289.14	-1.5348	2.89749	0.150976	-10.1659	2.81513e-24	1.48664e-22
Casz1	2407.96	1.22883	2.34376	0.120908	10.1633	2.89212e-24	1.52281e-22
Fbxo8	723.76	1.22408	2.33607	0.120504	10.158	3.05134e-24	1.60195e-22
Ift81	76.4803	-1.93375	3.82048	0.190403	-10.1561	3.11324e-24	1.62969e-22
D5Ertd579e	2115.43	2.2981	4.91808	0.22641	10.1502	3.30784e-24	1.72652e-22
Slc4a3	71.7706	-2.21749	4.65083	0.218508	-10.1483	3.37196e-24	1.75488e-22
Sidt1	412.542	-2.86712	7.29606	0.282656	-10.1435	3.5427e-24	1.83842e-22
Atg9b	732.17	-5.09291	34.1286	0.502116	-10.1429	3.56406e-24	1.84417e-22
Rsu1	257.159	-1.50616	2.84052	0.148505	-10.1421	3.59308e-24	1.85384e-22
2510049J12Rik	1423.97	1.421	2.67771	0.140131	10.1405	3.65185e-24	1.87876e-22
Rgs11	148.662	-2.41521	5.33399	0.238284	-10.1359	3.83023e-24	1.96491e-22
Pcyox1l	196.866	-2.72597	6.61604	0.268962	-10.1351	3.85802e-24	1.97352e-22
Usp25	1176.76	1.14542	2.21211	0.113056	10.1314	4.00736e-24	2.04409e-22
Tnfsf13	102.863	2.11576	4.33419	0.209071	10.1198	4.51275e-24	2.29537e-22
Ptprz1	73.0928	-5.16117	35.7821	0.510166	-10.1166	4.66127e-24	2.36421e-22
Nmi	902.209	1.66012	3.16043	0.164124	10.115	4.73824e-24	2.39648e-22
Cdr2l	164.138	-2.89774	7.45257	0.286493	-10.1145	4.76319e-24	2.40233e-22
Mmp14	2015.56	-2.36418	5.14859	0.233765	-10.1135	4.81494e-24	2.42163e-22
Cdh13	187.562	-3.69544	12.955	0.365459	-10.1118	4.89899e-24	2.45702e-22
Igsf8	623.532	-1.73442	3.32745	0.17163	-10.1056	5.21917e-24	2.61031e-22
Tmed9	1383.73	-1.35943	2.56585	0.134579	-10.1014	5.44819e-24	2.71728e-22
Iyd	484.855	3.07583	8.43173	0.304626	10.0971	5.69179e-24	2.83092e-22
Cldn2	3788.88	-3.17296	9.01893	0.314342	-10.094	5.87544e-24	2.91418e-22
Smarcc1	947.549	-1.56754	2.96398	0.155464	-10.083	6.57116e-24	3.25028e-22
Cct8	2197.46	-0.920783	1.89314	0.0913431	-10.0805	6.7396e-24	3.32444e-22
Tiparp	513.07	1.14483	2.2112	0.11362	10.0759	7.0597e-24	3.47279e-22
Rtn4	1966.73	-1.65289	3.14464	0.164213	-10.0656	7.84422e-24	3.84817e-22
Ccl5	571.106	3.15023	8.87797	0.313074	10.0623	8.11185e-24	3.94889e-22
Klc3	78.8972	-3.19327	9.14681	0.317353	-10.0622	8.11552e-24	3.94889e-22
Samd4	85.061	-3.05697	8.32225	0.303801	-10.0624	8.09835e-24	3.94889e-22
Bace2	464.886	-1.87237	3.66133	0.186235	-10.0538	8.84005e-24	4.28981e-22
Tmem170	299.962	1.78636	3.44943	0.177708	10.0522	8.9812e-24	4.34656e-22
Rangap1	1492.42	-1.33851	2.5289	0.133174	-10.0508	9.10937e-24	4.39674e-22
Pcsk5	2862.73	1.94542	3.8515	0.193573	10.0501	9.18129e-24	4.41957e-22
Lynx1	113.743	-2.11844	4.34225	0.210803	-10.0494	9.24282e-24	4.43729e-22
Rabl2	75.54	-1.40208	2.64282	0.139542	-10.0477	9.40517e-24	4.50319e-22
Krt23	1635.57	-3.30767	9.90164	0.329295	-10.0447	9.69446e-24	4.62936e-22
Zfp316	108.028	-1.88452	3.69229	0.18762	-10.0443	9.73171e-24	4.63482e-22
2010002M12Rik	2473.89	2.84717	7.19585	0.283731	10.0347	1.07251e-23	5.0944e-22
Insl6	266.906	2.20283	4.60383	0.219551	10.0334	1.08739e-23	5.15145e-22
Cma1	24.8602	-5.60701	48.7391	0.55896	-10.0311	1.11223e-23	5.25528e-22
Fundc2	308.733	-1.31673	2.49101	0.131289	-10.0293	1.13319e-23	5.34028e-22
Zfp553	295.68	-1.20457	2.30469	0.120136	-10.0267	1.16305e-23	5.46662e-22
Stx1a	236.372	-2.87963	7.3596	0.287496	-10.0162	1.2933e-23	6.06298e-22
Kifc3	820.676	1.72295	3.30111	0.172376	9.99531	1.59782e-23	7.45167e-22
Utp3	492.744	-0.712927	1.63913	0.071326	-9.99533	1.5976e-23	7.45167e-22
Dgcr6	932.935	1.74649	3.35542	0.174815	9.99055	1.67656e-23	7.79862e-22
Tesc	297.089	-3.81635	14.0875	0.382023	-9.98983	1.68866e-23	7.8346e-22
Tmem45a	231.983	-4.37537	20.7547	0.438047	-9.98836	1.71397e-23	7.93155e-22
Fer1l4	334.47	-3.67926	12.8106	0.368403	-9.98706	1.73656e-23	8.01376e-22
Ruvbl1	244.338	-1.57481	2.97895	0.157688	-9.98683	1.74067e-23	8.01376e-22
Metap2	2042.94	-0.995426	1.99367	0.0997103	-9.98317	1.80595e-23	8.28614e-22
Runx1	345.09	-1.76807	3.40598	0.177108	-9.983	1.80906e-23	8.28614e-22
Acadm	2112.57	1.43444	2.70278	0.143722	9.9807	1.85156e-23	8.45921e-22
Pgam5	393.713	-0.905119	1.8727	0.090738	-9.97508	1.95944e-23	8.92936e-22
Mppe1	564.923	1.77034	3.41134	0.177501	9.97368	1.98726e-23	9.03325e-22
D130043K22Rik	491.545	3.12415	8.71894	0.313257	9.97313	1.99825e-23	9.06027e-22
Rab23	115.67	-1.4422	2.71736	0.144652	-9.97018	2.05853e-23	9.31005e-22
Mul1	1213.58	1.10418	2.14976	0.110754	9.96967	2.06917e-23	9.33468e-22
Rxra	2637.77	1.29208	2.4488	0.129662	9.96499	2.16895e-23	9.76029e-22
Cirh1a	340.002	-1.46385	2.75843	0.146955	-9.96123	2.25267e-23	1.01117e-21
Ngfrap1	281.564	-2.10321	4.29664	0.211229	-9.95699	2.35062e-23	1.0525e-21
1200009I06Rik	4304.85	3.18512	9.0953	0.319969	9.95447	2.41109e-23	1.07689e-21
Hdac6	267.855	-1.43192	2.69806	0.143968	-9.94613	2.62188e-23	1.16814e-21
Kdelc2	202.662	-1.45019	2.73245	0.145987	-9.93373	2.96945e-23	1.31972e-21
Fam53b	985.475	1.46781	2.76601	0.147768	9.93318	2.98593e-23	1.32376e-21
Sdc1	3469.25	-1.77832	3.43026	0.179123	-9.92789	3.14834e-23	1.39173e-21
Skap1	34.9903	2.2381	4.71776	0.22544	9.92769	3.15473e-23	1.39173e-21
Arfgap3	3014.11	1.54203	2.91204	0.15534	9.9268	3.18319e-23	1.40084e-21
Mocos	751.344	1.57432	2.97794	0.15865	9.92322	3.29924e-23	1.44836e-21
2010003K11Rik	2060.06	2.61155	6.11159	0.263258	9.92009	3.40443e-23	1.49089e-21
AU040320	5205.1	1.49805	2.82461	0.151033	9.91872	3.45162e-23	1.50788e-21
Nampt	1711.61	1.07867	2.11208	0.108777	9.91632	3.53555e-23	1.54079e-21
Fas	379.688	2.01351	4.03763	0.203092	9.91426	3.60919e-23	1.56908e-21
Spred3	106.468	-2.1505	4.43983	0.217051	-9.90782	3.84953e-23	1.66952e-21
Plekha8	789.703	1.59754	3.02627	0.161284	9.90515	3.95386e-23	1.71064e-21
Abcb10	964.383	1.22118	2.33137	0.123299	9.9042	3.9914e-23	1.72273e-21
Hilpda	113.377	-2.26974	4.82235	0.229254	-9.90053	4.14073e-23	1.7829e-21
Fam57a	98.8229	-2.2428	4.73313	0.226576	-9.89865	4.21913e-23	1.81231e-21
Gramd3	2699.78	2.27473	4.83906	0.230132	9.88445	4.86268e-23	2.08376e-21
Eci3	870.145	3.27719	9.69464	0.33166	9.88116	5.02478e-23	2.14809e-21
D630003M21Rik	83.4893	-3.50209	11.3301	0.354441	-9.88058	5.05388e-23	2.1554e-21
Mansc1	343.16	-1.61952	3.07274	0.163974	-9.87669	5.25409e-23	2.23548e-21
Znhit6	123.532	-1.63002	3.09518	0.165172	-9.86863	5.69359e-23	2.41675e-21
Optn	3501.6	1.80735	3.5	0.183192	9.86587	5.85227e-23	2.47824e-21
Peli1	1210.35	1.47287	2.77574	0.149441	9.85589	6.46395e-23	2.73083e-21
Pla2g12a	474.196	-2.45319	5.47626	0.249167	-9.84559	7.16209e-23	3.01867e-21
Gchfr	527.108	2.68422	6.42731	0.272756	9.84108	7.49035e-23	3.14963e-21
Ush1g	170.802	-5.05614	33.2698	0.514115	-9.83466	7.98406e-23	3.34939e-21
Sdhb	4915.25	1.76948	3.40932	0.179994	9.83077	8.29812e-23	3.47302e-21
Phospho1	2781.72	3.25085	9.51929	0.330851	9.82574	8.72347e-23	3.64256e-21
Tmed4	3752.72	1.5899	3.01029	0.161825	9.82485	8.80065e-23	3.66626e-21
Mapk13	5523.21	1.43533	2.70444	0.146106	9.82392	8.88176e-23	3.68936e-21
Zg16	31236.5	1.83674	3.57201	0.186969	9.82375	8.8972e-23	3.68936e-21
Vash1	127.576	-2.17954	4.53009	0.22189	-9.82261	8.99873e-23	3.72286e-21
Gm9992	422.092	3.95409	15.4988	0.402561	9.82233	9.02292e-23	3.72429e-21
Pcbp4	171.773	-1.61511	3.06335	0.164437	-9.82208	9.04586e-23	3.72519e-21
Arhgef9	62.7681	-3.68567	12.8675	0.37551	-9.81508	9.69585e-23	3.97464e-21
Ctsw	172.001	2.89339	7.43013	0.294786	9.81521	9.68333e-23	3.97464e-21
Fam160b1	1098.48	1.36519	2.5761	0.139205	9.80703	1.05015e-22	4.29507e-21
Fbf1	423.557	-1.61493	3.06297	0.164709	-9.80477	1.07396e-22	4.3825e-21
C78339	655.662	1.85105	3.60762	0.1888	9.80427	1.07929e-22	4.39424e-21
Pbx3	162.739	-2.4424	5.43545	0.249138	-9.8034	1.08858e-22	4.42205e-21
Sidt2	4444.43	1.09493	2.13603	0.111693	9.80303	1.0926e-22	4.42837e-21
Erh	366.681	-1.1704	2.25074	0.11941	-9.80151	1.10914e-22	4.48528e-21
Slc12a6	1242.94	1.47552	2.78084	0.150571	9.79954	1.13103e-22	4.56351e-21
Cdk2ap1	335.899	-1.21157	2.31589	0.12367	-9.79678	1.16237e-22	4.67943e-21
Adpgk	328.395	-1.32865	2.51168	0.135625	-9.79651	1.16541e-22	4.6812e-21
Sox4	984.122	-3.26004	9.58009	0.332831	-9.79489	1.18422e-22	4.74614e-21
Zdhhc16	483.957	-0.689324	1.61253	0.0703999	-9.79155	1.22402e-22	4.89472e-21
Ccdc3	424.743	-3.77644	13.7032	0.385704	-9.79103	1.23031e-22	4.90893e-21
Ifih1	1253.08	1.9069	3.75004	0.194911	9.78347	1.32582e-22	5.2783e-21
Arntl2	57.7199	-3.49663	11.2873	0.357426	-9.78281	1.33447e-22	5.30098e-21
Pgrmc1	5026.27	1.92504	3.79749	0.196829	9.78031	1.36792e-22	5.42184e-21
Cks1b	205.956	-1.83409	3.56546	0.187535	-9.77997	1.37248e-22	5.42796e-21
Rnf185	778.085	1.00791	2.011	0.103082	9.77782	1.40197e-22	5.53239e-21
Crat	2730.61	2.12281	4.35543	0.217224	9.77247	1.47806e-22	5.81985e-21
Fam129b	1572.44	-2.29622	4.91168	0.235047	-9.76918	1.52678e-22	5.99855e-21
Casp7	3958.34	1.74828	3.35958	0.178991	9.76741	1.55379e-22	6.09073e-21
Cmtm4	2431.51	1.03507	2.04921	0.105974	9.7672	1.55703e-22	6.09073e-21
2010001E11Rik	583.51	2.89243	7.42522	0.296185	9.76564	1.58116e-22	6.1717e-21
Orc6	197.228	-1.40191	2.64252	0.143565	-9.76499	1.59134e-22	6.19794e-21
Ttl	101.88	-1.36183	2.5701	0.139526	-9.76041	1.66483e-22	6.47013e-21
Olfml2b	175.775	-2.85647	7.2424	0.292681	-9.75965	1.67739e-22	6.50488e-21
Enc1	417.671	-1.38759	2.61642	0.142289	-9.75191	1.81023e-22	7.0049e-21
2700081O15Rik	297.516	-2.13149	4.38169	0.21866	-9.74796	1.8821e-22	7.26733e-21
Angel2	1116.41	1.01515	2.02111	0.104205	9.74181	1.9996e-22	7.70446e-21
Tubb4a	245.763	-4.17973	18.1227	0.429597	-9.72942	2.2587e-22	8.68414e-21
Ecscr	612.546	-3.48434	11.1916	0.358132	-9.7292	2.26367e-22	8.68465e-21
Psrc1	100.06	-2.60399	6.07964	0.267796	-9.72378	2.38753e-22	9.14032e-21
AI314180	1548.98	0.823731	1.76998	0.0847652	9.7178	2.53197e-22	9.67268e-21
Cdca7	809.054	-1.63339	3.10242	0.168132	-9.71496	2.60347e-22	9.92468e-21
Hmgn1	1187.48	-2.05012	4.1414	0.211101	-9.71156	2.69176e-22	1.02395e-20
Calml4	3573.49	2.06846	4.19438	0.213142	9.7046	2.88199e-22	1.094e-20
Heatr5a	1891.9	1.84168	3.58428	0.18983	9.70177	2.96302e-22	1.12239e-20
Phf19	33.8815	-1.56831	2.96557	0.161746	-9.69613	3.1316e-22	1.18374e-20
Tep1	2965.45	1.54393	2.91588	0.159256	9.69467	3.17672e-22	1.19828e-20
2010110P09Rik	3662.5	2.26619	4.81052	0.233783	9.69357	3.21099e-22	1.20865e-20
Abhd2	3621.84	2.19256	4.57117	0.226197	9.69315	3.22442e-22	1.20865e-20
Lrrc1	1410.74	1.19754	2.29348	0.123544	9.69319	3.22315e-22	1.20865e-20
Kif21b	1876.09	1.57801	2.98558	0.162832	9.69101	3.29252e-22	1.23161e-20
Cbx3	358.321	-1.35076	2.55046	0.139392	-9.69035	3.31397e-22	1.23705e-20
Ncrna00085	56.6979	-2.08909	4.25481	0.21579	-9.68116	3.62568e-22	1.3506e-20
Pm20d1	1279.67	2.08085	4.23057	0.214943	9.68095	3.63336e-22	1.35066e-20
Ctps2	254.738	-1.29642	2.45619	0.133964	-9.67739	3.76196e-22	1.39558e-20
Ddah2	167.321	-1.94785	3.858	0.201327	-9.6751	3.84707e-22	1.42421e-20
Scd3	26.2423	-4.75244	26.9542	0.491859	-9.66219	4.36439e-22	1.6124e-20
Osbpl6	1239.38	2.39837	5.27207	0.24827	9.66032	4.44476e-22	1.63872e-20
Btbd19	165.132	-2.24747	4.74851	0.232678	-9.65915	4.4957e-22	1.65411e-20
Abcc4	463.765	-2.88964	7.41085	0.299217	-9.65733	4.57628e-22	1.67688e-20
Crocc	141.947	-1.31916	2.49521	0.136596	-9.65743	4.57171e-22	1.67688e-20
Fgfrl1	826.662	-3.23702	9.42845	0.33522	-9.65641	4.61768e-22	1.68861e-20
Ube2q1	2036.82	0.755362	1.68806	0.0782312	9.65551	4.65834e-22	1.70001e-20
Ak2	6291.71	1.47975	2.789	0.153331	9.6507	4.88192e-22	1.77799e-20
Dennd1b	763.955	1.5574	2.94322	0.161633	9.63539	5.66737e-22	2.05987e-20
Wbp5	682.411	-2.23502	4.70769	0.231966	-9.63511	5.68308e-22	2.06141e-20
Fndc4	25.2418	-2.46543	5.5229	0.255979	-9.63135	5.89521e-22	2.13404e-20
Kcne3	1300.85	-2.675	6.38637	0.27777	-9.63025	5.95853e-22	2.15263e-20
Myom3	153.434	2.51043	5.6979	0.260789	9.62628	6.19318e-22	2.2329e-20
Vps28	1736.83	1.02965	2.04152	0.106977	9.62488	6.27797e-22	2.25894e-20
C530008M17Rik	2042.84	2.50745	5.68613	0.260578	9.62264	6.41643e-22	2.30414e-20
Gprin3	43.4395	2.75701	6.75992	0.286685	9.61684	6.78826e-22	2.4328e-20
Acot4	427.19	2.50801	5.68836	0.260883	9.61354	7.00974e-22	2.50717e-20
Ltbp3	479.673	-2.71736	6.57667	0.282756	-9.61024	7.23811e-22	2.5837e-20
Mfn2	2760.79	1.23961	2.36135	0.128992	9.60999	7.25542e-22	2.58474e-20
Tubb6	459.903	-2.73427	6.65422	0.28453	-9.60977	7.27102e-22	2.58517e-20
Chmp4c	739.566	2.03744	4.10516	0.212023	9.60952	7.2889e-22	2.58641e-20
Tead2	262.798	-3.57463	11.9143	0.372047	-9.60801	7.39641e-22	2.61938e-20
Trim31	2607.36	2.13927	4.40539	0.222705	9.60585	7.55299e-22	2.66956e-20
Padi4	247.643	-4.68292	25.6862	0.487538	-9.60524	7.59813e-22	2.68025e-20
Aen	189.377	-1.38276	2.60767	0.143974	-9.60425	7.67176e-22	2.70091e-20
Slc36a1	2796.39	2.47593	5.56324	0.257866	9.60161	7.87084e-22	2.76557e-20
6230409E13Rik	86.4071	-2.40136	5.28301	0.250115	-9.60101	7.91619e-22	2.77608e-20
Nono	2690.17	-0.805896	1.74823	0.083948	-9.59995	7.99817e-22	2.79936e-20
Sox6	405.858	1.7662	3.40158	0.184013	9.59828	8.12873e-22	2.83952e-20
Ephb3	919.185	-3.61094	12.218	0.376286	-9.59626	8.29007e-22	2.89026e-20
Dennd5b	885.687	1.83855	3.5765	0.191694	9.59105	8.71908e-22	3.03394e-20
Vill	766.495	-3.763	13.5761	0.392435	-9.58886	8.90618e-22	3.09305e-20
Sepsecs	281.366	1.89508	3.71943	0.197661	9.58756	9.01965e-22	3.12641e-20
Rwdd4a	302.333	-0.775176	1.7114	0.0808594	-9.58672	9.0929e-22	3.14572e-20
D6Wsu116e	1145.95	0.716073	1.64271	0.0747479	9.57985	9.71847e-22	3.35567e-20
Ndc80	123.155	-1.99995	3.99985	0.208803	-9.57814	9.88127e-22	3.40534e-20
Cd96	107.397	2.99651	7.98064	0.31294	9.57533	1.01529e-21	3.49224e-20
Fez2	975.191	1.53006	2.88799	0.159838	9.57257	1.04285e-21	3.58019e-20
Nags	988.427	2.18522	4.54797	0.228371	9.56874	1.08217e-21	3.70807e-20
Sec24a	1419.42	1.64305	3.12326	0.171729	9.56772	1.09294e-21	3.73784e-20
Emd	366.365	-0.744078	1.6749	0.0777845	-9.56589	1.11241e-21	3.79722e-20
Nkg7	141.826	3.11067	8.63784	0.325215	9.56497	1.12238e-21	3.82397e-20
Vgll4	290.371	-1.89821	3.7275	0.198488	-9.56333	1.14028e-21	3.87761e-20
Mcfd2	3711.71	1.49246	2.81367	0.156067	9.56293	1.14467e-21	3.88517e-20
Parp12	1533.32	1.82092	3.53306	0.190497	9.5588	1.19128e-21	4.03573e-20
Utp20	284.698	-1.52565	2.87916	0.159626	-9.55762	1.20491e-21	4.07422e-20
Sorbs2	171.897	-2.33777	5.0552	0.244623	-9.55661	1.21677e-21	4.10661e-20
Enah	110.547	-2.34285	5.07303	0.245273	-9.552	1.27214e-21	4.28543e-20
Serpine1	147.629	-2.72491	6.6112	0.285321	-9.55035	1.29253e-21	4.34594e-20
Dbn1	304.228	-2.69692	6.48414	0.28243	-9.54895	1.31015e-21	4.39695e-20
Ddx18	404.649	-1.12019	2.17375	0.117323	-9.54788	1.32374e-21	4.43427e-20
Igfbp5	2787.27	-4.75483	26.999	0.498342	-9.54131	1.41042e-21	4.71584e-20
Acadvl	3965	1.42036	2.67653	0.148884	9.54007	1.42731e-21	4.76346e-20
Spin2	20.8599	-2.79122	6.92213	0.292615	-9.53888	1.44385e-21	4.80972e-20
H2-T23	5920.2	1.82883	3.5525	0.191804	9.53491	1.50013e-21	4.98792e-20
Plk2	394.746	-2.13785	4.40104	0.224225	-9.53437	1.50797e-21	5.00473e-20
Kalrn	1346.79	1.906	3.74767	0.199919	9.53384	1.51577e-21	5.02134e-20
Serpine2	405.78	-4.63623	24.8682	0.486401	-9.53169	1.54742e-21	5.11674e-20
5730494M16Rik	108.216	-1.45009	2.73225	0.152142	-9.53117	1.55524e-21	5.13316e-20
BC057022	214.949	-3.54416	11.6654	0.371874	-9.53053	1.56477e-21	5.15514e-20
Ppp1r16a	1852.87	1.61729	3.06798	0.16981	9.52414	1.66413e-21	5.47244e-20
Snx24	172.811	-1.56193	2.95249	0.164016	-9.52302	1.68214e-21	5.52153e-20
Slc35e4	90.8794	-2.17918	4.52895	0.228879	-9.52107	1.71409e-21	5.61614e-20
Sec24d	4676.06	2.01925	4.05372	0.212136	9.51866	1.75432e-21	5.73391e-20
Surf6	313.431	-0.891208	1.85473	0.0936293	-9.51848	1.75737e-21	5.73391e-20
Tbc1d14	1363.81	0.985394	1.97985	0.103526	9.51834	1.75961e-21	5.73391e-20
Pacsin3	259.858	-3.45803	10.9893	0.363334	-9.51749	1.77408e-21	5.77059e-20
Rnf217	199.644	-2.50055	5.65902	0.262743	-9.51712	1.78048e-21	5.78094e-20
Psmb10	2761.98	1.54676	2.92161	0.162617	9.51173	1.87526e-21	6.07767e-20
D19Bwg1357e	554.55	-1.2012	2.2993	0.126321	-9.50906	1.92399e-21	6.21319e-20
Esrra	5356.46	1.68249	3.20982	0.176935	9.50907	1.92375e-21	6.21319e-20
Dusp4	404.362	-2.6389	6.22856	0.277553	-9.50771	1.94897e-21	6.27127e-20
Ubxn2a	1587.46	1.43631	2.70627	0.151067	9.50772	1.94885e-21	6.27127e-20
Cyp20a1	132.356	-1.77363	3.41913	0.1866	-9.50496	2.00118e-21	6.41627e-20
Nfatc2	157.297	-1.42054	2.67686	0.149452	-9.50499	2.00075e-21	6.41627e-20
Col9a3	633.478	-4.69938	25.9808	0.494554	-9.50225	2.05395e-21	6.57374e-20
Sgk2	553.555	2.74799	6.71779	0.289203	9.50192	2.06054e-21	6.58308e-20
Crot	2731.75	1.59641	3.0239	0.168016	9.50153	2.06821e-21	6.59585e-20
Hkdc1	6432.23	2.03999	4.11242	0.214791	9.49754	2.14914e-21	6.84181e-20
Gemin4	160.028	-1.56338	2.95545	0.164679	-9.49349	2.23416e-21	7.0999e-20
Cnpy1	106.056	2.60152	6.06926	0.274105	9.49097	2.28885e-21	7.26085e-20
Dnajc13	1520.55	1.28959	2.44458	0.135879	9.49072	2.2944e-21	7.2656e-20
Cited4	178.432	-2.16482	4.48412	0.228302	-9.48227	2.48809e-21	7.86509e-20
Rnf19a	960.982	1.14309	2.20853	0.120587	9.47935	2.55865e-21	8.07392e-20
4930539E08Rik	1607.17	2.09508	4.27249	0.221028	9.47878	2.57282e-21	8.1044e-20
Tmcc1	830.958	1.44762	2.72757	0.152731	9.47819	2.5874e-21	8.13604e-20
Abr	5817.27	1.44759	2.72751	0.152739	9.47749	2.60473e-21	8.16195e-20
Cd9	1700.88	-2.60622	6.08906	0.274986	-9.47763	2.60112e-21	8.16195e-20
Mcm3	627.395	-1.97604	3.9341	0.208553	-9.47499	2.66794e-21	8.34543e-20
Sucla2	2833.14	1.40737	2.65253	0.148557	9.47362	2.70318e-21	8.44097e-20
Pstpip2	912.393	1.95922	3.88851	0.206818	9.47316	2.7151e-21	8.46348e-20
Anxa3	596.764	-2.51244	5.70583	0.265255	-9.47177	2.75142e-21	8.56182e-20
Dock4	112.113	-1.47931	2.78816	0.156228	-9.46892	2.82749e-21	8.78332e-20
5830416I19Rik	14.799	-4.25849	19.1396	0.449955	-9.46425	2.95667e-21	9.14009e-20
Nr1i2	3204.38	2.22505	4.67529	0.235102	9.46422	2.95761e-21	9.14009e-20
Stx3	1657.18	1.23229	2.3494	0.130203	9.46445	2.95119e-21	9.14009e-20
Slc5a9	1062.97	2.08945	4.25586	0.220904	9.45863	3.12016e-21	9.62584e-20
Repin1	171.775	-1.72111	3.29691	0.182011	-9.45606	3.19752e-21	9.84758e-20
Lpcat3	5837.22	1.28872	2.44311	0.136307	9.4545	3.24559e-21	9.97853e-20
Gimap7	87.7259	2.58448	5.998	0.273374	9.454	3.26113e-21	1.00092e-19
4931428F04Rik	83.8574	-1.80414	3.49222	0.190887	-9.45139	3.3437e-21	1.02451e-19
Fxyd6	182.737	-3.10614	8.61077	0.328898	-9.44409	3.58506e-21	1.09659e-19
Mex3a	227.787	-3.94381	15.3888	0.417617	-9.44362	3.60129e-21	1.09968e-19
Cdk4	1626.1	-1.40831	2.65426	0.149133	-9.44328	3.61275e-21	1.10131e-19
Clrn3	4115.14	2.26804	4.81667	0.240193	9.44258	3.63717e-21	1.10687e-19
Dhx30	719.044	-0.846508	1.79814	0.0896721	-9.44004	3.72646e-21	1.13212e-19
Ksr1	1409.13	1.57477	2.97888	0.166832	9.43924	3.75485e-21	1.13882e-19
F13a1	111.938	-4.86346	29.1103	0.515291	-9.43828	3.78949e-21	1.14739e-19
Sdha	8839.98	1.21039	2.314	0.128277	9.43574	3.88245e-21	1.17356e-19
Vwa5b2	50.5826	1.91363	3.76757	0.202811	9.43556	3.88911e-21	1.1736e-19
Slc25a34	464.653	3.06886	8.39113	0.325289	9.43426	3.93751e-21	1.18621e-19
Tollip	2026.63	1.1605	2.23535	0.123021	9.43331	3.97352e-21	1.19505e-19
Ncor2	1179.81	-1.33785	2.52774	0.141826	-9.433	3.98507e-21	1.19652e-19
Socs5	171.24	-1.75439	3.37383	0.186007	-9.43184	4.02971e-21	1.2079e-19
Ush1c	4574.72	1.80994	3.50627	0.191909	9.43121	4.05366e-21	1.21306e-19
Slc45a4	222.109	-1.32502	2.50536	0.140562	-9.42655	4.23794e-21	1.26609e-19
Rbbp4	1412.22	-0.937284	1.91492	0.0994559	-9.42411	4.3377e-21	1.29375e-19
Il2rb	173.823	1.95543	3.87833	0.207501	9.42374	4.35319e-21	1.29621e-19
Ildr2	38.523	-4.06931	16.7874	0.432072	-9.41813	4.5919e-21	1.36503e-19
Zfyve21	956.051	1.64115	3.11915	0.174265	9.41757	4.61668e-21	1.37012e-19
Tmtc4	592.955	-1.91274	3.76523	0.203125	-9.41654	4.66187e-21	1.38125e-19
Lgi2	24.66	-4.58994	24.0829	0.487463	-9.41597	4.68752e-21	1.38428e-19
Plekhg6	1317.55	2.491	5.62166	0.264549	9.41601	4.68533e-21	1.38428e-19
Dnajc12	60.7922	-1.77544	3.42342	0.188693	-9.40916	5.00102e-21	1.47444e-19
Phc1	241.128	-1.23941	2.36102	0.131762	-9.40642	5.13305e-21	1.51089e-19
Pcdhgc3	211.247	-2.53374	5.79072	0.269441	-9.4037	5.26766e-21	1.54544e-19
Pex11a	438.346	2.22418	4.67246	0.236521	9.40373	5.26621e-21	1.54544e-19
Rab3gap2	1200.31	1.05115	2.07218	0.111796	9.40237	5.33453e-21	1.5625e-19
C2cd2l	2755.22	1.86901	3.65282	0.198868	9.39824	5.54856e-21	1.62255e-19
Mat2a	2666.3	-1.3249	2.50516	0.141066	-9.39207	5.88319e-21	1.71761e-19
Naprt1	3363.38	2.07006	4.19903	0.220535	9.38653	6.20088e-21	1.80449e-19
Tmem45b	5970.25	1.42874	2.69212	0.152212	9.38654	6.20039e-21	1.80449e-19
Ccdc114	497.629	2.9386	7.66667	0.313122	9.38483	6.30165e-21	1.83084e-19
Mlx	1918.5	1.37267	2.58949	0.146289	9.38325	6.39729e-21	1.85415e-19
Znrf3	368.364	-2.6685	6.35767	0.284392	-9.38316	6.40251e-21	1.85415e-19
Tnfaip8l1	217.287	-2.23269	4.7001	0.237979	-9.38188	6.4809e-21	1.87383e-19
Rnf19b	1723.28	1.17735	2.2616	0.125562	9.37657	6.81508e-21	1.96728e-19
Fzd10	136.764	-4.81524	28.1534	0.513616	-9.37517	6.90648e-21	1.99046e-19
Nr3c2	307.703	2.30238	4.93272	0.245633	9.37328	7.03117e-21	2.02315e-19
Ttc7	2543.5	1.36137	2.56929	0.145259	9.37199	7.11806e-21	2.04488e-19
Zbtb43	627.295	1.11523	2.1663	0.119039	9.36864	7.34726e-21	2.10735e-19
2010002N04Rik	391.341	-1.66721	3.17601	0.177967	-9.36811	7.38454e-21	2.11466e-19
Slc25a20	1753.01	1.54927	2.92668	0.165396	9.367	7.46206e-21	2.13346e-19
Pcdhb17	44.4593	-2.69909	6.4939	0.288165	-9.36645	7.50102e-21	2.14119e-19
Mical1	2736.98	2.02647	4.07407	0.216377	9.36548	7.57046e-21	2.15758e-19
Avil	1488.21	-2.99188	7.9551	0.319472	-9.36508	7.59902e-21	2.15887e-19
Mtap6	80.014	-2.72587	6.61559	0.291063	-9.36521	7.59012e-21	2.15887e-19
S100a11	2433.47	-2.14084	4.41019	0.228633	-9.36365	7.70296e-21	2.18494e-19
Eif2ak1	1477.94	0.926802	1.90106	0.0990145	9.36026	7.95389e-21	2.25256e-19
Il3ra	113.979	-1.64803	3.13406	0.176096	-9.35869	8.07308e-21	2.28271e-19
Apol9a	626.837	3.3616	10.2788	0.359203	9.35849	8.08855e-21	2.28349e-19
Mcart1	1712.02	1.17006	2.25022	0.125057	9.35626	8.26127e-21	2.32859e-19
Tcn2	4858.67	1.75344	3.37161	0.18753	9.35016	8.7516e-21	2.46293e-19
Armc10	539.319	-1.76285	3.39367	0.188582	-9.34789	8.94174e-21	2.5125e-19
Lrp8	157.411	-2.60688	6.09187	0.27891	-9.3467	9.04254e-21	2.53686e-19
Hnrnpab	5961.4	-0.878982	1.83908	0.0940592	-9.34499	9.18961e-21	2.5741e-19
4933404O12Rik	275.346	2.79588	6.94457	0.299239	9.34332	9.33568e-21	2.61094e-19
Gzma	1704.9	3.27531	9.68201	0.350681	9.33984	9.64761e-21	2.69398e-19
Entpd8	4045.89	2.24392	4.73683	0.24033	9.33685	9.92455e-21	2.76701e-19
Rbp4	149.579	-2.7602	6.77489	0.295685	-9.33493	1.01056e-20	2.8131e-19
Ovol1	876.988	1.93235	3.81676	0.207019	9.33415	1.01803e-20	2.82954e-19
Prmt3	205.842	-1.42709	2.68904	0.152892	-9.33396	1.01987e-20	2.83026e-19
Tnfrsf12a	582.45	-1.95611	3.88014	0.209576	-9.33365	1.02283e-20	2.8341e-19
Tnik	1000.82	1.61701	3.06739	0.173289	9.33127	1.04609e-20	2.89407e-19
Sall2	83.6498	-2.47456	5.558	0.265217	-9.33032	1.05548e-20	2.91555e-19
Ttf2	179.821	-1.44226	2.71746	0.154598	-9.32913	1.0674e-20	2.94395e-19
Foxc1	97.3404	-4.78982	27.6617	0.513568	-9.32654	1.09383e-20	3.01223e-19
Prps2	354.377	-1.59497	3.02088	0.171128	-9.32031	1.16006e-20	3.18972e-19
Pcnx	2191.45	1.5236	2.87508	0.163499	9.31874	1.1773e-20	3.23219e-19
Cycs	1676.88	1.69768	3.24379	0.182185	9.31843	1.18072e-20	3.2366e-19
Clu	17907.6	-4.74224	26.7643	0.508951	-9.31768	1.18913e-20	3.2547e-19
Zc3h12d	328.747	1.3681	2.58131	0.146885	9.31411	1.22978e-20	3.36083e-19
Apob	58856.3	2.38944	5.23952	0.256669	9.30939	1.28563e-20	3.50814e-19
Fam169b	119.35	2.79062	6.91929	0.299835	9.3072	1.31252e-20	3.57607e-19
Nat15	1518.39	1.01768	2.02466	0.10937	9.30488	1.34142e-20	3.64927e-19
Naa50	873.693	-1.33236	2.51814	0.143267	-9.29982	1.40683e-20	3.82144e-19
BC030870	1001.38	1.78212	3.43932	0.191697	9.29657	1.45048e-20	3.93405e-19
Hadha	6179.58	1.21847	2.327	0.131085	9.29526	1.46843e-20	3.97673e-19
Numb	1159.67	1.60482	3.04158	0.172702	9.29245	1.50776e-20	4.07709e-19
Mocs2	2571.1	2.06732	4.19106	0.222504	9.29114	1.52651e-20	4.12158e-19
Phlpp2	1754.19	2.46035	5.50351	0.264855	9.28942	1.55133e-20	4.18231e-19
Gfpt2	44.6816	-3.27722	9.69489	0.352816	-9.28876	1.56103e-20	4.20214e-19
Ypel1	27.1559	-3.24079	9.45311	0.348949	-9.2873	1.58256e-20	4.25373e-19
Pinx1	115.85	-1.55437	2.93706	0.167399	-9.28546	1.61007e-20	4.32119e-19
Ppic	237.04	-2.52395	5.75153	0.271833	-9.28492	1.61825e-20	4.33668e-19
Zfp532	120.623	-2.33571	5.04799	0.251564	-9.28475	1.6209e-20	4.3373e-19
Utp18	320.544	-0.961491	1.94732	0.103673	-9.27423	1.78914e-20	4.78036e-19
Cep350	1175.88	1.39954	2.63818	0.150915	9.27374	1.79735e-20	4.79516e-19
Abce1	1073.97	-1.09799	2.14056	0.118421	-9.27188	1.82895e-20	4.87223e-19
Whamm	605.89	0.948436	1.92978	0.102322	9.26911	1.87703e-20	4.9929e-19
Ddx59	50.0132	-1.52657	2.88099	0.164825	-9.26172	2.01165e-20	5.34307e-19
Sfpq	2475.13	-0.731578	1.66045	0.0790138	-9.25886	2.06621e-20	5.47989e-19
Inadl	2355.47	1.00647	2.00898	0.108707	9.25854	2.07253e-20	5.48854e-19
Tmbim6	30407.3	1.31676	2.49106	0.142291	9.25396	2.16334e-20	5.72058e-19
Fgd4	207.925	1.33358	2.52028	0.144118	9.25338	2.17506e-20	5.74312e-19
Eid1	405.769	-1.61296	3.05878	0.174437	-9.24663	2.31681e-20	6.10841e-19
Ak1	50.1023	-1.76527	3.39938	0.191006	-9.24195	2.42039e-20	6.37215e-19
Lpin3	1852.33	1.85912	3.62786	0.201247	9.23801	2.51121e-20	6.60158e-19
Tex10	258.904	-1.02834	2.03968	0.111336	-9.23635	2.55047e-20	6.69497e-19
Aim1l	1633.08	1.72262	3.30036	0.186523	9.23544	2.57218e-20	6.74212e-19
Sis	41818.9	2.87563	7.33925	0.311436	9.23347	2.61992e-20	6.85723e-19
Itgae	423.574	2.08166	4.23294	0.225514	9.23074	2.68757e-20	7.02407e-19
Rbp1	279.281	-2.73116	6.63988	0.295964	-9.22799	2.75757e-20	7.19653e-19
Nupr1	311.568	-1.43755	2.70861	0.155785	-9.22779	2.76266e-20	7.19934e-19
Cse1l	651.056	-1.08257	2.11781	0.117321	-9.22744	2.77166e-20	7.21233e-19
Shc4	18.2941	-2.36376	5.14711	0.256231	-9.22513	2.83217e-20	7.35914e-19
Cinp	176.121	-1.12169	2.17601	0.121618	-9.22303	2.88808e-20	7.49357e-19
Slc35f2	1127.9	1.79346	3.46646	0.19447	9.22231	2.90765e-20	7.53345e-19
Abcd1	2500.89	2.48658	5.60448	0.269651	9.22148	2.93035e-20	7.58132e-19
Cd8a	497.938	3.18509	9.09513	0.345414	9.22109	2.94088e-20	7.59762e-19
Tmem184a	1830	1.64618	3.13004	0.178527	9.22092	2.9456e-20	7.59889e-19
C1qtnf6	344.829	-2.96212	7.7927	0.321287	-9.21955	2.9834e-20	7.68536e-19
Lrrn2	22.0419	-2.87807	7.35165	0.312188	-9.21902	2.99842e-20	7.71298e-19
Plcb3	11663	1.38627	2.61402	0.150382	9.21835	3.01708e-20	7.74989e-19
Mfsd9	523.813	1.49923	2.82692	0.162649	9.21759	3.03859e-20	7.79398e-19
Cnst	648.048	1.1545	2.22607	0.125255	9.21716	3.05069e-20	7.81387e-19
Isoc1	1239.13	1.31439	2.48698	0.142624	9.2158	3.08971e-20	7.90252e-19
Pi4k2b	2512.63	1.49262	2.814	0.161987	9.21449	3.1275e-20	7.98781e-19
Rnf128	6692.03	1.56267	2.95399	0.16962	9.21272	3.17975e-20	8.10972e-19
Mphosph10	271.919	-1.22262	2.33371	0.132745	-9.21031	3.25172e-20	8.2815e-19
Foxa1	651.551	-2.61984	6.14682	0.284458	-9.20994	3.26321e-20	8.29901e-19
Fam13b	967.676	1.59416	3.01919	0.173158	9.20638	3.37293e-20	8.56592e-19
Pmepa1	1870	-1.83879	3.5771	0.199753	-9.20535	3.40566e-20	8.63682e-19
Galm	3060.49	2.21872	4.6548	0.241047	9.20453	3.43166e-20	8.69047e-19
Rrm1	782.541	-1.66074	3.16179	0.180505	-9.20054	3.56139e-20	9.00632e-19
Glod5	1616.94	2.13403	4.38942	0.232191	9.19084	3.89792e-20	9.84349e-19
Rem2	52.0892	-3.74524	13.41	0.407667	-9.18701	4.03894e-20	1.01853e-18
Parp1	666.072	-1.33553	2.52367	0.145391	-9.18573	4.0873e-20	1.02928e-18
Chek1	79.3167	-1.74855	3.3602	0.19037	-9.18502	4.11463e-20	1.03471e-18
Il15ra	222.545	1.56887	2.96672	0.170816	9.18456	4.13225e-20	1.03769e-18
Umps	298.074	-1.25703	2.39003	0.136901	-9.18202	4.2306e-20	1.0609e-18
Cbx6	569.689	-2.27123	4.82734	0.24739	-9.18077	4.28025e-20	1.07185e-18
Gm9895	68.8539	2.41564	5.33554	0.263188	9.17836	4.37698e-20	1.09455e-18
Prkce	462.191	1.52588	2.87962	0.166291	9.17597	4.4752e-20	1.11756e-18
Spnb3	210.31	-3.76897	13.6324	0.410823	-9.1742	4.54954e-20	1.13454e-18
Dopey2	1657.66	1.31289	2.48439	0.143165	9.1705	4.70812e-20	1.17246e-18
Cgnl1	513.799	-3.54	11.6318	0.386115	-9.16827	4.80655e-20	1.19531e-18
Scn5a	24.5606	-3.89333	14.8597	0.424697	-9.16732	4.84939e-20	1.2043e-18
Etfdh	1981.12	1.25549	2.38749	0.136974	9.16594	4.91148e-20	1.21803e-18
Map3k13	580.71	2.18797	4.55664	0.23874	9.16464	4.97129e-20	1.23117e-18
Nub1	1116.17	0.600882	1.51664	0.065598	9.16007	5.18637e-20	1.28266e-18
Ano9	2633.69	1.57848	2.98655	0.172368	9.15761	5.30589e-20	1.31042e-18
Mmp12	51.2088	-3.50218	11.3308	0.382457	-9.15705	5.33332e-20	1.31538e-18
Csrnp2	74.0665	-1.82125	3.53387	0.198933	-9.1551	5.43051e-20	1.33751e-18
Zfp410	833.604	1.08838	2.12635	0.118916	9.15246	5.56531e-20	1.36884e-18
Cytip	454.546	1.76211	3.39193	0.192574	9.15026	5.67979e-20	1.39416e-18
Tbc1d19	60.5567	-2.26547	4.80811	0.247587	-9.15018	5.68378e-20	1.39416e-18
Dpyd	2804.16	2.56723	5.9267	0.280583	9.14962	5.7133e-20	1.39949e-18
Rad18	69.6894	-1.68642	3.21858	0.184321	-9.14937	5.72646e-20	1.4008e-18
Ccdc90a	1375.36	1.08607	2.12294	0.118717	9.14835	5.78095e-20	1.4122e-18
Cep55	194.905	-2.20962	4.62553	0.241545	-9.14784	5.8081e-20	1.41691e-18
Cgref1	7660.16	2.89917	7.45998	0.316971	9.14649	5.88122e-20	1.4328e-18
Klhdc5	199.056	-1.36478	2.57538	0.149221	-9.14606	5.90506e-20	1.43666e-18
Cacna2d1	118.646	-1.87674	3.67244	0.20521	-9.14544	5.93854e-20	1.44285e-18
Celf4	47.4783	-2.79261	6.9288	0.305372	-9.14493	5.96673e-20	1.44774e-18
Smox	1045.83	-1.87525	3.66865	0.205075	-9.14424	6.00529e-20	1.45317e-18
Ugt8a	26.809	-4.75295	26.9638	0.519774	-9.14427	6.00335e-20	1.45317e-18
Fscn1	215.381	-2.30721	4.94927	0.252421	-9.14036	6.22447e-20	1.50418e-18
Mpp5	1411.41	1.62407	3.08244	0.177685	9.14021	6.2334e-20	1.50431e-18
Sssca1	140.515	-0.980109	1.97261	0.107288	-9.13528	6.52366e-20	1.57225e-18
Lins	108.156	-1.09258	2.13256	0.119639	-9.13236	6.70201e-20	1.61306e-18
D10Wsu102e	427.184	-1.45075	2.7335	0.15887	-9.13171	6.74279e-20	1.62071e-18
Entpd7	2095.48	1.83728	3.57336	0.201205	9.1314	6.7622e-20	1.6232e-18
Ceacam18	2005.38	3.01567	8.08736	0.33032	9.12954	6.87923e-20	1.64909e-18
Vash2	75.9016	-3.73039	13.2727	0.408663	-9.12828	6.95967e-20	1.66614e-18
Hoxa5	152.568	-2.75253	6.739	0.30157	-9.12734	7.02054e-20	1.67848e-18
Supt3h	66.1896	-1.43771	2.7089	0.15752	-9.12713	7.03423e-20	1.67952e-18
Ap1g2	1341.44	1.2062	2.30729	0.132163	9.12659	7.06897e-20	1.68557e-18
Esyt3	118.515	-4.3921	20.9968	0.481426	-9.1231	7.30065e-20	1.7385e-18
Xrcc5	281.957	-1.57875	2.9871	0.173082	-9.12139	7.41698e-20	1.76387e-18
Msrb2	43.8647	-2.34955	5.09666	0.257642	-9.11946	7.54985e-20	1.79309e-18
Gtpbp4	554.354	-1.09739	2.13967	0.12034	-9.119	7.58186e-20	1.79831e-18
Ifitm3	1980.72	-2.80868	7.00644	0.308027	-9.11831	7.6305e-20	1.80746e-18
Stx11	121.719	-2.70874	6.53751	0.297095	-9.11742	7.69346e-20	1.81998e-18
Btnl5	5992.03	2.37065	5.17174	0.260037	9.11659	7.75232e-20	1.83149e-18
Tesk2	836.697	2.01787	4.04984	0.221344	9.11641	7.76567e-20	1.83223e-18
Cenph	70.1658	-1.86108	3.63279	0.204277	-9.11053	8.19793e-20	1.93168e-18
Kif5c	51.3428	-2.53431	5.79298	0.278204	-9.10953	8.27432e-20	1.94712e-18
Gimap3	404.049	2.15292	4.44728	0.236353	9.10894	8.31917e-20	1.95001e-18
Gpr155	539.556	2.90885	7.51018	0.319337	9.10903	8.31214e-20	1.95001e-18
Slc41a1	441.174	-1.97168	3.92224	0.21645	-9.10917	8.30182e-20	1.95001e-18
Amt	89.4922	-2.57461	5.9571	0.282702	-9.10716	8.45672e-20	1.97967e-18
Tpd52l1	103.282	-3.50825	11.3786	0.385328	-9.10459	8.65964e-20	2.02453e-18
Ctps	386.941	-2.20963	4.62556	0.242734	-9.10308	8.7803e-20	2.05007e-18
Onecut3	188.555	-4.33661	20.2046	0.476473	-9.10149	8.91026e-20	2.07771e-18
Rgs17	46.5693	-3.23087	9.38831	0.355038	-9.10006	9.0285e-20	2.10255e-18
Cds1	4235.57	1.77245	3.41634	0.194794	9.09912	9.10708e-20	2.1181e-18
Fuca1	3944.9	0.953673	1.9368	0.104827	9.09762	9.2331e-20	2.14463e-18
B4galt5	1583.78	1.83431	3.566	0.201671	9.09555	9.41095e-20	2.18031e-18
Mybl2	204.717	-1.79987	3.48188	0.197882	-9.09565	9.40241e-20	2.18031e-18
Dnajc10	1171.17	-1.24761	2.37447	0.137237	-9.09088	9.82386e-20	2.27303e-18
Zwint	321.971	-0.87692	1.83645	0.0965107	-9.08624	1.02519e-19	2.36902e-18
Wdtc1	1718.62	1.11519	2.16624	0.12275	9.0851	1.03603e-19	2.391e-18
Sema3f	1005.08	-2.94845	7.71918	0.324587	-9.08369	1.04958e-19	2.41914e-18
Slc25a17	451.41	-1.24749	2.37428	0.137403	-9.0791	1.0948e-19	2.52014e-18
Mak16	405.095	-1.09228	2.1321	0.120314	-9.07851	1.10072e-19	2.53053e-18
Bub3	916.487	-0.625506	1.54275	0.0689342	-9.07395	1.14782e-19	2.63543e-18
Gmip	848.671	1.26863	2.40932	0.139823	9.0731	1.15674e-19	2.65253e-18
1300010F03Rik	1688.77	1.41142	2.65999	0.155587	9.07159	1.17296e-19	2.68629e-18
Ppp2r5c	2861.03	1.05082	2.0717	0.115907	9.06606	1.23396e-19	2.82239e-18
Steap2	195.084	-2.19605	4.58224	0.242244	-9.06545	1.24089e-19	2.83462e-18
Usp12	1657.19	1.30925	2.47813	0.144425	9.06526	1.24306e-19	2.83597e-18
Baiap3	208.503	2.9455	7.70345	0.324953	9.0644	1.25296e-19	2.85131e-18
Nop56	800.366	-1.53202	2.8919	0.169014	-9.06441	1.25279e-19	2.85131e-18
Plaur	405.789	-2.63168	6.19748	0.290441	-9.06098	1.29287e-19	2.93843e-18
Slc22a5	1431.68	1.88005	3.68087	0.207507	9.06017	1.30242e-19	2.95637e-18
A330049M08Rik	113.966	-3.46327	11.0293	0.382308	-9.05886	1.31821e-19	2.98844e-18
Dao	560.306	3.70583	13.0486	0.409114	9.05819	1.32636e-19	3.00314e-18
Cdhr2	27849.6	2.21126	4.63081	0.244165	9.05642	1.34805e-19	3.04839e-18
Uso1	2934.43	1.07759	2.11051	0.118991	9.05608	1.35219e-19	3.0539e-18
Krt18	8817.23	-2.21724	4.65002	0.244865	-9.05495	1.36632e-19	3.08194e-18
Set	1880.23	-1.3563	2.56028	0.149802	-9.05396	1.37878e-19	3.10614e-18
Hebp2	172.242	-3.90656	14.9966	0.431586	-9.05165	1.40825e-19	3.16857e-18
Il10rb	2565.3	1.41484	2.6663	0.156316	9.05112	1.41505e-19	3.17989e-18
Slc30a10	1652.29	3.43191	10.7921	0.379199	9.05041	1.42436e-19	3.1968e-18
Pygb	892.168	-1.19502	2.28948	0.132079	-9.0478	1.45876e-19	3.26991e-18
Telo2	189.793	-1.25463	2.38606	0.138671	-9.04753	1.46237e-19	3.27391e-18
Ankrd9	762.246	1.78694	3.45081	0.197519	9.04691	1.47073e-19	3.28854e-18
Necap1	902.428	1.11965	2.17295	0.123785	9.04514	1.49467e-19	3.33791e-18
Acy3	925.853	2.60087	6.06652	0.287647	9.04188	1.53995e-19	3.43476e-18
Sema3a	14.9043	-2.92038	7.57047	0.323009	-9.04118	1.54996e-19	3.4528e-18
Epha1	2504.68	2.14101	4.4107	0.236827	9.04039	1.5612e-19	3.47224e-18
Irf7	2019.84	2.08101	4.23104	0.230193	9.04029	1.56256e-19	3.47224e-18
Qtrtd1	182.286	-1.36857	2.58215	0.151426	-9.03788	1.59746e-19	3.54542e-18
Ankrd46	859.712	1.4086	2.6548	0.155866	9.03728	1.6062e-19	3.56041e-18
1500010J02Rik	347.53	-1.1696	2.24949	0.129422	-9.03709	1.609e-19	3.56223e-18
Serf2	2333.17	1.34881	2.54703	0.149262	9.03657	1.61658e-19	3.57459e-18
Cdhr5	21473.6	1.88719	3.69914	0.208848	9.03617	1.62251e-19	3.58329e-18
Pls1	15218.4	2.33591	5.04869	0.258584	9.03346	1.66331e-19	3.66888e-18
Postn	314.614	-3.77949	13.7322	0.418398	-9.03325	1.6664e-19	3.67119e-18
Ikbkap	287.285	-1.30736	2.47488	0.144744	-9.0322	1.68252e-19	3.70217e-18
Rcc2	2045.34	-2.21429	4.64052	0.245184	-9.03112	1.69917e-19	3.73422e-18
Tor1aip2	3907.74	1.05466	2.07723	0.116806	9.02917	1.72982e-19	3.79692e-18
Urgcp	1529.01	1.37537	2.59434	0.152351	9.02763	1.75435e-19	3.84607e-18
Ganc	424.726	1.80388	3.49159	0.199825	9.02732	1.75922e-19	3.85204e-18
Rgs12	428.767	-2.67445	6.38394	0.296286	-9.02656	1.77148e-19	3.87417e-18
Rnf150	143.839	-3.18476	9.09304	0.352922	-9.024	1.81352e-19	3.96128e-18
1700019G17Rik	2440.07	2.776	6.8495	0.307661	9.0229	1.83171e-19	3.9913e-18
Gadd45a	920.141	1.51738	2.8627	0.168169	9.02294	1.8311e-19	3.9913e-18
Cobl	3876.13	2.1823	4.53876	0.241926	9.02053	1.87186e-19	4.07385e-18
Sema4f	36.7857	-2.36363	5.14662	0.262084	-9.01857	1.90562e-19	4.14231e-18
Btc	245.426	-2.08137	4.23208	0.230871	-9.01527	1.9639e-19	4.26381e-18
Orc5	234.128	-0.726868	1.65504	0.0806314	-9.0147	1.97411e-19	4.28082e-18
Scyl3	626.787	0.744742	1.67567	0.0826697	9.00865	2.08614e-19	4.5183e-18
Abhd3	1492.07	2.46879	5.53577	0.274116	9.00635	2.13028e-19	4.60833e-18
Dock8	1124.96	1.79746	3.47607	0.199683	9.00154	2.22569e-19	4.80894e-18
Msra	1371.95	2.09045	4.25881	0.23226	9.00048	2.24738e-19	4.84997e-18
Abhd1	217.067	2.07216	4.20515	0.230293	8.9979	2.30069e-19	4.95906e-18
Dennd2c	21.4129	-2.06223	4.17631	0.229246	-8.9957	2.34728e-19	5.05341e-18
Azi2	1437.61	0.900225	1.86636	0.10009	8.99416	2.38039e-19	5.11854e-18
2010107G12Rik	2663.26	2.54097	5.81979	0.282561	8.99262	2.41403e-19	5.18078e-18
Cck	309.331	2.88788	7.40181	0.32114	8.99257	2.4151e-19	5.18078e-18
Kif3a	155.906	-1.34556	2.54128	0.149696	-8.98863	2.50333e-19	5.36364e-18
Timeless	224.609	-1.67488	3.19292	0.186395	-8.98562	2.57268e-19	5.50567e-18
Plekhf1	334.105	2.38376	5.21894	0.265355	8.98327	2.62838e-19	5.61815e-18
Gng12	5183.73	1.42254	2.68057	0.158372	8.98226	2.65256e-19	5.6631e-18
Spp1	586.881	-4.33763	20.2189	0.48303	-8.98005	2.70653e-19	5.77147e-18
Mapkapk5	1377.27	1.14058	2.2047	0.127023	8.97931	2.72471e-19	5.80333e-18
Ddx31	114.462	-1.41185	2.66078	0.157355	-8.97239	2.90143e-19	6.17242e-18
Ss18	864.731	-0.662031	1.58231	0.0737892	-8.97192	2.91378e-19	6.19135e-18
Cd302	679.173	1.94916	3.86149	0.217355	8.9676	3.03041e-19	6.43156e-18
Wdr73	211.975	-1.07168	2.10188	0.119519	-8.9666	3.0582e-19	6.48288e-18
Gng10	260.939	-1.36571	2.57703	0.152329	-8.96552	3.08815e-19	6.53864e-18
Cd7	441.509	3.29624	9.8235	0.367672	8.96514	3.09874e-19	6.55335e-18
Slc39a10	180.027	-2.06652	4.18874	0.230553	-8.96329	3.15135e-19	6.65676e-18
Hsf5	42.6867	4.41447	21.325	0.492663	8.96042	3.23436e-19	6.82409e-18
Gusb	958.217	-1.30342	2.46813	0.145474	-8.9598	3.25257e-19	6.85445e-18
Klf4	5169.38	2.132	4.38326	0.23797	8.95915	3.272e-19	6.88732e-18
A430071A18Rik	13.9011	-4.00907	16.101	0.447533	-8.95816	3.30129e-19	6.94083e-18
Ripk1	1037.14	0.747274	1.67862	0.0834693	8.95268	3.4695e-19	7.28595e-18
Sct	335.625	2.39483	5.25916	0.267516	8.95212	3.48715e-19	7.31446e-18
Sla2	41.3448	2.43602	5.41147	0.272157	8.95078	3.52986e-19	7.39541e-18
Grhl3	84.421	-3.17232	9.01494	0.354524	-8.94811	3.61635e-19	7.56778e-18
Nxt1	157.715	-0.962487	1.94867	0.10758	-8.94672	3.66208e-19	7.65456e-18
Mob3c	786.832	1.34622	2.54246	0.150492	8.94546	3.7042e-19	7.73359e-18
H2-Q2	9536.81	3.07011	8.39836	0.343329	8.94216	3.81632e-19	7.95842e-18
Chn1	66.8603	-2.74056	6.68331	0.306596	-8.93868	3.93854e-19	8.20377e-18
Slc6a17	36.966	-3.57081	11.8829	0.399591	-8.93617	4.02889e-19	8.38224e-18
Ccdc141	298.624	-3.32993	10.0556	0.372654	-8.93572	4.04544e-19	8.40692e-18
Inpp5f	239.111	-1.68759	3.22117	0.188902	-8.93365	4.12188e-19	8.55587e-18
Aff1	1289.64	0.724996	1.6529	0.0811592	8.93301	4.14579e-19	8.59557e-18
Stk17b	2136.57	1.54968	2.92753	0.17349	8.93243	4.16768e-19	8.631e-18
Atp5c1	6663.84	1.30161	2.46504	0.145729	8.9317	4.19505e-19	8.67766e-18
Ndfip1	1686.74	0.980419	1.97304	0.109771	8.93151	4.20225e-19	8.68256e-18
Fstl1	966.236	-2.61019	6.10584	0.292353	-8.92822	4.32916e-19	8.9345e-18
Far1	281.774	-1.74584	3.3539	0.195562	-8.9273	4.36528e-19	8.9987e-18
Rab8a	3358.54	1.362	2.57041	0.152591	8.92581	4.42447e-19	9.11026e-18
Sigmar1	599.823	-1.13372	2.19423	0.127018	-8.92564	4.43127e-19	9.1138e-18
Sdhd	6035.37	1.49252	2.81381	0.167267	8.923	4.53836e-19	9.32338e-18
Gclm	2256.49	1.74561	3.35337	0.19564	8.92256	4.5564e-19	9.34974e-18
Acp5	2792.91	1.39815	2.63564	0.156707	8.92207	4.57633e-19	9.37991e-18
Sertad4	26.7872	-3.05381	8.30401	0.342295	-8.92157	4.59711e-19	9.41175e-18
Itk	70.4877	2.1216	4.35176	0.237818	8.92112	4.61616e-19	9.43999e-18
Pabpc4	1285.89	-1.15131	2.22115	0.12907	-8.92004	4.66104e-19	9.52094e-18
Fam92a	117.655	-1.95162	3.86807	0.218817	-8.91892	4.70847e-19	9.60688e-18
Sbf2	1034.58	0.96067	1.94621	0.107714	8.91871	4.71743e-19	9.61424e-18
Btnl2	4005.86	2.76223	6.78445	0.309775	8.91691	4.79499e-19	9.76124e-18
9330182L06Rik	22.7983	-3.38295	10.432	0.37957	-8.91257	4.98625e-19	1.01391e-17
Ctse	3060.83	-4.33618	20.1985	0.486614	-8.91092	5.06116e-19	1.02798e-17
Nanos1	106.263	-3.899	14.9182	0.437763	-8.90664	5.26011e-19	1.06718e-17
Ror2	187.831	-2.91897	7.56306	0.327742	-8.9063	5.27623e-19	1.06924e-17
Crtap	157.437	-1.83578	3.56965	0.206136	-8.9057	5.30505e-19	1.07387e-17
Tmc5	2720.17	1.60351	3.03882	0.180135	8.90174	5.49774e-19	1.11162e-17
Polr3d	251.219	-1.24721	2.37382	0.140116	-8.90129	5.52013e-19	1.11489e-17
Wdr77	571.146	-1.13885	2.20206	0.127944	-8.90117	5.52631e-19	1.11489e-17
Chsy3	37.6688	-3.51994	11.4711	0.395458	-8.90091	5.53925e-19	1.11624e-17
Glrx	5188.75	2.07128	4.2026	0.232708	8.90078	5.5457e-19	1.11629e-17
BC066135	49.0846	-2.92232	7.58064	0.328331	-8.90054	5.55759e-19	1.11743e-17
Avpi1	301.373	-2.37881	5.20107	0.26735	-8.89773	5.69981e-19	1.14474e-17
Cct2	3151.05	-0.96949	1.95815	0.108976	-8.89639	5.76914e-19	1.15608e-17
Trim30d	1182.58	2.69535	6.47709	0.302968	8.89649	5.76419e-19	1.15608e-17
Flywch2	60.0981	-1.84705	3.59765	0.207654	-8.89486	5.84913e-19	1.1695e-17
Loxl1	131.198	-2.95615	7.76052	0.332341	-8.89495	5.84456e-19	1.1695e-17
Nup188	520.808	-1.17438	2.25695	0.132043	-8.89386	5.90194e-19	1.17875e-17
H2-T3	3488.8	2.85695	7.24484	0.321282	8.89237	5.98198e-19	1.1934e-17
Aldh1l1	2829.38	1.34201	2.53504	0.150923	8.89198	6.00289e-19	1.19625e-17
Hipk2	278.592	1.6779	3.19963	0.188704	8.89173	6.01653e-19	1.19764e-17
Prelp	333.479	-2.51261	5.70651	0.282615	-8.89057	6.07949e-19	1.20883e-17
Mcm2	634.786	-1.81659	3.52247	0.204347	-8.88973	6.12599e-19	1.21673e-17
Cdc14b	593.863	1.26678	2.40624	0.142564	8.88565	6.35463e-19	1.26074e-17
Tor1a	1048.7	1.42945	2.69344	0.160877	8.88538	6.37053e-19	1.2625e-17
Mgam	29611.2	2.29377	4.90335	0.258298	8.8803	6.66779e-19	1.31996e-17
Dtx1	136.063	2.11096	4.31978	0.237729	8.87966	6.70649e-19	1.32616e-17
Abcc10	778.258	1.26198	2.39825	0.142158	8.8773	6.85004e-19	1.35305e-17
Nlrp6	3946.49	1.93586	3.82606	0.218078	8.8769	6.87512e-19	1.35651e-17
Sec24c	4602.6	0.820351	1.76584	0.0924404	8.87438	7.0327e-19	1.38608e-17
Sec22c	951.028	2.0561	4.15861	0.231702	8.87388	7.06378e-19	1.39068e-17
P4ha2	167.425	-2.32876	5.02374	0.262488	-8.87189	7.19166e-19	1.41431e-17
Btnl6	4910.79	2.63968	6.23195	0.297579	8.87054	7.27903e-19	1.42836e-17
Fam73b	1193.65	1.66823	3.17825	0.188063	8.87059	7.27596e-19	1.42836e-17
Bzw2	953.403	-1.28032	2.42894	0.144362	-8.86884	7.39089e-19	1.44873e-17
Itga5	617.474	-2.31664	4.98169	0.261268	-8.86688	7.5225e-19	1.47292e-17
Pelp1	398.36	-1.4076	2.65295	0.158778	-8.8652	7.63636e-19	1.49358e-17
Igfbp4	3825.29	-3.48984	11.2343	0.393727	-8.86361	7.74653e-19	1.51348e-17
Olfr1372-ps1	30.9341	-2.13202	4.38332	0.240626	-8.86032	7.97849e-19	1.55711e-17
Tap2	1560.78	1.79037	3.45905	0.20207	8.86015	7.99086e-19	1.55783e-17
Wdr12	165.768	-1.4104	2.65811	0.159255	-8.85625	8.27486e-19	1.61144e-17
F3	676.841	-2.6742	6.38286	0.301961	-8.85612	8.28453e-19	1.61158e-17
Gm5424	60.7645	-2.87047	7.31303	0.324156	-8.8552	8.35335e-19	1.62008e-17
Nup43	99.1432	-1.41513	2.66685	0.159805	-8.85538	8.34016e-19	1.62008e-17
Snhg5	247.903	-1.69245	3.23205	0.191125	-8.85517	8.3553e-19	1.62008e-17
1110008L16Rik	247.706	-1.19599	2.29103	0.135075	-8.85426	8.42391e-19	1.63162e-17
Zranb3	81.2312	-1.66473	3.17054	0.188054	-8.8524	8.56605e-19	1.65736e-17
Shf	449.263	-2.92304	7.5844	0.330274	-8.85034	8.72496e-19	1.68629e-17
Rapgef2	455.638	1.37827	2.59956	0.155841	8.84405	9.23107e-19	1.78219e-17
Ptplad2	88.136	-3.00272	8.01508	0.339542	-8.84343	9.28232e-19	1.79016e-17
Tmeff1	148.12	-3.27372	9.67139	0.370195	-8.84324	9.29802e-19	1.79127e-17
Ahrr	45.79	2.82413	7.08188	0.319428	8.84122	9.46802e-19	1.82206e-17
Luzp1	2282.55	1.53324	2.89435	0.173434	8.84046	9.53269e-19	1.83254e-17
Cyhr1	1049.19	0.847199	1.799	0.0958419	8.83954	9.61112e-19	1.84564e-17
Ormdl3	2579.02	2.24187	4.7301	0.253689	8.83708	9.82489e-19	1.88468e-17
Muc13	38894.1	1.84674	3.59686	0.209028	8.83487	1.00217e-18	1.92038e-17
Adamts7	101.578	-2.66661	6.34937	0.301852	-8.83417	1.00844e-18	1.93034e-17
Arhgap32	1544.71	1.31623	2.49015	0.149027	8.8322	1.02633e-18	1.9625e-17
Pop1	113.822	-1.60742	3.04707	0.182058	-8.82916	1.05467e-18	2.01453e-17
Bbs5	40.8705	-1.48153	2.79245	0.167807	-8.82878	1.05823e-18	2.01918e-17
Rgs16	54.4789	-3.62187	12.3109	0.410301	-8.82734	1.0719e-18	2.04093e-17
Vangl2	76.1425	-3.66654	12.6981	0.415357	-8.82745	1.07093e-18	2.04093e-17
Nuak2	1387.45	2.33834	5.0572	0.264901	8.8272	1.0733e-18	2.04142e-17
Hexdc	387.525	1.29503	2.45383	0.146782	8.82285	1.11579e-18	2.12e-17
Ascl4	22.528	-5.19983	36.754	0.589825	-8.81588	1.1875e-18	2.25386e-17
Golt1a	1105.08	2.03048	4.08541	0.23034	8.81514	1.19539e-18	2.26644e-17
Rb1	890.195	1.47143	2.77296	0.166954	8.81335	1.21462e-18	2.30048e-17
Zbtb24	407.39	1.14931	2.21807	0.130563	8.80267	1.33602e-18	2.52773e-17
Prmt6	238.751	-1.22423	2.33631	0.139085	-8.80207	1.34319e-18	2.53863e-17
Lgals8	1608.43	1.15667	2.22942	0.131435	8.80036	1.36376e-18	2.5748e-17
Pdzd3	1218.47	2.20856	4.62213	0.251028	8.79805	1.39217e-18	2.62566e-17
Anks4b	2398.33	1.99992	3.99978	0.227445	8.79298	1.45648e-18	2.74408e-17
Zfhx3	205.472	-2.06276	4.17786	0.234599	-8.79272	1.45988e-18	2.7476e-17
Akap9	2333.08	1.35863	2.56442	0.154677	8.78364	1.58266e-18	2.97557e-17
Ccnd1	1745.02	-2.49569	5.63998	0.284137	-8.78339	1.58619e-18	2.97909e-17
BC021785	12.5554	3.09881	8.5671	0.352818	8.78302	1.59145e-18	2.98583e-17
Ppp4r1	2167.07	1.02724	2.03812	0.116966	8.78239	1.60038e-18	2.99946e-17
Cdh2	77.2727	-3.76705	13.6143	0.428939	-8.78227	1.6021e-18	2.99955e-17
Stk10	634.228	1.98893	3.96944	0.226485	8.78176	1.60933e-18	3.00995e-17
Plat	2760.63	-4.10159	17.1673	0.467218	-8.77875	1.65299e-18	3.08838e-17
1700066B19Rik	219.677	-1.96838	3.91328	0.224284	-8.7763	1.68943e-18	3.15319e-17
2210010C17Rik	4329.41	2.01225	4.03411	0.229298	8.77572	1.69809e-18	3.16607e-17
Cnp	669.869	-1.03882	2.05455	0.118376	-8.77558	1.70021e-18	3.16621e-17
Trp53i13	278.866	1.28583	2.43822	0.146525	8.77548	1.7017e-18	3.16621e-17
Tctn2	70.5774	-2.03717	4.1044	0.232196	-8.7735	1.73202e-18	3.2193e-17
Otop2	409.018	-5.2717	38.6314	0.600919	-8.77273	1.74379e-18	3.23704e-17
Rraga	661.288	-0.664896	1.58545	0.0757919	-8.77265	1.74517e-18	3.23704e-17
Mettl7b	599.413	2.86207	7.27056	0.326298	8.77132	1.76587e-18	3.27205e-17
Sf3a3	558.728	-0.755129	1.68778	0.0861056	-8.7698	1.78981e-18	3.31299e-17
Cenpn	56.8213	-1.55554	2.93943	0.177387	-8.76914	1.80033e-18	3.32903e-17
Lpo	28.8216	-5.12672	34.938	0.584645	-8.76894	1.80349e-18	3.33144e-17
Ckmt1	28481.2	2.00555	4.01541	0.228767	8.76675	1.83897e-18	3.39349e-17
Tmem231	30.7835	-2.06484	4.18388	0.235582	-8.76486	1.87014e-18	3.44747e-17
Cideb	4025.2	2.08824	4.25228	0.238419	8.75869	1.97536e-18	3.63771e-17
Pvrl4	124.641	-2.82387	7.08059	0.32245	-8.75754	1.99563e-18	3.67127e-17
Fbxo25	1323.26	1.6953	3.23844	0.193632	8.75529	2.03579e-18	3.74131e-17
5930412G12Rik	19.1379	-4.79349	27.7321	0.547506	-8.75513	2.03868e-18	3.74279e-17
Slc31a1	4691.53	1.61759	3.06861	0.184822	8.75213	2.0936e-18	3.83969e-17
Hes2	402.066	2.88934	7.40932	0.330161	8.7513	2.10905e-18	3.86013e-17
Kctd1	27.9217	-1.91629	3.77451	0.218969	-8.75141	2.10696e-18	3.86013e-17
Chchd7	718.168	1.82663	3.54708	0.208755	8.75011	2.13147e-18	3.89721e-17
1110012J17Rik	175.725	-3.00134	8.00742	0.34313	-8.74693	2.19243e-18	4.00459e-17
Bmp2k	344.758	1.47714	2.78396	0.168878	8.74676	2.19568e-18	4.00644e-17
Efna4	181.552	-2.08931	4.25545	0.238972	-8.74291	2.27192e-18	4.14135e-17
Btn3a3	1398.63	2.37977	5.20452	0.272314	8.73904	2.35094e-18	4.28104e-17
Etnk1	2084.33	1.3344	2.52171	0.15275	8.73587	2.41798e-18	4.39867e-17
Jmjd1c	1064.93	1.09203	2.13174	0.125017	8.73503	2.43587e-18	4.42673e-17
Ifi35	1907.7	1.94322	3.84564	0.222479	8.73442	2.44909e-18	4.44625e-17
4933426M11Rik	1947.85	1.08007	2.11414	0.123673	8.73332	2.47309e-18	4.48529e-17
Mdh1	15818	2.03706	4.1041	0.233266	8.73281	2.48417e-18	4.50083e-17
H2afy	2021.16	-0.666382	1.58709	0.0763202	-8.73141	2.51522e-18	4.5525e-17
2210404O07Rik	15477.9	2.68036	6.41017	0.307072	8.72878	2.57423e-18	4.65462e-17
Narf	1159.87	1.22946	2.3448	0.140884	8.72677	2.62058e-18	4.7289e-17
Ttc21b	107.847	-2.11678	4.33725	0.242559	-8.72687	2.6182e-18	4.7289e-17
Pprc1	507.459	-1.53996	2.90786	0.176481	-8.7259	2.64076e-18	4.76053e-17
Lingo1	11.0568	-3.5258	11.5179	0.404079	-8.72554	2.64917e-18	4.7709e-17
Sema4a	3957.21	1.28056	2.42934	0.146766	8.72519	2.65725e-18	4.78065e-17
Fchsd2	1108.08	1.66015	3.16049	0.190307	8.72352	2.69693e-18	4.84719e-17
Psmc3ip	35.801	-1.86004	3.63019	0.213227	-8.72332	2.70166e-18	4.85083e-17
Mogat2	7427.77	2.15365	4.44953	0.246897	8.72287	2.71236e-18	4.86518e-17
Mpp2	54.5852	-2.52879	5.77086	0.289912	-8.72259	2.71913e-18	4.87246e-17
Vil1	45308.3	1.91487	3.7708	0.219568	8.72108	2.75566e-18	4.933e-17
Epha7	43.4776	-3.56463	11.832	0.408784	-8.72008	2.77993e-18	4.97149e-17
Ppp2r1b	346.757	-1.25238	2.38234	0.1437	-8.71522	2.90204e-18	5.1847e-17
Epb4.1l3	5189.09	2.11295	4.32576	0.242524	8.71235	2.97642e-18	5.31228e-17
Gbp1	135.197	3.05285	8.29849	0.350452	8.71116	3.00772e-18	5.36282e-17
Nat2	520.202	1.61455	3.06216	0.185441	8.70655	3.13271e-18	5.58014e-17
Ece2	91.1121	-1.42799	2.69072	0.164017	-8.70636	3.13796e-18	5.58394e-17
Chka	2420.11	1.81756	3.52486	0.208782	8.70556	3.15999e-18	5.61759e-17
Sf3b3	1490.5	-1.02117	2.02957	0.117308	-8.70505	3.17442e-18	5.63765e-17
Aldh4a1	2500.65	2.83133	7.11728	0.325275	8.70442	3.19212e-18	5.66349e-17
Eda2r	21.5394	-3.88509	14.7751	0.446359	-8.70396	3.20493e-18	5.67681e-17
Nme4	84.7158	-2.27842	4.85145	0.261769	-8.70393	3.20595e-18	5.67681e-17
Ttyh2	1551.39	1.47317	2.7763	0.169277	8.70268	3.24145e-18	5.73401e-17
Gstcd	126.393	-1.31211	2.48304	0.150788	-8.70164	3.2713e-18	5.78112e-17
Fasl	33.6854	2.83729	7.14677	0.326084	8.70111	3.28652e-18	5.8023e-17
Ttc39a	566.699	-1.91035	3.75901	0.219567	-8.70056	3.30262e-18	5.825e-17
Polr3h	129.601	-1.58307	2.99607	0.181963	-8.69997	3.31961e-18	5.84922e-17
Lrat	293.382	2.86665	7.29372	0.329753	8.69334	3.51948e-18	6.19531e-17
Zfp566	31.5592	-1.3576	2.56259	0.15617	-8.69309	3.52702e-18	6.2025e-17
Gpc2	67.0577	-2.41326	5.32676	0.277729	-8.68926	3.648e-18	6.40898e-17
Larp4b	1210.27	1.21859	2.32719	0.140272	8.68734	3.71033e-18	6.51212e-17
Ell2	1170.97	1.24009	2.36213	0.142753	8.68696	3.72257e-18	6.52722e-17
BC057079	210.017	-1.47854	2.78666	0.170304	-8.68175	3.89734e-18	6.82699e-17
H2-Q4	1580.2	1.36221	2.57079	0.15696	8.67875	4.0014e-18	7.00245e-17
Fam60a	152.36	-1.76159	3.39071	0.203001	-8.67771	4.03828e-18	7.06011e-17
Limch1	218.451	-3.39539	10.5224	0.391292	-8.67738	4.04992e-18	7.07358e-17
Brpf3	2179.16	1.19222	2.28504	0.137437	8.67469	4.14677e-18	7.2357e-17
Hmgcl	1122.23	1.24243	2.36596	0.143236	8.67401	4.17171e-18	7.27213e-17
Orc2	211.428	-1.15628	2.22882	0.133341	-8.67161	4.26042e-18	7.41958e-17
Slc28a2	5730.5	2.42949	5.38703	0.280257	8.66881	4.36676e-18	7.59739e-17
Srgap2	234.664	-1.23051	2.3465	0.141967	-8.66757	4.41451e-18	7.67305e-17
Pwp2	249.219	-1.18858	2.27929	0.137162	-8.66552	4.49438e-18	7.80431e-17
Pcdhb9	90.0647	-3.80426	13.97	0.43902	-8.66533	4.50214e-18	7.81023e-17
Pttg1ip	3752.43	1.24867	2.37622	0.144147	8.66247	4.61671e-18	8.00125e-17
Apobec3	904.946	-1.6972	3.2427	0.19595	-8.66138	4.66072e-18	8.06974e-17
LOC545261	36.1984	-1.57158	2.9723	0.181453	-8.66109	4.67254e-18	8.08242e-17
Cbx5	920.386	-1.0268	2.0375	0.118555	-8.66096	4.67817e-18	8.08437e-17
Mxi1	2083.45	1.60588	3.04381	0.185438	8.65994	4.72006e-18	8.14891e-17
Ubxn10	83.5321	-3.49993	11.3132	0.404175	-8.65946	4.73987e-18	8.17525e-17
Col5a2	1064.11	-2.6646	6.34052	0.308028	-8.65051	5.12715e-18	8.83473e-17
March6	2668.72	1.24809	2.37527	0.14432	8.64811	5.23598e-18	9.01361e-17
Serpinf1	63.1587	-3.1938	9.15018	0.369386	-8.64625	5.32181e-18	9.1526e-17
Tob2	1203.95	1.19672	2.29217	0.138422	8.64541	5.36106e-18	9.21128e-17
Chdh	3787.26	1.54629	2.92065	0.178933	8.64172	5.53729e-18	9.50498e-17
Mttp	42447.6	2.67982	6.40778	0.310183	8.6395	5.64572e-18	9.68184e-17
Krt20	44718.7	1.82365	3.53976	0.211125	8.63777	5.73214e-18	9.82066e-17
Hps5	1102.89	1.68204	3.2088	0.194777	8.63568	5.83782e-18	9.99219e-17
Tmem18	344.139	0.528131	1.44206	0.0611587	8.63543	5.85091e-18	1.00051e-16
Adamtsl5	1225.78	2.39359	5.25462	0.277281	8.63236	6.01006e-18	1.02674e-16
Coro7	1129.6	1.24082	2.36332	0.143784	8.6297	6.15109e-18	1.04984e-16
Acp2	977.852	0.779998	1.71713	0.090399	8.6284	6.22169e-18	1.06088e-16
Clpx	920.655	0.969099	1.95762	0.112331	8.62716	6.2895e-18	1.07142e-16
Atp5g3	8667.69	1.33808	2.52815	0.155127	8.62568	6.37139e-18	1.08434e-16
Tmem66	2989.6	1.03794	2.0533	0.120378	8.62236	6.55865e-18	1.11516e-16
Tmem106a	1724.3	2.30614	4.94557	0.267504	8.62094	6.64083e-18	1.12806e-16
Ilvbl	2234.63	1.34826	2.54606	0.156411	8.62001	6.69485e-18	1.13616e-16
Mcm7	893.939	-1.54846	2.92504	0.179639	-8.61981	6.70633e-18	1.13704e-16
Maged2	235.518	-2.08052	4.22959	0.241383	-8.61917	6.74389e-18	1.14233e-16
Mdga1	22.0224	-2.78833	6.90828	0.323527	-8.61854	6.78139e-18	1.1476e-16
Apol9b	376.314	3.33149	10.0665	0.38661	8.61719	6.86172e-18	1.1601e-16
Bach1	1527.07	1.55581	2.93998	0.180565	8.61634	6.91271e-18	1.16586e-16
Ptk7	631.829	-2.79288	6.93013	0.324139	-8.6163	6.91529e-18	1.16586e-16
Yif1a	1247.08	1.47403	2.77796	0.171071	8.61647	6.905e-18	1.16586e-16
Gfra2	22.0983	-2.87626	7.34243	0.333851	-8.61538	6.97081e-18	1.17412e-16
Hadh	11009.5	2.14417	4.42039	0.248999	8.61117	7.23217e-18	1.217e-16
Mtmr7	388.314	1.43385	2.70167	0.166533	8.61002	7.30456e-18	1.22803e-16
Mira	79.506	-3.47838	11.1454	0.404007	-8.6097	7.32544e-18	1.23039e-16
Myo5b	4839.21	1.30704	2.47434	0.151825	8.60889	7.37687e-18	1.23787e-16
Pcyt2	6378.67	1.75098	3.36587	0.203412	8.60803	7.43251e-18	1.24604e-16
B2m	20213.4	2.12648	4.3665	0.247042	8.60775	7.45114e-18	1.248e-16
Hyal1	99.1338	-1.96705	3.90967	0.228541	-8.60697	7.50149e-18	1.25526e-16
Gm14047	9.99716	-3.66253	12.6628	0.425578	-8.60601	7.56487e-18	1.26469e-16
Dynll1	761.064	-1.59385	3.01854	0.18521	-8.60563	7.58996e-18	1.2677e-16
Isca1	773.606	0.944144	1.92405	0.109743	8.60323	7.7502e-18	1.29326e-16
Abhd6	1928.38	2.33223	5.03583	0.271159	8.60096	7.90501e-18	1.31665e-16
Znrf1	595.104	-1.08373	2.11951	0.126	-8.60103	7.90014e-18	1.31665e-16
Prdx4	499.343	-1.31022	2.4798	0.152348	-8.60019	7.95825e-18	1.32429e-16
Zbtb12	107.267	-1.55749	2.94341	0.181111	-8.59963	7.99733e-18	1.32956e-16
Pold3	764.517	-1.29285	2.45012	0.150383	-8.59707	8.17738e-18	1.35823e-16
9430008C03Rik	252.27	-0.9451	1.92532	0.109943	-8.59627	8.23518e-18	1.36405e-16
Psip1	362.859	-1.16166	2.23715	0.135134	-8.59639	8.22624e-18	1.36405e-16
Slc18a3	9.3157	-4.73057	26.5488	0.550301	-8.59634	8.22981e-18	1.36405e-16
Atp5b	35900.8	1.13014	2.1888	0.131472	8.59602	8.25313e-18	1.36553e-16
Clcn2	3961.36	1.44403	2.72081	0.167991	8.59593	8.25934e-18	1.36553e-16
Mcoln2	297.61	1.4305	2.6954	0.166423	8.59558	8.2844e-18	1.36841e-16
Qtrt1	284.179	-1.86193	3.63494	0.216645	-8.59441	8.36904e-18	1.38112e-16
Arsa	620.216	1.13071	2.18966	0.131567	8.59415	8.38846e-18	1.38297e-16
Per2	905.004	1.93429	3.82189	0.225073	8.59405	8.39565e-18	1.38297e-16
Chuk	1712.32	1.32594	2.50696	0.154296	8.59349	8.43655e-18	1.38843e-16
Tdp2	1057.28	1.44486	2.72237	0.16814	8.59319	8.45853e-18	1.39078e-16
Slc25a22	4488.26	1.57271	2.97462	0.18308	8.59028	8.6758e-18	1.4252e-16
Trpm1	15.912	-5.17677	36.1711	0.602644	-8.59009	8.68976e-18	1.42618e-16
Nfatc4	120.222	-1.91207	3.76349	0.222643	-8.58805	8.84545e-18	1.45041e-16
Adam8	333.473	-2.91611	7.54811	0.339636	-8.58601	9.00418e-18	1.47509e-16
E2f1	128.968	-1.90401	3.74252	0.221788	-8.58484	9.0965e-18	1.48886e-16
Tnfrsf19	489.925	-3.62163	12.3089	0.422064	-8.58076	9.42504e-18	1.54123e-16
Dcaf11	2640.29	1.14794	2.21597	0.133808	8.57899	9.57116e-18	1.5637e-16
Acad11	2588.24	2.14641	4.42724	0.250246	8.57719	9.72148e-18	1.58681e-16
Samd5	38.8628	-3.97468	15.7216	0.463511	-8.57515	9.89583e-18	1.6138e-16
Cct3	2284.65	-1.03472	2.04871	0.120689	-8.57343	1.00451e-17	1.63489e-16
Farsb	939.116	-1.26973	2.41117	0.1481	-8.5735	1.00388e-17	1.63489e-16
Heatr2	231.502	-0.968787	1.95719	0.113	-8.57334	1.00525e-17	1.63489e-16
Rhoj	309.911	-2.27526	4.84085	0.265413	-8.57253	1.01238e-17	1.645e-16
Wdr55	241.586	-0.956472	1.94056	0.111582	-8.57188	1.01806e-17	1.65274e-16
Btbd10	178.459	-0.848011	1.80002	0.0989351	-8.57138	1.0225e-17	1.65844e-16
Ube2d1	302.67	-0.805087	1.74725	0.0939318	-8.57098	1.02611e-17	1.6628e-16
Col8a1	47.616	-3.86607	14.5815	0.451148	-8.5694	1.04025e-17	1.6842e-16
Cdk11b	3016.71	1.06834	2.09702	0.124671	8.56923	1.04181e-17	1.6852e-16
Prlr	1306.94	2.50549	5.67842	0.292389	8.56904	1.04348e-17	1.68637e-16
9430038I01Rik	373.925	1.98159	3.94928	0.231275	8.56812	1.0519e-17	1.69846e-16
Cd101	48.8076	2.41957	5.3501	0.282437	8.56674	1.06453e-17	1.71422e-16
Tmem82	754.211	1.7213	3.29732	0.200925	8.56685	1.06356e-17	1.71422e-16
Txnl4a	1251.58	-0.596157	1.51168	0.0695895	-8.56678	1.06421e-17	1.71422e-16
Ipo11	255.566	-0.972086	1.96167	0.113505	-8.56426	1.08775e-17	1.75005e-16
Abcg5	5690.42	2.66106	6.32496	0.310785	8.56238	1.1056e-17	1.77718e-16
Copb2	5329.83	0.993295	1.99073	0.116034	8.5604	1.12474e-17	1.80633e-16
Rnf170	343.393	1.05032	2.071	0.122739	8.55738	1.15459e-17	1.8526e-16
Hectd3	3453.37	1.63455	3.1049	0.191048	8.55567	1.17185e-17	1.87863e-16
Wdr7	338.669	1.00529	2.00735	0.117505	8.55531	1.17556e-17	1.88288e-16
Tmem173	605.056	-2.2332	4.70177	0.26107	-8.55404	1.18853e-17	1.90197e-16
Col1a2	3668.59	-2.65999	6.3203	0.310987	-8.55339	1.19523e-17	1.91098e-16
Sar1b	3380.51	1.82843	3.55151	0.213804	8.5519	1.21079e-17	1.93415e-16
Ptn	152.192	-4.74451	26.8065	0.554852	-8.55095	1.22082e-17	1.94842e-16
Lamp1	12091.6	1.02265	2.03164	0.119596	8.55082	1.22215e-17	1.94881e-16
Naa38	306.878	-0.725893	1.65392	0.0849053	-8.54944	1.23686e-17	1.97052e-16
Gpd1	11662.8	2.12324	4.35671	0.248372	8.5486	1.24587e-17	1.98312e-16
Ugt2b35	568.097	2.49029	5.61891	0.291336	8.54782	1.25431e-17	1.99479e-16
Pnpo	1351.51	1.08028	2.11445	0.126399	8.5466	1.26767e-17	2.01425e-16
Col16a1	319.409	-2.5369	5.80341	0.296876	-8.54533	1.28172e-17	2.03477e-16
Slc12a7	3695.71	1.298	2.45887	0.151913	8.54434	1.29272e-17	2.05043e-16
Strada	182.778	-0.994251	1.99205	0.116453	-8.53779	1.36814e-17	2.16813e-16
Epn3	333.827	-2.76629	6.80358	0.324023	-8.53734	1.37343e-17	2.1746e-16
6530418L21Rik	35.9999	-2.54198	5.82386	0.297766	-8.53681	1.37975e-17	2.18268e-16
Ddhd2	1572.81	1.80584	3.49632	0.211547	8.53635	1.38533e-17	2.18765e-16
Entpd5	3380.69	2.42741	5.37928	0.284361	8.53639	1.38484e-17	2.18765e-16
Nol10	178.325	-1.41686	2.67003	0.16601	-8.53478	1.40428e-17	2.21372e-16
Sos2	679.014	0.990169	1.98642	0.116016	8.53477	1.4043e-17	2.21372e-16
Incenp	617.231	-1.56918	2.96735	0.183861	-8.53456	1.40684e-17	2.21578e-16
Nat8	1104.55	3.06035	8.34174	0.358598	8.53421	1.41119e-17	2.22068e-16
Ggt1	13105.1	2.78106	6.87357	0.325888	8.53379	1.41632e-17	2.2268e-16
Apeh	2517.67	1.2317	2.34843	0.144371	8.53148	1.44484e-17	2.26965e-16
Trip6	179.596	-1.56453	2.9578	0.183397	-8.53082	1.45314e-17	2.28069e-16
Agpat1	2462.03	1.17223	2.2536	0.137455	8.52811	1.48757e-17	2.33268e-16
Acad12	176.531	1.66208	3.16472	0.194979	8.52438	1.53634e-17	2.40706e-16
Cnpy4	220.031	-1.08415	2.12012	0.127184	-8.52422	1.53844e-17	2.40826e-16
Stc1	211.522	-3.42985	10.7768	0.402384	-8.52383	1.54364e-17	2.41429e-16
1600021P15Rik	368.613	1.42683	2.68856	0.167424	8.52229	1.56426e-17	2.44441e-16
Ftsjd1	108.791	-1.16247	2.2384	0.13645	-8.51936	1.60442e-17	2.50499e-16
Arg1	143.606	-3.46741	11.061	0.407118	-8.51697	1.63779e-17	2.55486e-16
Entpd3	76.5112	-2.95611	7.76027	0.347304	-8.51159	1.71559e-17	2.6739e-16
A330021E22Rik	29.6096	-2.34352	5.0754	0.275363	-8.51067	1.72929e-17	2.69293e-16
Gpr107	1836.25	1.17249	2.25401	0.13777	8.51049	1.73206e-17	2.6949e-16
Cidec	1996.67	2.39132	5.24639	0.281007	8.50983	1.7419e-17	2.70786e-16
Lrrc19	1051.86	2.18845	4.55814	0.257212	8.50833	1.76451e-17	2.74063e-16
Cmtm6	2571.08	0.833889	1.78248	0.0980135	8.5079	1.77113e-17	2.74854e-16
A630007B06Rik	214.68	2.21628	4.64694	0.260504	8.50768	1.77445e-17	2.74894e-16
Ncbp1	704.113	-0.836604	1.78584	0.0983342	-8.50776	1.77327e-17	2.74894e-16
Ip6k1	2576.4	1.17653	2.26032	0.1383	8.50708	1.78364e-17	2.76079e-16
Celsr2	134.156	-2.6884	6.44599	0.316157	-8.50337	1.84172e-17	2.84824e-16
Gpr176	13.9031	-3.22267	9.33513	0.379214	-8.49829	1.92402e-17	2.97295e-16
Sec31a	6844.74	1.25978	2.39459	0.148245	8.49795	1.92971e-17	2.97919e-16
Sparc	3263.5	-2.31427	4.97354	0.272387	-8.49627	1.95788e-17	3.02007e-16
Ltf	936.615	-4.10235	17.1763	0.482896	-8.49529	1.97436e-17	3.04289e-16
2210016F16Rik	2689.51	1.5088	2.84574	0.177607	8.49518	1.97628e-17	3.04323e-16
Fam3c	1981.38	1.34631	2.5426	0.15853	8.49242	2.02383e-17	3.11379e-16
9530008L14Rik	1166.21	2.31859	4.98846	0.273059	8.49119	2.04529e-17	3.14411e-16
Aspn	81.5772	-2.84466	7.18336	0.335024	-8.49092	2.05004e-17	3.14871e-16
Tdrd7	1522.96	1.3584	2.56401	0.159985	8.49082	2.05184e-17	3.14879e-16
Tff3	13511	1.56287	2.95441	0.184139	8.48744	2.11244e-17	3.23902e-16
Sult1b1	6176.36	2.5353	5.79696	0.298769	8.48581	2.14223e-17	3.28189e-16
Ppp1r36	13.0145	-3.96466	15.6128	0.467334	-8.48357	2.18385e-17	3.3428e-16
Sema6a	1290.6	1.82727	3.54864	0.215406	8.48288	2.19687e-17	3.35986e-16
Rwdd2b	830.622	1.68396	3.21309	0.198572	8.48033	2.24555e-17	3.43139e-16
Ndrg3	1151.1	0.97366	1.96382	0.114864	8.47662	2.31826e-17	3.53949e-16
Fam110c	584.532	1.32478	2.50494	0.156299	8.47589	2.33299e-17	3.55895e-16
Fam176a	140.348	-2.34889	5.09433	0.27721	-8.47333	2.38485e-17	3.63498e-16
Arfgef2	1298.03	1.09662	2.13853	0.129488	8.4689	2.47729e-17	3.7707e-16
Btnl3	5732.98	2.63185	6.1982	0.310768	8.46886	2.4781e-17	3.7707e-16
Plxna3	82.1496	-2.16859	4.49584	0.256116	-8.46723	2.51297e-17	3.82053e-16
Gm962	378.228	1.06298	2.08924	0.125547	8.46681	2.52211e-17	3.83117e-16
1810014F10Rik	751.949	2.06137	4.17381	0.243498	8.46563	2.54761e-17	3.86337e-16
Ogdh	12357.3	1.66298	3.16669	0.196438	8.46564	2.54739e-17	3.86337e-16
Osbp	1999.6	0.853545	1.80694	0.100852	8.46332	2.59881e-17	3.93769e-16
Als2	983.444	1.91531	3.77195	0.226324	8.46271	2.61234e-17	3.95486e-16
Rom1	125.146	1.08255	2.11778	0.127959	8.46011	2.67116e-17	4.04049e-16
1810048J11Rik	64.2675	-1.51798	2.8639	0.179437	-8.4597	2.68077e-17	4.05162e-16
Dhrs13	60.425	-1.48461	2.79842	0.175512	-8.45874	2.70273e-17	4.08137e-16
Atp5a1	26917.9	1.06016	2.08517	0.125335	8.45861	2.70583e-17	4.08262e-16
Tm4sf1	229.393	-1.87163	3.65945	0.22136	-8.45512	2.78801e-17	4.20308e-16
Cacnb3	401.616	-1.42806	2.69084	0.168932	-8.45343	2.82879e-17	4.26099e-16
P2rx1	152.041	1.9166	3.77533	0.226732	8.45318	2.83485e-17	4.26654e-16
Ifngr2	4457.16	1.0448	2.06309	0.123605	8.45275	2.84521e-17	4.27854e-16
Tcp1	2442.04	-1.10683	2.15372	0.13095	-8.45236	2.85483e-17	4.28942e-16
Mtch2	4761.92	1.37424	2.59231	0.162591	8.45214	2.86017e-17	4.29385e-16
Nip7	284.137	-1.11091	2.15982	0.131445	-8.45157	2.87408e-17	4.31112e-16
Psme2	3229.77	1.50022	2.82886	0.177574	8.44839	2.95344e-17	4.42646e-16
Uqcrfs1	4438.08	1.29161	2.44801	0.152981	8.44293	3.09472e-17	4.63433e-16
Fndc1	34.5264	-3.12645	8.73283	0.370321	-8.44254	3.10524e-17	4.64622e-16
Tsen15	80.5281	-1.30679	2.47391	0.154799	-8.4419	3.12215e-17	4.66763e-16
Trp53bp1	306.77	-1.25862	2.39267	0.149129	-8.43984	3.17765e-17	4.74665e-16
Bysl	268.979	-1.39164	2.62378	0.1649	-8.43934	3.19137e-17	4.76317e-16
Mall	4866.02	1.39247	2.62527	0.165008	8.43879	3.20648e-17	4.78176e-16
Zxdc	322.086	0.873439	1.83202	0.103545	8.4354	3.30084e-17	4.91838e-16
Trpv4	118.305	-2.29177	4.89656	0.271743	-8.4336	3.35179e-17	4.99017e-16
Khdrbs3	129.547	-2.36743	5.16022	0.280758	-8.43228	3.39008e-17	5.043e-16
Cd320	147.011	-1.89687	3.72405	0.225044	-8.4289	3.48931e-17	5.1863e-16
Ppp1r26	55.909	-2.08221	4.23457	0.247054	-8.42816	3.51133e-17	5.21472e-16
Lactb	348.754	1.10461	2.1504	0.131064	8.42802	3.51555e-17	5.21605e-16
Ttc22	1903.31	1.59526	3.0215	0.189283	8.42794	3.51804e-17	5.21605e-16
Plod2	131.146	-2.38876	5.23708	0.283459	-8.42719	3.54073e-17	5.24536e-16
Vps13a	488.852	1.02224	2.03108	0.121316	8.42628	3.56841e-17	5.28201e-16
Ascl2	112.513	-2.6376	6.22294	0.31312	-8.4236	3.6508e-17	5.39952e-16
Cdkn1c	340.372	-2.56202	5.90534	0.304169	-8.42302	3.66887e-17	5.42177e-16
Prkca	1780.89	1.39437	2.62874	0.165574	8.42144	3.71895e-17	5.49127e-16
Atp5h	3268.61	1.21597	2.32296	0.144434	8.41882	3.80291e-17	5.61062e-16
Ccng2	2437.5	1.86469	3.6419	0.221587	8.41518	3.92302e-17	5.77832e-16
Mybbp1a	1757.54	-1.56361	2.95592	0.185808	-8.41519	3.92256e-17	5.77832e-16
Haus1	93.299	-1.29853	2.45978	0.154336	-8.41366	3.97412e-17	5.8488e-16
Snord52	20.1824	-1.97715	3.93714	0.235042	-8.41189	4.03457e-17	5.9329e-16
Card10	694.341	-1.65936	3.15877	0.197281	-8.41118	4.05903e-17	5.96398e-16
Prrc2b	1660.14	-1.61546	3.06409	0.192069	-8.41081	4.07174e-17	5.97776e-16
Dak	10210.9	2.51116	5.70078	0.298625	8.40907	4.1327e-17	6.06231e-16
Cidea	45.8136	-3.83417	14.2627	0.455965	-8.40892	4.13803e-17	6.06517e-16
Mfap5	34.4131	-4.37935	20.8121	0.520983	-8.40593	4.24472e-17	6.21648e-16
Fam20c	131.596	-2.67343	6.37944	0.31813	-8.40356	4.33131e-17	6.33811e-16
Plekha1	1479.44	1.11441	2.16506	0.132615	8.40337	4.33861e-17	6.33847e-16
Slc25a3	14783.7	1.27151	2.41414	0.151309	8.4034	4.3373e-17	6.33847e-16
Sult2b1	2338.54	2.12804	4.37124	0.253255	8.40278	4.36038e-17	6.36509e-16
Klrd1	129.954	3.10775	8.62038	0.369872	8.40222	4.38106e-17	6.39009e-16
Krt7	5513.43	-2.61849	6.14109	0.3117	-8.40069	4.43866e-17	6.46885e-16
Phf1	973.205	1.38724	2.61577	0.165158	8.39944	4.48616e-17	6.53277e-16
Suclg1	3351.52	1.25981	2.39465	0.149991	8.39927	4.49255e-17	6.53677e-16
Slc35d1	537.458	1.14324	2.20877	0.136116	8.39902	4.50237e-17	6.54575e-16
Lrba	1821.96	1.03846	2.05403	0.123645	8.3987	4.5144e-17	6.55793e-16
Hadhb	1836.59	1.24525	2.3706	0.148368	8.39302	4.73801e-17	6.87719e-16
Sphk2	2065.84	1.38034	2.60331	0.164537	8.38925	4.89236e-17	7.0955e-16
Prss12	250.608	-3.13729	8.79867	0.373999	-8.38848	4.9248e-17	7.13678e-16
Nasp	648.182	-1.0469	2.06608	0.12481	-8.3879	4.94904e-17	7.16613e-16
AI597468	529.425	1.55476	2.93785	0.185362	8.38773	4.9563e-17	7.16944e-16
S1pr2	98.9988	-1.66101	3.16239	0.198031	-8.38766	4.95931e-17	7.16944e-16
Sgol2	84.3451	-2.05364	4.15152	0.244857	-8.38711	4.9823e-17	7.19688e-16
Rilp	266.21	2.06476	4.18363	0.246186	8.38696	4.98866e-17	7.20027e-16
Rhot2	1534.9	1.07457	2.1061	0.128135	8.38627	5.01828e-17	7.2372e-16
Vps54	1615.87	1.0923	2.13214	0.130254	8.38596	5.03153e-17	7.25049e-16
Epdr1	41.2602	-2.57698	5.96687	0.307307	-8.38566	5.04405e-17	7.25941e-16
Zfp184	33.1113	-2.89006	7.413	0.344644	-8.38562	5.0458e-17	7.25941e-16
Ncapg2	207.774	-1.36962	2.58402	0.163336	-8.38529	5.06007e-17	7.26941e-16
Samd8	1007.43	1.62414	3.08259	0.19369	8.38524	5.06203e-17	7.26941e-16
Vcan	90.5745	-2.50345	5.67039	0.298556	-8.38518	5.0649e-17	7.26941e-16
Tmem37	1771.97	2.66676	6.35001	0.318038	8.38502	5.0715e-17	7.27306e-16
Cd3e	129.008	2.50036	5.65826	0.298211	8.38451	5.09365e-17	7.29899e-16
Prdx5	7159.91	1.73936	3.33886	0.207492	8.38277	5.16981e-17	7.40223e-16
Afap1	137.897	-2.30298	4.93476	0.274738	-8.38247	5.18304e-17	7.41526e-16
Zfp697	17.9699	-2.2184	4.65375	0.264722	-8.38009	5.28871e-17	7.56041e-16
Tax1bp1	7375.52	1.17158	2.25259	0.139861	8.37676	5.44047e-17	7.77117e-16
Sh2d2a	94.1081	1.87144	3.65898	0.22344	8.37559	5.49461e-17	7.84227e-16
Pabpc1	12688.1	-1.26775	2.40786	0.151374	-8.37499	5.52282e-17	7.87627e-16
C030046I01Rik	1259.19	-1.36342	2.57294	0.162865	-8.37146	5.6908e-17	8.10938e-16
Gabarap	5701.51	1.13863	2.20173	0.136031	8.37043	5.74098e-17	8.17441e-16
Tmem9	287.288	-2.1182	4.34152	0.253067	-8.37012	5.75581e-17	8.18904e-16
Cela1	853.446	-2.3337	5.04098	0.27886	-8.36873	5.8241e-17	8.27963e-16
Lrrc45	1114.22	-1.01465	2.02041	0.121285	-8.36588	5.96684e-17	8.46914e-16
Phactr4	1098.45	0.679956	1.60209	0.0812764	8.36597	5.96246e-17	8.46914e-16
1300014I06Rik	1610.46	1.852	3.61001	0.221384	8.36558	5.98213e-17	8.48413e-16
Fam102a	3449.27	1.26339	2.40059	0.151059	8.36354	6.08633e-17	8.6251e-16
Abcc2	5620.29	3.38987	10.4822	0.405383	8.36214	6.1589e-17	8.72106e-16
Anp32a	1728.1	-0.712695	1.63886	0.0852393	-8.36111	6.21331e-17	8.79117e-16
Rsl24d1	264.973	-1.20802	2.31021	0.144523	-8.35871	6.34054e-17	8.96413e-16
P4ha3	10.1466	-4.48375	22.374	0.53648	-8.35772	6.39426e-17	9.03297e-16
Atp5f1	5893.08	1.19372	2.28741	0.14285	8.3564	6.46592e-17	9.12702e-16
Nutf2	52.6115	-1.8334	3.56375	0.219434	-8.35511	6.53731e-17	9.22053e-16
Anp32e	967.302	-1.1752	2.25825	0.140674	-8.3541	6.59341e-17	9.28507e-16
Cox7b	4264.25	1.41848	2.67303	0.169793	8.35416	6.59006e-17	9.28507e-16
Arhgef10l	311.65	-2.03273	4.0918	0.243361	-8.35275	6.66909e-17	9.38429e-16
Ly6g6e	45.1484	-2.41179	5.32134	0.288749	-8.35255	6.6807e-17	9.39326e-16
Ly6e	5651.41	-1.91934	3.78249	0.229903	-8.34847	6.91537e-17	9.71561e-16
Nt5c3l	156.046	-1.4226	2.68069	0.170442	-8.34656	7.02817e-17	9.86636e-16
Txlna	869.508	-0.963475	1.95	0.115443	-8.34592	7.06606e-17	9.9118e-16
Cd3eap	144.895	-1.60051	3.03251	0.191778	-8.34563	7.08341e-17	9.92839e-16
Tspan12	1019.02	-2.77727	6.85552	0.332975	-8.34077	7.38076e-17	1.03371e-15
Dusp7	161.218	-1.74563	3.35342	0.20933	-8.33914	7.48307e-17	1.04722e-15
Lrfn4	442.283	-2.59207	6.02965	0.31084	-8.33893	7.49688e-17	1.04834e-15
Map3k15	94.3585	-2.04053	4.11397	0.244717	-8.33831	7.5358e-17	1.05296e-15
5730528L13Rik	61.7995	-2.80889	7.00747	0.33695	-8.33624	7.66888e-17	1.07072e-15
Clic5	3881.87	2.58576	6.00332	0.310189	8.33607	7.67973e-17	1.0714e-15
9130019O22Rik	235.627	1.8262	3.54602	0.219111	8.33458	7.77726e-17	1.08344e-15
Sap30l	896.926	1.44935	2.73085	0.173896	8.33457	7.77808e-17	1.08344e-15
Tm6sf2	4821.97	2.07408	4.21076	0.248859	8.33438	7.79076e-17	1.08437e-15
Cml5	861.797	3.57028	11.8785	0.428599	8.33013	8.0755e-17	1.12226e-15
Slco5a1	74.2615	-3.75733	13.5229	0.451049	-8.33021	8.0696e-17	1.12226e-15
Cox6c	3561.57	1.25336	2.38397	0.150521	8.32682	8.30408e-17	1.15313e-15
Mt3	27.25	-3.35033	10.1989	0.402369	-8.32653	8.32481e-17	1.15512e-15
Fkbp9	448.905	-2.05461	4.15431	0.246794	-8.32521	8.41799e-17	1.16714e-15
Cep78	83.0816	-1.50919	2.84651	0.181307	-8.32396	8.50727e-17	1.17861e-15
Gas8	123.232	-1.72807	3.31284	0.20766	-8.32161	8.67741e-17	1.20052e-15
Kif20a	356.814	-1.95444	3.87565	0.234863	-8.32159	8.67877e-17	1.20052e-15
Hes6	1417.72	-1.08359	2.11931	0.130235	-8.32029	8.77486e-17	1.21194e-15
Kcnk5	1885.18	2.1588	4.46543	0.25946	8.32035	8.77067e-17	1.21194e-15
Smo	268.037	-2.51536	5.7174	0.302379	-8.31857	8.90326e-17	1.22873e-15
Rbm28	564.794	-0.668919	1.58988	0.0804263	-8.31717	9.00918e-17	1.2424e-15
Mterfd3	186.142	1.71505	3.28308	0.206256	8.31517	9.16193e-17	1.26249e-15
Uxs1	191.449	-1.02753	2.03853	0.123624	-8.31171	9.43325e-17	1.29888e-15
Dqx1	1760.02	1.60241	3.0365	0.192834	8.3098	9.58648e-17	1.31841e-15
Spire2	791.485	1.21394	2.3197	0.146086	8.30976	9.58977e-17	1.31841e-15
Vasn	139.609	-2.45529	5.48424	0.295504	-8.30882	9.66579e-17	1.32784e-15
Galnt10	2178.76	1.0605	2.08566	0.127641	8.3085	9.69224e-17	1.33046e-15
Slc25a11	2421.81	1.32136	2.49902	0.159078	8.30638	9.86666e-17	1.35337e-15
Snrpd1	457.31	-1.19848	2.29497	0.144297	-8.30562	9.93025e-17	1.36105e-15
Trim12a	618.297	1.84751	3.59879	0.222491	8.30375	1.00878e-16	1.38159e-15
Cbfb	644.4	-1.18078	2.267	0.142247	-8.30091	1.0332e-16	1.41396e-15
Aldh9a1	5141.58	1.52915	2.88615	0.184243	8.2996	1.04459e-16	1.42846e-15
Pln	18.7412	-3.46525	11.0445	0.417702	-8.29599	1.07682e-16	1.4714e-15
Apaf1	1695.38	1.41216	2.66135	0.170231	8.29552	1.08112e-16	1.47501e-15
Cldn15	7700.65	2.16421	4.48222	0.260892	8.29543	1.08192e-16	1.47501e-15
Mcm6	911.602	-1.15195	2.22213	0.138865	-8.29546	1.08164e-16	1.47501e-15
Acot8	682.764	1.32805	2.51064	0.160127	8.29374	1.09743e-16	1.49388e-15
Myl7	282.917	-1.72495	3.30569	0.207982	-8.29378	1.09705e-16	1.49388e-15
Bco2	1643.88	2.55572	5.87961	0.308231	8.29157	1.11767e-16	1.52029e-15
Cyb5	6405.99	2.08691	4.24837	0.25171	8.29091	1.12382e-16	1.5275e-15
1110038D17Rik	2812.88	1.66062	3.16153	0.200319	8.28989	1.13351e-16	1.53797e-15
Bmp7	267.16	-2.42257	5.36124	0.292237	-8.28974	1.13495e-16	1.53797e-15
Cyp4f13	1004.07	1.75771	3.3816	0.212033	8.28978	1.13456e-16	1.53797e-15
Ppm1g	1502.93	-0.725807	1.65383	0.0875547	-8.28976	1.1348e-16	1.53797e-15
Tph1	139.244	2.0705	4.20031	0.249773	8.28951	1.13711e-16	1.53973e-15
Elmod3	554.592	1.77748	3.42828	0.214435	8.28915	1.14057e-16	1.54325e-15
Nr1h3	969.619	1.91089	3.76042	0.230658	8.28455	1.18554e-16	1.60289e-15
B230312A22Rik	1862.62	1.45953	2.7502	0.176196	8.28358	1.19527e-16	1.61483e-15
Zc3h7b	715.513	-1.9218	3.78895	0.232023	-8.28279	1.20323e-16	1.62436e-15
Sdhc	4646.26	1.32713	2.50903	0.160289	8.2796	1.23589e-16	1.6672e-15
D630045J12Rik	42.1295	-3.33397	10.0838	0.402679	-8.27948	1.23719e-16	1.6677e-15
Cryl1	3128.12	2.32209	5.00057	0.280472	8.27923	1.23976e-16	1.66991e-15
Il1rl1	938.391	-2.55717	5.88554	0.308879	-8.27888	1.24343e-16	1.67359e-15
Ypel4	16.7896	-2.40546	5.29805	0.290585	-8.27801	1.25256e-16	1.68462e-15
Trim59	193.364	-1.80483	3.49387	0.218129	-8.27413	1.29402e-16	1.73908e-15
Tmem220	151.655	1.86516	3.64308	0.225471	8.27227	1.31429e-16	1.765e-15
Etv3	1346.78	1.3335	2.52012	0.161209	8.27186	1.3189e-16	1.76987e-15
Tmem120a	2672.21	2.11303	4.326	0.255467	8.27126	1.32553e-16	1.77744e-15
Rnf115	1261.03	1.07295	2.10373	0.129748	8.26949	1.34539e-16	1.80272e-15
Adamts2	108.14	-3.28016	9.71461	0.396736	-8.26786	1.36384e-16	1.82608e-15
Rnf43	1596.32	-1.72003	3.29444	0.208041	-8.26777	1.36488e-16	1.82611e-15
BC026590	156.182	-0.927058	1.9014	0.112145	-8.26661	1.3782e-16	1.84246e-15
Ech1	2963.28	1.42254	2.68057	0.172084	8.26653	1.37915e-16	1.84246e-15
Cd24a	4941.21	-2.10281	4.29544	0.254385	-8.26625	1.38238e-16	1.84539e-15
Mafb	1326.69	1.92771	3.80452	0.233215	8.26582	1.3874e-16	1.85073e-15
1110028F11Rik	68.1346	-2.70782	6.53335	0.327606	-8.26549	1.39117e-16	1.85438e-15
Edem1	2822.05	1.02846	2.03984	0.124437	8.26488	1.39838e-16	1.8626e-15
Mrto4	261.576	-1.34716	2.54411	0.163046	-8.26247	1.42689e-16	1.89917e-15
Efha1	1909.08	0.85463	1.8083	0.103458	8.26067	1.44852e-16	1.92654e-15
Slc26a6	7542.35	2.42821	5.38224	0.294021	8.25861	1.4738e-16	1.9587e-15
Dera	1808.44	1.23571	2.35498	0.149634	8.25824	1.47831e-16	1.96325e-15
Fbxo21	342.156	-2.19471	4.57797	0.265816	-8.2565	1.50007e-16	1.99067e-15
Scp2	8150.21	1.92137	3.78784	0.232743	8.25536	1.51443e-16	2.00824e-15
Plin3	7657.83	1.66874	3.17937	0.202156	8.25473	1.5224e-16	2.01732e-15
Habp2	1315.37	-4.11305	17.3042	0.498436	-8.2519	1.5589e-16	2.06416e-15
Rab37	115.624	2.41355	5.32782	0.292581	8.24916	1.59507e-16	2.1105e-15
Aspdh	15.6152	4.47514	22.2409	0.542536	8.24857	1.60305e-16	2.11949e-15
Tmed1	125.233	-1.23945	2.36108	0.150267	-8.24829	1.60677e-16	2.12285e-15
Thbd	464.419	-1.97797	3.93939	0.239809	-8.24813	1.60899e-16	2.12422e-15
Slc6a8	17293.3	2.00404	4.01121	0.242978	8.24781	1.61323e-16	2.12825e-15
Cyc1	6098.79	1.27137	2.4139	0.154218	8.24396	1.66599e-16	2.19624e-15
St13	1000.5	-0.826005	1.77277	0.100206	-8.24307	1.67852e-16	2.21114e-15
Lrrfip2	1392.06	0.886589	1.8488	0.107569	8.24207	1.69253e-16	2.22795e-15
Bccip	610.569	-0.778297	1.7151	0.0944332	-8.24177	1.69679e-16	2.23193e-15
Armcx1	71.893	-2.18036	4.53265	0.264571	-8.2411	1.70633e-16	2.24284e-15
0610030E20Rik	792.046	0.999439	1.99922	0.121293	8.23984	1.72445e-16	2.265e-15
Dimt1	76.2321	-1.73211	3.32214	0.210216	-8.23969	1.72661e-16	2.26618e-15
Cpt2	2317.75	1.49381	2.81631	0.181307	8.23911	1.73491e-16	2.27541e-15
Rsl1d1	882.809	-1.23851	2.35955	0.150357	-8.23713	1.76394e-16	2.31179e-15
Gramd1c	546.41	2.01775	4.04951	0.24497	8.23671	1.77011e-16	2.31819e-15
Spag4	10.1313	-3.01869	8.1043	0.366525	-8.23596	1.7812e-16	2.33101e-15
Chpt1	2125.04	2.29911	4.92154	0.279182	8.23516	1.79311e-16	2.34489e-15
Atxn7	712.894	1.21501	2.32142	0.147562	8.23388	1.81248e-16	2.36849e-15
Golga1	996.82	1.29609	2.45562	0.157434	8.23256	1.83257e-16	2.39152e-15
Zfp275	140.841	-1.45221	2.73626	0.176398	-8.23255	1.83277e-16	2.39152e-15
D430020J02Rik	37.4634	-2.30962	4.95752	0.280586	-8.23141	1.85016e-16	2.41246e-15
Ccdc46	23.1501	-2.87079	7.31464	0.348784	-8.23084	1.85908e-16	2.42234e-15
Ppie	309.834	-1.10831	2.15593	0.134663	-8.23024	1.86836e-16	2.43266e-15
Jak1	2280.11	0.709216	1.63492	0.0862082	8.22679	1.92305e-16	2.50205e-15
Cklf	42.2356	-1.53494	2.89777	0.186583	-8.2266	1.92599e-16	2.50406e-15
Rad51ap1	97.4646	-1.5205	2.8689	0.184837	-8.22614	1.93343e-16	2.51192e-15
Gpt	6983.15	2.7937	6.93407	0.339624	8.22586	1.93798e-16	2.51601e-15
Tspan6	131.891	-1.22948	2.34482	0.149496	-8.22416	1.9657e-16	2.55015e-15
2410002I01Rik	951.531	1.35539	2.55866	0.164808	8.22405	1.96747e-16	2.55061e-15
Ctage5	4372.47	1.36496	2.57569	0.166	8.22266	1.99038e-16	2.57845e-15
Vps13d	1376.08	1.32166	2.49954	0.160737	8.22252	1.99273e-16	2.57963e-15
Ugt2b34	9081.82	2.20177	4.60043	0.267778	8.22237	1.99523e-16	2.581e-15
Prom1	5120.35	-2.6845	6.42859	0.326531	-8.22129	2.01324e-16	2.60055e-15
Twist1	11.6545	-3.3225	10.004	0.404132	-8.22132	2.01273e-16	2.60055e-15
Eri2	109.013	-1.42658	2.6881	0.173554	-8.21981	2.03826e-16	2.63099e-15
Tubb2b	271.83	-1.97838	3.94049	0.240707	-8.21902	2.05179e-16	2.64654e-15
Rap1gap	1120.82	-1.73542	3.32977	0.211157	-8.21864	2.0582e-16	2.65291e-15
Ndufb9	2980.93	1.29316	2.45065	0.157365	8.21757	2.0766e-16	2.6747e-15
Cox4i1	10090.5	1.14336	2.20894	0.139149	8.21676	2.09069e-16	2.69092e-15
Dok7	52.7309	-3.62186	12.3108	0.440807	-8.21641	2.09677e-16	2.69682e-15
Hsd17b11	10154.4	2.41555	5.33521	0.294002	8.21608	2.10268e-16	2.70248e-15
Nlgn2	422.731	-2.27246	4.83147	0.276618	-8.21517	2.11866e-16	2.72106e-15
Ephb4	995.784	-1.54847	2.92507	0.188509	-8.21432	2.13365e-16	2.73837e-15
Arsg	425.141	2.81954	7.05938	0.343338	8.21213	2.17292e-16	2.78677e-15
Vav2	785.277	1.33494	2.52264	0.162576	8.21116	2.19058e-16	2.80742e-15
Pxk	1705.25	1.07537	2.10726	0.130986	8.2098	2.21555e-16	2.83537e-15
Surf4	10439.3	1.27046	2.41238	0.154748	8.20985	2.2146e-16	2.83537e-15
Ptprn	107.081	-1.95828	3.88598	0.238561	-8.20872	2.23555e-16	2.85892e-15
Ptgr2	1283.69	1.20358	2.30311	0.146627	8.20848	2.23999e-16	2.86256e-15
Rab11fip3	1873.49	1.6365	3.1091	0.199377	8.20805	2.24809e-16	2.87087e-15
Nup93	196.396	-1.39772	2.63484	0.170301	-8.20736	2.2611e-16	2.88544e-15
Fzd2	100.803	-2.51259	5.70645	0.306183	-8.20617	2.28351e-16	2.91196e-15
3110082I17Rik	107.725	-1.53588	2.89966	0.187173	-8.20569	2.29276e-16	2.91961e-15
Sirt2	959.857	0.793842	1.73369	0.0967425	8.20573	2.292e-16	2.91961e-15
Ccdc6	1442	0.681093	1.60335	0.0830053	8.20541	2.2981e-16	2.92433e-15
Cldn25	1218.51	1.03944	2.05544	0.12668	8.20525	2.3012e-16	2.92621e-15
Las1l	640.962	-1.35233	2.55325	0.164852	-8.20331	2.33859e-16	2.97165e-15
Spint1	6510.28	1.26482	2.40297	0.154209	8.20197	2.36474e-16	3.00275e-15
Fahd1	2556.95	2.18015	4.532	0.26585	8.20068	2.39026e-16	3.03301e-15
Trim37	231.363	-1.2609	2.39645	0.153785	-8.19909	2.42211e-16	3.07126e-15
Prrg1	26.5271	-2.49176	5.62464	0.303947	-8.198	2.44412e-16	3.09698e-15
Gpr18	47.8559	2.56659	5.92407	0.313086	8.19772	2.44979e-16	3.10198e-15
Mad2l1	368.291	-1.77963	3.43338	0.217105	-8.1971	2.46252e-16	3.1159e-15
Slc2a7	620.296	4.012	16.1337	0.489455	8.19688	2.46702e-16	3.11939e-15
Pja1	1906.98	1.14099	2.20532	0.139289	8.19151	2.5796e-16	3.25945e-15
Apol7a	2269.56	2.82319	7.07726	0.344665	8.19113	2.58788e-16	3.26761e-15
Gm7092	1137.58	2.54509	5.83646	0.310742	8.19038	2.60401e-16	3.28567e-15
2210013O21Rik	86.733	-1.13613	2.19791	0.138742	-8.18882	2.63793e-16	3.32613e-15
Ank	1616.26	1.74588	3.35399	0.213206	8.18868	2.64117e-16	3.32787e-15
Arhgap42	764.768	1.15903	2.23307	0.141547	8.1883	2.64951e-16	3.33604e-15
Mmp13	469.615	-2.37714	5.19504	0.290314	-8.18815	2.65266e-16	3.33767e-15
Lysmd4	330.693	1.02793	2.0391	0.125541	8.18802	2.65563e-16	3.33907e-15
Tbc1d10c	167.081	2.02956	4.08281	0.247891	8.1873	2.67143e-16	3.35658e-15
Ltb4r2	317.306	2.74411	6.69975	0.335176	8.18706	2.67695e-16	3.36117e-15
A1cf	785.188	2.44074	5.42922	0.298198	8.18498	2.72345e-16	3.41716e-15
Clec1b	29.981	2.56281	5.90859	0.313177	8.18326	2.76255e-16	3.46138e-15
Ppp2r2b	68.9781	-4.02691	16.3013	0.492088	-8.18333	2.76115e-16	3.46138e-15
Psmg2	178.989	-0.973471	1.96356	0.118974	-8.18219	2.78725e-16	3.4899e-15
Cdc42ep1	529.405	-2.50679	5.68353	0.306376	-8.18207	2.79011e-16	3.49104e-15
Sel1l	2576.81	1.04802	2.06769	0.128121	8.17996	2.83936e-16	3.55019e-15
Tob1	3267.65	1.48408	2.79739	0.181441	8.17943	2.852e-16	3.56352e-15
Ilf3	625.424	-1.22578	2.33882	0.149887	-8.178	2.88596e-16	3.60344e-15
Mfsd8	302.995	1.49793	2.82437	0.183251	8.17421	2.9781e-16	3.7159e-15
Ephb2	883.163	-1.74816	3.3593	0.213893	-8.17306	3.00674e-16	3.74902e-15
Cdc45	140.567	-1.39022	2.62119	0.170123	-8.17186	3.03675e-16	3.78382e-15
Accn5	15.7948	3.34458	10.1582	0.409482	8.16782	3.14019e-16	3.90999e-15
Trim27	646.704	-0.929994	1.90527	0.113882	-8.16627	3.18078e-16	3.95778e-15
Clspn	180.279	-1.65383	3.14668	0.202522	-8.16616	3.18354e-16	3.95848e-15
Lclat1	1041.3	1.23359	2.35152	0.151065	8.16599	3.18821e-16	3.96154e-15
Ran	1906.37	-1.02082	2.02907	0.125061	-8.16259	3.27903e-16	4.07157e-15
Acap1	246.711	2.0898	4.25689	0.25608	8.16075	3.32954e-16	4.13144e-15
Lipe	2035.41	2.28077	4.85938	0.279501	8.16017	3.34557e-16	4.1456e-15
Tead4	49.177	-2.69616	6.48076	0.330402	-8.16024	3.34364e-16	4.1456e-15
Msrb3	276.555	-2.35567	5.11832	0.288697	-8.15968	3.35911e-16	4.15951e-15
Actl6a	572.461	-0.811626	1.75519	0.0995051	-8.15663	3.44498e-16	4.2629e-15
Abi2	81.2962	-1.95698	3.88249	0.239955	-8.15562	3.47396e-16	4.29579e-15
Nadsyn1	1114.15	1.33975	2.53108	0.164304	8.15412	3.51726e-16	4.34635e-15
Ly6d	1106.33	-2.38139	5.21038	0.292066	-8.1536	3.53261e-16	4.36232e-15
Gtf2ird2	159.672	-0.836205	1.78535	0.102586	-8.15122	3.60283e-16	4.44597e-15
Homer3	182.479	-1.86689	3.64747	0.229054	-8.15045	3.6258e-16	4.47124e-15
Il18	1603.7	2.28784	4.88324	0.281041	8.1406	3.93334e-16	4.84716e-15
Atp5o	4479.88	1.38557	2.61276	0.170226	8.1396	3.96596e-16	4.88065e-15
Eif2s1	960.638	-0.830808	1.77868	0.102069	-8.13967	3.96364e-16	4.88065e-15
Ipmk	3882.91	1.49913	2.82671	0.184224	8.13751	4.03496e-16	4.96218e-15
Irf1	4156.77	1.59873	3.02876	0.196542	8.1343	4.14337e-16	5.092e-15
Llgl1	701.296	-0.966682	1.95434	0.118857	-8.13317	4.18203e-16	5.136e-15
Hacl1	174.402	1.40386	2.64608	0.172624	8.13244	4.20746e-16	5.16017e-15
Reep3	2522.06	1.20297	2.30214	0.147922	8.13247	4.20646e-16	5.16017e-15
Dkk3	977.296	-2.70938	6.54041	0.33318	-8.13188	4.22676e-16	5.17878e-15
Itm2b	13518.7	1.14585	2.21277	0.14091	8.13183	4.2284e-16	5.17878e-15
Rasl11b	58.1169	-2.05896	4.16685	0.253218	-8.13117	4.25155e-16	5.20359e-15
Gpm6b	98.2784	-2.77008	6.82145	0.340687	-8.13085	4.26297e-16	5.214e-15
Gins1	84.943	-1.57615	2.98172	0.193883	-8.12936	4.31546e-16	5.27462e-15
Shank1	32.171	-3.39204	10.498	0.41743	-8.12602	4.43631e-16	5.41863e-15
Nipa1	38.9634	-1.4493	2.73075	0.178371	-8.12517	4.46733e-16	5.45281e-15
Gm8221	193.805	3.35006	10.1969	0.412332	8.12466	4.48601e-16	5.47189e-15
Slc2a4	64.1781	-2.07904	4.22527	0.255904	-8.1243	4.49966e-16	5.48482e-15
Tom1l2	2352.26	1.47249	2.77501	0.18126	8.12365	4.52367e-16	5.51035e-15
Uck2	435.325	-1.66302	3.16679	0.204723	-8.12328	4.53758e-16	5.52354e-15
Dcn	2174.86	-2.44963	5.46274	0.301637	-8.12109	4.62005e-16	5.62012e-15
Slc6a12	9.24901	-3.61208	12.2277	0.444786	-8.12095	4.62552e-16	5.62297e-15
Nol11	303.774	-0.943374	1.92302	0.116169	-8.12069	4.6354e-16	5.63116e-15
Smarca4	2444.31	-0.803805	1.7457	0.0989853	-8.12045	4.64468e-16	5.63862e-15
Ap1ar	1387.64	1.08835	2.12631	0.134035	8.11991	4.66535e-16	5.65989e-15
Prf1	27.0167	2.2927	4.89973	0.282365	8.11963	4.67612e-16	5.66912e-15
Cox7a2	2808.15	1.26986	2.41137	0.156429	8.11777	4.74846e-16	5.75294e-15
Prrx1	399.565	3.1261	8.73072	0.38511	8.11742	4.7619e-16	5.76534e-15
Snn	145.771	-1.99456	3.98494	0.24572	-8.1172	4.77079e-16	5.77221e-15
Noc4l	360.219	-1.36621	2.57792	0.168351	-8.11523	4.84863e-16	5.86243e-15
Bend3	164.196	-1.5618	2.95221	0.192541	-8.11152	4.99917e-16	6.03632e-15
Gnpda1	937.753	2.03658	4.10272	0.251071	8.11158	4.99671e-16	6.03632e-15
Galt	604.063	1.03906	2.05488	0.128099	8.11133	5.00675e-16	6.04141e-15
Anln	236.712	-1.82484	3.54269	0.224996	-8.11054	5.03948e-16	6.07683e-15
Ppid	492.918	-1.31296	2.48451	0.161913	-8.10908	5.10034e-16	6.14608e-15
Synj1	651.974	1.10659	2.15336	0.136488	8.10756	5.16445e-16	6.21916e-15
Sorcs2	520.24	-2.65344	6.29167	0.327336	-8.10617	5.22405e-16	6.28672e-15
B230120H23Rik	335.695	-1.08261	2.11786	0.133556	-8.10601	5.23102e-16	6.29089e-15
Tmem8	3606.26	1.31337	2.48521	0.162026	8.1059	5.23564e-16	6.29223e-15
Zhx3	130.772	1.58293	2.99578	0.195286	8.10572	5.24357e-16	6.29755e-15
Ces1f	2634.47	3.3528	10.2163	0.413727	8.10389	5.3228e-16	6.38843e-15
Ncaph	298.861	-1.87133	3.65869	0.230978	-8.10175	5.41722e-16	6.4974e-15
Inpp4a	610.032	1.05151	2.0727	0.129802	8.10088	5.45632e-16	6.53994e-15
Gpr153	106.786	-2.15609	4.45707	0.266221	-8.0989	5.54599e-16	6.64298e-15
Mov10	1190.2	1.79126	3.46117	0.221189	8.09833	5.57178e-16	6.66942e-15
Nfe2l3	253.525	-4.37711	20.7798	0.540527	-8.09786	5.59338e-16	6.69082e-15
Baz2b	790.403	0.93673	1.91418	0.115679	8.09766	5.60265e-16	6.69744e-15
Clint1	4691.88	0.69828	1.62257	0.0862391	8.09702	5.63219e-16	6.72828e-15
Thyn1	261.283	-1.05743	2.08121	0.130599	-8.09675	5.64455e-16	6.73855e-15
4931406C07Rik	5206.28	1.66508	3.17132	0.20566	8.09629	5.6659e-16	6.75888e-15
Riok3	2111.04	0.822427	1.76838	0.101582	8.09622	5.6691e-16	6.75888e-15
Cxcl1	50.5425	-3.69697	12.9688	0.456856	-8.0922	5.85953e-16	6.98128e-15
Acsl5	31752.9	2.32322	5.00448	0.28711	8.09175	5.88152e-16	7.00283e-15
Pitpna	7572.95	1.12198	2.17646	0.138679	8.09051	5.9414e-16	7.06944e-15
4833439L19Rik	2840.02	0.979903	1.97233	0.121131	8.08959	5.98668e-16	7.1186e-15
Gart	710.341	-1.52083	2.86956	0.188023	-8.08852	6.0392e-16	7.1763e-15
Csnk1e	587.899	-1.59945	3.03027	0.19777	-8.08742	6.09426e-16	7.23693e-15
Mcm5	714.863	-1.78952	3.45701	0.221287	-8.08689	6.12099e-16	7.26388e-15
Stx12	1957.98	1.1291	2.18721	0.139635	8.08603	6.16399e-16	7.31007e-15
Ubr3	1294.34	0.947682	1.92877	0.117209	8.0854	6.19603e-16	7.34322e-15
Dlg5	789.738	-1.31045	2.48019	0.162142	-8.08213	6.36457e-16	7.53798e-15
Ptgs2	224.506	-3.08675	8.49582	0.382004	-8.08043	6.45394e-16	7.63879e-15
Uba2	1151.99	-0.855443	1.80931	0.105868	-8.08029	6.46125e-16	7.64241e-15
Chchd3	2396.02	1.05547	2.0784	0.130652	8.07849	6.55763e-16	7.7513e-15
Usp14	708.139	-1.04757	2.06704	0.129709	-8.0763	6.67595e-16	7.88597e-15
Immt	3830.57	0.877755	1.83751	0.108693	8.07555	6.71735e-16	7.92966e-15
Trappc10	2003.95	1.01421	2.0198	0.125635	8.07268	6.87725e-16	8.11308e-15
Rarg	222.105	-1.67592	3.19524	0.207664	-8.07038	7.00808e-16	8.26198e-15
Cd160	73.8897	2.98886	7.93847	0.370394	8.0694	7.06447e-16	8.323e-15
Fgl2	1434.34	1.31269	2.48405	0.162719	8.06725	7.19014e-16	8.46551e-15
Cald1	1245.24	-2.04997	4.14098	0.254146	-8.06614	7.25567e-16	8.53706e-15
Ubap1	1224.41	0.884759	1.84646	0.109697	8.06546	7.29605e-16	8.57895e-15
Foxo3	310.971	1.73807	3.33588	0.215518	8.0646	7.34757e-16	8.63388e-15
Acsl1	1431.99	1.43427	2.70245	0.17785	8.06445	7.35688e-16	8.63537e-15
Micu1	2500.46	1.31571	2.48924	0.16315	8.06442	7.35846e-16	8.63537e-15
Ndfip2	3197.8	1.41731	2.67087	0.175754	8.06416	7.37393e-16	8.64788e-15
Fut2	570.222	-3.28833	9.76978	0.407861	-8.06238	7.48261e-16	8.76959e-15
Mycn	75.2361	-1.92407	3.79491	0.238696	-8.06072	7.58436e-16	8.88306e-15
Grap2	58.1396	2.26103	4.79334	0.280531	8.05983	7.64005e-16	8.94245e-15
Gpld1	536.87	-2.30015	4.92509	0.285401	-8.05935	7.67043e-16	8.96631e-15
Tbc1d20	1134.02	1.00236	2.00328	0.124372	8.05941	7.66667e-16	8.96631e-15
Slc1a4	502.231	-2.33744	5.05405	0.290064	-8.05835	7.73293e-16	9.03349e-15
1810034E14Rik	156.705	1.87285	3.66255	0.232433	8.05758	7.78218e-16	9.08512e-15
Rbfox2	651.897	-1.21892	2.32773	0.151281	-8.05733	7.79761e-16	9.09721e-15
Spink3	6553.42	2.5985	6.05656	0.322601	8.05483	7.95909e-16	9.27958e-15
Npm1	3985.44	-1.41371	2.66421	0.175568	-8.05217	8.13389e-16	9.47723e-15
Fasn	2773.19	-1.96866	3.91404	0.244512	-8.05139	8.1862e-16	9.53199e-15
Timp2	829.314	-2.3623	5.14188	0.293478	-8.04932	8.32571e-16	9.68814e-15
Wdr36	507.921	-0.877597	1.83731	0.109033	-8.0489	8.35427e-16	9.71508e-15
Atm	214.767	-0.913852	1.88407	0.113547	-8.04825	8.39881e-16	9.76056e-15
Crebl2	251.738	1.53714	2.90218	0.190993	8.04813	8.4071e-16	9.76387e-15
Arl4a	787.571	1.07323	2.10413	0.133365	8.04726	8.4666e-16	9.82662e-15
Rab30	902.654	3.66678	12.7002	0.455706	8.04637	8.52868e-16	9.89227e-15
Cdc42se2	3283.62	1.29516	2.45405	0.160977	8.04563	8.58051e-16	9.94597e-15
Pptc7	1045.5	1.02373	2.03316	0.127262	8.04426	8.67683e-16	1.00511e-14
Ccrn4l	1399.97	1.70044	3.25001	0.211393	8.044	8.6953e-16	1.0066e-14
Fam3b	2262.08	1.55405	2.93641	0.193227	8.04261	8.79463e-16	1.01745e-14
Ppapdc2	836.372	0.985034	1.97936	0.122481	8.04235	8.81298e-16	1.01891e-14
Gpr157	125.728	2.19264	4.57141	0.272649	8.04198	8.83964e-16	1.02134e-14
Decr2	856.83	1.34771	2.54508	0.167601	8.0412	8.89655e-16	1.02725e-14
Aqp7	395.591	3.37745	10.3923	0.420043	8.0407	8.93233e-16	1.03023e-14
Tmem209	263.496	-1.01716	2.02394	0.126502	-8.04068	8.93379e-16	1.03023e-14
Ggnbp2	2412.72	0.83388	1.78247	0.103711	8.04039	8.95544e-16	1.03206e-14
Tmem9b	1359.46	1.08023	2.11437	0.134365	8.03952	9.0189e-16	1.03871e-14
Rrp1b	260.436	-1.74293	3.34714	0.216808	-8.03905	9.05385e-16	1.04206e-14
Kcnmb1	49.087	-1.88077	3.68273	0.234016	-8.03697	9.20907e-16	1.05925e-14
Uqcrc2	5924.88	1.07759	2.1105	0.134107	8.03527	9.33709e-16	1.07329e-14
Mms22l	129.892	-1.13422	2.195	0.141179	-8.03389	9.44263e-16	1.08472e-14
Cyp39a1	105.32	-1.69787	3.24421	0.211374	-8.03253	9.54816e-16	1.09615e-14
Gmfg	171.062	1.47782	2.78528	0.184011	8.03113	9.65754e-16	1.10799e-14
Phyh	5315.92	1.98571	3.96058	0.247341	8.02824	9.88841e-16	1.13376e-14
Fbxl15	315.701	1.71486	3.28264	0.213633	8.02712	9.97906e-16	1.14342e-14
Vrk1	241.371	-0.914985	1.88555	0.114008	-8.02564	1.00994e-15	1.15647e-14
Ripply1	8.91965	-4.97917	31.5413	0.620476	-8.02476	1.01728e-15	1.16414e-14
Slc25a4	883.069	-2.0226	4.06316	0.252079	-8.02368	1.02627e-15	1.17368e-14
Abcd3	4709.8	1.39546	2.63073	0.173985	8.02057	1.05253e-15	1.20293e-14
Gna13	2002.74	0.91314	1.88314	0.113858	8.01999	1.05752e-15	1.20787e-14
Gna11	12307.4	1.61315	3.05919	0.20115	8.01966	1.06039e-15	1.20962e-14
Rnf114	1996.83	0.919842	1.89191	0.114698	8.01971	1.05991e-15	1.20962e-14
Muc20	19.208	-4.12835	17.4886	0.514792	-8.01945	1.06216e-15	1.21087e-14
Dhx29	202.299	-1.0196	2.02736	0.127149	-8.01894	1.06661e-15	1.21516e-14
Gdpd2	1933.49	3.05199	8.29353	0.380626	8.01832	1.07197e-15	1.2205e-14
Herc1	1160.89	1.03963	2.0557	0.12967	8.01747	1.07948e-15	1.22827e-14
Rgma	49.5157	-2.83618	7.14128	0.353869	-8.01479	1.10321e-15	1.25448e-14
Dgat2	11586.7	2.32326	5.00461	0.289892	8.01421	1.1085e-15	1.25969e-14
Brp44l	484.282	1.39982	2.63868	0.174678	8.01371	1.11295e-15	1.26395e-14
Ap1b1	2308.8	0.829152	1.77664	0.10348	8.01266	1.12251e-15	1.27399e-14
Noc3l	190.126	-1.2214	2.33173	0.152478	-8.01035	1.14383e-15	1.29737e-14
Shisa4	23.3083	-2.41471	5.33212	0.301507	-8.0088	1.15838e-15	1.31305e-14
Ptpn14	164.263	-2.37481	5.18666	0.296528	-8.00871	1.15922e-15	1.31317e-14
Psme1	2744.57	1.00225	2.00311	0.125164	8.00748	1.17083e-15	1.32548e-14
Ipo4	578.861	-1.28791	2.44174	0.160856	-8.00658	1.17941e-15	1.33436e-14
Garnl3	34.2703	-2.60804	6.09676	0.325945	-8.00149	1.22919e-15	1.3898e-14
Zfp64	264.557	-1.12862	2.1865	0.141073	-8.00025	1.24163e-15	1.40298e-14
D930048N14Rik	260.425	-1.74995	3.36347	0.218771	-7.99899	1.2544e-15	1.41652e-14
Tmbim4	1170.08	0.923851	1.89717	0.115502	7.99859	1.25847e-15	1.42023e-14
Ergic2	1474.29	1.06921	2.09829	0.13368	7.99829	1.26161e-15	1.42288e-14
Decr1	2105.6	1.58485	2.99976	0.198181	7.99696	1.27533e-15	1.43745e-14
Azi1	98.5095	-1.61963	3.07296	0.202568	-7.99549	1.29059e-15	1.45373e-14
Fmnl3	299.091	-1.7714	3.41385	0.221597	-7.99379	1.3085e-15	1.47298e-14
Zfp592	996.76	0.714482	1.64089	0.089394	7.99251	1.32223e-15	1.48751e-14
Elac1	329.505	1.26611	2.40513	0.158421	7.99211	1.32645e-15	1.49132e-14
Dync1h1	6130.1	0.719226	1.6463	0.0899936	7.99197	1.32795e-15	1.49208e-14
Cyp4f14	19875.3	2.55955	5.89523	0.320305	7.99098	1.3387e-15	1.50321e-14
Nrm	108.833	-1.45548	2.74248	0.182152	-7.99046	1.3444e-15	1.50867e-14
Myo1a	26935.2	1.75931	3.38537	0.220204	7.98948	1.35508e-15	1.5197e-14
Zfp92	49.4878	3.09596	8.5502	0.387519	7.98917	1.35847e-15	1.52256e-14
Agpat9	1828.74	2.08546	4.24411	0.261089	7.98757	1.37627e-15	1.54153e-14
Gimap4	366.626	1.67488	3.19292	0.209687	7.98749	1.37712e-15	1.54153e-14
Fam38a	597.139	-1.88532	3.69436	0.236068	-7.98636	1.38976e-15	1.55472e-14
Rcn1	367.904	-1.91144	3.76183	0.239371	-7.98525	1.40241e-15	1.56789e-14
Unc5cl	1672.18	1.48511	2.79938	0.186068	7.98152	1.4454e-15	1.61494e-14
Gcap14	1378.45	1.46411	2.75893	0.183471	7.98008	1.46241e-15	1.63293e-14
Mapk15	40.6991	-2.92044	7.57076	0.366036	-7.97856	1.48056e-15	1.65217e-14
Hoxa7	76.2001	-3.38755	10.4653	0.424586	-7.97847	1.48164e-15	1.65235e-14
Snx9	375.892	1.22375	2.33553	0.153385	7.97832	1.48337e-15	1.65325e-14
Clnk	13.483	2.69995	6.4978	0.338443	7.97756	1.49251e-15	1.66241e-14
Zmym4	189.62	-1.30081	2.46368	0.163099	-7.9756	1.5164e-15	1.68797e-14
Bckdhb	102.393	-1.24987	2.3782	0.156733	-7.97451	1.52989e-15	1.70193e-14
Phf17	557.841	0.898061	1.86356	0.112658	7.97155	1.56698e-15	1.74212e-14
Atic	948.411	-1.62711	3.08893	0.204134	-7.97077	1.57686e-15	1.75201e-14
Fcgrt	2312.21	1.4223	2.68013	0.178471	7.96937	1.59487e-15	1.77092e-14
Mtrr	126.613	-1.18843	2.27905	0.149133	-7.96895	1.60026e-15	1.77582e-14
Pde10a	123.711	-2.86984	7.30986	0.360175	-7.96792	1.61365e-15	1.78957e-14
Acsl4	352.764	-2.07022	4.1995	0.259875	-7.9662	1.63623e-15	1.81348e-14
Sec14l2	3343.25	3.09488	8.54381	0.38851	7.96601	1.63877e-15	1.81519e-14
Fkbp3	386.399	-1.00176	2.00244	0.125777	-7.9646	1.65759e-15	1.83489e-14
2610039C10Rik	181.188	-0.820056	1.76547	0.102965	-7.96439	1.6604e-15	1.83688e-14
Slc2a5	3432.15	3.01745	8.09735	0.378883	7.96406	1.66489e-15	1.84071e-14
Diras2	17.8314	-3.16335	8.95907	0.397257	-7.96298	1.67942e-15	1.85563e-14
Wdr90	194.832	-1.52327	2.87442	0.191296	-7.96288	1.6808e-15	1.85601e-14
Gatsl2	538.534	1.90389	3.7422	0.23916	7.96074	1.71016e-15	1.88612e-14
Mlxipl	3477.64	2.07376	4.20983	0.260498	7.96077	1.70972e-15	1.88612e-14
Gm11128	22.1227	4.18448	18.1826	0.525646	7.96065	1.71132e-15	1.88624e-14
Acly	1951.38	-1.24672	2.37302	0.156619	-7.96021	1.71747e-15	1.89185e-14
Pdlim4	112.581	-2.26833	4.81764	0.284987	-7.95939	1.72892e-15	1.9033e-14
Mapkap1	1212.75	0.839449	1.78937	0.105471	7.95905	1.7336e-15	1.90728e-14
Ugt1a7c	1805.03	2.46796	5.53259	0.310177	7.9566	1.76827e-15	1.94423e-14
Cxcl3	17.0507	-4.49506	22.5501	0.565055	-7.95509	1.79002e-15	1.96695e-14
Kif4	232.729	-1.26679	2.40626	0.159257	-7.95441	1.79988e-15	1.97657e-14
Nudt7	370.499	1.44647	2.7254	0.181872	7.95322	1.81719e-15	1.99436e-14
2310035K24Rik	534.39	1.15114	2.2209	0.144754	7.95243	1.82889e-15	2.00597e-14
Slc46a1	4114.3	3.4703	11.0832	0.43644	7.95139	1.84429e-15	2.02163e-14
Csf2	34.476	3.36302	10.2889	0.422986	7.95066	1.85526e-15	2.03117e-14
Ube4b	1938.81	1.05267	2.07437	0.1324	7.9507	1.85455e-15	2.03117e-14
Gar1	344.087	-1.73958	3.33938	0.218839	-7.94914	1.87817e-15	2.05499e-14
Mdga2	11.4157	-5.21383	37.1124	0.655915	-7.94894	1.8811e-15	2.05696e-14
Trim28	2518.16	-1.15727	2.23034	0.145592	-7.9487	1.88481e-15	2.05975e-14
Dnmbp	994.256	1.04166	2.0586	0.131057	7.94815	1.89324e-15	2.06771e-14
Lrr1	21.902	-1.67435	3.19175	0.210673	-7.94761	1.90145e-15	2.07541e-14
Ogdhl	53.4917	-2.31113	4.96272	0.290873	-7.94549	1.93422e-15	2.10962e-14
Sfxn1	2865.38	1.48506	2.79929	0.186907	7.94543	1.93514e-15	2.10962e-14
Dhrs11	3818.17	2.00973	4.02706	0.252975	7.94437	1.95173e-15	2.12641e-14
Grb14	58.257	-3.24542	9.48352	0.408524	-7.94426	1.95356e-15	2.12711e-14
Retsat	2934.37	2.85458	7.23295	0.359353	7.94367	1.96287e-15	2.13596e-14
Atp5d	5918.99	1.16982	2.24983	0.147281	7.94275	1.97749e-15	2.15056e-14
Ccdc43	244.205	-0.946971	1.92782	0.119237	-7.94191	1.99099e-15	2.16393e-14
Hnf4g	5269.84	2.51761	5.72632	0.317011	7.94171	1.99411e-15	2.1647e-14
Osgin1	1094.17	2.14221	4.41439	0.26974	7.94177	1.99311e-15	2.1647e-14
Cbs	61.9204	-3.42598	10.7479	0.431412	-7.94132	2.00038e-15	2.1702e-14
Mastl	94.8966	-1.95803	3.88532	0.246593	-7.94034	2.01628e-15	2.18613e-14
Slc39a13	199.795	-1.39047	2.62165	0.175161	-7.93826	2.05042e-15	2.2218e-14
Boc	109.117	-1.8173	3.5242	0.228938	-7.93795	2.05542e-15	2.22588e-14
Pip4k2b	231.145	-1.27404	2.41837	0.160522	-7.93682	2.07429e-15	2.24496e-14
Mpi	1800.92	1.05595	2.07909	0.133049	7.93658	2.07832e-15	2.24797e-14
Unc5b	1573.11	1.38202	2.60633	0.174138	7.93635	2.08216e-15	2.25077e-14
Ctsz	5504.68	1.08948	2.12797	0.137283	7.936	2.08806e-15	2.25579e-14
Dctd	119.435	-2.17343	4.51094	0.273886	-7.93551	2.09636e-15	2.26339e-14
Hmgb1	571.419	-0.902017	1.86868	0.113671	-7.93534	2.0992e-15	2.26488e-14
Wnt5b	31.8319	-1.75313	3.37089	0.220929	-7.93528	2.10027e-15	2.26488e-14
Mon2	1665.46	0.917812	1.88925	0.11568	7.93403	2.12145e-15	2.28635e-14
Lpcat4	842.732	-2.51354	5.71018	0.316856	-7.93275	2.14351e-15	2.30874e-14
Sulf1	191.03	-2.92555	7.59764	0.36888	-7.9309	2.1756e-15	2.3419e-14
Kat2a	480.022	-1.54202	2.91202	0.194474	-7.92921	2.20547e-15	2.37263e-14
Slc37a4	1619.43	2.0734	4.20879	0.2615	7.92889	2.21114e-15	2.37731e-14
Pycr2	311.906	-1.03219	2.04513	0.130185	-7.92869	2.21472e-15	2.37973e-14
Acaa1a	3748.31	1.81827	3.52659	0.229336	7.92842	2.21953e-15	2.38344e-14
Tmem158	120.789	-1.59288	3.0165	0.200909	-7.92835	2.22083e-15	2.38344e-14
Tulp3	127.22	-1.98156	3.94919	0.249991	-7.92652	2.25375e-15	2.41733e-14
Tpi1	17041.6	1.22983	2.3454	0.155264	7.9209	2.35792e-15	2.52754e-14
Magi3	946.539	1.35961	2.56616	0.171669	7.91994	2.37617e-15	2.54559e-14
Tcof1	502.88	-1.4324	2.69895	0.180931	-7.9168	2.43701e-15	2.60921e-14
Rbm47	2974.06	1.15566	2.22787	0.145983	7.91642	2.44456e-15	2.61534e-14
Sst	333.355	2.34452	5.07893	0.296162	7.91636	2.44565e-15	2.61534e-14
Fam38b	89.0337	-2.49594	5.64096	0.315309	-7.91586	2.45559e-15	2.62441e-14
Zfp704	436.778	-1.8975	3.72567	0.23976	-7.91416	2.48927e-15	2.65883e-14
D030056L22Rik	173.384	-1.20381	2.30347	0.152134	-7.91281	2.51633e-15	2.68613e-14
Bcar3	2206.28	1.43334	2.70071	0.181158	7.91208	2.53114e-15	2.69873e-14
Espn	2161.78	1.99069	3.97426	0.2516	7.91212	2.53035e-15	2.69873e-14
Pkp1	658.373	-2.05466	4.15447	0.259707	-7.91148	2.54339e-15	2.71018e-14
Ado	326.196	-0.819863	1.76524	0.103652	-7.90976	2.57885e-15	2.74634e-14
Ankmy2	580.8	0.824308	1.77069	0.104229	7.90863	2.60227e-15	2.76963e-14
Ndufa11	1188.57	1.11115	2.16018	0.140509	7.90803	2.61489e-15	2.78142e-14
Slc2a2	4458.43	3.95873	15.5488	0.500693	7.90651	2.64713e-15	2.81405e-14
Cdk2	426.031	-1.09719	2.13938	0.138784	-7.90577	2.66287e-15	2.8291e-14
Sertad2	794.168	1.04979	2.07022	0.132799	7.90509	2.67751e-15	2.84297e-14
Lama1	174.967	-2.23593	4.71065	0.282866	-7.90455	2.68901e-15	2.85349e-14
Rragd	1235.19	2.6069	6.09194	0.329811	7.90423	2.69595e-15	2.85917e-14
Gm6086	20.8911	3.34666	10.1729	0.423431	7.90368	2.70787e-15	2.87012e-14
Gm826	23.0252	3.17921	9.05812	0.402249	7.90359	2.70985e-15	2.87052e-14
Mettl11a	227.562	-1.04271	2.06009	0.131932	-7.90337	2.71465e-15	2.87391e-14
Ttc17	693.102	0.688723	1.61186	0.08716	7.90183	2.74842e-15	2.90795e-14
Ndufv1	2991.62	1.05753	2.08137	0.133852	7.90077	2.77191e-15	2.93108e-14
Wdr60	65.5286	-1.4988	2.82608	0.189707	-7.90061	2.77547e-15	2.93311e-14
1810055G02Rik	2246.01	2.23167	4.69678	0.282497	7.89981	2.79321e-15	2.95012e-14
Scly	677.981	1.00693	2.00964	0.127466	7.89965	2.7968e-15	2.95217e-14
Gsdmd	9014.02	1.5887	3.00777	0.20117	7.89728	2.8505e-15	3.00709e-14
Gspt2	18.8104	-3.23243	9.39852	0.409342	-7.89667	2.86461e-15	3.0202e-14
Slc9a3r1	19287.9	2.24428	4.738	0.284218	7.89632	2.87252e-15	3.02677e-14
Htr3a	9.07778	-3.94199	15.3694	0.499237	-7.89602	2.87946e-15	3.0323e-14
Nr4a1	268.205	-2.67435	6.38349	0.338714	-7.89558	2.8896e-15	3.0412e-14
Rnf139	542.782	0.779563	1.71661	0.0987373	7.89533	2.89554e-15	3.04566e-14
Odf2	495.634	-0.697439	1.62162	0.0883428	-7.89468	2.91053e-15	3.05963e-14
Ttll12	541.469	-0.965702	1.95301	0.122332	-7.89412	2.92371e-15	3.0717e-14
Nlrp1b	325.1	2.11396	4.32877	0.267805	7.89365	2.93464e-15	3.08112e-14
Slc35e2	757.752	1.28763	2.44127	0.163124	7.89359	2.93611e-15	3.08112e-14
Paqr9	136.397	5.01397	32.3113	0.635489	7.88993	3.02358e-15	3.17105e-14
Ddx60	403.858	2.77387	6.83939	0.351645	7.88827	3.06412e-15	3.21169e-14
Uap1l1	1773.5	1.77589	3.42449	0.225147	7.88769	3.07833e-15	3.2247e-14
Gas1	109.454	-2.03398	4.09532	0.257966	-7.88467	3.15377e-15	3.3018e-14
Trp53	841.989	-1.14529	2.21191	0.145282	-7.88322	3.19054e-15	3.33835e-14
Prkar1b	68.2087	-1.93673	3.82838	0.245699	-7.88255	3.2077e-15	3.35436e-14
Aasdhppt	249.449	-1.18019	2.26607	0.149728	-7.88226	3.21509e-15	3.35817e-14
Aldob	65554	2.8765	7.34364	0.36493	7.88232	3.2135e-15	3.35817e-14
Dlgap5	177.291	-1.68643	3.2186	0.213988	-7.88097	3.24839e-15	3.39098e-14
Siae	683.923	1.47671	2.78313	0.187419	7.87918	3.29525e-15	3.4379e-14
Xpo5	430.435	-1.3458	2.54171	0.170823	-7.87833	3.3179e-15	3.45952e-14
Ctns	357.566	0.925361	1.89916	0.11746	7.8781	3.32386e-15	3.46372e-14
Ap2a2	3526.71	1.0802	2.11432	0.137116	7.878	3.32675e-15	3.46472e-14
Cilp	128.465	-4.34233	20.2849	0.551204	-7.87791	3.32897e-15	3.46503e-14
Creb3l1	504.447	-1.75672	3.37928	0.223004	-7.87753	3.33927e-15	3.47339e-14
Pogk	205.742	-1.55118	2.93057	0.196913	-7.87747	3.34088e-15	3.47339e-14
Gpbp1l1	1828.89	0.774013	1.71002	0.0982581	7.87734	3.34415e-15	3.47478e-14
Tmem86b	901.601	2.87015	7.31142	0.364561	7.8729	3.46521e-15	3.59848e-14
Pla1a	89.6313	-2.38874	5.237	0.303438	-7.87224	3.48342e-15	3.6153e-14
Nsg1	43.6886	-1.9626	3.89764	0.249367	-7.87034	3.53678e-15	3.66857e-14
Tulp2	16.0009	-2.97322	7.85285	0.37779	-7.87003	3.54557e-15	3.67556e-14
Ccdc149	93.073	-1.74362	3.34874	0.221567	-7.86949	3.56098e-15	3.6894e-14
Tsr1	660.534	-1.22578	2.33882	0.15577	-7.86918	3.56963e-15	3.69624e-14
B4galnt3	387.061	1.99585	3.9885	0.253661	7.86818	3.59845e-15	3.72393e-14
Snora65	38.855	-1.24177	2.36489	0.157842	-7.8672	3.6268e-15	3.7511e-14
Ttll2	84.3395	3.84023	14.3226	0.488206	7.86599	3.6618e-15	3.78295e-14
Txndc17	3047.67	1.4329	2.69988	0.182163	7.86602	3.66094e-15	3.78295e-14
Cttnbp2nl	557.891	-1.44106	2.71521	0.183215	-7.86544	3.6779e-15	3.79521e-14
Tmem106c	206.52	-1.19528	2.28989	0.151965	-7.86548	3.67689e-15	3.79521e-14
Lpar3	102.907	2.8499	7.20951	0.362374	7.86453	3.70499e-15	3.82097e-14
Cwh43	124.607	-2.72808	6.62574	0.346905	-7.86406	3.71886e-15	3.83234e-14
Rnf149	1241.06	-1.82584	3.54514	0.232177	-7.86401	3.72029e-15	3.83234e-14
Nop16	285.21	-1.45476	2.7411	0.185004	-7.86337	3.73923e-15	3.84965e-14
Cth	877.537	2.00036	4.00099	0.254402	7.86298	3.7509e-15	3.85945e-14
Mmp11	72.1632	-1.99047	3.97367	0.253168	-7.86225	3.77289e-15	3.87986e-14
Adam9	1063.61	-1.05544	2.07835	0.134262	-7.86106	3.809e-15	3.91474e-14
Eif2b3	132.569	-1.49409	2.81687	0.190125	-7.85849	3.88779e-15	3.99344e-14
Srsf9	524.284	-0.703988	1.629	0.0895874	-7.85811	3.89982e-15	4.00351e-14
Btd	528.395	1.14189	2.2067	0.145317	7.85796	3.90439e-15	4.00591e-14
Pole	277.767	-2.23393	4.70415	0.284383	-7.85538	3.98553e-15	4.08682e-14
Agmo	1283.57	2.21351	4.63803	0.281814	7.85451	4.01349e-15	4.11314e-14
Kbtbd11	1182.85	1.73725	3.334	0.221184	7.85434	4.01875e-15	4.11618e-14
Cox5b	2659.52	1.24112	2.36382	0.158021	7.85413	4.02545e-15	4.12069e-14
Tmem41a	1298.04	1.74836	3.35975	0.222615	7.8537	4.03927e-15	4.13248e-14
1190002N15Rik	621.916	1.85953	3.6289	0.236803	7.85267	4.07274e-15	4.16435e-14
Max	3627.22	1.55887	2.94623	0.198561	7.85085	4.13212e-15	4.22266e-14
Slc4a11	223.414	-3.50057	11.3182	0.446007	-7.84869	4.20389e-15	4.29356e-14
Sema4c	336.489	-2.33077	5.03072	0.296976	-7.84833	4.21609e-15	4.30357e-14
Hlf	129.485	3.08771	8.50144	0.393617	7.84445	4.34857e-15	4.43629e-14
Gtpbp2	3504.08	1.18536	2.27419	0.151123	7.84363	4.37717e-15	4.46292e-14
Dyrk2	689.003	1.45883	2.74886	0.186136	7.83746	4.59746e-15	4.68487e-14
5430407P10Rik	220.563	-2.00348	4.00965	0.255658	-7.83654	4.63136e-15	4.71674e-14
Ereg	445.446	-2.78293	6.88247	0.355139	-7.83617	4.64481e-15	4.72775e-14
Faim2	352.95	-5.55914	47.1485	0.709586	-7.83434	4.71311e-15	4.79455e-14
Shq1	90.0991	-1.1908	2.28279	0.152027	-7.83283	4.7699e-15	4.84958e-14
Fosl1	54.2057	-3.48699	11.2122	0.445209	-7.83226	4.7918e-15	4.86908e-14
Tbc1d24	1227.11	2.12782	4.37056	0.271713	7.83112	4.83541e-15	4.91062e-14
Wnt10a	13.5215	-3.78581	13.7925	0.483452	-7.83079	4.84798e-15	4.92061e-14
Syt11	196.672	-2.23312	4.7015	0.285269	-7.82813	4.95185e-15	5.02319e-14
Cfdp1	632.761	-0.687487	1.61048	0.0878651	-7.82435	5.10292e-15	5.17186e-14
Eef1a2	10.0036	-3.27953	9.71037	0.419145	-7.82432	5.10417e-15	5.17186e-14
Plekhh1	1866.53	1.44326	2.71934	0.184481	7.82333	5.14453e-15	5.20981e-14
Bdnf	26.8495	-3.45533	10.9688	0.441717	-7.82251	5.17796e-15	5.24072e-14
Flnc	206.711	-2.87288	7.32526	0.367284	-7.82195	5.20126e-15	5.26133e-14
Ipo9	520.329	-1.19118	2.28339	0.15232	-7.82021	5.27335e-15	5.33002e-14
Prps1l3	337.997	-0.984457	1.97857	0.125887	-7.82017	5.2751e-15	5.33002e-14
Smtn	662.031	-1.16443	2.24145	0.148935	-7.81837	5.35128e-15	5.40395e-14
Slc2a9	717.345	2.10443	4.30029	0.269171	7.8182	5.35838e-15	5.40808e-14
Kif3c	89.5362	-1.99438	3.98445	0.255137	-7.8169	5.41388e-15	5.46102e-14
Slc35b1	2188.58	1.14187	2.20666	0.146082	7.81663	5.42577e-15	5.46994e-14
Wdr62	87.2291	-1.18451	2.27287	0.151594	-7.8137	5.55319e-15	5.59526e-14
Gipc2	2874.41	1.64861	3.13532	0.211037	7.81196	5.6305e-15	5.66998e-14
Ndufs1	2443.08	1.00017	2.00024	0.128088	7.8085	5.78741e-15	5.82472e-14
Camsap1	261.107	-0.972982	1.96289	0.124634	-7.80673	5.86911e-15	5.90363e-14
Ppil1	448.554	-0.928134	1.90281	0.118902	-7.80585	5.91013e-15	5.94157e-14
Ltbp4	1770.62	-2.40274	5.28806	0.307828	-7.80546	5.92829e-15	5.95649e-14
A330035P11Rik	76.9412	1.37232	2.58886	0.175825	7.805	5.95029e-15	5.97376e-14
Sumf2	97.4316	-1.21177	2.31621	0.155256	-7.80496	5.95214e-15	5.97376e-14
Sms	190.528	-1.20225	2.30098	0.154072	-7.80315	6.03799e-15	6.05654e-14
Rgl3	82.4087	-1.93545	3.82496	0.248079	-7.80172	6.10701e-15	6.12236e-14
Iglon5	10.1868	-2.91521	7.54338	0.373712	-7.80069	6.15676e-15	6.16878e-14
Cryz	66.4319	-2.48033	5.58027	0.317976	-7.80037	6.17259e-15	6.18119e-14
G630090E17Rik	378.011	2.56556	5.91987	0.328956	7.79911	6.23475e-15	6.23997e-14
Pno1	463.596	-1.01727	2.02409	0.130444	-7.79853	6.26309e-15	6.26483e-14
Pepd	6463.83	2.17235	4.50756	0.278584	7.7978	6.29947e-15	6.29772e-14
Pfkp	6054.04	1.18632	2.27571	0.152143	7.79738	6.32041e-15	6.31514e-14
Pef1	1703.55	0.860577	1.81576	0.110388	7.79594	6.39287e-15	6.38399e-14
2010308F09Rik	27.7864	2.68286	6.42126	0.344161	7.79535	6.42277e-15	6.41028e-14
Fam19a2	18.8813	-5.3042	39.5115	0.680492	-7.79466	6.45838e-15	6.44224e-14
Ttk	107.637	-1.87539	3.669	0.240602	-7.79456	6.46327e-15	6.44353e-14
Dpp4	11190	2.5786	5.9736	0.330836	7.79421	6.48142e-15	6.45805e-14
Fam149a	84.0636	-1.49709	2.82273	0.192107	-7.79301	6.54332e-15	6.51611e-14
Jag2	225.081	-1.873	3.66292	0.240376	-7.79194	6.59865e-15	6.56755e-14
Tnfsf10	715.899	2.21027	4.62761	0.283751	7.78947	6.72915e-15	6.69373e-14
Nolc1	795.458	-1.36564	2.5769	0.175325	-7.78917	6.7451e-15	6.70588e-14
Kntc1	112.946	-1.82955	3.55427	0.2349	-7.78866	6.77226e-15	6.72916e-14
Gpr114	248.827	1.73145	3.32061	0.222309	7.78846	6.78284e-15	6.73311e-14
Rnf13	1137.09	0.991376	1.98808	0.127288	7.78845	6.78374e-15	6.73311e-14
Khsrp	1564.99	-0.807459	1.75013	0.103711	-7.78566	6.93514e-15	6.87958e-14
Bub1	176.42	-1.68378	3.21269	0.216284	-7.78503	6.96985e-15	6.91019e-14
Tmub2	907.305	0.649435	1.56855	0.0834358	7.78364	7.04652e-15	6.98236e-14
Ticam1	1401.01	1.34386	2.53829	0.172696	7.78163	7.1595e-15	7.09039e-14
Capsl	11.4705	-3.1908	9.13116	0.41014	-7.77978	7.26535e-15	7.19125e-14
3110070M22Rik	24.0041	1.74641	3.35522	0.224506	7.77888	7.31719e-15	7.23761e-14
Depdc1a	45.3056	-2.22756	4.68341	0.286362	-7.77882	7.32024e-15	7.23761e-14
Abcg2	1695.55	1.77837	3.43039	0.228662	7.77729	7.40962e-15	7.32195e-14
Rpf2	168.796	-1.38589	2.61332	0.178199	-7.77716	7.41702e-15	7.32523e-14
Plcxd2	179.067	1.10843	2.1561	0.142543	7.77611	7.4791e-15	7.38247e-14
C8g	32.8709	2.53198	5.78366	0.325747	7.77286	7.67312e-15	7.56983e-14
Lrmp	251.724	1.58833	3.007	0.204354	7.77242	7.70036e-15	7.59253e-14
Mbl2	500.926	3.44896	10.9204	0.44375	7.7723	7.70747e-15	7.59537e-14
Lonp2	1660.55	1.20977	2.313	0.155656	7.77205	7.72256e-15	7.60606e-14
Osgin2	64.0181	-1.24228	2.36572	0.159848	-7.77164	7.74786e-15	7.6268e-14
Dsg3	11.0834	-4.14664	17.7118	0.533716	-7.76939	7.88672e-15	7.75923e-14
Trmt112	237.393	-1.0757	2.10774	0.13847	-7.76843	7.94669e-15	7.81396e-14
Prdm9	176.195	1.41952	2.67496	0.182773	7.76656	8.06486e-15	7.92581e-14
Efemp2	185.937	-1.84133	3.58341	0.237117	-7.76549	8.13277e-15	7.98818e-14
Dync1i1	27.342	-3.64236	12.4871	0.469127	-7.76413	8.221e-15	8.07042e-14
Zfp422	366.121	-1.06471	2.09175	0.13714	-7.76367	8.25032e-15	8.09478e-14
AI463170	13.7942	-3.18941	9.12235	0.410819	-7.76352	8.26039e-15	8.10023e-14
Fam109a	2503.34	1.77146	3.414	0.228209	7.76245	8.33021e-15	8.16425e-14
Plekhm3	262.432	1.0399	2.05608	0.133967	7.76234	8.33795e-15	8.16737e-14
Scamp5	2518.09	1.51317	2.85436	0.194983	7.7605	8.45942e-15	8.28183e-14
Hpn	116.943	-3.25084	9.51919	0.418922	-7.76001	8.49238e-15	8.30958e-14
Cpped1	1402.94	0.951657	1.93409	0.12264	7.75976	8.50899e-15	8.32129e-14
Col3a1	5373.32	-2.25663	4.77873	0.290855	-7.7586	8.58692e-15	8.39293e-14
Ptprh	4719.79	1.79237	3.46385	0.231042	7.75779	8.64219e-15	8.44236e-14
Faim	145.917	-0.815328	1.7597	0.105112	-7.75675	8.71301e-15	8.50691e-14
Dtd1	100.713	-1.39348	2.62711	0.17965	-7.75665	8.72017e-15	8.50927e-14
Ckap4	740.988	-1.86255	3.63651	0.240159	-7.75551	8.7986e-15	8.58114e-14
6430573F11Rik	24.7086	-1.88484	3.69312	0.243052	-7.75489	8.84183e-15	8.61862e-14
Zfp385b	79.2737	2.378	5.19817	0.306656	7.75463	8.86015e-15	8.6318e-14
Pbk	268.129	-1.86379	3.63964	0.240356	-7.75431	8.88229e-15	8.64867e-14
Fzd3	41.8705	-3.24805	9.50082	0.418952	-7.75281	8.98801e-15	8.74687e-14
Pde9a	1891.47	1.59037	3.01127	0.205181	7.75106	9.11317e-15	8.86387e-14
Fbxl3	1579.72	1.1672	2.24575	0.150614	7.74961	9.21781e-15	8.96079e-14
Arcn1	5175.25	1.01673	2.02333	0.131208	7.74904	9.25927e-15	8.99622e-14
Clec16a	476.172	0.923211	1.89633	0.119163	7.74745	9.37539e-15	9.10412e-14
Pola1	140.028	-1.64901	3.13619	0.212851	-7.74727	9.38908e-15	9.11248e-14
Atp6v0a2	2285.4	1.36406	2.57409	0.176122	7.74499	9.55927e-15	9.27264e-14
Slc10a5	428.924	3.22077	9.32284	0.415915	7.74382	9.64722e-15	9.35291e-14
Dnajc9	306.722	-0.735601	1.66509	0.094993	-7.74374	9.65352e-15	9.35397e-14
Ifi27l2b	8310.64	2.13039	4.37836	0.27512	7.7435	9.67205e-15	9.36686e-14
Nup155	328.565	-1.13947	2.20301	0.147194	-7.74133	9.83786e-15	9.52231e-14
4632411B12Rik	1680.72	0.808393	1.75126	0.104434	7.74072	9.88589e-15	9.56364e-14
Ugdh	8977.09	2.49317	5.63015	0.322117	7.73997	9.94397e-15	9.61464e-14
Cyp3a13	23852.6	2.88189	7.37114	0.372351	7.73972	9.96376e-15	9.62859e-14
Zfp747	630.854	1.54914	2.92642	0.200195	7.73815	1.00877e-14	9.74315e-14
Sh3bgr	34.3866	-2.22149	4.66376	0.287123	-7.73707	1.0173e-14	9.82025e-14
Chn2	879.331	1.39428	2.62857	0.180407	7.72852	1.08804e-14	1.04975e-13
Sec13	3560.3	1.27096	2.41322	0.16446	7.72804	1.09218e-14	1.05317e-13
Myc	507.029	-2.03605	4.10122	0.263475	-7.72768	1.09525e-14	1.05557e-13
Gpi1	13254.2	0.971507	1.96089	0.125729	7.72702	1.10098e-14	1.06052e-13
Ltc4s	157.49	2.49595	5.64098	0.323074	7.72563	1.11302e-14	1.07155e-13
Acot11	1612.42	1.24854	2.37601	0.16162	7.72517	1.11706e-14	1.07486e-13
Ddx19a	457.002	-0.955202	1.93885	0.123681	-7.72312	1.1352e-14	1.09114e-13
Traip	106.817	-1.79006	3.45828	0.231778	-7.72314	1.13501e-14	1.09114e-13
Mavs	1340.77	1.65801	3.1558	0.214698	7.72249	1.14075e-14	1.09589e-13
Efha2	42.8903	-1.63508	3.10605	0.211743	-7.72199	1.14524e-14	1.09961e-13
Clic4	1475.73	-1.25719	2.3903	0.162825	-7.72112	1.15316e-14	1.10663e-13
Flna	3969.39	-1.86959	3.65428	0.242159	-7.72049	1.15884e-14	1.11148e-13
Gpx4	4107.52	1.92829	3.80604	0.249806	7.71917	1.17086e-14	1.12242e-13
Msh2	389.139	-1.30208	2.46583	0.168685	-7.71895	1.17288e-14	1.12375e-13
Dhrs1	5969.5	2.12142	4.35121	0.274847	7.71855	1.1766e-14	1.12671e-13
Wnt5a	270.04	-1.88671	3.69792	0.244445	-7.71835	1.17848e-14	1.12791e-13
4930579G24Rik	37.1883	-1.54259	2.91316	0.199862	-7.71827	1.17919e-14	1.12799e-13
Khk	7050.82	2.86614	7.29112	0.371466	7.71576	1.20259e-14	1.14976e-13
Gpa33	11444.2	1.05076	2.07161	0.136191	7.71532	1.20676e-14	1.15314e-13
Rpap2	120.722	-1.02152	2.03006	0.132409	-7.71488	1.21098e-14	1.15655e-13
Shcbp1	123.216	-1.77294	3.4175	0.229854	-7.71335	1.22555e-14	1.16984e-13
Ddx58	885.274	1.3679	2.58095	0.177345	7.71323	1.22674e-14	1.17035e-13
Rbl2	705.078	0.910486	1.87968	0.118044	7.71312	1.22781e-14	1.17075e-13
Asah2	7930.09	2.73418	6.65382	0.354501	7.71276	1.23121e-14	1.17338e-13
Fbxo10	130.879	-2.8424	7.1721	0.36861	-7.71112	1.24718e-14	1.18796e-13
Acox3	1121.77	1.22372	2.33547	0.158702	7.71078	1.25053e-14	1.19053e-13
Fmn1	798.197	1.39801	2.63538	0.181333	7.70963	1.26184e-14	1.20065e-13
Slc3a2	5256.32	1.60021	3.03186	0.207578	7.70895	1.26857e-14	1.20642e-13
Lass5	315.244	-1.3038	2.46878	0.169134	-7.70867	1.27133e-14	1.2084e-13
Cdh3	16.7341	-3.30711	9.8978	0.429049	-7.70799	1.27811e-14	1.21421e-13
Usp46	206.631	-0.953671	1.9368	0.123731	-7.70761	1.282e-14	1.21726e-13
Glmn	70.1545	-1.50603	2.84027	0.195468	-7.70474	1.31107e-14	1.2442e-13
Gm98	1425.39	-0.896446	1.86147	0.116352	-7.70463	1.31224e-14	1.24465e-13
Camkk2	181.103	-1.13533	2.19668	0.147362	-7.70436	1.31497e-14	1.24659e-13
Snx33	170.231	-1.31413	2.48652	0.170589	-7.7035	1.32392e-14	1.2544e-13
Xpnpep1	6790.69	1.52396	2.8758	0.197838	7.70307	1.32832e-14	1.25791e-13
1190005I06Rik	21.1104	-3.01226	8.06826	0.391068	-7.70264	1.33286e-14	1.26155e-13
Tmem90b	7.82731	-4.61835	24.562	0.599743	-7.70056	1.3547e-14	1.28154e-13
Pdcd6	3290.26	1.23237	2.34952	0.160049	7.69994	1.36128e-14	1.28708e-13
Smoc1	328.79	-2.08178	4.2333	0.270427	-7.69812	1.38086e-14	1.30492e-13
Mki67ip	406.487	-1.22066	2.33053	0.158576	-7.69764	1.38602e-14	1.3091e-13
Bbox1	336.101	4.95478	31.0125	0.643763	7.69659	1.39745e-14	1.3192e-13
Amotl1	505.579	-2.55696	5.88467	0.332239	-7.69615	1.40223e-14	1.32302e-13
Ace2	27022.9	2.59956	6.06102	0.337803	7.69549	1.4095e-14	1.32918e-13
Zfp870	156.089	0.882587	1.84368	0.114725	7.69308	1.4364e-14	1.35383e-13
Nt5dc2	52.9632	-2.25888	4.7862	0.293639	-7.69272	1.44043e-14	1.35692e-13
Sfxn5	47.1141	-1.48638	2.80184	0.193236	-7.69205	1.44796e-14	1.3633e-13
Csrp1	2064.32	-1.80155	3.48594	0.23423	-7.69135	1.45588e-14	1.37004e-13
Serpinb5	437.941	-2.37228	5.17759	0.308439	-7.69125	1.45704e-14	1.37041e-13
Meis2	263.434	-2.7008	6.50164	0.351187	-7.69049	1.4657e-14	1.37774e-13
Polr2m	1496.95	-0.564755	1.47914	0.073436	-7.69043	1.46636e-14	1.37774e-13
Ssx2ip	1187.55	1.22913	2.34426	0.159849	7.68932	1.4792e-14	1.38907e-13
Fam76a	749.318	0.876595	1.83604	0.114005	7.68908	1.482e-14	1.39098e-13
Apol7b	22.2705	3.28274	9.73204	0.426981	7.68827	1.49143e-14	1.39909e-13
Eif1ax	570.232	-0.74497	1.67594	0.0969073	-7.68745	1.50096e-14	1.4073e-13
Utp15	256.094	-1.03847	2.05406	0.135101	-7.68666	1.5102e-14	1.41522e-13
Rhobtb2	268.597	-0.89324	1.85734	0.11622	-7.68574	1.52111e-14	1.4247e-13
Glt28d2	236.164	1.44908	2.73033	0.188556	7.68514	1.52836e-14	1.43074e-13
Xpr1	874.542	1.13669	2.19876	0.147916	7.68469	1.53362e-14	1.43492e-13
Axin2	1447.82	-2.06122	4.17339	0.268254	-7.68385	1.54377e-14	1.44367e-13
Trim68	103.425	-1.03826	2.05374	0.135125	-7.68367	1.54589e-14	1.44489e-13
Acvr2a	539.556	1.20328	2.30262	0.156605	7.68352	1.54773e-14	1.44587e-13
Osbp2	39.7573	-3.69755	12.974	0.481386	-7.68105	1.5779e-14	1.47328e-13
Hnrnpu	4743.64	-0.717208	1.644	0.0933835	-7.68024	1.58795e-14	1.48189e-13
Guca2b	13541.2	2.96314	7.79817	0.385858	7.67933	1.59919e-14	1.49161e-13
Prr12	429.182	-1.32969	2.51349	0.173184	-7.6779	1.61716e-14	1.50759e-13
E2f7	67.9998	-1.89773	3.72627	0.247201	-7.67687	1.63021e-14	1.51896e-13
Ica1	241.356	-1.61447	3.06198	0.210343	-7.67538	1.6493e-14	1.53595e-13
Foxa3	375.89	-1.6245	3.08335	0.211659	-7.67506	1.65347e-14	1.53904e-13
Abcc6	715.968	3.17304	9.01944	0.413485	7.67389	1.6686e-14	1.55231e-13
Slc24a3	62.2644	-2.32253	5.00208	0.302657	-7.67381	1.66967e-14	1.55251e-13
Nbeal2	960.989	-1.38735	2.61597	0.180818	-7.67261	1.68534e-14	1.56627e-13
Slc25a35	225.71	-1.45706	2.74548	0.189907	-7.67251	1.68668e-14	1.5667e-13
Tmem139	619.205	1.74578	3.35375	0.227573	7.67126	1.7031e-14	1.58113e-13
Sypl2	84.5107	3.61558	12.2574	0.471321	7.67117	1.7043e-14	1.58143e-13
A730046J19Rik	26.8748	-5.34584	40.6684	0.697046	-7.66927	1.72971e-14	1.60418e-13
Zfp503	365.663	-2.51072	5.69905	0.327406	-7.66853	1.73977e-14	1.61267e-13
Tgif2	140.637	-2.75852	6.76702	0.359751	-7.66786	1.74896e-14	1.62036e-13
Man1a	2068.05	1.39755	2.63454	0.182266	7.66768	1.75138e-14	1.62177e-13
Slc39a14	4077.25	1.94465	3.84945	0.253635	7.66711	1.75914e-14	1.62811e-13
Aif1l	91.1825	-3.48875	11.2259	0.455067	-7.66646	1.76805e-14	1.63551e-13
Casp3	1453.79	1.89997	3.73205	0.24785	7.6658	1.77719e-14	1.64313e-13
Prmt7	324.074	-1.36285	2.57193	0.177791	-7.66547	1.78175e-14	1.64649e-13
Nop58	858.68	-1.37369	2.59133	0.179247	-7.66367	1.80695e-14	1.66892e-13
Slc27a1	454.812	-1.55415	2.93662	0.202831	-7.66232	1.82597e-14	1.68562e-13
Cad	600.597	-1.56361	2.95592	0.204086	-7.6615	1.83771e-14	1.69559e-13
Cript	940.727	1.12513	2.18121	0.146887	7.65982	1.8619e-14	1.71702e-13
Slc16a5	1985.08	2.34915	5.09523	0.306701	7.65941	1.86788e-14	1.72165e-13
Uqcrq	3846.98	1.38013	2.60292	0.180206	7.65863	1.87934e-14	1.73133e-13
Ecd	428.969	-0.568348	1.48282	0.0742119	-7.65844	1.88202e-14	1.7329e-13
Ssrp1	1811.57	-0.8283	1.77559	0.108163	-7.65788	1.89023e-14	1.73957e-13
Shpk	639.469	1.9232	3.79264	0.251157	7.65736	1.89788e-14	1.74572e-13
Comp	38.2682	-3.61145	12.2224	0.471695	-7.65633	1.91328e-14	1.75899e-13
Nfic	487.841	-1.67447	3.19202	0.218714	-7.65597	1.9186e-14	1.76297e-13
Sh3gl2	541.085	1.11085	2.15972	0.145173	7.65187	1.98075e-14	1.81915e-13
Ldlrad3	102.626	-2.22784	4.68431	0.291167	-7.65141	1.98782e-14	1.82471e-13
Tmem190	4.28695	-4.9169	30.2088	0.642835	-7.64876	2.02919e-14	1.86174e-13
Ninl	56.8129	-1.98928	3.97038	0.26012	-7.64755	2.04847e-14	1.87846e-13
Nfix	271.49	-1.67624	3.19593	0.219215	-7.64656	2.06422e-14	1.89194e-13
Efna1	1965.07	1.43299	2.70005	0.187443	7.64492	2.09081e-14	1.91533e-13
Arl5a	1068.38	0.996834	1.99562	0.130423	7.64309	2.12062e-14	1.94163e-13
Gal	20.1223	-3.95998	15.5623	0.518117	-7.64303	2.12168e-14	1.94163e-13
AI848100	989.941	1.36996	2.58464	0.179267	7.64203	2.13824e-14	1.95579e-13
Zcchc6	2357.44	1.01691	2.02358	0.133092	7.64066	2.16117e-14	1.97575e-13
St3gal4	20884.4	2.24563	4.74245	0.293938	7.63982	2.17529e-14	1.98765e-13
Myo7b	9004.04	1.49694	2.82244	0.19595	7.63943	2.18188e-14	1.99265e-13
Il12rb1	56.1649	1.9867	3.9633	0.260119	7.63767	2.2119e-14	2.01905e-13
Edf1	4258.72	1.39623	2.63214	0.182811	7.63758	2.21347e-14	2.01945e-13
Lgr5	513.68	-3.06772	8.38448	0.401672	-7.63738	2.21681e-14	2.02148e-13
Elp3	480.756	-0.86536	1.82179	0.113321	-7.63636	2.23453e-14	2.03608e-13
Eps8l3	10980	1.92685	3.80223	0.252326	7.63633	2.23509e-14	2.03608e-13
Dlg3	1722.9	1.31952	2.49583	0.172814	7.63552	2.24914e-14	2.04783e-13
Ak3	5000.6	1.18063	2.26675	0.154632	7.63507	2.25695e-14	2.05391e-13
Plekhb2	5500.73	1.11215	2.16167	0.145674	7.63448	2.26728e-14	2.06226e-13
Capn3	38.2536	1.73751	3.33458	0.22759	7.63436	2.26952e-14	2.06325e-13
Gyk	3328.75	2.27634	4.84447	0.298183	7.63403	2.27522e-14	2.06738e-13
Mgat3	2330.49	1.67346	3.1898	0.219239	7.63307	2.29222e-14	2.08178e-13
Tmem198b	158.752	-1.31897	2.49488	0.172813	-7.63238	2.30467e-14	2.09203e-13
Steap4	107.298	-3.94071	15.3558	0.516438	-7.63055	2.33757e-14	2.12082e-13
Tspan9	410.359	-1.87699	3.67308	0.245999	-7.63009	2.34595e-14	2.12735e-13
Pyroxd2	230.606	1.59752	3.02623	0.209405	7.62885	2.3685e-14	2.14671e-13
Odz4	192.331	-3.76789	13.6222	0.493917	-7.62859	2.37333e-14	2.15001e-13
Nucks1	913.782	-1.47939	2.7883	0.193949	-7.62771	2.38957e-14	2.16363e-13
Bard1	94.3378	-1.60737	3.04696	0.210735	-7.62746	2.39424e-14	2.16676e-13
Nr4a2	100.635	-1.54493	2.91789	0.202583	-7.62612	2.41921e-14	2.18826e-13
Il15	437.838	2.46187	5.50931	0.32287	7.62496	2.44103e-14	2.20689e-13
Eftud2	1145.31	-0.95903	1.944	0.125789	-7.6241	2.45748e-14	2.22064e-13
Dusp16	956.372	1.09746	2.13978	0.14398	7.62236	2.49082e-14	2.24963e-13
Slc39a6	180.906	-1.56488	2.95852	0.205329	-7.62129	2.51144e-14	2.26711e-13
Zbed3	201.512	-1.82917	3.55334	0.240027	-7.62069	2.52328e-14	2.27666e-13
Nup133	263.629	-1.2333	2.35105	0.161844	-7.62032	2.53042e-14	2.28195e-13
Vipr1	4991.6	1.78908	3.45594	0.234809	7.61929	2.5508e-14	2.29918e-13
Esrp2	779.36	-0.942946	1.92245	0.123765	-7.61885	2.55953e-14	2.30456e-13
Kifap3	158.586	-0.918804	1.89055	0.120595	-7.61891	2.55836e-14	2.30456e-13
Mpnd	2161.47	1.28743	2.44093	0.168981	7.61879	2.56063e-14	2.30456e-13
Dcst1	104.591	2.66767	6.35402	0.350261	7.61624	2.6117e-14	2.34935e-13
Neurl1a	127.047	-2.56723	5.92669	0.33713	-7.61494	2.63815e-14	2.37196e-13
Mug2	8.75967	-4.90005	29.8581	0.643496	-7.61474	2.6423e-14	2.3745e-13
[truncated: 21,285 more rows]

## Sheet: Upregulated
Supplementary Table 5. DEGs APC-NT vs APC-T
Gene	Base Mean	log2(FC)	Fold Change	STdErr	Wald-stats	p-value	p-adjusted
Clec4f	7.94372	5.07913	33.8041	0.83907	6.05328	1.41928e-09	6.31864e-09
Paqr9	136.397	5.01397	32.3113	0.635489	7.88993	3.02358e-15	3.17105e-14
Cyp4a10	91.4439	4.9747	31.4438	0.82298	6.04475	1.49643e-09	6.64239e-09
Bbox1	336.101	4.95478	31.0125	0.643763	7.69659	1.39745e-14	1.3192e-13
Aspdh	15.6152	4.47514	22.2409	0.542536	8.24857	1.60305e-16	2.11949e-15
Tmprss15	938.777	4.43003	21.5562	0.83163	5.32692	9.98912e-08	3.48194e-07
Hsf5	42.6867	4.41447	21.325	0.492663	8.96042	3.23436e-19	6.82409e-18
Leap2	2298.4	4.28904	19.5493	0.630289	6.80488	1.01134e-11	6.08735e-11
Mcoln3	49.0379	4.21016	18.5091	0.709412	5.93473	2.94337e-09	1.2553e-08
Slc22a13b	141.03	4.19903	18.3668	0.40581	10.3473	4.30504e-25	2.73342e-23
Gm11128	22.1227	4.18448	18.1826	0.525646	7.96065	1.71132e-15	1.88624e-14
Sowahd	3.57303	4.12084	17.3979	0.780256	5.28139	1.28206e-07	4.40563e-07
Gm7457	20.949	4.05637	16.6375	0.579926	6.99463	2.65964e-12	1.74083e-11
Serpina1c	9.53697	4.02939	16.3293	0.601585	6.69796	2.11355e-11	1.21787e-10
Slc2a7	620.296	4.012	16.1337	0.489455	8.19688	2.46702e-16	3.11939e-15
Slc2a2	4458.43	3.95873	15.5488	0.500693	7.90651	2.64713e-15	2.81405e-14
Gm9992	422.092	3.95409	15.4988	0.402561	9.82233	9.02292e-23	3.72429e-21
Cyp2c66	780.838	3.93976	15.3457	0.629109	6.26244	3.78994e-10	1.83024e-09
Cyp2c67	13.078	3.91681	15.1035	0.517573	7.56765	3.80025e-14	3.3107e-13
Cyp2c29	62.3948	3.85989	14.5192	0.803964	4.80107	1.5782e-06	4.6706e-06
Ttll2	84.3395	3.84023	14.3226	0.488206	7.86599	3.6618e-15	3.78295e-14
Ugt1a9	12.4087	3.83839	14.3044	0.61736	6.21742	5.05391e-10	2.39238e-09
Acaa1b	741.771	3.82906	14.2122	0.53237	7.19248	6.36249e-13	4.55315e-12
Nr0b2	63.2782	3.80536	13.9806	0.710107	5.35885	8.37526e-08	2.94454e-07
Lrrc39	20.4057	3.76669	13.6109	0.595012	6.33044	2.44458e-10	1.21418e-09
Pbld1	211.096	3.76221	13.5687	0.508409	7.39996	1.36228e-13	1.07895e-12
Gstm3	3690.13	3.73918	13.3538	0.495906	7.5401	4.69621e-14	4.01144e-13
Cnih3	2.20594	3.73273	13.2942	0.703053	5.30931	1.10043e-07	3.81505e-07
A730036I17Rik	2.08045	3.71684	13.1486	0.794814	4.67636	2.92011e-06	8.35681e-06
Cyp1a1	45.3033	3.70891	13.0765	0.590362	6.28242	3.3334e-10	1.6233e-09
Dao	560.306	3.70583	13.0486	0.409114	9.05819	1.32636e-19	3.00314e-18
Vmn1r91	15.1158	3.69972	12.9935	0.541605	6.83104	8.43037e-12	5.12762e-11
Qrfpr	2.68378	3.69729	12.9716	0.802524	4.60707	4.08378e-06	1.14337e-05
Klra5	7.86392	3.6953	12.9538	0.567085	6.51631	7.20585e-11	3.8449e-10
Prodh2	9.06355	3.6863	12.8732	0.636837	5.78845	7.10395e-09	2.8535e-08
Clec4b2	1.87571	3.67823	12.8014	0.775181	4.745	2.08508e-06	6.07852e-06
Cyp2c55	1094.06	3.66921	12.7217	0.533428	6.87855	6.04646e-12	3.75785e-11
Rab30	902.654	3.66678	12.7002	0.455706	8.04637	8.52868e-16	9.89227e-15
Ces1g	225.851	3.6614	12.6529	0.490351	7.4669	8.21083e-14	6.73176e-13
Gm11166	11.4772	3.65948	12.6361	0.518316	7.06032	1.6612e-12	1.12385e-11
Acta1	183.73	3.63738	12.444	0.5303	6.85909	6.92993e-12	4.27584e-11
Sypl2	84.5107	3.61558	12.2574	0.471321	7.67117	1.7043e-14	1.58143e-13
Apoc3	12394	3.60385	12.1582	0.583866	6.17239	6.72645e-10	3.13372e-09
Acsm5	133.237	3.5793	11.953	0.49302	7.25995	3.87223e-13	2.85176e-12
Cml5	861.797	3.57028	11.8785	0.428599	8.33013	8.0755e-17	1.12226e-15
0610038L08Rik	8.86284	3.56252	11.8148	0.557618	6.38882	1.6717e-10	8.48853e-10
Fam71b	6.93451	3.53334	11.5782	0.505053	6.99598	2.63419e-12	1.7266e-11
Ccdc42	2.29886	3.52429	11.5058	0.801496	4.39713	1.0969e-05	2.90864e-05
Proz	406.089	3.51656	11.4443	0.306464	11.4746	1.76943e-30	3.2091e-28
Klhdc7b	27.6608	3.50416	11.3464	0.622034	5.63339	1.76706e-08	6.75056e-08
Mir3968	12.4784	3.4985	11.302	0.49533	7.06298	1.62972e-12	1.10338e-11
Cyp2j5	2.3233	3.47808	11.1431	0.826172	4.20988	2.55509e-05	6.4343e-05
Slc46a1	4114.3	3.4703	11.0832	0.43644	7.95139	1.84429e-15	2.02163e-14
Tas1r2	2.14531	3.45544	10.9696	0.803349	4.3013	1.69802e-05	4.37983e-05
Mbl2	500.926	3.44896	10.9204	0.44375	7.7723	7.70747e-15	7.59537e-14
Gm16157	4.59743	3.44762	10.9103	0.720504	4.78502	1.70973e-06	5.03638e-06
Tymp	453.353	3.4322	10.7943	0.530197	6.47344	9.57956e-11	5.02046e-10
Slc30a10	1652.29	3.43191	10.7921	0.379199	9.05041	1.42436e-19	3.1968e-18
Adam2	13.7176	3.42053	10.7074	0.559449	6.11411	9.71003e-10	4.416e-09
Akr1b7	4681.08	3.41265	10.649	0.488782	6.98194	2.91133e-12	1.8912e-11
Cml2	151.505	3.40757	10.6116	0.526049	6.47767	9.315e-11	4.89323e-10
Slc27a2	2009.74	3.40002	10.5562	0.45459	7.47931	7.47138e-14	6.16208e-13
Gm11435	14.7927	3.39105	10.4907	0.457888	7.40584	1.30319e-13	1.03489e-12
Abcc2	5620.29	3.38987	10.4822	0.405383	8.36214	6.1589e-17	8.72106e-16
Cd209b	32.0592	3.38697	10.4612	0.554253	6.11088	9.90831e-10	4.49706e-09
Aqp7	395.591	3.37745	10.3923	0.420043	8.0407	8.93233e-16	1.03023e-14
9630028B13Rik	10.4957	3.37501	10.3748	0.576109	5.85829	4.67668e-09	1.93568e-08
Slc5a11	1563.96	3.37438	10.3702	0.493998	6.83075	8.44703e-12	5.13601e-11
Csf2	34.476	3.36302	10.2889	0.422986	7.95066	1.85526e-15	2.03117e-14
Apol9a	626.837	3.3616	10.2788	0.359203	9.35849	8.08855e-21	2.28349e-19
Ces1f	2634.47	3.3528	10.2163	0.413727	8.10389	5.3228e-16	6.38843e-15
Gm8221	193.805	3.35006	10.1969	0.412332	8.12466	4.48601e-16	5.47189e-15
D830030K20Rik	5.17149	3.34904	10.1897	0.813276	4.11797	3.82228e-05	9.36787e-05
Gm6086	20.8911	3.34666	10.1729	0.423431	7.90368	2.70787e-15	2.87012e-14
Slc47a1	1110.98	3.34463	10.1586	0.488332	6.84909	7.43233e-12	4.56225e-11
Accn5	15.7948	3.34458	10.1582	0.409482	8.16782	3.14019e-16	3.90999e-15
Enpp3	9256.74	3.34252	10.1438	0.515437	6.48484	8.88277e-11	4.68537e-10
Apol9b	376.314	3.33149	10.0665	0.38661	8.61719	6.86172e-18	1.1601e-16
Adora2b	216.992	3.32594	10.0278	0.466566	7.12854	1.01438e-12	7.05115e-12
Klre1	31.4642	3.32327	10.0093	0.460668	7.21401	5.43267e-13	3.92214e-12
LOC547349	24.6287	3.30842	9.90678	0.447952	7.38564	1.51719e-13	1.19165e-12
Cd7	441.509	3.29624	9.8235	0.367672	8.96514	3.09874e-19	6.55335e-18
Gpr151	84.5113	3.29612	9.82271	0.686363	4.8023	1.56856e-06	4.64436e-06
Fbp1	678.53	3.29402	9.80838	0.473743	6.95317	3.57167e-12	2.28788e-11
Apol7b	22.2705	3.28274	9.73204	0.426981	7.68827	1.49143e-14	1.39909e-13
[truncated: 2,552 more rows]

## Sheet: Downregulated
Supplementary Table 5. DEGs APC-NT vs APC-T
[truncated: 3,731 more rows]
