# Supplementary material for: Probing Field Cancerization in the Gastrointestinal Tract Using a Hybrid Raman and Partial Wave Spectroscopy Microscope
Source: Anal Chem. 2025 Jun 11;97(24):12642–53. doi: 10.1021/acs.analchem.5c00954 (PMC12199223; doi:10.1021/acs.analchem.5c00954)
Supplement: Supplementary file 7 [file ac5c00954_si_007.xlsx]

## Sheet: Normalised counts
Supplementary Table 6. DEGs APC-T vs Control.
	157-S.txt	158-S.txt	160-S.txt	161-S.txt	163-S.txt	164-S.txt	171-S.tabular	172-S.tabular	176-S.tabular	177-S.tabular	178-S.tabular	179-S.tabular	180-S.tabular	181-S.tabular	182-S.tabular	183-S.tabular	187-S.tabular	188-S.tabular	189-S.tabular	136-T.txt	139-T.txt	151-T.txt	154-T.txt	169-T.tabular	170-T.tabular	175-T.tabular	185-T.tabular	186-T.tabular
0610007C21Rik	758.255	707.934	676.474	670.753	621.756	619.139	643.601	728.678	592.835	568.223	548.518	616.784	546.446	649.402	429.953	614.485	683.486	604.172	685.215	785.627	522.261	531.05	741.907	503.81	497.221	398.442	503.285	410.201
0610007L01Rik	545.168	539.322	581.345	724.042	621.133	562.732	593.868	612.299	689.887	735.347	667.717	682.284	683.058	765.853	618.932	726.311	709.989	734.04	650.267	725.312	659.884	644.662	1024.99	780.323	846.944	797.553	874.756	753.949
0610007N19Rik	217.237	192.529	193.782	185.355	182.54	245.775	166.751	170.899	167.21	192.419	284.866	191.949	207.524	166.809	188.979	201.507	231.548	231.505	161.007	358.839	254.073	345.14	335.331	321.843	303.672	356.994	278.876	347.372
0610007P08Rik	125.915	184.159	190.258	163.344	160.112	205.484	224.285	227.515	219.828	158.091	229.307	226.518	221.081	177.3	247.973	187.114	170.174	151.043	194.706	232.1	185.85	253.045	276.434	263.561	264.962	281.45	235.302	327.436
0610007P14Rik	606.05	790.447	650.637	955.736	508.993	636.599	703.085	1265.49	674.686	1355.97	791.967	1239.94	837.397	1416.3	970.894	1444.87	749.045	810.267	1068.39	794.789	881.021	719.543	621.264	741.469	730.147	712.65	663.421	688.703
0610007P22Rik	181.262	163.829	190.258	161.027	189.393	151.763	147.248	123.718	127.454	145.443	156.575	148.283	158.511	122.746	150.984	121.79	209.23	177.864	147.277	250.423	201.141	225.503	239.386	172.901	224.25	209.918	244.017	223.526
0610008F07Rik	116.229	47.8334	98.6525	67.1911	104.041	83.2682	123.844	58.7136	118.099	20.7776	72.7317	39.1176	70.9129	15.7367	64.9929	27.6795	140.882	153.866	52.4208	42.7552	27.0541	17.2139	5.69967	0.647571	0.667411	1.33706	5.4468	2.4165
0610009B14Rik	0	1.19584	2.34887	0	2.49201	0	0	2.09692	1.1693	0	2.02032	0.909712	0	2.09823	0	1.10718	0	2.82323	0	3.05394	5.88132	2.58209	0.949945	7.77085	1.33482	4.01117	0	2.4165
0610009B22Rik	303.025	224.817	325.318	262.972	200.607	243.089	219.409	265.26	314.542	296.307	277.795	261.087	263.838	291.654	219.976	259.08	308.266	304.909	293.307	261.876	277.598	303.826	198.539	259.028	278.978	265.405	240.749	251.316
0610009D07Rik	968.573	834.693	869.082	720.567	668.481	750.757	819.128	746.502	847.743	768.772	852.577	880.601	918.739	903.287	898.902	823.743	740.676	886.495	811.274	818.457	711.639	752.249	796.054	574.395	616.02	592.984	643.812	701.994
0610009L18Rik	23.5225	14.35	22.3143	16.2185	16.8211	13.4304	13.6521	13.6299	21.0474	21.681	12.1219	26.3816	19.8139	24.1296	14.9984	22.1436	18.1333	12.7045	18.7217	28.249	29.4066	23.2388	15.1991	12.3038	10.0112	10.6964	25.0553	16.9155
0610009O20Rik	547.936	587.155	517.926	563.015	673.465	543.929	510.005	527.374	495.783	467.948	542.457	538.549	540.189	543.441	423.954	552.483	485.415	399.487	435.592	493.976	624.596	524.165	496.821	531.656	469.19	525.463	477.14	512.298
0610010B08Rik	0	0	2.34887	0	0.623002	0	0	0	0	0	0	0	0	0	0	0	0	0	0	0	0	0	0	0	0	0	1.08936	0
0610010F05Rik	62.2654	84.9043	78.6871	77.6173	69.7762	102.071	97.5153	135.251	85.3589	141.83	101.016	127.36	104.284	122.746	96.9894	115.147	66.9537	84.6969	76.135	196.216	151.738	184.189	202.338	205.28	252.949	258.052	194.996	260.982
0610010K14Rik	267.05	216.446	275.992	240.961	283.466	232.345	203.807	221.225	218.659	250.235	195.971	199.227	229.424	221.363	240.974	219.222	198.071	200.449	203.443	425.262	346.998	328.786	346.73	314.072	365.741	348.971	337.702	338.31
0610010O12Rik	4858.09	2994.37	3112.25	3135.97	3314.99	3858.54	3181.92	2121.03	3450.61	2421.95	2828.45	2341.6	2688.43	2139.14	2651.71	2357.19	4239.01	4280.02	2750.84	2825.66	3064.17	1860.83	2694.04	2371.4	1972.2	1570.37	2076.32	1909.64
0610011F06Rik	795.614	472.355	753.987	586.185	933.88	656.744	572.415	527.374	423.287	436.33	468.715	476.689	476.576	440.628	379.958	499.339	714.173	616.876	461.802	637.511	585.779	464.776	495.871	480.498	495.219	370.364	501.106	513.507
0610011L14Rik	600.515	554.867	427.494	508.567	484.696	568.104	512.93	570.361	560.095	496.856	567.711	555.834	512.033	548.687	434.952	481.624	592.82	645.108	632.794	524.515	494.031	463.055	497.771	452.005	483.205	446.576	406.331	441.012
0610012G03Rik	1066.81	724.676	776.301	764.589	918.928	607.052	605.57	470.757	624.406	549.252	595.996	559.473	582.945	545.539	591.935	498.231	956.881	830.03	565.396	529.859	773.981	472.523	545.269	394.371	373.75	358.999	453.174	342.539
0610012H03Rik	4.15103	20.3292	3.5233	11.5847	0	2.68607	0	22.0176	2.3386	19.8742	14.1423	36.3885	8.34269	20.9823	23.9974	17.7149	15.3436	25.4091	31.2029	0	0	0.860697	2.84984	7.12328	0	0.668528	3.26808	3.02063
0610030E20Rik	1019.77	1092.99	1078.13	1032.19	920.174	1165.75	1277.45	1095.64	1130.71	1037.07	1041.48	1044.35	1110.62	962.038	1279.86	1078.39	1216.33	1370.68	1098.34	417.627	554.02	727.289	376.178	517.409	455.841	481.34	520.714	509.882
0610031J06Rik	1963.44	1704.06	1533.81	1924.22	1612.95	1839.96	1375.94	1684.87	1497.87	1785.97	1438.47	1541.96	1284.77	1773	1315.86	1881.1	1777.06	1884.51	1939.57	1737.69	1471.51	1369.37	1597.81	1750.38	1457.62	1464.74	1766.94	1492.19
0610031O16Rik	1.38368	0	1.17443	0	0	0	0	0	0	0	0	0	0	0	0	0	0	0	0	0	0	0	0	0	0	0	0	0
0610037L13Rik	229.69	194.921	278.341	184.196	228.019	200.112	242.813	178.238	216.321	211.39	203.043	201.956	262.795	226.609	249.973	215.9	269.21	238.563	175.984	319.901	305.828	304.687	351.48	314.072	306.341	297.495	327.898	308.708
0610037P05Rik	491.205	431.696	405.18	359.125	332.683	354.561	482.701	563.022	427.964	494.146	471.746	521.265	484.919	540.294	497.946	517.054	386.379	439.013	425.607	554.291	557.549	474.244	532.919	529.713	478.533	454.599	497.838	473.634
0610038B21Rik	0	0	0	0	1.246	2.68607	0.975153	0	1.1693	0.903375	0	0	0	0	0	0	0	0	0	1.52697	0	0	0	0.647571	0	1.33706	0	0.604125
0610038L08Rik	22.1388	9.56668	17.6165	6.95081	21.1821	10.7443	13.6521	9.43612	14.0316	0.903375	9.09146	4.54856	12.514	5.24557	7.99913	2.21436	9.76409	8.46969	3.74434	0.763486	1.17626	5.16418	0	1.94271	0	0	0	0
0610039K10Rik	1.38368	3.58751	9.39548	4.63387	1.86901	0	0	0	1.1693	0	2.02032	0	0	2.09823	0.999891	2.21436	4.18461	0	1.24811	2.29046	1.17626	0.860697	1.89989	1.29514	1.33482	1.33706	2.17872	1.20825
0610040B10Rik	4.15103	5.97918	11.7443	2.31694	6.85302	5.37214	7.80122	7.3392	10.5237	5.42025	5.05081	14.5554	4.17134	2.09823	3.99956	5.53591	2.78974	12.7045	7.48868	7.63486	3.52879	19.796	17.099	23.3126	6.67411	10.0279	13.0723	14.499
0610040F04Rik	0	4.78334	5.87217	3.4754	3.73801	4.02911	1.95031	5.24229	3.5079	0.903375	3.03049	1.81942	4.17134	0	0.999891	6.64309	0	4.23485	3.74434	5.3444	70.5758	55.9453	31.3482	38.2067	71.4129	16.0447	80.6127	70.6827
0610040J01Rik	1475	1291.5	1336.51	1322.97	1322.63	1314.83	1558.29	1454.21	1156.44	1003.65	1117.24	1118.04	1177.36	1115.21	1321.86	1307.58	1181.45	1408.79	1059.65	960.466	1089.22	971.727	1764.05	1201.89	1009.12	871.76	858.416	888.064
0610043K17Rik	2.76735	1.19584	3.5233	2.31694	1.86901	1.34304	2.92546	1.04846	9.3544	1.80675	3.03049	0	1.04284	1.04911	0.999891	2.21436	5.57948	5.64646	1.24811	0	0	0.860697	0	0	0	2.67411	0	0
0910001L09Rik	911.843	643.359	670.602	618.622	791.836	608.395	596.793	435.11	564.772	427.296	497	497.612	477.619	419.646	415.955	434.015	726.727	782.035	516.719	561.926	535.2	478.548	448.374	422.864	385.763	310.197	383.455	312.937
100000000	0	0	0	0	0	0	0	0	0	0	0	0	0	0	0	0	0	0	0	0	0	0	0	0	0	0	0	0
1100001G20Rik	15.2204	4.78334	16.4421	6.95081	9.34503	6.71518	0.975153	2.09692	4.6772	6.32362	3.03049	1.81942	1.04284	0	1.99978	0	5.57948	5.64646	6.24057	3.05394	3.52879	4.30349	14.2492	4.533	4.67187	0	33.7702	5.43713
1110001A16Rik	348.686	162.634	286.562	161.027	222.412	237.717	214.534	187.674	253.738	181.578	193.951	181.942	182.496	169.957	182.98	167.184	235.733	247.033	167.247	253.477	177.616	196.239	238.436	163.188	190.212	159.778	221.14	151.635
1110001J03Rik	499.507	243.95	236.061	215.475	360.718	204.141	281.819	187.674	274.786	168.931	241.429	196.498	273.223	189.89	228.975	211.472	403.117	323.26	185.969	216.83	189.378	154.065	187.139	174.844	133.482	135.711	132.902	125.054
1110002B05Rik	2974.9	2655.95	2846.83	2958.73	2291.4	2765.31	3263.84	3522.82	2738.5	2042.53	3397.18	3180.35	2920.98	2666.85	3525.61	3809.81	3379.77	3502.22	3497.22	1821.68	1772.63	1793.69	1339.42	1540.57	1325.48	1306.3	1532.73	1541.12
1110002L01Rik	87.1716	66.9668	92.7803	81.0927	49.2172	64.4657	85.8134	69.1982	56.1264	98.4679	64.6504	59.1313	47.9705	56.6522	71.9921	65.3237	58.5845	62.1111	64.9019	81.693	107.04	121.358	52.247	126.276	116.797	143.733	115.472	186.071
1110002N22Rik	89.939	58.5959	83.3849	86.8851	70.3992	68.4948	98.4904	87.022	90.0361	75.8835	87.8841	89.1517	79.2555	78.6836	82.9909	64.2165	68.3486	84.6969	52.4208	92.3818	129.389	100.702	89.2948	114.62	123.471	114.318	105.668	109.951
1110003E01Rik	907.692	1011.68	912.536	1061.16	928.273	1020.71	823.029	1059.99	867.621	1208.72	1022.28	1088.92	954.195	1165.57	888.903	1124.9	1192.61	1274.69	1122.05	1008.57	1110.39	741.921	1202.63	1010.86	844.274	805.576	1056.68	845.776
1110004E09Rik	161.89	141.109	140.932	147.125	173.818	154.449	183.329	152.026	194.104	152.67	142.433	151.012	196.053	155.269	195.979	205.936	175.754	167.982	141.037	284.78	308.181	260.791	263.135	275.218	290.324	252.703	241.838	298.438
1110004F10Rik	437.242	487.901	446.285	574.6	464.137	514.382	554.862	646.898	677.025	704.632	652.565	646.805	715.386	743.822	653.929	675.38	549.579	536.414	549.17	936.798	838.676	800.448	1046.84	931.855	1005.79	949.309	894.365	920.083
1110005A03Rik	264.282	264.28	218.445	186.513	219.297	169.222	198.931	196.062	258.415	247.525	235.368	184.671	210.653	200.381	225.975	214.793	209.23	191.98	190.961	190.872	204.67	200.542	196.639	227.297	200.891	173.149	210.247	195.737
1110006O24Rik	15.2204	13.1542	7.04661	11.5847	11.214	22.8316	10.7267	11.533	7.0158	18.9709	10.1016	17.2845	15.6425	9.44203	11.9987	9.96463	8.36922	14.1162	16.2255	22.9046	15.2914	15.4925	14.2492	11.0087	14.0156	8.02233	14.1617	9.66601
1110007C09Rik	1181.66	657.709	784.522	810.927	837.315	748.071	738.191	609.154	592.835	500.47	594.986	594.951	531.846	412.302	513.944	567.984	800.655	976.838	640.283	612.316	768.1	509.533	645.963	406.027	415.797	358.999	554.484	393.89
1110008F13Rik	1796.01	1132.46	1678.27	1199.01	1766.83	1407.5	1598.28	1046.36	1407.84	1058.76	1274.82	1132.59	1475.61	1090.03	1360.85	1157	1968.16	1733.46	1145.77	1581.18	2074.93	1289.32	1638.66	1440.85	1420.25	1254.83	1468.46	1204.02
1110008J03Rik	109.31	120.779	109.222	119.322	126.469	118.187	128.72	80.7312	77.1738	100.275	85.8638	81.874	89.6839	74.4871	72.992	77.5027	44.6358	70.5808	57.4132	129.029	99.9824	110.169	119.693	114.62	100.112	96.268	93.685	76.1198
1110008L16Rik	167.425	173.396	178.514	152.918	110.894	169.222	146.273	156.22	133.3	167.124	196.982	190.13	186.668	209.823	164.982	161.648	139.487	114.341	153.518	302.341	406.987	278.005	406.577	474.022	379.089	325.573	363.846	376.37
1110008P14Rik	368.058	204.488	257.201	178.404	244.84	217.572	199.906	121.621	142.655	177.965	177.789	160.109	143.911	143.729	168.982	135.076	246.892	223.035	183.473	326.772	368.17	269.398	336.281	261.619	319.022	240.67	327.898	264.003
1110012J17Rik	15.2204	10.7625	14.0932	16.2185	22.4281	8.05821	18.5279	25.163	5.8465	10.8405	15.1524	19.1039	7.29985	19.9332	3.99956	25.4652	12.5538	7.05808	17.4736	238.208	594.013	307.269	265.985	246.077	321.024	453.262	256	526.193
1110012L19Rik	276.735	196.117	253.678	191.147	166.342	216.229	206.732	188.722	167.21	177.965	174.758	143.734	172.068	163.662	148.984	186.006	179.938	170.806	175.984	239.735	164.677	180.746	205.188	191.033	181.536	152.424	139.438	178.821
1110014N23Rik	949.202	993.739	716.405	1014.82	957.554	858.2	800.6	871.268	720.289	941.317	766.713	881.511	784.213	977.775	754.918	933.354	772.758	810.267	967.288	780.283	824.561	644.662	755.206	727.87	681.426	682.567	690.655	715.285
1110015O18Rik	0	0	0	0	0	0	0	0	0	0	0	0	0	0	0	0	0	0	0	0	0	0	0	0	0	0	0	0
1110017D15Rik	0	3.58751	0	1.15847	0	0	3.90061	1.04846	1.1693	0	3.03049	0.909712	0	0	0	1.10718	1.39487	2.82323	1.24811	0.763486	0	0	2.84984	1.94271	0	2.00558	0	0
1110017F19Rik	545.168	575.197	386.389	607.037	348.258	482.15	571.439	560.925	408.086	467.045	469.725	486.696	595.459	498.329	512.944	583.484	327.794	582.997	434.344	577.959	654.002	474.244	703.909	428.044	374.417	393.094	381.276	308.708
1110018G07Rik	913.226	1004.5	936.024	1050.73	1112.06	1087.86	956.625	981.356	1372.76	1195.16	1133.4	1153.51	1181.53	1340.77	1140.88	1047.39	1150.77	1243.63	1213.17	493.976	472.858	835.737	487.322	567.92	590.658	617.719	590.433	665.746
1110018J18Rik	143.902	125.563	150.328	106.579	155.751	173.252	167.726	124.766	157.856	114.729	131.321	102.797	108.455	103.862	93.9897	106.289	111.59	114.341	99.8491	185.527	208.199	201.403	278.334	343.213	267.632	303.512	273.429	382.411
1110019D14Rik	62.2654	56.2042	48.1518	50.9726	37.3801	9.40125	33.1552	50.326	51.4492	50.589	37.376	37.2982	41.7134	38.8172	37.9958	35.4298	48.8204	45.1717	27.4585	32.8299	44.698	48.199	23.7486	51.1581	29.3661	32.7579	39.217	38.664
1110020A21Rik	49.8123	34.6792	16.4421	30.1202	24.2971	29.5468	26.3291	22.0176	32.7404	27.1012	31.315	30.9302	19.8139	26.2279	26.9971	24.358	47.4256	43.7601	18.7217	24.4316	18.8202	22.3781	3.79978	5.82814	6.00669	14.0391	5.4468	9.66601
1110020G09Rik	1062.66	364.73	893.745	288.458	1599.87	660.773	581.191	470.757	567.111	471.562	364.669	384.808	431.734	498.329	333.964	418.514	704.409	316.202	248.375	374.872	598.718	304.687	619.364	523.885	373.082	379.055	368.204	325.624
1110021J02Rik	153.588	157.85	125.664	121.639	190.016	147.734	182.354	167.753	180.072	169.834	143.443	113.714	182.496	118.55	139.985	129.54	117.169	134.103	112.33	122.921	110.569	210.871	179.54	189.738	141.491	156.435	165.583	199.966
1110021L09Rik	960.271	1090.6	1143.9	1255.78	732.027	1132.18	941.997	950.951	938.948	839.235	947.532	847.851	1009.47	785.787	906.901	759.526	1354.42	1389.03	1161.99	430.606	632.83	602.488	270.734	286.874	212.237	271.422	327.898	206.007
1110028C15Rik	81.6369	68.1626	113.92	54.448	57.3162	57.7505	56.5589	103.797	70.158	74.0767	77.7825	80.0546	60.4845	71.3398	93.9897	78.6099	69.7435	74.8156	101.097	80.9295	131.741	154.065	151.991	220.174	178.866	157.773	198.264	261.586
1110028F11Rik	13.8368	10.7625	7.04661	4.63387	13.706	18.8025	11.7018	6.29075	5.8465	4.51687	11.1118	10.0068	5.21418	7.3438	3.99956	8.85745	12.5538	8.46969	4.99246	126.739	59.9894	110.169	79.7954	196.862	156.841	147.745	151.421	177.613
1110028F18Rik	5.5347	0	1.17443	3.4754	1.246	2.68607	3.90061	0	0	2.71012	0	0.909712	0	3.14734	0	1.10718	2.78974	1.41162	1.24811	4.58092	8.23384	4.30349	0	3.23785	4.67187	2.67411	0	1.20825
1110031I02Rik	773.475	410.171	559.031	446.01	567.555	480.807	430.042	260.017	394.054	237.588	351.536	298.385	266.966	252.837	247.973	238.044	571.897	436.189	330.75	234.39	172.911	202.264	257.435	182.615	122.136	118.998	164.493	157.677
1110032A03Rik	440.009	316.896	438.064	312.786	338.29	291.439	292.546	269.454	307.526	305.341	240.419	233.796	253.409	257.033	234.974	222.543	315.241	379.725	315.773	246.606	171.734	234.97	219.437	176.787	143.493	100.279	152.51	123.242
1110032A04Rik	166.041	142.304	191.433	195.781	92.2043	216.229	25.354	32.5022	11.693	31.6181	21.2134	14.5554	22.9424	29.3752	21.9976	16.6077	20.923	29.6439	24.9623	963.52	465.8	554.289	972.744	915.665	758.178	870.423	587.165	648.227
1110032F04Rik	5.5347	3.58751	14.0932	5.79234	11.837	2.68607	7.80122	5.24229	7.0158	6.32362	8.0813	7.27769	7.29985	11.5403	13.9985	5.53591	5.57948	1.41162	6.24057	4.58092	0	3.44279	0.949945	1.29514	2.00223	4.01117	1.08936	4.22888
1110034A24Rik	109.31	74.1418	78.6871	91.519	102.795	94.0125	92.6395	92.2643	84.1896	93.951	113.138	81.874	124.098	83.9291	109.988	104.075	96.246	86.1086	64.9019	149.643	147.033	142.876	132.042	136.637	153.504	142.396	112.204	184.258
1110034B05Rik	80.2532	76.5334	102.176	61.3988	64.7922	49.6923	78.9874	65.0044	86.5282	78.5936	64.6504	60.041	61.5273	77.6345	79.9913	87.4673	94.8511	74.8156	69.8944	90.0914	94.1011	91.2339	97.8443	87.4221	92.1026	82.2289	129.634	100.889
1110034G24Rik	184.029	96.8626	144.455	93.8359	137.683	112.815	135.546	66.0528	130.962	72.27	73.7418	74.5963	110.541	61.8977	80.9912	69.7524	171.569	128.457	101.097	128.266	70.5758	101.562	84.5451	93.2502	76.0848	84.2345	111.115	100.285
1110035M17Rik	1.38368	0	0	0	0	0	0	1.04846	0	0.903375	0	0	0	0	0	0	0	0	0	2.29046	0	0	2.84984	3.23785	0.667411	0.668528	2.17872	0.604125
1110036E04Rik	0	1.19584	2.34887	3.4754	2.49201	0	1.95031	0	0	2.71012	2.02032	4.54856	1.04284	0	0.999891	3.32154	5.57948	0	3.74434	1.52697	0	2.58209	1.89989	0	0	0	0	0
1110037F02Rik	583.911	623.03	685.87	602.403	576.9	660.773	675.781	658.431	765.892	629.652	723.276	651.353	671.587	671.433	788.914	633.308	640.245	695.927	661.5	474.125	508.146	590.438	520.57	578.928	602.004	578.276	494.57	660.913
1110038B12Rik	225.539	456.809	297.132	518.994	191.262	249.805	292.546	416.238	217.49	497.76	279.815	387.537	276.352	462.659	267.971	473.873	182.728	285.146	454.314	785.627	594.013	628.309	809.353	578.281	708.79	548.861	567.557	660.309
1110038D17Rik	6301.26	5309.51	5158.12	4666.31	4996.48	5002.81	4737.29	4230.53	4525.19	3488.83	4303.29	3863.55	3857.45	3282.68	3625.6	3328.19	5141.49	5022.53	3784.28	1771.29	2046.7	1995.96	1244.43	1001.79	720.803	879.114	949.922	685.078
1110038F14Rik	332.082	276.238	248.98	216.633	239.856	253.834	182.354	195.013	395.223	388.451	293.957	357.517	331.622	434.333	372.959	314.439	252.471	351.492	323.262	333.643	259.954	278.866	292.583	227.945	276.308	274.765	283.234	233.797
1110046J04Rik	16.6041	17.9375	32.8842	23.1694	10.591	24.1746	14.6273	9.43612	24.5553	12.6472	10.1016	10.0068	22.9424	7.3438	14.9984	12.179	16.7384	23.9975	14.9774	17.5602	10.5864	14.6319	7.59956	7.77085	11.346	5.34822	15.251	10.2701
1110049F12Rik	529.948	533.342	556.682	736.786	426.756	531.842	592.893	567.216	605.698	618.812	491.949	542.188	480.747	604.29	433.953	563.555	490.994	529.356	536.689	481.76	535.2	421.742	442.674	327.023	378.422	374.375	343.149	386.64
1110050K14Rik	71.9512	27.5042	111.571	23.1694	292.188	147.734	147.248	61.859	52.6185	22.5844	84.8536	25.4719	38.5849	19.9332	39.9956	50.9303	18.1333	4.23485	21.2179	264.166	202.317	228.945	215.638	210.461	214.906	245.35	137.259	143.782
1110051M20Rik	19.3715	13.1542	21.1398	18.5355	30.5271	32.2328	25.354	18.8722	19.8781	28.908	11.1118	20.9234	22.9424	31.4734	12.9986	24.358	11.159	9.88131	18.7217	145.062	37.6404	80.0448	142.492	128.219	144.161	127.689	140.528	122.637
1110054M08Rik	314.094	176.984	225.491	210.841	211.198	220.258	176.503	147.833	169.549	126.472	150.514	140.096	162.682	129.041	139.985	115.147	239.918	228.682	174.736	229.046	167.029	178.164	144.392	161.245	115.462	114.318	116.562	138.345
1110054O05Rik	211.702	200.9	207.875	185.355	181.917	217.572	243.788	326.07	224.506	221.327	251.53	249.261	254.452	247.591	215.976	238.044	262.236	211.742	220.916	321.428	276.422	260.791	328.681	313.424	341.714	383.735	323.54	359.455
1110057K04Rik	607.434	821.539	633.02	759.955	502.14	660.773	603.619	730.775	695.734	883.501	683.88	777.803	718.514	898.042	687.925	781.67	665.353	652.166	829.996	575.669	728.107	598.185	429.375	624.258	658.734	647.135	556.663	563.649
1110058L19Rik	293.339	115.996	166.77	140.175	172.572	161.164	161.875	132.106	166.041	147.25	151.524	136.457	167.897	156.318	152.983	138.398	218.995	197.626	138.541	196.979	136.447	178.164	128.243	184.558	175.529	161.115	156.868	165.53
1110059E24Rik	606.05	686.409	562.554	593.136	305.894	483.493	607.52	794.731	687.549	979.258	654.585	792.359	773.784	1044.92	718.921	848.101	629.086	725.571	793.801	486.341	426.984	564.617	457.874	486.973	546.609	524.794	479.319	439.199
1110059G10Rik	370.825	307.33	450.983	274.557	271.629	302.183	324.726	339.7	415.102	359.543	372.75	339.322	345.179	329.422	349.962	324.404	450.543	511.005	339.487	243.552	201.141	204.846	302.083	220.822	217.576	187.188	228.766	207.215
1110059M19Rik	0	0	1.17443	0	0	1.34304	0	0	0	0	0	3.63885	0	0	0	0	0	0	0	0	0	0	0	0	0	0	0	0
1110065P20Rik	222.772	130.346	165.595	143.65	211.198	115.501	129.695	99.6035	99.3905	114.729	114.148	96.4294	138.697	105.961	99.9891	88.5745	152.041	128.457	101.097	226.755	201.141	151.483	231.787	187.796	191.547	149.082	160.136	167.947
1110067D22Rik	660.014	947.101	658.858	819.037	455.415	917.293	1129.23	1203.63	832.542	1252.98	1225.33	1117.13	1130.43	1017.64	1321.86	926.711	877.373	1212.58	999.739	443.585	769.276	506.09	442.674	472.079	475.864	500.059	348.595	355.83
1190002F15Rik	24.9062	39.4626	35.233	23.1694	34.8881	28.2037	35.1055	29.3568	36.2483	34.3282	43.437	33.6593	58.3988	29.3752	53.9941	44.2872	43.241	28.2323	31.2029	64.1328	42.3455	28.403	45.5974	49.2154	47.3861	43.4543	53.3787	50.7465
1190002H23Rik	47.045	22.7209	36.4075	25.4863	94.6963	51.0353	36.0806	52.4229	21.0474	73.1734	34.3455	37.2982	20.8567	16.7858	22.9975	38.7513	9.76409	9.88131	31.2029	120.631	123.508	85.209	243.186	71.2328	64.0714	68.1898	163.404	78.5363
1190002N15Rik	534.099	490.292	1328.29	501.617	554.472	573.476	1229.67	372.202	1024.31	311.664	615.189	353.878	375.421	257.033	344.962	271.259	663.958	821.56	369.442	308.448	170.558	284.03	251.735	230.535	196.886	286.798	261.447	227.151
1190003J15Rik	188.18	241.559	243.108	207.366	219.297	217.572	211.608	207.595	176.564	148.153	242.439	227.428	178.325	112.255	171.981	140.612	234.338	225.859	235.894	238.971	323.472	250.463	314.432	312.777	312.348	288.804	278.876	287.564
1190003K10Rik	0	0	0	0	0	0	0	0	0	0	0	0	0	0	0	0	0	0	0	0	0	0	0	0	0	0	0	0
1190005F20Rik	1412.73	1358.47	1663	1328.76	1006.77	1124.12	1248.2	946.757	1293.25	833.815	1157.65	1114.4	1173.19	901.189	1328.85	999.784	1700.35	1822.4	1367.93	597.81	538.729	806.473	218.487	539.427	477.199	555.546	540.323	569.69
1190005I06Rik	15.2204	5.97918	4.69774	10.4262	5.60702	5.37214	2.92546	2.09692	5.8465	5.42025	7.07114	5.45827	2.08567	4.19646	1.99978	3.32154	1.39487	4.23485	0	39.7013	87.0435	32.7065	65.5462	34.3213	32.7031	24.067	41.3957	30.2063
1190007F08Rik	24.9062	11.9584	15.2676	9.26774	31.1501	13.4304	18.5279	4.19383	4.6772	15.3574	5.05081	5.45827	3.12851	4.19646	2.99967	6.64309	4.18461	1.41162	8.7368	63.3694	54.1081	61.1095	64.5963	71.8804	52.7254	38.7746	82.7914	51.9548
1190007I07Rik	95.4737	112.408	71.6405	84.5681	85.3513	75.21	90.6892	84.9251	80.6817	64.1396	75.7622	106.436	103.241	89.1747	82.9909	81.9314	101.825	95.9899	78.6312	108.415	139.975	93.816	113.993	96.4881	120.801	104.959	100.221	100.889
1200009I06Rik	12462.8	7749.01	8280.94	7722.35	12649.4	7186.58	7115.69	4711.77	8803.66	5347.08	8411.62	5962.25	6580.3	5533.03	6630.28	4736.52	8899.27	9217.85	5577.82	930.69	849.262	2216.3	597.515	524.532	266.964	459.278	462.978	260.378
1200011I18Rik	372.209	602.701	532.019	498.141	441.085	553.331	606.545	626.978	630.253	601.648	646.504	588.583	616.316	642.058	531.942	524.804	495.179	540.649	604.087	458.855	396.401	549.125	569.967	542.664	499.223	557.552	490.212	628.895
1200011M11Rik	189.564	294.175	283.039	327.846	241.725	265.921	284.745	305.101	242.045	299.017	297.998	300.205	281.566	338.864	336.963	325.511	210.625	228.682	310.78	237.444	315.239	220.338	301.133	292.702	278.978	292.147	209.157	329.853
1200014J11Rik	405.417	458.005	414.575	427.475	386.261	440.516	479.775	488.581	500.461	495.953	430.329	474.869	470.319	494.133	511.944	453.944	458.912	518.063	505.486	529.859	465.8	531.05	607.015	564.682	536.598	538.833	504.374	532.235
1200016B10Rik	716.744	564.434	697.614	447.169	461.645	604.366	609.47	365.912	695.734	434.523	529.325	460.314	583.988	480.494	554.939	389.728	811.814	695.927	463.05	271.801	332.883	332.229	107.344	243.487	222.915	246.018	224.408	234.401
1300001I01Rik	2262.31	3130.7	2283.1	2855.62	2774.23	2864.69	2385.22	2956.65	2330.42	2926.93	2786.03	3314.08	3404.86	3312.05	2506.73	3121.14	2346.17	1657.24	2289.04	2069.05	3538.2	2423.72	2843.19	2405.08	2462.74	2434.78	2093.75	1883.06
1300002E11Rik	336.233	324.071	308.876	288.458	340.159	339.788	308.148	350.185	348.451	366.77	339.415	349.329	381.678	418.597	347.962	332.154	535.63	448.894	348.224	189.345	203.494	258.209	173.84	202.69	169.522	144.402	190.638	186.675
1300002K09Rik	153.588	233.188	182.037	264.131	187.524	210.857	199.906	203.401	199.95	215.907	247.49	254.719	225.253	252.837	124.986	207.043	126.933	100.225	139.789	163.386	70.5758	223.781	257.435	139.875	149.5	167.132	193.906	129.283
1300010F03Rik	2543.2	1982.69	2392.32	1797.94	2685.76	2254.96	2134.61	1410.18	2060.31	1252.08	1742.53	1300.89	1550.7	1152.98	1493.84	1226.76	2425.68	2141.42	1855.95	919.237	1032.76	1055.21	1024.99	842.49	714.129	766.801	712.442	748.511
1300014I06Rik	3315.29	1522.3	2866.79	1444.61	2486.4	1866.82	1875.22	537.859	2529.2	617.908	1515.24	722.311	1428.69	421.744	990.892	232.508	2760.45	2574.79	1070.88	1026.89	911.604	722.125	932.846	429.34	432.482	430.532	564.289	330.457
1300015D01Rik	2.76735	0	0	0	0.623002	0	0.975153	1.04846	3.5079	5.42025	0	1.81942	2.08567	0	0	0	1.39487	0	0	3.81743	2.35253	1.72139	0	1.29514	0	0	2.17872	1.20825
1300017J02Rik	0	0	1.17443	0	0	0	0	0	2.3386	0.903375	6.06097	0	0	2.09823	0.999891	0	0	1.41162	1.24811	0	1.17626	0.860697	0.949945	0.647571	2.00223	1.33706	0	0.604125
1300018I17Rik	691.838	565.63	563.729	527.103	548.242	554.674	499.278	431.965	484.09	482.402	464.675	472.14	377.507	410.204	390.957	455.051	537.025	529.356	416.87	333.643	297.595	344.279	361.929	269.39	237.598	278.107	269.072	251.92
1300018J18Rik	704.291	710.326	711.707	748.37	680.318	711.809	531.458	551.489	459.535	483.306	622.26	624.062	490.133	542.392	453.95	483.838	556.553	582.997	511.727	461.909	474.034	446.702	474.023	395.018	286.987	316.214	315.915	297.834
1500001M20Rik	239.376	147.088	239.585	150.601	222.412	216.229	212.583	157.269	190.596	138.216	177.789	169.206	223.167	171.006	158.983	169.399	278.974	138.338	124.811	274.092	263.483	160.95	320.132	189.738	186.208	191.867	228.766	172.78
1500002O10Rik	2.76735	1.19584	3.5233	0	0.623002	0	1.95031	1.04846	0	1.80675	3.03049	0	1.04284	0	1.99978	0	4.18461	0	0	9.92532	1.17626	10.3284	23.7486	18.132	26.029	16.7132	16.3404	15.1031
1500002O20Rik	480.136	423.326	463.902	517.835	467.875	357.247	388.111	339.7	339.097	267.399	309.11	356.607	355.607	297.948	278.97	326.618	380.799	386.783	378.179	579.486	668.118	379.567	610.815	411.855	395.107	409.139	466.246	416.847
1500003O03Rik	4754.31	5417.13	5256.77	5866.48	4200.28	5654.18	5452.08	6900.95	5168.31	7719.34	5516.5	6071.42	4611.42	6036.6	4996.45	6916.56	5497.18	6109.47	6749.8	4099.92	5121.45	3667.43	4974.86	4808.21	3497.9	3690.27	3916.25	3687.58
1500004A13Rik	0	0	1.17443	0	0.623002	0	0	0	0	3.6135	1.01016	3.63885	1.04284	0	5.99934	2.21436	2.78974	1.41162	0	1.52697	1.17626	1.72139	0	2.59028	0.667411	2.00558	3.26808	1.20825
1500009C09Rik	0	0	2.34887	1.15847	3.73801	1.34304	0	0	2.3386	0	1.01016	0	1.04284	0	0	1.10718	0	0	1.24811	66.4233	19.9965	38.7314	32.2981	154.122	102.781	68.8583	86.0595	123.846
1500009L16Rik	12.4531	34.6792	19.9654	53.2895	16.8211	33.5759	17.5527	37.7445	42.0948	122.859	46.4675	96.4294	35.4564	93.3712	30.9966	73.0739	19.5282	35.2904	71.1425	54.2075	79.9859	37.01	32.2981	31.0834	35.3728	31.4208	33.7702	33.831
1500010J02Rik	261.515	252.321	259.55	286.142	311.501	275.322	226.235	284.132	218.659	257.462	229.307	201.956	215.867	254.935	144.984	288.974	228.759	148.22	142.285	443.585	472.858	444.12	417.026	575.043	527.254	589.641	484.765	659.101
1500011B03Rik	26.2898	50.2251	44.6285	49.8141	36.1341	48.3493	23.4037	70.2467	22.2167	46.9755	50.5081	62.7701	53.1846	78.6836	50.9944	67.538	44.6358	31.0555	54.917	188.581	55.2844	90.3732	220.387	117.21	101.446	107.633	122.008	110.555
1500011H22Rik	5.5347	15.5459	16.4421	12.7431	17.4441	12.0873	19.5031	13.6299	9.3544	11.7439	11.1118	10.9165	13.5569	13.6385	15.9983	22.1436	12.5538	12.7045	12.4811	116.05	47.0505	77.4627	108.294	84.8318	98.7768	100.279	102.4	100.889
1500011K16Rik	318.246	222.425	155.025	225.901	247.955	139.676	171.627	166.705	239.707	227.65	132.331	191.949	207.524	184.644	164.982	192.649	213.415	237.151	165.999	151.17	232.9	160.09	175.74	163.835	171.524	133.037	163.404	126.262
1500012F01Rik	528.564	387.451	530.844	408.939	312.124	462.004	419.316	297.762	368.33	253.848	384.872	269.275	360.821	298.998	296.968	250.223	496.574	465.833	339.487	854.341	606.952	500.926	649.762	513.524	573.973	419.835	461.889	565.461
1500012K07Rik	0	0	0	0	0	0	0	0	0	0	0	0	0	0	0	0	0	0	0	0.763486	0	0.860697	0	0	0	0.668528	0	0
1500015A07Rik	71.9512	51.4209	90.4315	84.5681	41.7411	49.6923	57.534	63.9559	47.9413	56.9126	58.5894	62.7701	67.7844	71.3398	64.9929	56.4662	33.4769	45.1717	36.1953	106.888	70.5758	75.7414	63.6463	82.2415	68.0759	72.201	82.7914	74.9116
1500015L24Rik	0	0	0	0	0	0	0	0	0	0	0	0	0	0	0	0	0	0	0	0.763486	0	0	3.79978	1.94271	0	1.33706	0	3.62475
1500015O10Rik	0	0	0	0	0	0	0	0	0	0.903375	0	0	0	0	0	0	0	0	0	2.29046	1.17626	3.44279	2.84984	1.29514	0.667411	0	3.26808	3.02063
1500016L03Rik	9.68573	0	1.17443	0	1.246	1.34304	0.975153	0	5.8465	0.903375	0	0	2.08567	0	0.999891	2.21436	1.39487	0	1.24811	0	0	0	0	1.94271	0	0	0	0
1500017E21Rik	0	2.39167	1.17443	0	1.86901	0	1.95031	2.09692	1.1693	0.903375	0	0	0	0	0	1.10718	2.78974	0	0	0.763486	4.70505	6.02488	0	0	1.33482	0	3.26808	1.20825
1500031L02Rik	309.943	278.63	321.795	276.874	270.383	308.898	291.571	388.978	264.262	337.862	264.663	344.781	256.538	345.159	257.972	323.297	329.189	290.793	353.216	202.324	263.483	203.125	263.135	219.527	234.928	152.424	209.157	163.718
1500032L24Rik	3561.58	2356.99	2606.07	2642.47	2898.21	2249.58	2418.38	2072.8	2497.63	2309.03	2233.47	2198.77	2322.4	2159.08	2143.77	2155.68	3434.17	3629.26	2361.43	1573.55	1866.73	1369.37	1174.13	1155.91	1143.94	931.927	1446.67	936.999
1520402A15Rik	5.5347	1.19584	2.34887	6.95081	3.73801	2.68607	0	0	1.1693	3.6135	0	0.909712	5.21418	2.09823	0.999891	0	0	0	1.24811	9.16183	8.23384	15.4925	20.8988	21.3698	14.0156	16.7132	11.983	18.7279
1600002D24Rik	0	0	2.34887	0	0.623002	2.68607	0	0	0	0	0	0	2.08567	1.04911	0	1.10718	0	1.41162	1.24811	0	0	4.30349	0	1.29514	1.33482	0.668528	0	1.81238
1600002H07Rik	120.38	93.2751	83.3849	85.7266	105.91	96.6985	94.5898	78.6343	104.068	74.0767	111.118	97.3391	91.7696	61.8977	101.989	89.6817	119.959	101.636	64.9019	171.021	148.209	170.418	142.492	145.703	142.158	163.789	144.885	182.446
1600002K03Rik	77.4859	87.296	64.5939	83.4097	70.3992	77.896	49.7328	76.5374	50.2799	51.4924	61.6199	60.9507	84.4697	75.5362	82.9909	99.6463	80.9024	66.3459	63.6538	82.4565	122.331	118.776	109.244	121.096	117.464	111.644	119.83	104.514
1600010M07Rik	12.4531	0	7.04661	2.31694	10.591	2.68607	4.87576	5.24229	7.0158	0.903375	4.04065	0	3.12851	2.09823	7.99913	2.21436	4.18461	0	3.74434	5.3444	1.17626	3.44279	1.89989	0.647571	2.66964	2.00558	7.62552	1.81238
1600012F09Rik	80.2532	92.0793	93.9548	88.0436	87.8433	94.0125	86.7886	82.8282	100.56	93.0476	90.9146	101.888	76.127	84.9783	103.989	126.219	72.5332	69.1692	51.1727	106.125	136.447	122.219	109.244	130.809	146.83	129.026	131.813	131.699
1600012H06Rik	809.451	822.735	900.791	712.458	657.267	805.821	899.091	659.48	1094.47	660.367	911.166	755.97	821.755	692.415	759.917	704.167	945.722	1053.07	713.921	645.909	577.545	570.642	558.568	543.96	450.502	521.451	517.446	520.152
1600014C10Rik	2074.13	894.485	1668.87	961.528	1678.37	1431.68	1243.32	550.44	1144.74	444.46	922.278	614.055	720.6	369.288	792.913	508.196	2132.76	1675.59	888.657	373.345	596.365	392.478	223.237	299.825	254.283	231.979	446.638	270.648
1600014C23Rik	0	0	0	0	0	0	0	0	0	0	0	0	0	0	0	0	0	0	0	2.29046	0	1.72139	3.79978	0	0.667411	0.668528	0	1.20825
1600014K23Rik	0	0	0	0	0	0	0	0	0	0	0	0	0	0	0	0	0	0	0	0	0	0	0	0	0	0	0	0
1600015I10Rik	1.38368	2.39167	3.5233	1.15847	1.86901	1.34304	0	3.14537	3.5079	0.903375	0	0.909712	2.08567	1.04911	0	1.10718	1.39487	1.41162	0	0.763486	0	0.860697	0	1.29514	0	0	0	0
1600016N20Rik	303.025	167.417	224.317	202.732	249.824	196.083	185.279	246.388	201.12	275.529	190.921	223.789	166.854	248.64	175.981	229.186	164.595	199.038	198.45	238.208	156.443	257.348	226.087	206.575	167.52	231.311	150.332	228.359
1600019K03Rik	0	0	0	0	0	0	0	0	0	0	0	0	0	0	0	0	0	0	0	0	0	0	0	0	0	0	0	0
1600020E01Rik	135.6	86.1001	133.886	94.9944	57.3162	81.9252	95.565	87.022	79.5124	72.27	89.9044	66.4089	99.0694	59.7995	72.992	76.3955	128.328	114.341	97.3529	167.203	92.9248	121.358	109.244	90.0124	77.4196	86.2401	101.311	98.4725
1600021P15Rik	503.658	624.226	543.763	632.523	569.424	714.495	511.955	538.907	472.397	660.367	434.37	557.653	460.934	667.237	509.944	607.842	542.604	559	651.516	291.652	199.965	316.737	195.689	128.867	129.478	185.182	128.545	117.2
1600025M17Rik	0	0	0	0	0	0	0	0	0	0	0	0	0	0	0	0	0	0	0	0	0	0	0	0	0	0	0	0
1600027N09Rik	141.135	148.284	105.699	154.076	129.584	119.53	144.323	134.203	101.729	131.893	120.209	137.366	107.412	151.072	111.988	143.934	96.246	74.8156	129.804	230.573	194.083	211.732	236.536	192.329	222.248	196.547	232.034	238.63
1600029D21Rik	56.7307	62.1834	37.5819	47.4972	43.6101	53.7214	10.7267	11.533	51.4492	924.152	33.3354	55.4924	29.1994	419.646	21.9976	22.1436	15.3436	28.2323	22.4661	106.888	164.677	120.498	574.717	512.876	1021.81	1051.59	422.672	474.843
1600029I14Rik	1.38368	2.39167	0	0	3.73801	0	2.92546	6.29075	4.6772	3.6135	2.02032	1.81942	0	0	1.99978	2.21436	1.39487	1.41162	0	0	0	0.860697	0.949945	0	0	0.668528	1.08936	0
1600029O15Rik	0	0	0	0	0	0	0	0	0	0	0	0	0	0	0	0	0	0	0	0	0	0	0	0.647571	0	0	1.08936	0
1700001C02Rik	0	0	0	0	0	0	0.975153	0	0	0	0	0	0	0	0	0	0	0	0	3.05394	0	0	1.89989	0	0.667411	0	1.08936	0
1700001C19Rik	6.91838	13.1542	8.22104	3.4754	14.952	14.7734	8.77637	3.14537	10.5237	6.32362	3.03049	4.54856	8.34269	5.24557	1.99978	3.32154	19.5282	8.46969	2.49623	11.4523	11.7626	6.02488	10.4494	5.18057	2.00223	0.668528	9.80424	1.20825
1700001D01Rik	0	0	0	0	0	0	0	0	1.1693	0	0	0	0	0	0	0	0	0	0	0	1.17626	0	0.949945	0	1.33482	0	0	0
1700001F09Rik	0	0	0	0	0	0	0	0	0	0	0	0	0	0	0	0	0	0	0	0	0	0	0	0	0	0	0	0
1700001G11Rik	0	1.19584	0	1.15847	0.623002	0	1.95031	0	2.3386	0	1.01016	0	0	0	0	0	0	0	1.24811	0.763486	0	0.860697	0	0.647571	0.667411	2.00558	1.08936	1.20825
1700001G17Rik	6.91838	2.39167	2.34887	0	1.86901	1.34304	0.975153	4.19383	1.1693	1.80675	0	2.72913	4.17134	4.19646	0	2.21436	0	4.23485	1.24811	6.87138	3.52879	2.58209	0.949945	6.47571	5.33928	3.34264	4.35744	6.64538
1700001J03Rik	6.91838	4.78334	4.69774	1.15847	2.49201	9.40125	2.92546	4.19383	3.5079	1.80675	1.01016	2.72913	5.21418	5.24557	4.99945	3.32154	4.18461	7.05808	0	3.81743	2.35253	4.30349	2.84984	1.29514	1.33482	0	5.4468	0.604125
1700001J11Rik	0	0	0	0	0	0	0	0	0	0	0	0	0	0	0	0	0	0	0	0	0	0	0	0	0	0	0	0
1700001K19Rik	0	0	0	0	0	0	0	0	0	0	0	0	0	0	0	0	0	0	0	0	0	0	0	0	0	0	0	0.604125
1700001K23Rik	1.38368	0	3.5233	2.31694	0.623002	0	0	1.04846	2.3386	1.80675	0	1.81942	0	0	0.999891	0	0	4.23485	0	0	0	0	0	0	0.667411	1.33706	0	0
1700001L05Rik	237.992	154.263	167.944	154.076	227.396	245.775	306.198	246.388	175.395	111.115	218.195	150.102	173.111	116.452	201.978	212.579	241.312	215.977	149.774	154.224	107.04	97.2588	141.542	115.268	138.821	185.851	106.757	153.448
1700001L19Rik	0	2.39167	0	2.31694	0.623002	1.34304	0	0	0	1.80675	0	2.72913	0	1.04911	0	4.42872	0	0	0	2.29046	0	0	0	2.59028	1.33482	0.668528	2.17872	1.81238
1700001O22Rik	0	3.58751	1.17443	3.4754	6.23002	4.02911	4.87576	8.38766	0	7.227	3.03049	6.36798	6.25702	8.39291	4.99945	7.75027	0	0	4.99246	46.5727	38.8167	59.3881	77.8955	64.7571	49.3884	46.1284	44.6638	59.2043
1700001P01Rik	0	0	1.17443	1.15847	1.246	1.34304	1.95031	0	0	0.903375	2.02032	0	2.08567	2.09823	1.99978	0	1.39487	0	1.24811	0	0	0.860697	4.74973	5.18057	1.33482	0.668528	1.08936	1.81238
1700003C15Rik	0	0	0	0	0	0	0	0	0	0	0	0	0	0	0	0	0	0	0	0	0	0	0	0	0	0	0	0
1700003D09Rik	1.38368	2.39167	0	0	0.623002	0	0.975153	3.14537	1.1693	0.903375	0	2.72913	4.17134	0	1.99978	2.21436	2.78974	1.41162	1.24811	2.29046	2.35253	0	0	0.647571	0	1.33706	2.17872	1.20825
1700003E16Rik	0	3.58751	1.17443	2.31694	3.11501	5.37214	2.92546	1.04846	1.1693	0	0	1.81942	1.04284	0	0.999891	0	2.78974	0	2.49623	0.763486	0	3.44279	2.84984	0.647571	4.67187	2.67411	0	2.4165
1700003F12Rik	8.30206	0	1.17443	1.15847	6.23002	1.34304	2.92546	0	1.1693	0.903375	0	3.63885	3.12851	0	0	0	6.97435	1.41162	1.24811	8.39835	0	5.16418	9.49945	9.06599	5.33928	9.35939	1.08936	4.833
1700003F17Rik	0	0	0	0	0	0	0	0	0	0	0	0	0	0	0	0	0	0	0	0	0	0	0	0	0	0.668528	0	0
1700003G13Rik	0	1.19584	0	0	0	0	0	0	0	0	0	0	0	0	0	0	0	0	0	0	0	0	0	0	0	0	0	0
1700003G18Rik	0	0	0	0	0	0	0	0	0	0	0	0	0	0	0	0	1.39487	0	1.24811	0	0	0	0	0	0	0	0	0
1700003H04Rik	0	0	0	0	0	0	0	0	0	0	0	0	0	0	0	0	0	0	0	0	0	0	0	0	0	0	0	0
1700003L19Rik	0	0	0	0	0	0	0	0	0	0	0	0	0	0	0	0	0	0	0	0	0	0	0	0	0	0	0	0
1700003M02Rik	0	0	1.17443	0	0	0	0	0	0	0	0	0	0	0	0	0	0	0	0	0	0	0	0.949945	0	0	0	0	0
1700003M07Rik	0	1.19584	11.7443	8.10927	4.98402	4.02911	0	0	4.6772	1.80675	3.03049	0.909712	1.04284	0	4.99945	0	0	7.05808	4.99246	6.10789	0	1.72139	4.74973	1.94271	3.33705	1.33706	4.35744	1.81238
1700003P14Rik	0	0	0	0	0	0	0	1.04846	0	0	0	0	0	0	0	0	0	0	0	0	0	0	0	0	0	0	0	0
1700006A11Rik	0	0	0	0	0	0	0	0	0	0	0	0	0	0	0	0	0	0	0	0	0	0	0	0	0	0	0	0
1700006E09Rik	0	0	0	0	0	0	0	0	0	0	0	0	0	0	0	0	0	0	0	0	0	0	0	0	0	0	0	0
1700006F04Rik	0	0	0	0	0	0	0	0	0	0	0	0	0	0	0	0	0	0	0	0	0	0	0	0	0	0	0	0
1700006H21Rik	0	0	0	0	0	0	0	0	0	0	0	0	0	0	0	0	0	0	0	0	0	0	0	0	0	0	0	0
1700007B14Rik	0	0	0	0	0	0	0	0	0	0	0	0	0	0	0	0	0	0	0	0	0	0	0	0	0	0	0	0
1700007F19Rik	0	0	0	0	0	0	0	1.04846	0	0	0	0	0	0	0	0	0	0	0	0	0	0	0	0.647571	0.667411	0	0	0
1700007G11Rik	0	0	0	2.31694	0	0	0	1.04846	0	3.6135	1.01016	0	0	2.09823	0	0	0	0	0	0	0	1.72139	0.949945	0.647571	0	0	1.08936	1.20825
1700007I08Rik	0	0	0	0	0	1.34304	0	2.09692	0	0	1.01016	0	1.04284	1.04911	0	0	0	1.41162	0	0	0	0	0	0	0	0	0	0
1700007J10Rik	0	0	0	0	0	0	0	0	0	0.903375	0	0	0	0	0	0	0	0	0	1.52697	0	0	0.949945	0.647571	0	0	0	0
1700007K09Rik	0	0	0	3.4754	3.73801	1.34304	2.92546	0	1.1693	0	0	0	0	0	0	0	0	0	0	3.05394	1.17626	1.72139	7.59956	0.647571	0.667411	0.668528	1.08936	0.604125
1700007K13Rik	0	0	3.5233	1.15847	0	0	0.975153	1.04846	0	0.903375	0	0	0	1.04911	0	2.21436	0	1.41162	2.49623	0.763486	2.35253	0	2.84984	1.29514	1.33482	1.33706	1.08936	2.4165
1700007L15Rik	30.4409	17.9375	21.1398	24.3278	21.8051	5.37214	17.5527	24.1145	28.0632	14.454	34.3455	25.4719	21.8996	17.8349	25.9972	22.1436	12.5538	11.2929	12.4811	34.3569	32.9354	24.0995	38.9478	21.3698	20.0223	18.0502	19.6085	18.7279
1700007P06Rik	0	0	0	0	0	0	0	0	0	0	0	0	0	0	0	0	0	0	0	0	0	0	0	0	0	0	0	0
1700008A04Rik	0	0	0	0	0	1.34304	0	0	0	0	0	0	0	0	0	0	0	0	0	0	0	0	0	0	0	0	0	0
1700008F21Rik	0	0	0	0	0	0	0	0	0	0	0	0	0	0	0	0	0	0	0	0	0	0	0	0	0	0	0	0
1700008I05Rik	0	0	0	0	0	0	0	0	0	0	0	0	0	0	0	0	0	0	1.24811	3.05394	0	0	0.949945	0	0	0	0	1.81238
1700008J07Rik	53.9634	62.1834	36.4075	37.071	47.3482	71.1809	54.6085	49.2775	28.0632	59.6227	46.4675	60.041	51.099	70.2907	47.9948	54.2519	55.7948	56.4646	53.6689	69.4772	54.1081	50.7811	48.4472	49.2154	43.3817	50.8081	49.0212	61.6208
1700008K24Rik	0	0	0	0	0	0	0	0	0	0	0	0	0	0	0	0	0	0	0	0	0	0	0	0	0	0	0	0
1700008O03Rik	1.38368	5.97918	2.34887	0	0.623002	0	1.95031	4.19383	0	1.80675	2.02032	0	4.17134	2.09823	0.999891	2.21436	4.18461	1.41162	3.74434	10.6888	0	6.88558	11.3993	4.533	4.67187	10.0279	10.8936	10.2701
1700008P02Rik	0	0	0	0	0	0	0	0	0	0	0	0	0	0	0	0	0	0	0	0	0	0	0	0	0	0	0	0
1700008P20Rik	0	0	1.17443	1.15847	0	0	0	0	0	0	0	0	0	0	0	0	0	0	0	0	0	0.860697	0	0	0	0	0	0
1700009C05Rik	0	0	0	0	0	0	0	0	0	0	0	0	0	0	0	0	0	0	0	0	0	0	0	0	0	0	0	0
1700009J07Rik	0	0	0	0	0	0	0.975153	0	0	0	0	0	0	1.04911	0.999891	0	0	0	2.49623	0	0	0	0	0	1.33482	0.668528	0	0
1700009N14Rik	0	0	0	0	0	0	0	0	0	0	0	0	0	0	0	0	0	0	0	0	0	0	1.89989	0	0	0.668528	0	0.604125
1700009P17Rik	41.5103	37.0709	39.9308	25.4863	34.8881	30.8898	25.354	13.6299	33.9097	28.908	18.1829	23.6525	23.9852	24.1296	27.9969	19.9293	55.7948	50.8182	38.6915	35.8839	19.9965	14.6319	29.4483	21.3698	25.3616	23.3985	23.9659	22.9568
1700010B08Rik	4.15103	0	0	0	0.623002	0	0.975153	1.04846	0	0	0	0	0	0	0	0	0	0	0	0	0	0	0	0	0.667411	0	0	0.604125
1700010D01Rik	0	0	0	0	0	0	0	0	0	0	0	0	0	0	0	0	0	0	0	0	0	0	0	0	0	0	0	0
1700010I02Rik	0	0	0	0	0	0	0	0	0	0	0	0	0	0	0	0	0	0	0	0	0	0	0	0	0	0	0	0
1700010I14Rik	2.76735	7.17501	4.69774	12.7431	5.60702	2.68607	6.82607	20.9692	12.8623	17.1641	16.1626	11.8263	17.7282	15.7367	16.9981	17.7149	4.18461	19.7626	11.233	60.3154	19.9965	46.4776	43.6975	55.0435	63.404	48.134	43.5744	72.4951
1700010J16Rik	0	0	0	0	0	0	0	0	0	0	0	0	0	0	0	0	0	0	0	0	0	0	0	0	0	0	0	0
1700010K23Rik	0	0	0	0	0	0	0	0	0	0	0	0	0	0	0	0	0	0	0	0	0	0	0	0	0	0	0	0
1700010M22Rik	0	0	0	0	0	0	0	0	0	0	0	0	0	0	0	0	0	0	0	0	0	0	0	0	0	0	0	0
1700011A15Rik	0	1.19584	1.17443	0	0	0	0.975153	1.04846	0	0	1.01016	0.909712	1.04284	0	0	0	0	0	0	9.92532	0	7.74627	6.64962	1.29514	5.33928	4.67969	0	0.604125
1700011B04Rik	0	0	0	0	0	0	0	0	0	0	0	0	0	0	0	0	0	0	0	0	0	0	0	0	0	0	0	0
1700011E24Rik	2.76735	2.39167	5.87217	0	1.86901	4.02911	0	2.09692	0	0	2.02032	0	1.04284	0	0.999891	2.21436	0	1.41162	2.49623	0.763486	0	0.860697	0.949945	0.647571	0	0	2.17872	1.81238
1700011F03Rik	0	0	0	0	0	0	0	0	0	0	0	0	0	0	0	0	0	0	0	0	0	0	0	0	0	0	0	0
1700011F14Rik	0	0	0	0	0	0	0	0	0	0	0	0	0	0	0	0	0	0	0	0	0	0	0	0	0	0	0	0
1700011H14Rik	8.30206	199.704	12.9188	129.748	14.952	30.8898	15.6024	142.59	31.5711	770.579	40.4065	314.76	25.0281	410.204	79.9913	164.97	12.5538	21.1742	305.788	3.81743	1.17626	21.5174	0.949945	2.59028	0.667411	18.7188	4.35744	5.43713
1700011I03Rik	0	1.19584	0	0	0	0	0	1.04846	0	0	0	0	0	3.14734	0	0	0	1.41162	0	2.29046	0	0	2.84984	0	0	0.668528	0	0
1700011J10Rik	81.6369	75.3376	65.7683	85.7266	71.6452	59.0936	59.4843	66.0528	93.544	53.2991	84.8536	77.3255	76.127	69.2415	59.9934	74.1811	66.9537	64.9343	82.3755	87.8009	61.1657	43.8956	43.6975	67.3474	54.0603	50.8081	47.9319	57.3919
1700011L22Rik	2.76735	1.19584	0	0	0.623002	0	0.975153	1.04846	3.5079	0.903375	1.01016	0	2.08567	1.04911	0.999891	1.10718	2.78974	4.23485	0	1.52697	0	0.860697	1.89989	1.29514	0	0	2.17872	0
1700011M02Rik	0	0	0	0	0	0	0	0	0	0	0	0	0	0	0	0	0	0	0	0	0	0	0	0	0	0	0	0
1700012A03Rik	0	0	0	0	0	0	0	0	0	0	0	0	0	0	0	0	0	0	0	0	0	0	0	0	0	0	0	0
1700012A16Rik	4.15103	1.19584	2.34887	0	0	0	0.975153	3.14537	1.1693	2.71012	3.03049	0.909712	2.08567	1.04911	0	0	1.39487	0	3.74434	0.763486	0	0.860697	0	0	1.33482	2.00558	2.17872	3.62475
1700012B07Rik	0	0	1.17443	0	1.246	0	0	0	0	0.903375	3.03049	0	0	3.14734	0.999891	0	0	0	1.24811	1.52697	0	0	3.79978	1.29514	1.33482	1.33706	1.08936	0
1700012B09Rik	0	0	0	0	0	0	0	0	0	0	1.01016	0	0	0	0	0	0	0	0	0	0	0	0	0	0	0	0	0
1700012B15Rik	269.817	234.384	212.573	178.404	216.805	213.543	243.788	204.449	168.379	130.989	160.616	141.005	160.597	145.827	163.982	166.077	239.918	268.207	195.954	172.548	122.331	110.169	175.74	106.202	102.781	98.2736	140.528	119.617
1700012D01Rik	4.15103	0	0	4.63387	4.36101	2.68607	0.975153	3.14537	0	0.903375	0	1.81942	0	1.04911	0.999891	1.10718	4.18461	0	0	1.52697	1.17626	0	4.74973	4.533	0	6.01675	6.53616	3.02063
1700012D14Rik	2.76735	4.78334	0	4.63387	8.72203	0	1.95031	7.3392	1.1693	0.903375	4.04065	11.8263	2.08567	7.3438	4.99945	4.42872	5.57948	0	1.24811	7.63486	3.52879	3.44279	3.79978	3.23785	2.66964	2.67411	5.4468	4.22888
1700012I11Rik	0	0	0	0	0	0	0	0	0	0.903375	0	0	0	0	0	0	0	0	0	0	0	0	0	0	0	0	0	0
1700012L04Rik	4.15103	1.19584	2.34887	6.95081	3.11501	4.02911	0	1.04846	4.6772	3.6135	2.02032	7.27769	3.12851	0	0.999891	7.75027	2.78974	2.82323	2.49623	0	1.17626	3.44279	0.949945	0.647571	2.00223	0.668528	0	0
1700012P22Rik	0	0	0	0	0	0	0	0	0	0	0	0	0	0	0	0	0	0	0	0	0	0	0	0	0	8.69086	3.26808	3.02063
1700013D24Rik	0	0	0	0	0	0	0	0	0	0	0	0	0	0	0	0	1.39487	0	0	0	0	0	0	0	0	0	0	0
1700013F07Rik	0	0	0	0	0	0	0	0	2.3386	0	0	0	0	0	0	0	0	0	0	0	0	0	0.949945	0.647571	0.667411	0	0	0
1700013G23Rik	0	2.39167	0	0	0.623002	1.34304	0.975153	2.09692	0	2.71012	0	2.72913	0	0	0.999891	0	0	0	2.49623	2.29046	2.35253	1.72139	0	3.88543	0.667411	1.33706	2.17872	0.604125
1700013G24Rik	0	0	0	0	0	0	0	0	0	0	0	0	0	0	0	0	0	0	0	0	0	0	0	0	0	0.668528	0	0.604125
1700013H16Rik	0	0	0	0	0	0	0	0	0	0.903375	0	0	0	0	0	0	0	0	0	0	0	0	0	0	0	0	0	0
1700013N18Rik	0	0	0	0	0	0	0	0	0	0	0	0	0	0	0	0	1.39487	0	0	0	0	0	0	0	0	0	0	0
1700014N06Rik	0	0	0	0	0	0	0	0	0	0	0	0	0	0	0	0	0	0	0	0	0	0	0	0	0	0	0	0
1700015E13Rik	0	0	0	0	0	0	0	0	0	0	0	0	0	0	0	0	0	0	0	0	0	0	0	0	0	0	0	0
1700015F17Rik	0	0	0	0	0	0	0	0	0	0	0	0	0	0	0	0	0	0	0	0	0	0	0	0	0	0.668528	0	0
1700015G11Rik	0	0	0	0	0	0	0	0	0	0	0	0	0	0	0	0	0	0	0	0	0	0	0	0	0	0	1.08936	0
1700016C15Rik	33.2082	52.6167	99.8269	45.1802	39.8721	81.9252	98.4904	87.022	58.465	3.6135	73.7418	20.9234	55.2703	8.39291	94.9896	48.716	64.164	74.8156	29.9547	83.22	78.8096	20.6567	12.3493	16.8368	12.0134	10.0279	31.5915	14.499
1700016D06Rik	0	0	1.17443	0	0	0	0	0	0	0.903375	0	0	0	0	0	0	0	0	0	0.763486	0	0.860697	0	0	1.33482	0.668528	0	0
1700016G22Rik	2.76735	1.19584	2.34887	0	0	0	0	0	0	0	0	0.909712	2.08567	1.04911	0	0	0	0	0	0.763486	4.70505	1.72139	0.949945	3.23785	2.00223	4.01117	0	1.20825
1700016H13Rik	2.76735	1.19584	1.17443	0	0	0	0	0	1.1693	0	1.01016	0.909712	0	0	0	0	1.39487	0	0	1.52697	1.17626	5.16418	2.84984	3.23785	2.66964	4.01117	3.26808	1.20825
1700016K19Rik	5.5347	2.39167	2.34887	1.15847	4.36101	8.05821	5.85092	1.04846	1.1693	1.80675	2.02032	3.63885	0	0	5.99934	0	2.78974	1.41162	2.49623	8.39835	48.2268	6.88558	22.7987	20.7223	10.6786	5.34822	7.62552	6.04125
1700016L04Rik	0	0	0	0	0	2.68607	0	0	0	0	0	0	0	0	0	0	0	0	0	0	0	0.860697	0	0	0	0	1.08936	0
1700016L21Rik	0	0	0	1.15847	0	0	0	0	0	0	0	0	0	0	0	0	0	0	0	0	0	0	0	0.647571	0	0	0	0
1700016M24Rik	0	0	0	0	0	0	0.975153	0	0	0	0	0	0	0	0	0	0	0	0	0.763486	0	0	0	0.647571	0	0	0	0.604125
1700016P04Rik	0	0	0	0	0	0	0	0	0	0	0	0	0	0	0	0	0	0	0	0	0	0	0	0	0	0	0	0
1700017B05Rik	242.143	364.73	256.027	395.038	393.114	421.713	360.806	538.907	224.506	525.764	432.349	554.014	400.449	692.415	340.963	615.593	252.471	293.616	552.915	983.37	951.597	642.941	1117.14	787.446	976.422	1105.74	993.497	1033.05
1700017D01Rik	0	0	0	0	0	0	0	5.24229	0	4.51687	1.01016	3.63885	0	7.3438	0	6.64309	0	0	0	0	0	0	0	0	0	0	0	0
1700017G19Rik	0	0	0	0	0	0	0	1.04846	0	0	0	0.909712	0	1.04911	0	0	0	0	0	0	0	0	0	0	0	0.668528	0	0
1700017J07Rik	0	0	0	0	0	0	0	0	0	0	0	0	0	0	0	0	0	0	0	0	0	0	0	0	0	0	0	0
1700017N19Rik	0	0	0	0	0	0	0	0	0	0	0	0	0	0	0	0	0	0	0	0	0	0	0	0	0	0	0	0
1700018A04Rik	1.38368	1.19584	0	0	4.98402	2.68607	1.95031	0	1.1693	0	1.01016	0.909712	0	0	0.999891	4.42872	0	0	0	13.7428	8.23384	6.88558	8.54951	7.12328	15.3504	7.3538	7.62552	6.04125
1700018A14Rik	2.76735	3.58751	0	3.4754	1.86901	1.34304	5.85092	1.04846	1.1693	0	0	6.36798	1.04284	0	0.999891	1.10718	0	0	1.24811	1.52697	0	0.860697	0	0	0.667411	0	0	0
1700018B08Rik	0	1.19584	0	0	0	0	0	0	0	0.903375	0	0	0	0	0	0	0	1.41162	0	0	0	0	0	0	0.667411	0	0	0
1700018B24Rik	0	0	0	0	0	0	0	0	0	0	0	0	0	0	0	0	0	0	0	0	0	0	0	0	0	0	0	0
1700018C11Rik	0	0	0	0	0	4.02911	2.92546	0	0	0	0	0.909712	0	0	0	0	0	0	0	0	0	0	0	0	0	0	0	0
1700018F24Rik	0	0	0	0	0	0	0	0	0	0	0	0	0	0	0	0	0	0	0	0	0	0	0	0	0	0	0	0
1700018G05Rik	0	0	0	0	0	0	0	0	0	0	0	0	0	0	0	0	0	0	0	0	0	0	0	0	0	0	0	0
1700018L02Rik	17.9878	13.1542	11.7443	9.26774	14.952	5.37214	12.677	5.24229	15.2009	6.32362	6.06097	7.27769	6.25702	12.5894	4.99945	14.3934	4.18461	8.46969	8.7368	9.16183	3.52879	6.02488	26.5985	3.23785	2.66964	2.67411	8.71488	6.04125
1700018L24Rik	0	0	0	3.4754	1.86901	0	0.975153	1.04846	1.1693	0.903375	2.02032	0	0	0	0	0	0	0	0	0.763486	0	0	0	0	0	2.00558	0	0
1700019A02Rik	0	0	0	0	0	0	0	0	0	0.903375	0	0	0	0	0	0	0	0	0	1.52697	0	2.58209	0	0.647571	0.667411	0.668528	0	1.81238
1700019B03Rik	0	0	0	1.15847	0.623002	0	0	0	0	2.71012	0	0	0	1.04911	0	0	0	2.82323	0	1.52697	0	0	10.4494	0	0	0	0	0
1700019B21Rik	0	0	0	0	0	0	0	0	0	0	0	0	0	0	0	0	0	0	0	0	0	0	0	0	0	0	0	0
1700019D03Rik	11.0694	35.8751	18.791	55.6065	11.214	29.5468	16.5776	41.9383	12.8623	78.5936	30.3049	47.305	38.5849	63.996	27.9969	54.2519	5.57948	5.64646	34.9472	18.3237	16.4677	25.8209	20.8988	20.0747	20.6897	17.3817	4.35744	13.2908
1700019E08Rik	0	0	0	0	0	0	0	0	0	0	0	0	0	0	0	0	0	0	0	0	0	0	0	0	0	0	0	0
1700019E19Rik	190.947	247.538	178.514	258.338	156.374	174.595	137.497	233.806	173.056	282.756	218.195	259.268	248.195	270.671	218.976	232.508	185.518	242.798	248.375	329.063	275.246	265.095	234.636	261.619	333.038	298.832	273.429	286.355
1700019G17Rik	6760.64	3539.67	5187.48	3137.13	5890.48	4664.36	4127.82	2700.83	4727.48	2592.69	3989.13	3432.34	4280.84	3578.53	4381.52	3066.89	6695.37	5268.15	3452.28	668.05	944.539	872.747	206.138	475.317	348.388	445.239	559.931	351.601
1700019G24Rik	0	0	0	0	0	0	0	0	0	0	0	0	0	0	0	0	0	0	0	0	0	0	0	0	0	0	0	0
1700019L03Rik	0	1.19584	0	0	1.246	1.34304	0.975153	1.04846	1.1693	0.903375	0	2.72913	0	2.09823	0	0	0	2.82323	0	4.58092	2.35253	4.30349	0	1.94271	1.33482	2.00558	1.08936	0
1700019M22Rik	0	0	0	0	0	0	0	0	0	0	0	0	0	0	0	0	0	0	0	0	0	0	0	0	0	0	0	0
1700019N12Rik	2.76735	0	1.17443	1.15847	3.73801	4.02911	0	0	0	0	0	0	0	0	0	0	2.78974	0	0	1.52697	0	0.860697	0	0.647571	0.667411	0.668528	1.08936	1.20825
1700019N19Rik	1.38368	0	0	0	0	0	0	1.04846	0	0.903375	0	0	3.12851	0	1.99978	0	0	1.41162	0	0.763486	0	0	0.949945	0.647571	0	0	1.08936	0
1700019O17Rik	0	0	0	0	0	0	0	0	0	0	0	0	0	0	0	0	0	0	0	0	0	0	0	0	0	0	0	0
1700020A23Rik	0	0	1.17443	0	0	0	0	0	0	0	0	0	0	0	0	0	0	0	0	0	0	0	0	0.647571	0	0.668528	0	0
1700020C07Rik	1.38368	0	0	1.15847	0	0	0	0	0	0	0	0	0	0	0	0	0	0	0	0	0	1.72139	0	0.647571	0.667411	0	0	0
1700020D05Rik	0	1.19584	0	2.31694	2.49201	1.34304	1.95031	0	0	3.6135	0	0.909712	2.08567	2.09823	1.99978	1.10718	0	0	2.49623	2.29046	0	3.44279	0.949945	1.29514	1.33482	0	1.08936	1.20825
1700020G17Rik	0	0	0	0	0	0	0	0	0	0	0	0	0	0	0	0	0	0	0	0	0	0	0	0	0	0	0	0.604125
1700020I14Rik	586.679	450.83	487.39	401.988	391.245	389.48	462.222	534.713	503.968	586.29	474.776	490.335	509.947	610.585	577.937	641.058	605.373	608.406	494.253	253.477	309.357	347.722	225.137	270.037	199.556	235.99	228.766	212.048
1700020L24Rik	20.7551	11.9584	8.22104	12.7431	6.85302	8.05821	7.80122	5.24229	18.7088	9.93712	12.1219	9.09712	19.8139	5.24557	8.99902	2.21436	20.923	5.64646	3.74434	6.87138	8.23384	15.4925	9.49945	11.0087	9.34375	10.6964	11.983	5.43713
1700020M21Rik	0	0	0	0	0	0	0	0	0	0	0	0	0	0	0	0	0	0	0	0	0	0	0	0	0	0	0	0
1700020N01Rik	5.5347	3.58751	7.04661	4.63387	10.591	20.1455	0.975153	5.24229	12.8623	9.93712	5.05081	10.9165	2.08567	0	6.99924	4.42872	8.36922	5.64646	3.74434	6.87138	0	6.88558	0.949945	1.29514	0.667411	1.33706	0	1.20825
1700020N15Rik	0	0	0	0	0	0	0	0	0	0	0	0	0	0	0	0	0	0	0	0	0	0	0	0	0	0	0	0
1700020N18Rik	0	0	0	0	1.246	0	0	0	0	0	0	0.909712	0	0	0.999891	0	0	0	0	2.29046	0	0	0.949945	6.47571	4.00446	0	0	6.04125
1700020O03Rik	330.699	371.905	308.876	327.846	384.392	386.794	329.602	415.189	452.519	369.48	404.065	337.503	367.078	376.632	405.956	342.119	334.769	327.495	379.427	220.648	242.31	271.12	272.634	243.487	248.277	262.063	240.749	286.355
1700021C14Rik	16.6041	19.1334	15.2676	16.2185	9.34503	9.40125	13.6521	17.8238	10.5237	15.3574	8.0813	12.736	15.6425	14.6876	16.9981	5.53591	20.923	9.88131	12.4811	24.4316	22.349	28.403	16.1491	22.665	26.029	22.0614	25.0553	24.165
1700021F05Rik	363.907	248.734	279.515	205.049	237.987	229.659	240.863	220.176	265.431	240.298	236.378	219.24	245.067	207.725	247.973	253.544	320.82	319.025	242.134	237.444	257.602	273.702	203.288	227.945	262.292	215.266	218.961	225.339
1700021F07Rik	0	0	0	0	0	0	0	0	0	0	0	0	0	0	0	0	0	0	0	0	0	0	0	0	0	0	0	0
1700021K19Rik	1375.37	1054.73	1499.75	1150.36	1676.5	1688.2	1254.05	884.898	1030.15	693.792	1017.23	783.262	850.954	593.799	846.907	763.955	1298.62	1091.18	867.439	464.963	657.531	673.926	345.78	512.876	453.172	480.003	455.353	456.115
1700021N21Rik	0	0	0	0	0	0	0	0	0	0	0	0	0	0	0	0	0	0	0	0	0	0.860697	0	0	0	0	0	0
1700022A21Rik	0	0	0	0	0	0	0	0	0	0	0	0	0	0	0	0	0	0	0	0	0	0	0	0	0	0	0	0
1700022A22Rik	0	0	0	0	0	0	0	0	0	0	0	0	0	0	0	0	0	0	0	0	0	0	0	0	0	0	0	0
1700022E09Rik	0	0	0	0	0	0	0	0	0	0	0	0	0	0	0	0	0	0	0	0	0	0	0	0	0	0	0	0
1700022H16Rik	0	0	0	0	0	0	0	0	0	0	0	0	0	0	0	0	0	0	0	0	0	0	0	0	0	0	0	0
1700022I11Rik	0	0	0	0	0	0	0	0	0	0	0	0	0	0	0	0	0	0	0	0	0	0	0	0	0	0.668528	0	0
1700022P22Rik	1.38368	0	1.17443	0	0	0	0	0	0	0	0	0	0	0	0	0	1.39487	0	0	0	0	0	0	0	0	1.33706	0	0.604125
1700023A16Rik	0	0	0	0	0	0	0	0	0	0	0	0	0	0	0	0	0	0	0	0	0	0	0	0	0.667411	0	0	0
1700023C21Rik	0	0	0	0	0	0	0	0	0	0	0	0	0	0	0	0	0	0	0	0	0	0	0	0	0	0	0	0
1700023E05Rik	9.68573	1.19584	3.5233	0	16.1981	0	0.975153	1.04846	1.1693	1.80675	2.02032	1.81942	2.08567	0	0.999891	0	0	0	0	0	5.88132	0.860697	2.84984	1.29514	0	0.668528	2.17872	0
1700023F02Rik	0	0	0	0	0	0	0	0	0	0	0	0	0	0	0	0	0	0	0	0	0	0	0	0	0	0	0	0
1700023F06Rik	4.15103	1.19584	1.17443	3.4754	1.246	4.02911	0.975153	2.09692	1.1693	0.903375	1.01016	0	4.17134	0	0	0	1.39487	0	1.24811	3.81743	0	0.860697	1.89989	0.647571	4.67187	0	4.35744	4.22888
1700023L04Rik	2.76735	2.39167	0	2.31694	3.11501	0	0	0	0	0	1.01016	0.909712	2.08567	1.04911	0	0	0	2.82323	0	4.58092	0	0.860697	7.59956	1.29514	2.00223	0.668528	1.08936	0
1700024B18Rik	0	0	0	0	0	0	0	0	0	0	0	0	0	0	0	0	0	0	0	0	0	0	0	0	0	0	0	0
1700024F13Rik	0	1.19584	0	0	2.49201	0	0.975153	0	0	0	0	0	0	0	0	0	0	0	0	1.52697	0	0.860697	0.949945	2.59028	3.33705	2.00558	1.08936	3.62475
1700024G13Rik	0	0	0	0	0	0	0	0	0	0	0	0	0	0	0	0	0	0	0	0	0	0	0	0.647571	0	0	0	0
1700024P03Rik	0	0	0	0	0	0	0	0	0	0	0	0	0	0	0	0	0	0	0	0	0	0	0	0	0	0	0	0
1700024P04Rik	0	0	0	0	0	0	0	0	0	0	0	0	0	0	0	0	0	0	0	0	0	0	0	0	0	0	0	0
1700024P16Rik	6.91838	106.429	69.2916	186.513	38.6261	21.4886	122.869	348.088	78.3431	295.404	143.443	322.948	239.852	423.842	258.972	486.052	73.9281	88.9318	208.435	90.0914	10.5864	95.5374	47.4973	93.8978	141.491	99.6106	58.8255	143.178
1700025B11Rik	0	0	0	0	0	0	0	0	0	0	0	0	0	0	0	0	0	0	0	0	0	0	0	0	0	0	0	0
1700025C18Rik	0	0	0	0	0	0	0	0	0	0	0	0	0	0	0	0	0	0	0	0	0	0	0	0	0	0	0	0
1700025E21Rik	0	0	0	0	0	0	0	0	0	0.903375	0	0	1.04284	0	0	0	0	0	0	0	0	0	1.89989	0.647571	0	2.00558	0	0
1700025F22Rik	0	0	0	0	0	0	0	0	0	0	0	0	0	0	0	0	0	0	0	0	0	0	0	0	0	0	0	0
1700025F24Rik	0	0	0	0	0	0	0	0	0	0	0	0	0	0	0	0	0	0	0	0	0	0	0	0	0	0	0	0
1700025G04Rik	269.817	493.88	470.948	676.545	193.131	715.838	605.57	606.009	390.546	360.447	659.636	670.457	696.615	466.856	610.933	577.948	221.784	505.358	531.697	655.835	666.941	488.876	468.323	418.978	491.882	440.56	380.187	367.308
1700025K23Rik	0	1.19584	3.5233	4.63387	1.246	1.34304	3.90061	3.14537	2.3386	3.6135	1.01016	1.81942	1.04284	2.09823	0	2.21436	0	2.82323	0	6.10789	8.23384	11.1891	7.59956	14.2466	8.00893	14.0391	10.8936	12.0825
1700025K24Rik	0	0	0	0	0	0	0	0	0	0	0	0	0	0	0	0	0	0	0	0	0	0	0	0	0	0	0	0
1700025M24Rik	0	0	0	0	0	0	0	0	0	0	0	0	0	0	0	0	0	0	0	0	0	0	0	0	0	0	0	0.604125
1700025N23Rik	13.8368	9.56668	7.04661	2.31694	8.09903	12.0873	1.95031	8.38766	4.6772	5.42025	14.1423	6.36798	4.17134	5.24557	2.99967	1.10718	9.76409	25.4091	12.4811	4.58092	2.35253	1.72139	0.949945	0.647571	2.00223	0	1.08936	2.4165
1700026D08Rik	0	0	1.17443	0	0.623002	1.34304	0	0	0	0	0	0	0	0	0	0	0	1.41162	2.49623	0.763486	0	0.860697	2.84984	0	0	0	4.35744	0
1700026D11Rik	0	0	0	0	0	0	0	0	0	0	0	0	0	0	0	0	0	0	0	0	0	0	0	0	0	0	0	0
1700026F02Rik	0	0	0	0	0	0	0	0	0	0	0	0	0	0	0	0	0	0	0	0	0	0	0	0	0	0	0	0
1700026J04Rik	30.4409	7.17501	11.7443	8.10927	19.3131	12.0873	6.82607	3.14537	12.8623	5.42025	11.1118	7.27769	7.29985	3.14734	11.9987	4.42872	12.5538	22.5859	6.24057	0	0	5.16418	4.74973	9.06599	2.00223	0.668528	6.53616	1.81238
1700026L06Rik	0	0	0	3.4754	0.623002	0	3.90061	1.04846	0	4.51687	1.01016	0.909712	0	0	1.99978	1.10718	1.39487	1.41162	2.49623	0	4.70505	0.860697	1.89989	0.647571	0.667411	0	3.26808	1.81238
1700027A15Rik	0	0	0	0	0	0	0	0	0	0	0	0	0	0	0	0	0	0	0	0	0	0	0	0	0	0	0	0
1700027A23Rik	0	0	0	0	0	0	0	0	0	0	1.01016	0	0	0	0	0	0	0	0	0	0	0	0	0	0	0	0	0
1700027D21Rik	0	3.58751	2.34887	0	0.623002	0	0.975153	2.09692	0	10.8405	0	1.81942	1.04284	2.09823	0.999891	4.42872	0	0	0	0	1.17626	4.30349	4.74973	0	1.33482	2.67411	3.26808	3.02063
1700027F09Rik	0	0	0	0	0	0	0	0	0	0.903375	0	0	0	0	0	0	0	1.41162	0	0.763486	0	0	0	0	0.667411	0	0	0
1700027H10Rik	0	0	0	0	0	0	0	0	0	0	0	0	0	0	0	0	0	0	0	0	0	0	0	0	0	0	0	0
1700027I24Rik	0	0	0	0	0	0	0	0	0	0	0	0.909712	0	0	0	0	0	0	0	0	0	0	0	0	0	0	0	0
1700027J07Rik	4.15103	0	1.17443	2.31694	3.11501	0	1.95031	0	1.1693	0	1.01016	0	2.08567	1.04911	5.99934	0	4.18461	4.23485	2.49623	0	0	0	0	0.647571	0	0	0	0
1700028B04Rik	0	0	0	0	0	0	0	0	0	0	0	0	0	0	0	0	0	0	0	0	0	0	0	0	0	0	0	0
1700028D13Rik	0	0	0	0	0	0	0	0	0	0	0	0	0	0	0	0	0	0	0	0	0	0	0	0	0	0	0	0
1700028E10Rik	1.38368	2.39167	9.39548	4.63387	3.73801	1.34304	2.92546	1.04846	5.8465	9.03375	5.05081	1.81942	7.29985	6.29469	3.99956	8.85745	4.18461	7.05808	9.98491	5.3444	1.17626	8.60697	4.74973	3.23785	2.00223	5.34822	10.8936	1.20825
1700028I16Rik	0	1.19584	1.17443	2.31694	1.86901	2.68607	0	4.19383	1.1693	0.903375	2.02032	2.72913	0	0	2.99967	1.10718	0	0	1.24811	2.29046	0	0	0	1.29514	0	0	0	0
1700028J19Rik	9.68573	5.97918	8.22104	6.95081	18.6901	6.71518	7.80122	4.19383	3.5079	2.71012	9.09146	11.8263	4.17134	8.39291	3.99956	7.75027	13.9487	21.1742	8.7368	9.92532	8.23384	8.60697	8.54951	6.47571	12.0134	8.02233	4.35744	9.66601
1700028K03Rik	0	0	1.17443	0	0	0	0	0	0	0	0	1.81942	1.04284	1.04911	0.999891	1.10718	0	0	3.74434	0	0	3.44279	0	0.647571	0.667411	0	0	0
1700028M03Rik	0	0	0	0	0	0	0	0	0	0	0	0	0	0	0	0	0	0	0	0	0	1.72139	0	0	0	0	0	0
1700028P14Rik	0	0	0	0	0	0	0	0	0	0	0	0	0	0	0	0	0	0	0	0	0	0	0	0	0	0	0	0
1700028P15Rik	0	0	0	0	0	0	0	0	0	0	0	0	0	0	0	0	0	0	0	0	0	0	0	0	0	0	0	0
1700029B22Rik	0	0	0	0	0	0	0	0	0	0	0	0	0	0	0	0	0	0	0	0	0	0	0	0	0	0	0	0
1700029F09Rik	109.31	112.408	147.979	96.1528	84.1053	95.3555	128.72	114.282	115.761	113.825	170.717	139.186	171.025	151.072	161.982	161.648	124.143	87.5202	81.1274	175.602	191.731	192.796	181.44	162.54	202.893	195.879	172.119	215.069
1700029F12Rik	0	0	0	0	0.623002	0	0	0	0	0	0	0	0	0	0	0	0	0	0	0	0	0	1.89989	0	0	0	0	0.604125
1700029G01Rik	516.111	259.496	582.52	322.054	670.973	499.609	491.477	340.749	346.113	230.361	237.388	280.191	227.338	182.546	220.976	170.506	602.584	379.725	275.833	332.116	345.821	329.647	356.229	248.667	241.603	262.063	332.255	283.335
1700029H14Rik	0	0	1.17443	0	0	0	0	0	0	0	0	0	0	0	0	1.10718	0	0	0	1.52697	0	3.44279	2.84984	0	0	0	0	0
1700029I01Rik	2.76735	7.17501	3.5233	3.4754	4.36101	2.68607	0.975153	2.09692	4.6772	0.903375	9.09146	5.45827	2.08567	7.3438	3.99956	2.21436	4.18461	2.82323	1.24811	8.39835	2.35253	3.44279	0	3.23785	4.00446	2.00558	4.35744	3.02063
1700029I15Rik	29.0572	27.5042	14.0932	27.8032	25.5431	28.2037	42.9067	24.1145	21.0474	28.0046	22.2236	15.4651	20.8567	29.3752	20.9977	22.1436	55.7948	39.5252	22.4661	17.5602	18.8202	20.6567	5.69967	9.06599	8.67634	8.69086	5.4468	9.06188
1700029J03Rik	0	0	0	0	0	0	0	0	0	0	0	0	0	0	0	0	0	0	0	0	0	0	0	0	0	0	0	0
1700029J07Rik	16.6041	21.525	10.5699	8.10927	13.706	12.0873	11.7018	12.5815	11.693	13.5506	22.2236	10.9165	14.5997	9.44203	14.9984	9.96463	13.9487	7.05808	21.2179	41.9917	15.2914	58.5274	31.3482	47.9202	38.7098	38.7746	39.217	52.5589
1700029J11Rik	4.15103	2.39167	10.5699	4.63387	5.60702	4.02911	1.95031	5.24229	3.5079	3.6135	5.05081	2.72913	11.4712	8.39291	7.99913	2.21436	5.57948	4.23485	3.74434	3.05394	3.52879	2.58209	14.2492	3.88543	4.67187	2.67411	0	0
1700029M20Rik	0	0	0	0	0	0	0	0	0	0	0	0.909712	0	0	0	0	0	0	0	0	0	0	0	0	0	0.668528	0	0
1700029N11Rik	0	0	0	0	0	0	0	0	0	0	0	0	0	0	0	0	0	0	0	0	0	0	0	0	0	0	0	0
1700029P11Rik	0	0	0	0	0	0	0	0	0	0	0	0	0	0	0	0	0	0	0	0	0	0	0	0	0	0	0	0
1700030A11Rik	0	1.19584	0	0	0.623002	0	0	0	0	0	2.02032	0	0	0	0	0	0	1.41162	0	0	0	0.860697	0	0	0	0	0	0
1700030C10Rik	4.15103	17.9375	4.69774	8.10927	12.46	10.7443	10.7267	10.4846	12.8623	27.1012	10.1016	25.4719	21.8996	20.9823	21.9976	14.3934	6.97435	11.2929	18.7217	87.8009	3.52879	11.1891	1.89989	5.18057	6.00669	21.3929	4.35744	21.1444
1700030F04Rik	0	0	0	0	0	0	0	0	0	0	0	0	0	0	0	0	0	0	0	0	0	0	0	0	0	0	0	0
1700030F18Rik	0	0	0	0	0	0	0	0	0	0	0	0	0	0	0	0	0	0	0	0	0	0	0	0	0	0	0	0
1700030J22Rik	16.6041	10.7625	9.39548	9.26774	8.09903	8.05821	17.5527	18.8722	9.3544	23.4877	10.1016	9.09712	8.34269	24.1296	13.9985	11.0718	13.9487	16.9394	19.9698	5.3444	15.2914	22.3781	4.74973	12.9514	15.3504	14.0391	14.1617	14.499
1700030K09Rik	58.1144	37.0709	32.8842	53.2895	71.6452	45.6632	54.6085	47.1806	51.4492	28.908	40.4065	29.1108	31.2851	32.5225	32.9964	23.2508	33.4769	15.5278	44.9321	74.8216	76.4571	89.5125	55.0968	82.2415	88.7656	92.9253	105.668	115.992
1700030L20Rik	0	0	0	0	0	0	0	0	0	0	0	0	0	0	0	0	0	0	0	0	0	0	0	0	0	0	0	0
1700030M09Rik	0	0	0	0	0	0	0	0	0	0	0	0	0	0	0	0	0	0	0	0	0	0	0	0	0	0	0	0
1700030N03Rik	0	0	0	0	0	0	0	0	0	0	0	0	0	0	0	0	0	0	0	1.52697	0	0	0	0.647571	0	0.668528	0	0
1700030O20Rik	0	0	0	0	0	0	0	0	0	0	0	0	0	0	0.999891	0	0	0	0	0	0	0	0	0	0	0	0	0
1700031A10Rik	0	0	3.5233	2.31694	0	1.34304	0	1.04846	0	3.6135	0	1.81942	0	3.14734	0.999891	1.10718	1.39487	1.41162	0	0	0	0.860697	0.949945	0	0	0	0	0
1700031F05Rik	0	0	0	0	0	0	0	0	0	0	0	0	0	0	0	0	0	0	0	0	0	0	0	0	0	0	0	0
1700031M16Rik	0	0	0	0	0	0	0	0	0	0	0	0	0	0	0	0	0	0	0	0	0	0	0	0	0	0	0	0
1700031P21Rik	0	0	0	0	0	0	0	0	0	0	0	0	0	0	0	0	0	0	0	0	0	0.860697	0.949945	0	0	0	0	0
1700034E13Rik	0	0	0	0	0	0	0	0	0	0	0	0	0	0	0	0	0	0	0	0	0	0	0	0	0	0	0	0
1700034F02Rik	1.38368	0	1.17443	0	0	0	0.975153	2.09692	1.1693	0	0	0	0	0	0.999891	0	1.39487	0	0	0.763486	3.52879	0.860697	0	5.18057	1.33482	1.33706	2.17872	3.02063
1700034G24Rik	0	0	0	0	0	0	0	0	0	0	0	0	0	0	0	0	0	0	0	0	0	0	0	0	0	0	0	0
1700034H14Rik	319.629	216.446	301.83	245.595	255.431	213.543	251.589	235.903	252.569	210.486	222.236	211.963	238.809	203.528	229.975	198.185	262.236	221.624	167.247	219.884	210.551	269.398	182.389	251.258	272.303	232.648	238.57	284.543
1700034H15Rik	20.7551	27.5042	18.791	24.3278	18.0671	21.4886	21.4534	24.1145	29.2325	38.8451	27.2744	30.9302	34.4136	47.2101	33.9963	47.6088	33.4769	26.8207	41.1878	17.5602	18.8202	12.0498	12.3493	5.18057	7.34152	5.34822	9.80424	10.8743
1700034I23Rik	1.38368	1.19584	0	0	0	0	0	0	0	0.903375	0	0	0	0	0	1.10718	0	0	0	0	0	0	0	0	0	0	0	0
1700034J05Rik	0	0	0	0	0	0	0	0	0	0	0	0	1.04284	0	0	1.10718	0	0	0	0	0	0	0	0	0	0	0	0
1700034K08Rik	0	0	0	0	0	0	0	0	0	0	0	0	0	0	0	0	0	0	0	3.81743	0	0	0	0	0	0	0	0
1700034O15Rik	0	0	0	0	0	0	0	0	0	0	0	0	0	0	0	0	0	0	0	0	0	0	0	0	0.667411	0	0	0
1700034P13Rik	12.4531	11.9584	14.0932	5.79234	10.591	16.1164	12.677	10.4846	14.0316	8.13037	20.2032	12.736	16.6854	11.5403	3.99956	5.53591	26.5025	16.9394	23.7142	3.81743	7.05758	3.44279	5.69967	3.88543	2.00223	2.00558	3.26808	2.4165
1700036G14Rik	0	0	0	0	0	0	0	0	0	0	0	0	0	0	0	0	0	0	0	0	0	0	0	0	0	0	0	0
1700037C18Rik	102.392	40.6584	43.4541	39.3879	80.9903	80.5821	49.7328	56.6167	59.6343	71.3666	47.4776	47.305	63.613	52.4557	46.9949	40.9657	65.5589	63.5227	57.4132	82.4565	45.8743	67.1344	51.297	42.0921	47.3861	48.8025	39.217	36.2475
1700037H04Rik	250.445	240.363	203.177	166.819	392.491	205.484	153.099	161.462	168.379	205.066	183.85	147.373	147.04	161.564	144.984	210.364	223.179	177.864	147.277	346.623	442.275	255.627	394.227	343.213	319.69	265.405	364.936	365.496
1700039E15Rik	0	0	0	0	0.623002	0	0	0	1.1693	0	0	1.81942	0	0	0	0	0	0	0	0	0	0	0	0	0	0	0	0
1700039E22Rik	0	0	0	0	0	0	0	0	0	0	0	0	0	0	0	0	0	0	0	0	0	0	0	0	0	0	0	0
1700040I03Rik	127.298	98.0585	89.257	103.104	99.0573	79.2391	113.118	110.088	106.406	84.9172	93.9451	107.346	116.798	103.862	95.9895	110.718	100.431	74.8156	96.1048	122.921	167.029	100.702	122.543	110.735	108.788	99.6106	94.7744	90.6188
1700040L02Rik	9.68573	28.7	16.4421	28.9617	15.5751	24.1746	13.6521	20.9692	11.693	27.1012	20.2032	22.7428	23.9852	29.3752	14.9984	29.8939	11.159	12.7045	11.233	17.5602	25.8778	22.3781	53.1969	42.7397	28.0312	12.702	25.0553	16.3114
1700040N02Rik	0	0	0	0	1.246	0	0	0	0	0	0	0	0	1.04911	0	0	0	0	0	0	0	0	0	0	0	0	0	0
1700041C23Rik	0	0	0	0	0	0	0	0	0	0	0	0	0	0	0	0	0	0	0	0	0	0	0	0	0	0	0	0
1700041M19Rik	0	0	0	0	0	0	0	0	0	0	0	0	0	0	0	0	0	0	0	0	0	0	0	0	0	0	0	0
1700042B14Rik	0	0	0	0	0	0	0	0	0	0	0	0	0	0	0	0	0	0	0	0	0	0	0	0	0	0.668528	0	0
1700042G07Rik	0	0	0	0	0	0	0	0	0	0	0	0	0	0	0	0	0	0	0	0	0	0	0	0	0	0	0	0
1700042G15Rik	0	1.19584	0	0	0	0	0	0	0	0	0	0	0	0	0	0	0	0	0	0	0	0	0	0	0	0	0	0
1700042O10Rik	0	0	0	0	1.246	0	0	0	0	0	0	0	0	0	0	0	0	0	1.24811	0	0	0	1.89989	0.647571	0	1.33706	0	0
1700044C05Rik	0	0	0	0	0	0	0	0	0	0	0	0	0	0	0	0	0	0	0	0	0	0	0	0	0	0	0	0
1700044K03Rik	0	0	0	0	0	0	0	0	0	0	0	0	0	0	0	0	0	0	0	0	0	0	0	0	0	0	0	0
1700045H11Rik	0	0	0	0	0	0	0	0	0	0	0	0	0	0	0	0	0	0	0	0	0	0	0	0	0	0	0	0
1700045I19Rik	0	0	1.17443	0	0	0	0	0	0	0	0	0	0	0	0	0	0	1.41162	0	0	0	0	0	1.29514	0	0	0	0
1700046C09Rik	0	0	0	0	0	0	0	0	0	0	0	0	0	0	0	0	0	0	0	0	0	0	0	0	0	0	0	0
1700047G03Rik	0	0	0	0	0	0	0.975153	0	0	3.6135	1.01016	0	0	0	0	0	0	0	0	0	0	0	0	0	0	0	0	0
1700047I17Rik2	0	0	0	0	0	0	0	0	0	0	0	0	0	0	0	0	0	0	0	0	0	0	0	0	0	0	0	0
1700047L14Rik	0	0	0	0	0	0	0	0	0	0	0	0	0	0	0	0	0	0	0	0	0	0	0	0	0	0	0	0
1700047M11Rik	0	0	0	0	0.623002	2.68607	2.92546	0	0	1.80675	0	0	0	0	0	0	0	0	0	6.10789	0	0.860697	1.89989	0.647571	1.33482	1.33706	5.4468	1.81238
1700048M11Rik	0	0	0	0	0	0	0.975153	0	1.1693	0	0	0	0	0	0	0	0	0	0	0	0	0	0	0	0	0	0	0
1700048O20Rik	2.76735	0	2.34887	2.31694	4.36101	5.37214	3.90061	2.09692	2.3386	7.227	4.04065	4.54856	7.29985	6.29469	8.99902	1.10718	5.57948	2.82323	8.7368	9.92532	4.70505	4.30349	4.74973	3.88543	1.33482	14.7076	9.80424	11.4784
1700049E15Rik	0	0	0	0	0	0	0	0	0	0	0	0	0	0	0	0	0	0	0	0	0	9.46767	2.84984	3.88543	1.33482	0	4.35744	3.02063
1700049E22Rik	0	0	0	0	0	0	0	0	0	0	0	0	0	0	0	0	0	0	0	0	0	0	0	0	0	0	0	0
1700049G17Rik	77.4859	127.954	55.1984	84.5681	35.5111	107.443	76.0619	98.555	126.284	169.834	130.311	133.728	82.3841	83.9291	106.988	84.1458	65.5589	73.404	107.338	61.0789	35.2879	108.448	18.049	76.4134	58.0647	84.2345	52.2893	62.2249
1700049L16Rik	0	0	0	0	0	0	0	0	0	0	0	0	0	0	0	0	0	0	0	0	0	0	0	0	0	0	0	0
1700051A21Rik	0	0	0	0	0	0	0	0	0	0	0	0	0	0	0	0	0	0	0	0	0	0	0	0	0	0	0	0
1700052I22Rik	0	0	0	0	0	0	0	0	0	0	0	0	0	0	0	0	0	0	0	0	0	0	0	0	0	0	0	0
1700052K11Rik	45.6613	43.0501	30.5353	27.8032	36.1341	45.6632	32.18	53.4713	38.5869	46.9755	36.3658	50.0341	47.9705	34.6208	35.9961	35.4298	23.7128	38.1136	47.4283	60.3154	30.5828	53.3632	58.8966	75.7658	66.7411	58.1619	59.9148	57.996
1700052N19Rik	398.499	269.063	358.203	256.021	300.91	267.264	293.521	314.537	347.282	227.65	294.967	273.823	262.795	218.216	281.969	302.26	348.717	286.558	274.585	226.755	309.357	253.045	243.186	278.455	269.634	244.681	251.642	276.689
1700054A03Rik	2.76735	4.78334	3.5233	4.63387	1.246	2.68607	3.90061	5.24229	1.1693	0	3.03049	1.81942	3.12851	2.09823	3.99956	1.10718	1.39487	0	3.74434	3.81743	1.17626	6.88558	1.89989	2.59028	0	3.34264	4.35744	1.20825
1700054K19Rik	0	0	0	0	0	0	0	0	0	0	0	0	0	0	0	0	0	0	0	0	0	0	0	0	0	0	0	0
1700054M17Rik	0	0	0	0	0	0	0	0	0	0	0	0	0	0	0	0	0	0	0	0	0	0	0	0	0	0	0	0
1700054N08Rik	16.6041	23.9167	21.1398	9.26774	28.0351	21.4886	18.5279	13.6299	22.2167	29.8114	23.2337	21.8331	37.5421	17.8349	20.9977	28.7867	23.7128	11.2929	13.7293	22.1411	25.8778	31.8458	27.5484	27.198	31.3683	32.7579	30.5021	37.4558
1700054O13Rik	0	0	0	0	0	0	0	0	0	0	0	0	0	0	0	0	0	0	0	0	2.35253	0	0	0	0	0	0	0
1700055C04Rik	0	0	0	0	0	0	0	0	0	0	0	0	0	0	0	0	0	0	0	0	0	0	0	0	0	0	0	0
1700055N04Rik	0	2.39167	2.34887	2.31694	0	0	0	0	1.1693	0.903375	5.05081	1.81942	5.21418	1.04911	1.99978	0	0	0	1.24811	3.05394	0	0.860697	1.89989	3.88543	7.34152	8.02233	3.26808	3.02063
1700056E22Rik	8.30206	4.78334	5.87217	11.5847	6.23002	9.40125	8.77637	2.09692	2.3386	15.3574	11.1118	5.45827	8.34269	10.4911	7.99913	3.32154	5.57948	4.23485	8.7368	17.5602	7.05758	8.60697	12.3493	12.3038	8.00893	10.6964	10.8936	12.0825
1700057G04Rik	0	0	0	0	3.11501	0	0	52.4229	0	0.903375	0	0	0	1.04911	0.999891	67.538	0	1.41162	3.74434	0.763486	4.70505	0	0	0	0	0	0	0
1700057H15Rik	0	0	0	0	0	0	0	0	0	0	0	0	0	0	0	0	0	0	0	0	0	0	0	0	0	0	0	0
1700057K13Rik	0	0	0	1.15847	0	0	0	0	0	0	0	0	0	0	0	0	0	1.41162	0	2.29046	0	0	0	0.647571	1.33482	2.67411	0	0.604125
1700058G18Rik	0	0	0	0	0	0	0	0	0	0	0	0	0	0	0	0	0	0	0	0	0	0	0	0	0	0	0	0
1700060C16Rik	0	0	0	0	0	0	0	0	0	0	0	0	0	0	0	0	0	0	0	0	0	0	0.949945	0	0	0	0	0
1700060C20Rik	1.38368	1.19584	2.34887	3.4754	4.98402	1.34304	0	0	4.6772	1.80675	1.01016	0	0	0	0	0	2.78974	1.41162	0	0.763486	0	0	1.89989	0	0	0	0	0
1700061F12Rik	0	0	0	0	0	0	0	1.04846	0	0	0	0	0	0	0	0	0	0	0	0	0	1.72139	0	0.647571	0	0	0	0
1700061G19Rik	0	0	0	3.4754	1.246	0	0	0	0	0.903375	0	0	0	0	0	0	0	0	2.49623	6.10789	4.70505	1.72139	2.84984	2.59028	2.00223	2.67411	3.26808	2.4165
1700061I17Rik	0	0	0	0	0	0	0	0	0	0	0	0	0	0	0	0	0	0	0	3.81743	12.9389	4.30349	1.89989	2.59028	1.33482	4.67969	1.08936	3.62475
1700061J05Rik	0	0	0	0	0	0	0	0	0	0	0	0	0	0	0	0	0	0	0	0	0	0	0	0	0	0	0	0
1700063A18Rik	0	0	0	0	0	0	0	0	0	0	0	0	0	0	0	0	0	0	0	0	0	0	0	0	0	0	0	0
1700063D05Rik	0	0	0	0	0	0	0	0	0	0	0	0	0	0	0	0	0	0	0	0.763486	0	0	0	0	0	0	0	0
1700063O14Rik	0	0	0	0	0	0	0	0	0	0	0	0	1.04284	0	0.999891	0	0	0	0	0	0	0	0.949945	0	0	0	0	0
1700064J06Rik	0	0	0	0	0	0	0	0	0	0	0	0	0	0	0	0	0	0	0	0	0	0	0	0	0	0	0	0
1700064M15Rik	0	0	0	0	0	0	0	0	0	0	0	0	0	0	0	0	0	0	0	0	0	0	0	0	0	0	0	0
1700065D16Rik	2.76735	0	0	2.31694	1.246	0	0	1.04846	3.5079	1.80675	3.03049	1.81942	2.08567	1.04911	3.99956	1.10718	1.39487	0	1.24811	1.52697	1.17626	1.72139	1.89989	1.94271	0	1.33706	0	1.20825
1700065I16Rik	0	0	0	0	0	0	0	0	0	0	0	0	0	0	0	0	0	0	0	0	0	0	0	0	0	0	0	0
1700065I17Rik	0	0	0	0	0	0	0	0	0	0	0	0	0	0	0	0	0	0	0	0.763486	0	0	0	0	0	0	0	0.604125
1700065J11Rik	0	0	0	0	0	0	0	0	0	0	0	0	0	0	0	0	0	0	0	0	0	0	0	0	0	0	0	0
1700065J18Rik	0	0	0	0	0	0	0	0	0	0	0	0	0	0	0	0	0	0	0	0	0	0	0	0	0	0	0	0
1700065O20Rik	1.38368	0	1.17443	0	1.246	1.34304	1.95031	0	0	0	0	0	0	0	0	0	1.39487	0	0	0	0	0	0	0	0	0	0	0
1700066B17Rik	0	0	0	0	0	0	0	0	0	0	0	0	0	0	0	0	0	0	0	0	0	0	0	0	0	0	0	0
1700066B19Rik	38.7429	132.738	50.5007	122.798	42.9871	96.6985	118.969	208.643	123.946	257.462	138.392	176.484	108.455	229.756	93.9897	199.293	68.3486	64.9343	137.293	226.755	388.167	358.911	428.425	434.52	434.484	375.044	362.757	471.822
1700066J24Rik	0	1.19584	0	0	0	0	0	0	0	0	0	0	0	1.04911	0	0	0	0	0	0	0	0	0	0	0	0	0	0.604125
1700066M21Rik	55.347	64.5751	56.3729	30.1202	44.2331	37.605	52.6582	74.4405	58.465	77.6902	64.6504	78.2352	85.5126	56.6522	77.9915	91.896	51.6102	47.9949	46.1802	67.1868	83.5147	98.1195	72.1958	130.162	113.46	116.324	106.757	119.617
1700066N21Rik	0	0	0	0	0	0	0	0	0	0	0	0	0	0	0	0	0	0	0	0	0	0	0	0	0	0	0	0
1700066O22Rik	0	0	0	0	0	0	0	0	3.5079	0	0	0	0	0	0	0	0	0	0	0	0	0.860697	0	0	0	0	0	0
1700067G17Rik	0	2.39167	1.17443	0	0	0	0.975153	1.04846	0	0.903375	1.01016	1.81942	0	3.14734	0	2.21436	2.78974	0	2.49623	1.52697	1.17626	0.860697	0.949945	0	0	0	0	0
1700067K01Rik	4.15103	7.17501	5.87217	4.63387	6.85302	4.02911	5.85092	2.09692	2.3386	6.32362	3.03049	10.9165	8.34269	4.19646	4.99945	4.42872	6.97435	8.46969	1.24811	2.29046	17.6439	10.3284	3.79978	3.23785	4.00446	10.6964	4.35744	2.4165
1700067P10Rik	0	0	0	0	0	0	0	0	0	0	0	0	0	0	0	0	0	0	0	0	0	0	0	0	0	0	0	0
1700069L16Rik	0	0	0	0	0	0	0	0	0	0	0	0	0	0	0	0	0	0	0	0	0	0	0	0	0	0	0	0
1700069P05Rik	0	0	0	0	0	0	0	0	0	0	0	0	0	0	0	0	0	0	0	0	0	0	0	0	0	0	0	0
1700071K01Rik	0	0	0	0	0	0	0	0	0	0	0	0	0	0	0	0	0	0	0	0	0	0	0	0	0	0	0	0
1700071M16Rik	0	0	0	0	0	0	0	0	0	0	0	0	0	0	0	0	0	0	0	0	0	0	0	0	0	0	0	0.604125
1700072B07Rik	0	0	0	0	0	0	0	0	0	0	0	0	0	0	0	0	0	0	0	0	0	0	0	0	0	0	0	0
1700072E05Rik	0	0	0	0	0	0	0	0	0	0	0	0	0	0	0	0	0	0	0	0	0	0	0	0	0	0	0	0
1700072O05Rik	0	0	0	0	0	0	0	0	0	0	0	0	0	0	0	0	0	0	0	0	0	0	0	0	0	0	0	0
1700073E17Rik	0	0	0	0	0	0	0	0	0	0	0	0	0	0	0	0	0	0	0	0	0	0	0	0	0	0	0	0
1700074H08Rik	0	0	0	0	0	0	0	0	0	0	0	0	0	0	0	0	0	0	0	0	0	0	0	0	0	0	0	0
1700074P13Rik	0	0	0	0	0	0	0	0	0	0	0	0	0	0	0	1.10718	0	0	0	0	0	0	0	0	0	0	0	0
1700080E11Rik	0	0	0	0	0	0	0	0	0	0	0	0	0	0	0	0	0	0	0	0	0	0	0	0	0	0	0	0
1700080N15Rik	0	0	0	0	0	0	0	0	0	0	0	0	0	0	0	0	0	0	0	0	0	0	0	0	0	0	0	0
1700080O16Rik	0	0	0	0	0.623002	0	0	0	0	0	0	0	0	0	0	0	0	0	0	0	0	0	0	0	0	0	0	0
1700081H04Rik	0	3.58751	1.17443	3.4754	3.11501	8.05821	4.87576	4.19383	2.3386	1.80675	2.02032	1.81942	0	2.09823	2.99967	0	2.78974	11.2929	4.99246	0.763486	3.52879	2.58209	0	1.29514	0	0	0	0
1700081H22Rik	0	0	0	0	0	0	0	0	0	0	0	0	0	0	0	0	0	0	0	0	0	0	0	0	0	0	0	0
1700081L11Rik	738.883	1189.86	918.408	1112.13	946.34	1070.4	951.749	1037.97	838.388	996.422	1006.12	1074.37	939.595	1000.86	940.897	1135.97	827.158	862.497	1032.19	855.868	803.388	907.175	1145.63	1077.56	997.779	1123.79	907.437	1126.69
1700084C01Rik	11.0694	1.19584	2.34887	4.63387	6.85302	14.7734	8.77637	2.09692	1.1693	1.80675	5.05081	4.54856	3.12851	0	4.99945	2.21436	5.57948	7.05808	2.49623	5.3444	16.4677	12.9105	12.3493	9.71356	6.00669	4.67969	10.8936	12.6866
1700084E18Rik	1.38368	4.78334	3.5233	2.31694	1.246	1.34304	3.90061	2.09692	1.1693	1.80675	2.02032	0.909712	3.12851	2.09823	0.999891	2.21436	2.78974	2.82323	2.49623	9.92532	2.35253	10.3284	5.69967	1.29514	3.33705	6.68528	4.35744	3.62475
1700084F23Rik	0	0	0	0	0	0	0	0	0	0	0	0	0	0	0	0	0	0	0	0	0	0	0	0	0	0	0	0
1700084J12Rik	0	0	0	0	0	0	0	0	0	0	0	0	0	0	0	0	0	0	0	0	0	0	0	0	0	0	0	0
1700085B03Rik	0	0	0	0	0	0	0	0	0	0	0	0	0	0	0	0	0	0	0	0	0	0	0	0	0	0	0	0
1700085C21Rik	0	0	0	0	0	0	0	0	0	0	0	0	0	0	0	0	0	0	0	0	0	0	0	0	0	0	0	0
1700086L19Rik	0	2.39167	2.34887	5.79234	3.11501	1.34304	1.95031	4.19383	2.3386	5.42025	4.04065	4.54856	1.04284	5.24557	0.999891	2.21436	0	5.64646	3.74434	0.763486	0	0	0.949945	0.647571	0	0	0	1.20825
1700086O06Rik	27.6735	23.9167	36.4075	37.071	28.0351	24.1746	16.5776	34.5991	28.0632	28.0046	27.2744	38.2079	37.5421	28.3261	30.9966	43.1801	25.1077	16.9394	13.7293	57.2615	41.1692	43.0349	79.7954	49.2154	38.0424	46.1284	31.5915	57.996
1700088E04Rik	9.68573	11.9584	3.5233	8.10927	8.72203	5.37214	8.77637	7.3392	1.1693	9.93712	4.04065	6.36798	9.38553	4.19646	2.99967	5.53591	6.97435	12.7045	11.233	13.7428	5.88132	12.0498	26.5985	18.132	16.0179	10.6964	19.6085	11.4784
1700090G07Rik	0	0	0	0	0	0	0	0	0	0	0	0	0	0	0	0	0	0	0	0	0	0	0	0	0	0	0	0
1700091E21Rik	5.5347	0	7.04661	0	7.47602	4.02911	0	0	4.6772	0	2.02032	0	0	0	0	0	4.18461	0	0	1.52697	2.35253	0.860697	0	1.29514	3.33705	2.67411	2.17872	2.4165
1700092C02Rik	0	0	0	0	0	0	0	0	0	0	0	0	0	0	0	0	0	0	0	0	0	0	0	0	0	0	0	0
1700092C10Rik	0	0	0	0	0	0	0	0	0	0	0	0	0	0	0	0	0	0	0	0	0	0	0	0	0	0	0	0
1700092E19Rik	0	0	0	0	0	0	0	0	0	0	0	0	0	0	0	0	0	0	0	0	0	0	0	0	0	0	0	0
1700092K14Rik	0	0	0	0	0	0	0	0	0	0	0	0	0	0	0	0	0	0	0	0	0	0	0	0	0	0	0	0
1700092M07Rik	0	2.39167	0	0	1.246	2.68607	1.95031	1.04846	1.1693	1.80675	0	0.909712	4.17134	2.09823	2.99967	1.10718	0	0	0	1.52697	3.52879	2.58209	0.949945	1.94271	1.33482	8.02233	5.4468	0.604125
1700093K21Rik	1.38368	0	2.34887	0	0.623002	1.34304	0	0	0	0	1.01016	0	1.04284	1.04911	1.99978	0	0	0	0	0.763486	0	0.860697	3.79978	1.29514	2.00223	0.668528	1.08936	1.20825
1700094D03Rik	149.437	110.017	130.362	136.699	137.683	158.478	120.919	105.894	135.639	141.83	127.28	95.5197	153.297	113.304	117.987	135.076	152.041	175.04	139.789	146.589	125.86	166.115	137.742	108.144	111.458	109.639	128.545	103.305
1700094J05Rik	0	0	0	0	0	0	0	0	0	0	0	0	0	0	0	0	0	0	0	0	0	0	0	0	0	0	0	0
1700094M24Rik	0	0	0	0	0	0	0	0	0	0	0	0	0	0	0	0	0	0	0	0	0	0	0	0	0	0	0	0
1700095A21Rik	0	0	0	0	0	0	0	0	0	0	0	0	0	0	0	0	0	0	0	0	0	0	0	0	0	0	0	0
1700095B10Rik	0	0	0	0	0	0	0	0	0	0	0	0	0	0	0	0	0	0	0	0	0	0	0	0	0	0	0	0
1700095B22Rik	0	0	0	0	0	2.68607	0	0	2.3386	0	0	0	0	0	0	1.10718	0	0	0	0	0	0.860697	0.949945	0	0	0	1.08936	0
1700096J18Rik	0	0	0	0	0	0	0	0	0	0	0	0	0	0	0	0	0	0	0	0	0	0	0	0	0	0	0	0
1700096K18Rik	78.8695	69.3584	57.5473	82.2512	56.6932	59.0936	54.6085	91.2158	61.9729	51.4924	78.7927	70.0478	86.5554	97.5676	86.9905	60.895	64.164	66.3459	74.8868	106.888	44.698	75.7414	83.5952	67.3474	39.3772	40.7802	33.7702	34.4352
1700097N02Rik	6.91838	17.9375	11.7443	20.8524	7.47602	12.0873	28.2794	12.5815	14.0316	13.5506	24.2439	34.569	22.9424	24.1296	23.9974	9.96463	13.9487	4.23485	17.4736	12.9793	8.23384	10.3284	10.4494	5.82814	20.0223	9.35939	7.62552	18.7279
1700100L14Rik	0	0	0	0	0	0	0	0	0	0	0	0	0	0	0	0	0	0	0	0	0	0	0	0	0	0	0	0
1700101E01Rik	0	3.58751	1.17443	0	0.623002	1.34304	1.95031	3.14537	0	2.71012	1.01016	4.54856	0	3.14734	0.999891	1.10718	4.18461	1.41162	0	1.52697	3.52879	0	0	0.647571	0	0.668528	1.08936	1.20825
1700101I11Rik	2.76735	2.39167	4.69774	1.15847	0.623002	0	0.975153	0	1.1693	0.903375	0	0.909712	1.04284	0	0	0	0	0	0	0	0	2.58209	3.79978	1.29514	0.667411	0	0	1.20825
1700101O22Rik	0	0	0	0	0	0	0	0	0	0	0	0	0	0	0	0	0	0	0	0	0	0	0	0	0	0	0	0
1700102H20Rik	2.76735	5.97918	1.17443	3.4754	3.73801	2.68607	4.87576	1.04846	1.1693	1.80675	5.05081	7.27769	8.34269	5.24557	7.99913	4.42872	2.78974	0	0	12.2158	2.35253	2.58209	18.9989	10.3611	6.67411	6.01675	4.35744	8.45776
1700102P08Rik	4.15103	4.78334	14.0932	6.95081	11.214	25.5177	4.87576	7.3392	5.8465	7.227	7.07114	11.8263	19.8139	14.6876	21.9976	8.85745	8.36922	11.2929	11.233	7.63486	8.23384	8.60697	9.49945	7.12328	8.67634	5.34822	7.62552	4.833
1700104A03Rik	0	0	0	0	0	0	0	0	0	0	0	0	0	0	0	0	0	0	0	0	0	0	0	0	0	0	0	0
1700105P06Rik	0	0	0	0	0	0	0	0	0	0	0	0.909712	0	0	0	0	0	0	0	2.29046	0	0	0	0	1.33482	0.668528	3.26808	0.604125
1700106J16Rik	0	0	0	0	0	0	0	0	0	0	0	0	0	0	0	0	0	0	0	0	0	0	0	0	0	0	0	0
1700106N22Rik	139.751	135.129	98.6525	105.421	128.961	116.844	125.795	128.96	144.993	105.695	131.321	150.102	135.569	167.858	102.989	104.075	124.143	114.341	101.097	77.8756	108.216	79.1841	54.1469	79.0037	85.4285	64.1786	91.5063	76.1198
1700108F19Rik	16.6041	5.97918	32.8842	12.7431	12.46	13.4304	15.6024	10.4846	19.8781	9.03375	5.05081	10.9165	13.5569	4.19646	12.9986	11.0718	9.76409	5.64646	16.2255	13.7428	4.70505	8.60697	0.949945	3.23785	1.33482	4.01117	3.26808	4.22888
1700108J01Rik	0	0	0	0	0	0	0	0	0	0	0	0	0	0	0	0	0	0	0	0	0	0	0	0	0	0	0	0
1700108M19Rik	0	0	0	0	0	0	0	0	0	0	1.01016	0	0	0	0	0	0	0	0	0	0	0	0	0	0	0	0	0
1700109F18Rik	1.38368	0	0	0	1.246	0	0	0	0	0	0	0	0	0	0	0	0	0	0	0	0	0	0.949945	0	0	1.33706	1.08936	0.604125
1700109G14Rik	0	0	0	0	0	0	0	0	0	0	0	0	0	0	0	0	0	0	0	0	0	0	0	0	0	0	0	0
1700109G15Rik	0	0	0	0	0	0	0	0	0	0	0	0	0	0	0	0	0	0	0	0	0	0	0	0	0	0	0	0
1700109H08Rik	15.2204	7.17501	10.5699	6.95081	6.85302	12.0873	14.6273	9.43612	19.8781	10.8405	11.1118	6.36798	10.4284	6.29469	5.99934	13.2862	27.8974	2.82323	8.7368	21.3776	2.35253	16.3532	29.4483	7.77085	8.00893	8.02233	8.71488	16.3114
1700109I08Rik	0	0	0	0	0	0	0	0	0	0	0	0	0	0	0	0	0	0	0	0	0	0	0	0	0	0	0	0
1700110C19Rik	0	0	0	0	0	0	0	0	0	0.903375	0	0.909712	0	0	0	0	0	0	1.24811	0	0	0.860697	0	0.647571	0.667411	0	1.08936	0.604125
1700110I01Rik	0	0	0	0	0	0	0	0	0	0	0	0	0	0	0	0	0	0	0	0	0	0	0	0	0	0	0	0
1700110K17Rik	19.3715	65.7709	42.2796	92.6774	42.9871	81.9252	51.6831	47.1806	51.4492	31.6181	91.9248	93.7003	69.87	37.7681	31.9965	29.8939	13.9487	39.5252	56.1651	82.4565	23.5253	43.8956	119.693	29.7883	26.6964	29.4152	23.9659	25.3733
1700110M21Rik	0	0	0	0	0	0	0	0	0	0	0	0	0	0	0	0	0	0	0	0	0	0	0	0	0	0	0	0
1700111N16Rik	0	0	0	0	0	0	0	0	0	0	0	0	0	0	0	0	0	0	0	0	0	0	0	0	0	0	0	0
1700112E06Rik	12.4531	8.37085	14.0932	3.4754	8.72203	9.40125	8.77637	3.14537	15.2009	9.03375	1.01016	4.54856	10.4284	9.44203	8.99902	3.32154	13.9487	16.9394	18.7217	14.5062	7.05758	10.3284	24.6986	8.41842	16.6853	13.3706	26.1447	9.66601
1700112H15Rik	0	0	0	0	0	0	0	0	0	0	0	0	1.04284	0	0	0	0	0	0	0	1.17626	0	0	0	0	0	0	0
1700113A16Rik	41.5103	33.4834	27.012	33.5956	30.5271	16.1164	22.4285	30.4053	16.3702	20.7776	24.2439	20.9234	23.9852	16.7858	24.9973	26.5723	22.3179	19.7626	18.7217	45.8092	17.6439	31.8458	40.8476	31.731	24.6942	22.7299	31.5915	27.7898
1700113H08Rik	0	0	2.34887	0	0.623002	0	0	0	0	0	0	0	0	0	0	0	0	0	0	0	0	1.72139	0	0	0	0	0	0
1700113I22Rik	35.9756	29.8959	27.012	34.754	23.6741	30.8898	32.18	14.6784	31.5711	17.1641	16.1626	20.9234	21.8996	8.39291	22.9975	26.5723	18.1333	25.4091	18.7217	39.7013	54.1081	58.5274	37.9978	45.33	42.0469	22.7299	47.9319	30.2063
1700119H24Rik	44.2776	53.8126	35.233	48.6556	21.8051	18.8025	28.2794	35.6476	28.0632	56.9126	27.2744	56.4021	53.1846	50.3575	28.9968	37.6442	79.5076	56.4646	38.6915	9.16183	3.52879	30.9851	9.49945	8.41842	6.00669	13.3706	7.62552	1.81238
1700120C14Rik	0	2.39167	4.69774	2.31694	1.246	2.68607	0.975153	3.14537	1.1693	2.71012	2.02032	9.09712	2.08567	3.14734	1.99978	0	1.39487	5.64646	7.48868	6.87138	4.70505	3.44279	0.949945	6.47571	4.00446	5.34822	1.08936	6.04125
1700120E14Rik	0	0	0	0	0	0	0	0	0	0	0	0	0	0	0	0	0	0	0	0	0	0	0	0	0	0	0	0
1700120G07Rik	0	0	0	0	0	0	0	0	0	0	0	0	0	0	0	0	0	0	0	0	0	0	0	0	0	0	0	0
1700120K04Rik	1.38368	1.19584	0	0	1.86901	0	0	0	2.3386	0.903375	1.01016	0	0	0	4.99945	1.10718	0	0	0	0.763486	0	0.860697	0	0.647571	0.667411	0.668528	0	0
1700121L16Rik	0	0	0	0	0	0	0	0	0	0	0	0	0	0	0	0	0	0	0	0	0	0	0	0	0	0	0	0
1700121N20Rik	0	0	0	0	0	0	0	0	0	0	0	0	0	0	0	0	0	0	0	0	0	0	0	0	0	0	0	0
1700122O11Rik	1.38368	0	0	0	0	0	0	2.09692	0	0	0	0	1.04284	0	0	0	0	0	0	1.52697	0	0	0.949945	0	0	0	0	1.20825
1700123I01Rik	15.2204	25.1125	23.4887	24.3278	17.4441	13.4304	19.5031	29.3568	44.4334	47.8789	40.4065	51.8536	37.5421	57.7013	24.9973	44.2872	27.8974	43.7601	19.9698	6.10789	8.23384	7.74627	8.54951	5.18057	2.66964	2.00558	4.35744	3.02063
1700123K08Rik	0	0	0	0	0	0	0	0	0	0	0	0	0	0	0	0	0	0	0	0	0	0	0	0	0	0	0	0
1700123L14Rik	0	0	0	0	0	0	0	0	0	0	0	0	0	0	0	0	0	0	0	0	0	0	0	0	0	0	0	0.604125
1700123M08Rik	6.91838	1.19584	7.04661	9.26774	3.73801	8.05821	6.82607	14.6784	7.0158	8.13037	5.05081	4.54856	4.17134	8.39291	2.99967	6.64309	1.39487	1.41162	3.74434	9.16183	11.7626	7.74627	7.59956	8.41842	10.6786	8.02233	6.53616	13.8949
1700123O12Rik	0	0	0	0	0	0	0	0	0	0	0	0	0	0	0	0	0	0	0	0	0	0	0	0	0	0	0	0
1700123O20Rik	835.74	735.439	758.685	654.534	537.028	589.592	615.321	599.718	624.406	550.155	612.158	609.507	666.372	574.915	634.931	552.483	726.727	746.745	630.298	503.137	516.38	540.518	510.121	436.463	474.529	422.509	439.012	441.012
1700123O21Rik	0	0	0	0	0	0	0	0	0	0	0	0	0	0	0	0	0	0	0	0	0	0	0	0	0	0	0	0
1700125D06Rik	4.15103	2.39167	2.34887	2.31694	2.49201	0	0.975153	1.04846	1.1693	4.51687	0	0	1.04284	1.04911	0	0	1.39487	2.82323	6.24057	1.52697	0	0.860697	6.64962	0	0.667411	1.33706	0	0
1700125G02Rik	0	0	0	0	0	0	0	0	0	0	0	0	0	0	0	0	0	0	0	0	0	0	0	0	0	0	0	0
1700125G22Rik	0	0	0	0	0	0	0	0	0	0	0	0	0	0	0	0	0	0	0	0	0	0	0	0.647571	0	0	0	0
1700125H03Rik	0	0	0	0	0	0	0	0	0	0	0	0	0	0	0	0	0	0	0	0	0	0	0	0	0	0	0	0
1700125H20Rik	0	0	0	1.15847	0	0	0	0	0	0	0	0	0	0	0	0	0	0	0	0	0	0	1.89989	0	0	2.67411	1.08936	0
1700126H18Rik	0	0	0	0	0	0	0	0	0	0	0	0	0	0	0	0	0	0	0	0	0	0	0	0	0	0	0	0
1700128A07Rik	0	0	0	0	0	0	0	0	0	0	0	0	0	0	0	0	0	0	0	0	0	0	0	0	0	0	0	0
1700128F08Rik	0	0	0	0	0	0	0	0	0	0	0	0	0	0	0	1.10718	0	0	0	0	0	0	0	0	0	0	0	0
1700129C05Rik	0	0	0	0	0	0	0	0	0	0	0	0	0	0	0	0	0	0	0	0	0	0	0	0	0	0	0	0
1810006J02Rik	13.8368	1.19584	5.87217	6.95081	13.083	5.37214	13.6521	6.29075	17.5395	12.6472	10.1016	10.0068	2.08567	8.39291	13.9985	5.53591	9.76409	18.351	6.24057	5.3444	3.52879	3.44279	0	2.59028	5.33928	2.00558	3.26808	3.62475
1810006K21Rik	770.708	648.143	642.416	647.583	648.545	601.68	627.998	537.859	636.099	574.546	510.132	619.514	641.344	595.897	543.941	594.556	665.353	669.106	493.005	619.187	572.84	524.165	697.26	647.571	649.39	558.889	504.374	515.319
1810007C17Rik	0	0	0	0	0	0	0	0	0	0	0	0	0	0	0	0	0	0	0	0	0	0	0	0	0	0	0	0
1810007D17Rik	4.15103	1.19584	1.17443	2.31694	0.623002	0	0	0	0	0	0	0	0	0	0	0	0	0	0	0	0	0.860697	0	0	0	0	0	0
1810007I06Rik	19.3715	5.97918	18.791	18.5355	4.36101	9.40125	10.7267	9.43612	5.8465	18.0675	9.09146	14.5554	11.4712	14.6876	8.99902	25.4652	4.18461	16.9394	16.2255	22.9046	4.70505	12.0498	26.5985	10.3611	10.0112	6.68528	10.8936	12.0825
1810008A18Rik	989.328	874.155	893.745	962.687	894.631	895.805	769.395	712.951	834.88	683.855	752.571	778.713	781.084	820.407	749.918	760.633	849.476	900.611	746.372	657.362	749.28	668.762	548.118	541.369	530.591	566.243	545.77	495.987
1810008I18Rik	1.38368	4.78334	1.17443	0	1.246	1.34304	2.92546	6.29075	5.8465	4.51687	1.01016	1.81942	3.12851	4.19646	0.999891	0	0	0	0	9.16183	15.2914	13.7712	22.7987	14.2466	23.3594	21.3929	11.983	19.9361
1810009A15Rik	348.686	297.763	314.748	272.24	282.22	261.892	281.819	279.938	309.865	284.563	250.52	229.247	283.651	264.377	296.968	326.618	260.841	245.621	254.615	353.494	434.041	438.956	297.333	363.935	396.442	354.988	410.689	405.972
1810009J06Rik	0	0	0	0	0	0	0	0	0	0	0	0	0	0	0	0	0	0	0	0	0	0	0	0	0	0	0	0
1810010D01Rik	51.196	96.8626	49.3262	92.6774	37.3801	77.896	23.4037	34.5991	11.693	24.3911	22.2236	35.4788	29.1994	29.3752	14.9984	24.358	6.97435	4.23485	13.7293	50.3901	42.3455	43.8956	41.7976	5.18057	6.00669	4.01117	3.26808	6.64538
1810010H24Rik	34.5919	16.7417	35.233	42.8633	57.9392	30.8898	39.0061	36.696	35.079	22.5844	40.4065	35.4788	34.4136	26.2279	34.9962	23.2508	37.6615	45.1717	13.7293	18.3237	11.7626	11.1891	32.2981	9.71356	6.67411	9.35939	8.71488	1.81238
1810011H11Rik	81.6369	22.7209	54.024	17.377	84.1053	21.4886	32.18	14.6784	32.7404	11.7439	18.1829	15.4651	9.38553	10.4911	13.9985	15.5005	46.0307	23.9975	14.9774	39.7013	68.2233	51.6418	18.9989	44.0348	52.7254	28.0782	92.5956	47.7259
1810011O10Rik	2267.85	2655.95	1507.97	1713.37	1165.64	1596.87	1615.83	2002.55	2360.82	2096.73	2913.31	2739.14	1979.3	1766.71	1995.78	2010.64	1729.64	3094.26	1612.56	985.661	1151.56	1853.08	388.528	599.003	561.292	513.429	481.497	498.404
1810012K16Rik	8.30206	7.17501	15.2676	3.4754	8.09903	5.37214	15.6024	11.533	14.0316	6.32362	14.1423	6.36798	18.7711	4.19646	3.99956	6.64309	12.5538	15.5278	8.7368	4.58092	3.52879	16.3532	2.84984	5.82814	4.67187	8.69086	8.71488	6.04125
1810012P15Rik	181.262	198.509	177.34	186.513	225.527	232.345	259.391	183.48	293.494	186.095	217.185	194.678	246.109	161.564	198.978	166.077	192.492	155.278	169.744	120.631	139.975	199.682	94.9945	165.778	176.864	157.104	136.17	209.027
1810013A23Rik	26.2898	14.35	5.87217	10.4262	26.1661	26.8607	15.6024	13.6299	16.3702	8.13037	15.1524	17.2845	10.4284	8.39291	5.99934	8.85745	19.5282	12.7045	12.4811	3.81743	7.05758	2.58209	3.79978	3.88543	2.66964	7.3538	2.17872	3.62475
1810013D10Rik	848.193	601.505	687.044	629.048	625.494	603.023	550.961	591.33	667.67	495.953	522.254	473.05	547.489	519.312	492.946	482.731	700.225	793.328	614.072	504.664	452.861	371.821	480.672	320.548	314.35	283.456	310.468	271.856
1810013L24Rik	1055.74	992.543	1024.11	1205.96	882.794	1165.75	990.755	989.744	1200.87	1103.92	958.644	926.086	1093.94	957.841	1147.87	1155.9	1300.02	1243.63	1117.06	649.727	677.528	599.045	570.917	630.087	717.466	701.285	629.65	635.54
1810014B01Rik	22.1388	20.3292	14.0932	26.6448	24.2971	44.3202	32.18	48.2291	32.7404	34.3282	33.3354	46.3953	45.8848	43.0137	43.9952	52.0375	32.082	29.6439	34.9472	43.5187	52.9318	45.617	45.5974	46.6251	50.7232	60.836	44.6638	56.1837
1810014F10Rik	1998.03	722.284	1024.11	702.031	1134.49	674.204	847.408	498.017	864.113	484.209	659.636	518.536	694.529	478.396	653.929	486.052	1223.3	1150.47	567.892	337.461	421.102	372.682	333.431	228.593	173.527	125.015	253.821	132.908
1810018F18Rik	0	0	0	0	0	0	0	0	0	0	0	0	0	0	0	0	0	0	0	0.763486	0	0	0	0	0	0	0	0
1810019D21Rik	397.115	491.488	442.762	508.567	342.651	496.923	383.235	313.489	291.156	376.707	444.471	443.03	406.706	298.998	303.967	325.511	357.087	347.257	335.743	781.046	661.06	620.563	574.717	705.852	489.879	566.243	531.608	548.546
1810019J16Rik	785.928	801.209	629.497	824.829	754.456	676.89	617.272	618.59	578.804	678.434	536.396	577.667	528.718	684.023	508.944	728.525	680.696	731.217	702.688	531.386	559.901	481.99	536.719	401.494	372.415	393.094	462.978	405.972
1810020D17Rik	2631.75	1515.12	1907.28	1407.54	1558.75	1304.09	1414.95	1015.96	1524.77	1062.37	1127.34	969.753	1073.08	928.466	985.892	879.102	2145.31	2114.6	1279.32	497.03	499.912	736.757	276.434	315.367	223.583	189.862	364.936	199.966
1810020O05Rik	0	0	3.5233	2.31694	0.623002	0	0	0	0	0.903375	0	0	0	1.04911	0	1.10718	0	0	0	0	0	0	0.949945	0	0	0	0	0
1810021B22Rik	48.4287	21.525	34.0586	17.377	39.8721	24.1746	23.4037	19.9207	24.5553	23.4877	17.1728	23.6525	17.7282	17.8349	23.9974	16.6077	32.082	22.5859	16.2255	12.9793	9.41011	24.9602	37.9978	22.0174	17.3527	22.0614	16.3404	18.7279
1810022K09Rik	282.27	263.084	328.842	268.765	158.243	245.775	378.359	315.586	320.388	307.147	333.354	352.968	407.749	362.994	387.958	339.905	320.82	341.611	307.036	484.814	371.699	427.767	366.679	404.084	399.111	371.701	375.829	427.117
1810024B03Rik	1.38368	0	4.69774	3.4754	2.49201	0	2.92546	4.19383	0	0	4.04065	1.81942	2.08567	1.04911	0	6.64309	0	4.23485	3.74434	1.52697	2.35253	1.72139	7.59956	0	2.00223	4.67969	4.35744	6.64538
1810026B05Rik	608.818	528.559	549.635	414.731	355.111	388.137	418.34	502.211	567.111	670.304	484.878	589.493	452.591	629.469	496.946	432.908	704.409	760.861	529.2	453.511	272.893	423.463	316.332	312.129	296.33	332.258	359.489	314.145
1810026J23Rik	655.863	595.526	647.113	572.283	575.654	651.372	692.358	525.277	646.623	475.175	555.589	573.118	590.245	545.539	577.937	574.627	676.512	694.515	561.651	438.241	551.667	438.095	665.912	525.18	573.973	515.435	539.233	498.404
1810027O10Rik	361.139	358.751	310.051	334.797	230.511	279.351	342.279	376.396	301.679	363.157	262.642	310.212	332.665	398.663	333.964	347.655	341.743	386.783	344.479	472.598	370.523	481.13	354.33	396.961	423.806	365.016	399.795	389.661
1810029B16Rik	19.3715	19.1334	22.3143	20.8524	14.952	18.8025	25.354	25.163	22.2167	29.8114	17.1728	33.6593	36.4993	28.3261	43.9952	31.0011	18.1333	11.2929	19.9698	87.0374	65.8707	67.1344	122.543	58.929	76.7522	68.8583	66.451	78.5363
1810030J14Rik	2.76735	11.9584	7.04661	16.2185	14.952	17.4595	24.3788	91.2158	3.5079	5.42025	7.07114	10.9165	8.34269	6.29469	0.999891	13.2862	4.18461	8.46969	9.98491	2.29046	0	5.16418	0	7.12328	2.66964	1.33706	0	0
1810030N24Rik	220.005	115.996	232.538	133.224	142.044	141.019	167.726	148.881	247.892	196.032	169.707	149.193	184.582	146.876	180.98	150.577	252.471	235.74	157.262	186.291	162.324	156.647	143.442	145.056	132.147	137.048	147.064	140.761
1810030O07Rik	406.801	440.067	493.262	500.458	454.792	537.214	435.893	506.405	486.429	574.546	495.99	518.536	507.861	581.209	467.949	528.125	539.815	581.586	552.915	485.577	455.214	455.309	457.874	479.202	471.192	524.794	503.285	506.861
1810031K17Rik	1926.08	2064.01	1779.27	2225.42	1465.3	1895.02	1503.69	1727.86	1306.11	1794.1	1450.59	1661.13	1312.93	1652.36	1377.85	1970.78	1558.07	1792.75	1900.88	1452.15	1209.2	1041.44	1240.63	906.599	737.489	810.255	980.424	835.506
1810032O08Rik	118.996	107.625	129.188	134.382	104.041	91.3264	116.043	79.6828	101.729	82.2071	117.179	118.263	130.355	68.1924	97.9893	74.1811	104.615	104.46	86.1199	197.743	184.673	203.125	209.938	152.827	188.877	159.778	154.689	190.904
1810033B17Rik	6.91838	0	11.7443	1.15847	8.09903	1.34304	1.95031	1.04846	1.1693	5.42025	1.01016	0	1.04284	1.04911	7.99913	5.53591	6.97435	1.41162	8.7368	5.3444	1.17626	9.46767	9.49945	8.41842	8.67634	16.0447	39.217	6.64538
1810034E14Rik	267.05	173.396	238.41	165.661	241.102	243.089	250.614	136.299	180.072	122.859	193.951	107.346	117.84	90.2238	110.988	98.5391	281.764	251.268	134.796	73.2947	104.687	87.7911	53.1969	51.1581	50.0558	54.1507	53.3787	28.3939
1810035I16Rik	0	0	1.17443	0	0	0	0	0	0	0	0	0	0	0	0	0	0	0	0	0	0	0	0.949945	0	0	0	0	0
1810035L17Rik	415.103	291.784	376.993	250.229	251.07	287.41	387.136	317.683	384.7	314.374	294.967	338.413	339.965	330.471	373.959	335.476	471.466	451.717	313.277	338.224	301.123	305.548	288.783	274.57	307.676	264.737	286.502	254.941
1810037I17Rik	1076.5	717.501	728.149	759.955	740.749	737.326	720.638	669.964	719.12	792.26	676.809	720.492	685.143	699.759	801.912	775.027	1004.31	1012.13	735.139	791.735	735.165	662.737	566.167	479.85	593.328	513.429	547.948	468.801
1810041L15Rik	9.68573	4.78334	1.17443	5.79234	9.34503	4.02911	3.90061	5.24229	10.5237	2.71012	3.03049	1.81942	9.38553	2.09823	4.99945	12.179	0	0	4.99246	45.8092	24.7015	86.0697	49.3971	24.6077	38.0424	30.7523	30.5021	27.7898
1810043G02Rik	42.894	32.2875	19.9654	18.5355	39.8721	25.5177	29.2546	19.9207	18.7088	25.2945	28.2845	26.3816	13.5569	32.5225	21.9976	23.2508	40.4512	16.9394	36.1953	161.096	78.8096	76.602	277.384	193.624	127.475	90.9197	156.868	138.949
1810043H04Rik	657.246	326.463	331.191	332.48	504.009	272.636	330.577	244.291	346.113	254.752	282.845	262.907	300.337	253.886	262.971	297.832	389.169	313.379	297.051	241.262	225.843	267.677	241.286	165.131	151.502	141.728	185.191	131.699
1810044D09Rik	19.3715	16.7417	34.0586	33.5956	16.1981	18.8025	22.4285	19.9207	14.0316	12.6472	23.2337	21.8331	19.8139	18.8841	13.9985	15.5005	22.3179	14.1162	36.1953	47.3361	21.1727	20.6567	44.6474	23.9601	17.3527	15.3761	21.7872	13.2908
1810046J19Rik	1181.66	710.326	943.071	768.064	910.829	683.605	891.289	700.37	796.293	743.477	687.921	698.658	655.944	684.023	758.917	803.813	1106.13	1053.07	747.62	645.909	696.348	718.682	606.065	565.329	595.998	549.53	678.672	574.523
1810046K07Rik	163.274	112.408	185.561	94.9944	233.003	256.52	199.906	152.026	104.068	35.2316	89.9044	32.7496	83.4269	14.6876	111.988	66.4309	210.625	167.982	122.315	48.8631	67.047	57.6667	22.7987	16.1893	4.67187	7.3538	14.1617	9.06188
1810048J11Rik	12.4531	33.4834	36.4075	44.0218	23.6741	25.5177	39.9813	25.163	8.1851	34.3282	25.2541	28.2011	26.0709	26.2279	28.9968	36.537	13.9487	9.88131	39.9397	98.4897	68.2233	123.08	75.0457	123.038	110.123	96.268	112.204	125.658
1810049H13Rik	166.041	138.717	152.676	96.1528	136.437	124.902	104.341	92.2643	108.745	91.2409	100.006	101.888	107.412	87.0765	82.9909	84.1458	129.723	114.341	73.6387	115.286	95.2773	108.448	81.6953	74.4707	64.7388	64.1786	82.7914	73.7033
1810053B23Rik	0	1.19584	1.17443	2.31694	0	0	0	1.04846	0	0	1.01016	0	1.04284	0	0.999891	1.10718	2.78974	0	1.24811	0	5.88132	1.72139	0	0.647571	0.667411	0.668528	0	0
1810055G02Rik	3924.11	2794.67	3764.06	2497.66	3610.3	2711.59	3040.53	1355.66	3572.21	762.448	2794.11	1299.98	1809.32	463.709	1973.78	934.461	3837.29	3911.59	1679.96	1094.84	1290.36	874.468	880.599	526.475	402.449	442.565	500.016	343.747
1810058I24Rik	868.949	418.542	979.478	468.021	742.618	715.838	533.408	377.445	570.619	343.282	479.827	357.517	437.991	358.797	409.955	378.656	1022.44	904.846	532.945	635.221	449.333	374.403	469.273	360.049	357.065	336.269	472.782	309.916
1810062G17Rik	5.5347	8.37085	1.17443	3.4754	3.73801	2.68607	6.82607	5.24229	4.6772	7.227	11.1118	8.1874	6.25702	6.29469	2.99967	8.85745	1.39487	4.23485	2.49623	9.16183	19.9965	11.1891	33.2481	16.1893	10.6786	4.67969	14.1617	13.2908
1810062O18Rik	8.30206	10.7625	11.7443	10.4262	13.706	4.02911	9.75153	7.3392	12.8623	8.13037	4.04065	10.0068	8.34269	4.19646	9.99891	5.53591	8.36922	16.9394	13.7293	3.81743	10.5864	7.74627	8.54951	11.0087	4.00446	8.69086	4.35744	4.22888
1810063B05Rik	373.593	236.775	304.179	227.06	287.204	177.281	258.415	235.903	285.309	203.259	187.89	224.699	259.666	200.381	198.978	203.721	308.266	221.624	177.232	204.614	259.954	209.149	172.89	193.624	191.547	157.104	172.119	169.759
1810063B07Rik	181.262	147.088	144.455	167.978	211.198	96.6985	157.975	111.137	133.3	93.0476	165.667	122.811	115.755	114.353	97.9893	116.254	157.62	136.927	138.541	128.266	141.152	123.08	83.5952	113.325	112.792	80.2233	135.081	121.429
1810064F22Rik	1.38368	1.19584	2.34887	6.95081	1.86901	8.05821	2.92546	2.09692	0	0.903375	3.03049	5.45827	1.04284	6.29469	0.999891	3.32154	0	4.23485	6.24057	24.4316	5.88132	9.46767	6.64962	28.4931	13.3482	18.0502	4.35744	22.9568
1810065E05Rik	22.1388	166.221	15.2676	81.0927	13.083	16.1164	26.3291	213.885	33.9097	2584.56	56.5691	328.406	67.7844	1690.12	53.9941	493.803	16.7384	40.9369	283.322	16.0332	10.5864	14.6319	17.099	14.8941	20.0223	66.8528	29.4127	22.9568
1810074P20Rik	527.181	507.034	730.498	476.13	602.443	616.453	824.004	594.475	891.007	589	715.195	597.681	714.343	686.121	624.932	474.981	679.302	717.101	509.231	423.735	444.628	478.548	680.161	519.352	424.473	453.262	398.706	453.094
2010001E11Rik	1311.73	916.01	1317.72	901.288	1244.76	1294.69	1234.54	1057.89	1252.32	461.625	1217.25	883.33	994.866	519.312	1010.89	592.342	1601.31	1391.85	939.83	141.245	101.159	316.737	135.842	109.439	39.3772	50.8081	135.081	58.6002
2010001M06Rik	3863.22	2975.24	2758.75	3302.79	2942.44	2484.62	2699.22	2450.25	2456.7	2605.33	2296.1	2484.42	2429.81	2635.38	2286.75	2505.55	3704.77	3907.35	2914.35	1321.59	1543.26	1355.6	600.365	499.277	454.507	402.454	545.77	279.71
2010001M09Rik	136.984	88.4918	138.583	105.421	246.086	96.6985	237.937	96.4581	95.8826	209.583	172.738	162.838	152.254	264.377	153.983	127.326	165.989	83.2853	245.878	277.909	137.623	302.965	316.332	144.408	150.167	217.271	335.523	73.7033
2010002M12Rik	4923.12	3689.15	5598.53	3386.2	3198.49	2745.16	3506.65	2349.59	5434.91	3534	2233.47	2686.38	3207.76	3534.47	3608.61	2718.13	4873.67	5718.46	3504.7	715.387	656.355	1128.37	256.485	465.603	346.386	413.819	481.497	293.001
2010002N04Rik	188.18	168.613	143.281	164.502	162.604	96.6985	133.596	258.969	195.273	155.38	126.27	164.658	116.798	147.925	152.983	221.436	122.749	122.811	119.819	416.1	546.962	489.737	988.893	738.231	618.69	665.853	767.999	614.396
2010003K11Rik	8040.54	2649.97	4451.11	2476.8	3389.75	2737.11	3347.7	2066.51	3622.49	1560.13	3552.74	2166.93	2879.27	1447.78	2638.71	1581.05	4519.38	4563.75	1928.34	832.963	723.402	863.279	576.617	378.829	270.969	221.283	568.646	192.112
2010003K15Rik	624.038	297.763	477.995	257.18	444.2	320.985	377.384	148.881	445.503	150.864	277.795	145.554	286.78	121.697	260.971	140.612	518.892	463.01	210.931	174.075	176.439	151.483	67.4461	32.3785	6.67411	22.7299	52.2893	16.9155
2010003O02Rik	29.0572	34.6792	28.1864	40.5464	50.4632	30.8898	39.0061	24.1145	38.5869	27.1012	21.2134	34.569	36.4993	33.5717	36.996	39.8585	50.2153	26.8207	27.4585	61.8424	38.8167	44.7563	35.148	42.0921	34.7053	32.7579	40.3063	31.4145
2010005H15Rik	26.2898	39.4626	10.5699	24.3278	4.36101	4.02911	8.77637	83.8766	21.0474	121.956	18.1829	67.3187	18.7711	96.5185	14.9984	105.182	15.3436	15.5278	37.4434	3.81743	0	21.5174	0.949945	0.647571	1.33482	3.34264	4.35744	3.62475
2010009K17Rik	0	5.97918	4.69774	1.15847	1.86901	1.34304	2.92546	2.09692	2.3386	1.80675	0	1.81942	2.08567	0	4.99945	1.10718	2.78974	0	0	0	0	0.860697	3.79978	4.533	2.00223	1.33706	1.08936	2.4165
2010010A06Rik	261.515	218.838	156.2	217.792	179.425	135.647	143.347	313.489	173.056	196.032	181.829	259.268	157.468	178.349	195.979	236.937	164.595	193.391	136.044	27.4855	10.5864	71.4379	0.949945	14.8941	4.00446	6.01675	16.3404	3.62475
2010011I20Rik	474.601	559.651	562.554	590.819	474.105	644.657	534.384	529.471	639.607	475.175	577.813	597.681	561.046	548.687	483.947	543.626	504.943	468.656	465.547	904.731	492.854	694.583	1174.13	1106.7	1063.18	918.557	813.752	936.999
2010012O05Rik	128.682	121.975	133.886	158.71	142.044	143.705	125.795	146.784	161.363	118.342	155.565	167.387	180.411	127.992	158.983	156.113	167.384	194.803	147.277	175.602	172.911	133.408	199.488	180.672	154.839	162.452	176.476	141.969
2010015L04Rik	59.4981	88.4918	61.0706	48.6556	21.8051	59.0936	31.2049	16.7753	26.8939	33.4249	67.6809	53.673	52.1418	47.2101	29.9967	15.5005	48.8204	39.5252	47.4283	19.0872	34.1116	40.4528	18.9989	22.665	20.0223	9.35939	22.8766	6.64538
2010016I18Rik	87.1716	130.346	70.4661	83.4097	57.9392	53.7214	63.3849	78.6343	133.3	168.931	73.7418	120.992	138.697	153.171	116.987	52.0375	121.354	127.045	114.826	90.0914	142.328	124.801	33.2481	80.2988	66.7411	74.8751	74.0765	79.1404
2010106C02Rik	16.6041	3.58751	11.7443	5.79234	11.214	5.37214	7.80122	7.3392	10.5237	9.03375	5.05081	6.36798	7.29985	12.5894	9.99891	7.75027	4.18461	7.05808	17.4736	4.58092	2.35253	4.30349	2.84984	1.29514	0	2.00558	0	0.604125
2010106E10Rik	16057.6	8071.89	16848.4	8573.82	10115.1	12762.9	13780.9	9424.59	11660.3	5964.98	10290.5	7965.43	8608.61	6706.99	9937.91	8417.9	17175	18002.3	10576.5	2943.24	2704.23	3963.51	602.265	575.043	152.837	534.154	881.293	417.451
2010106G01Rik	2355.02	2159.68	2910.25	2220.78	1566.85	2144.83	2585.13	2668.32	3406.17	3153.68	2937.55	2930.18	3088.88	3597.41	3230.65	2689.34	4137.18	4229.2	3163.97	1347.55	1659.71	1950.34	1726.05	2335.14	2071.64	1932.04	2168.92	1982.74
2010107E04Rik	2646.97	1522.3	2279.58	1351.93	1413.59	1488.08	1995.16	1580.03	2097.72	1573.68	1636.46	1522.86	1748.84	1652.36	1762.81	1585.48	2657.23	2642.54	1498.99	1268.91	1320.94	1172.27	1139.93	971.356	975.087	858.389	1016.37	799.862
2010107G12Rik	3890.9	3497.82	2857.4	3134.81	3381.66	3884.06	2923.51	1753.02	4383.71	2273.79	3656.79	2969.3	2565.38	1406.86	3214.65	2563.12	2990.6	4073.92	3371.16	1407.11	785.744	1376.25	571.867	382.067	364.406	522.789	531.608	286.355
2010107G23Rik	272.584	296.567	256.027	316.262	257.923	252.491	318.875	314.537	280.632	288.177	260.622	337.503	223.167	312.636	239.974	350.976	228.759	259.737	285.818	163.386	227.019	191.075	165.29	176.139	158.844	165.126	137.259	142.574
2010107H07Rik	106.543	75.3376	93.9548	94.9944	99.6803	87.2973	90.6892	61.859	67.8194	65.043	93.9451	83.6935	84.4697	71.3398	62.9931	68.6452	96.246	84.6969	66.15	106.888	78.8096	60.2488	125.393	58.2814	63.404	50.1396	44.6638	43.497
2010109A12Rik	1.38368	4.78334	1.17443	3.4754	3.11501	4.02911	3.90061	4.19383	1.1693	0.903375	2.02032	3.63885	4.17134	2.09823	2.99967	2.21436	1.39487	1.41162	4.99246	0.763486	0	5.16418	3.79978	2.59028	2.66964	1.33706	1.08936	4.22888
2010109I03Rik	3777.44	8660.24	7330.82	9796	3302.53	10975.3	10967.5	11174.5	2941.96	2601.72	13230.1	10344.3	5153.7	4150.3	6955.24	8992.52	6508.46	11062.8	12044.3	5836.85	5429.63	3023.63	3340.96	1844.93	3230.93	2180.74	1918.36	1672.82
2010109K11Rik	1883.18	1417.06	1526.76	1479.36	1295.22	1007.28	1336.93	1222.5	1204.38	1848.3	1537.47	1551.06	1481.87	2225.17	1869.8	1568.88	2235.98	2069.43	1653.75	1166.61	1589.13	895.986	1465.77	995.964	1213.35	946.635	1134.02	802.279
2010110P09Rik	6695.61	5558.24	6404.19	5098.42	6582.64	6286.75	5774.85	4101.57	6155.2	3675.83	5258.9	3791.68	5329.94	3147.34	4997.45	2990.5	7618.78	6638.83	4802.74	1366.64	2187.85	1711.07	1315.67	1013.45	563.962	691.926	988.05	403.556
2010111I01Rik	351.454	296.567	280.69	244.437	246.709	276.665	250.614	217.031	277.124	226.747	213.144	233.796	230.467	265.426	174.981	221.436	277.579	239.975	197.202	589.411	362.289	519	527.22	528.418	510.569	498.053	351.863	448.865
2010204K13Rik	11.0694	3.58751	8.22104	3.4754	6.85302	8.05821	2.92546	7.3392	3.5079	7.227	11.1118	5.45827	3.12851	3.14734	6.99924	8.85745	15.3436	1.41162	1.24811	26.722	56.4606	21.5174	51.297	18.7796	38.0424	19.3873	32.6808	22.3526
2010300C02Rik	729.197	1037.98	705.835	1221.03	813.641	969.671	797.675	1115.56	696.903	1303.57	765.703	1009.78	800.898	1027.08	722.921	1087.25	655.589	677.576	946.071	819.984	952.773	716.1	854.951	802.34	805.564	671.202	489.123	714.68
2010305A19Rik	401.266	349.184	415.75	361.442	448.561	463.347	463.197	377.445	464.212	263.785	428.309	340.232	371.25	317.882	361.96	262.402	481.23	402.31	322.013	268.747	245.839	208.289	227.987	188.443	180.201	177.828	181.923	172.78
2010308F09Rik	41.5103	17.9375	45.8029	11.5847	29.2811	24.1746	36.0806	12.5815	33.9097	33.4249	21.2134	27.2913	22.9424	7.3438	20.9977	19.9293	53.005	45.1717	22.4661	10.6888	8.23384	17.2139	4.74973	3.23785	4.00446	5.34822	2.17872	3.02063
2010310C07Rik	0	0	0	1.15847	0.623002	0	0	1.04846	0	0	1.01016	0	2.08567	1.04911	0	0	1.39487	0	0	0	0	0	0	0	0.667411	0	0	0
2010315B03Rik	517.495	593.134	663.556	429.792	363.833	466.033	571.439	694.079	675.856	670.304	718.225	647.715	611.102	603.241	632.931	592.342	482.625	645.108	519.215	283.253	256.425	438.956	201.388	347.098	277.643	291.478	264.715	256.149
2010317E24Rik	207.551	199.704	159.723	183.038	133.945	138.333	163.826	170.899	244.384	93.0476	136.372	104.617	198.139	95.4694	142.984	100.753	118.564	101.636	76.135	190.872	211.727	160.95	150.091	171.606	168.187	156.435	152.51	140.761
2010320M18Rik	164.657	162.634	177.34	149.442	139.552	128.931	117.018	103.797	100.56	91.2409	95.9654	95.5197	120.969	95.4694	83.9908	70.8596	154.831	129.869	86.1199	187.054	118.803	179.025	141.542	130.809	85.4285	89.5827	145.974	97.8683
2010321M09Rik	445.544	509.426	495.611	515.518	495.287	453.946	531.458	547.295	480.582	465.238	443.461	484.876	494.304	523.508	480.947	499.339	415.671	440.424	481.772	455.038	579.898	436.373	586.116	492.154	484.54	516.772	492.391	525.589
2200002D01Rik	5657.85	6676.35	4828.1	7782.59	5645.02	5247.24	4807.5	6701.74	4623.41	8092.43	6159.97	7729.82	5182.9	7446.61	5839.36	8126.71	6521.02	8461.22	7999.16	3731.16	3873.43	2805.87	2074.68	1105.4	1107.9	1139.17	1409.63	914.646
2200002J24Rik	15.2204	14.35	17.6165	10.4262	42.9871	17.4595	21.4534	5.24229	16.3702	1.80675	8.0813	8.1874	7.29985	3.14734	15.9983	12.179	54.3999	22.5859	8.7368	45.8092	24.7015	37.01	79.7954	61.5192	38.7098	29.4152	30.5021	26.5815
2200002K05Rik	856.496	1281.94	772.778	1181.64	918.928	1110.69	751.843	1332.59	645.454	898.858	1040.47	1308.17	1019.89	1148.78	993.891	1157	481.23	684.634	986.01	375.635	878.669	670.483	176.69	288.817	254.283	324.236	265.804	201.778
2210009G21Rik	53.9634	110.017	65.7683	63.7157	62.9232	72.5239	89.714	72.3436	100.56	54.2025	59.5996	56.4021	65.6987	67.1433	86.9905	48.716	72.5332	59.2879	82.3755	19.8506	37.6404	71.4379	26.5985	47.9202	49.3884	53.4822	37.0383	65.2456
2210010C04Rik	9.68573	0	0	0	0.623002	0	0	0	0	0	0	0	0	0	1.99978	0	0	0	0	0	0	0.860697	0	0	0	0	0	0.604125
2210010C17Rik	8113.88	4589.61	6428.85	3930.68	6240.61	5346.62	6107.38	3251.27	6230.03	2123.83	3942.66	2810.1	3268.25	2184.26	3652.6	3363.62	6385.71	6168.76	3593.32	1833.89	2823.03	1842.75	1417.32	1383.86	1350.17	920.562	1586.11	954.518
2210012G02Rik	373.593	398.213	433.366	420.524	292.811	345.16	392.986	321.876	284.14	336.959	306.079	332.045	306.594	343.06	307.966	332.154	302.687	285.146	339.487	315.32	288.185	289.194	275.484	300.473	327.031	316.214	283.234	361.871
2210013O21Rik	53.9634	46.6376	48.1518	53.2895	56.6932	72.5239	56.5589	53.4713	37.4176	84.0139	53.5386	54.5827	57.356	65.0451	53.9941	68.6452	61.3743	52.2298	66.15	164.913	89.396	97.2588	128.243	119.153	135.484	132.368	151.421	125.658
2210015D19Rik	141.135	99.2543	88.0826	81.0927	122.108	100.728	102.391	100.652	108.745	63.2362	64.6504	82.7838	79.2555	71.3398	84.9907	89.6817	103.22	79.0505	56.1651	80.9295	111.745	105.005	120.643	67.9949	75.4174	72.8695	90.4169	72.4951
2210016F16Rik	4337.82	5041.64	4191.56	5201.52	3501.27	4034.48	3841.13	4480.06	5118.03	4731.88	4742.71	4534	4572.84	4077.91	4783.48	4372.26	4351.99	5588.59	4905.09	1969.79	1806.74	2086.33	1106.69	1070.43	894.997	940.618	1083.91	827.048
2210016L21Rik	323.78	402.996	366.424	397.354	337.044	322.328	353.005	369.057	325.065	374.901	309.11	377.53	370.207	431.186	336.963	383.085	251.077	300.674	375.682	452.747	476.387	375.264	356.229	363.935	360.402	334.264	345.327	288.168
2210018M11Rik	190.947	264.28	312.4	275.715	240.479	287.41	247.689	199.207	292.325	196.032	248.5	198.317	205.439	193.037	260.971	180.471	266.42	241.386	255.863	135.901	144.68	263.373	98.7943	161.245	161.513	182.508	171.03	270.044
2210019I11Rik	283.654	56.2042	165.595	61.3988	340.159	89.9834	184.304	51.3744	205.797	50.589	114.148	67.3187	85.5126	18.8841	93.9897	55.3591	278.974	158.101	61.1576	48.0996	87.0435	28.403	169.09	74.4707	25.3616	20.7244	40.3063	36.8517
2210020M01Rik	16.6041	51.4209	21.1398	62.5573	18.0671	41.6341	34.1303	58.7136	14.0316	47.8789	37.376	47.305	40.6706	98.6167	28.9968	57.5734	12.5538	38.1136	72.3906	25.195	16.4677	19.796	21.8487	8.41842	14.683	13.3706	5.4468	6.04125
2210021J22Rik	195.098	176.984	225.491	201.573	198.738	222.944	177.478	176.141	137.977	189.709	160.616	173.755	189.796	154.22	178.98	179.363	156.225	199.038	158.51	207.668	198.788	220.338	157.691	180.672	139.489	153.761	152.51	166.135
2210039B01Rik	8.30206	20.3292	21.1398	23.1694	10.591	14.7734	19.5031	14.6784	15.2009	24.3911	17.1728	8.1874	15.6425	20.9823	12.9986	8.85745	9.76409	14.1162	9.98491	18.3237	18.8202	11.1891	26.5985	9.71356	14.0156	7.3538	6.53616	6.04125
2210403K04Rik	1811.23	1446.96	2281.93	1686.73	1314.53	1555.23	2380.35	1812.78	2979.38	1391.2	1409.18	1218.1	1788.46	1143.53	1845.8	1160.33	2958.52	3139.43	2182.95	1110.87	744.575	717.821	948.045	639.8	570.636	470.643	630.74	430.137
2210404J11Rik	208.935	113.604	156.2	148.284	150.143	132.96	148.223	111.137	192.935	112.922	156.575	122.811	137.654	135.336	129.986	100.753	142.277	142.573	117.323	122.921	125.86	143.736	137.742	108.792	120.134	118.329	113.293	120.221
2210404O07Rik	38806.6	25760.7	25764.7	21317	31442.3	24107.5	24756.2	17040.6	26401.6	10034.7	22542.8	16255.6	20082.9	11858.1	21774.6	17242.1	35489.7	34806.2	18417.2	8513.63	6661.18	5379.36	2751.04	2710.08	1270.08	1722.8	2670.02	1196.17
2210404O09Rik	188.18	155.459	199.654	151.759	112.763	149.077	170.652	185.577	218.659	224.94	183.85	159.2	152.254	196.184	167.982	189.328	156.225	204.684	199.698	79.4026	75.2808	135.99	88.3449	79.0037	98.7768	86.9086	72.9872	100.285
2210407C18Rik	9748	1718.41	5401.22	725.201	4022.1	1690.88	2116.08	350.185	6839.24	1170.77	2123.36	828.747	2546.61	1625.08	3020.67	864.708	8291.11	3579.86	646.523	1787.32	4042.82	2169.82	9240.12	6019.17	3802.91	2104.52	7295.45	3661
2210408F21Rik	12.4531	2.39167	2.34887	0	4.36101	9.40125	2.92546	2.09692	5.8465	3.6135	1.01016	0.909712	1.04284	2.09823	1.99978	1.10718	0	1.41162	0	11.4523	9.41011	4.30349	18.9989	20.0747	14.683	4.01117	10.8936	8.45776
2210408I21Rik	12.4531	7.17501	10.5699	13.9016	11.214	9.40125	14.6273	12.5815	11.693	13.5506	13.1321	7.27769	11.4712	13.6385	6.99924	11.0718	2.78974	5.64646	7.48868	32.8299	16.4677	18.0746	25.6485	31.0834	32.0357	32.7579	27.234	35.6434
2210409D07Rik	0	0	0	0	0	0	0	1.04846	0	0	0	0	0	0	0	0	0	0	0	1.52697	0	0.860697	0.949945	0	0.667411	0.668528	0	0.604125
2210409E12Rik	0	0	0	0	0	1.34304	0	0	0	0	0	0	1.04284	0	0	0	0	0	0	0	0	0	0	0.647571	2.00223	1.33706	1.08936	0.604125
2210411K11Rik	1046.06	976.997	709.358	949.944	827.347	582.877	603.619	652.141	618.56	767.869	723.276	771.435	653.858	663.04	665.927	750.669	634.666	678.987	717.666	771.885	830.442	564.617	740.957	513.524	563.962	559.558	539.233	502.632
2210414B05Rik	0	0	0	0	1.86901	0	0	0	3.5079	0	0	0.909712	0	1.04911	0.999891	0	1.39487	0	0	0	0	0	0	0	0	0	0	0
2210415F13Rik	38868.8	45767	22961.4	30851.2	21145.9	24491.6	24695.7	30771.2	32816.4	70285.3	30863.5	38559.9	39357.7	65583.3	36251	38227.6	33324.8	33081.2	40513.8	32045.8	12622.5	22746.5	35163.2	28499.6	26095.1	23896.5	21224	15838.4
2210416O15Rik	0	0	0	0	7.47602	0	0.975153	0	1.1693	0	3.03049	0	0	0	0.999891	0	0	0	0	6.10789	3.52879	0.860697	5.69967	5.18057	1.33482	4.01117	2.17872	2.4165
2210417A02Rik	45.6613	32.2875	39.9308	22.0109	25.5431	26.8607	31.2049	25.163	24.5553	33.4249	20.2032	23.6525	32.3279	13.6385	25.9972	24.358	37.6615	40.9369	29.9547	37.4108	17.6439	43.8956	23.7486	21.3698	18.0201	20.0558	30.5021	19.9361
2210417K05Rik	2.76735	0	1.17443	1.15847	2.49201	0	2.92546	3.14537	2.3386	9.03375	3.03049	1.81942	1.04284	2.09823	0.999891	1.10718	0	1.41162	2.49623	16.0332	7.05758	1.72139	15.1991	10.3611	8.00893	10.0279	4.35744	4.833
2210420H20Rik	0	0	0	0	0	0	0	0	0	0	0	0	0	0	0	0	0	0	1.24811	0	0	0	0	0	0	0	0	0
2300002M23Rik	1.38368	0	0	0	0	0	0	0	0	0	0	0	0	0	0	0	0	0	0	2.29046	1.17626	0.860697	0	0	0	0	0	0
2300003K06Rik	0	0	0	0	0	0	0	0	0	0	0	0	0	0	0	0	0	0	0	0	0	0	0	0	0	0	0	0
2300005B03Rik	11.0694	7.17501	4.69774	8.10927	4.36101	5.37214	0	0	0	0	0	0	0	0	0	0	0	0	0	9.92532	9.41011	2.58209	14.2492	0.647571	0	0	0	0
2300009A05Rik	143.902	124.367	128.013	92.6774	125.846	119.53	86.7886	81.7797	93.544	93.0476	116.169	111.895	104.284	100.715	79.9913	98.5391	93.4563	111.518	98.601	103.071	59.9894	87.7911	137.742	75.7658	88.0982	63.5101	78.434	80.3487
2310001A20Rik	550.703	532.147	522.623	517.835	481.581	472.748	480.75	490.678	500.461	540.218	502.051	532.181	552.703	546.589	486.947	500.446	517.497	487.007	406.885	452.747	588.132	514.697	828.352	671.531	620.024	560.226	626.382	621.645
2310001H17Rik	197.866	166.221	176.165	143.65	139.552	146.391	148.223	154.123	188.257	215.907	144.453	159.2	255.495	227.658	232.975	161.648	186.913	166.571	164.751	86.2739	78.8096	109.309	47.4973	60.8717	50.7232	70.8639	82.7914	46.5177
2310001H18Rik	6.91838	4.78334	5.87217	9.26774	4.36101	10.7443	0	0	0	0	0	0	0	0	0	0	0	0	0	6.10789	4.70505	2.58209	7.59956	0	0	0	0	0
2310001K24Rik	0	0	0	0	0	0	0	0	0	0	0	0	0	0	0	0	0	0	0	0	0	0	0	0	0	0	0	0
2310002D06Rik	1.38368	0	1.17443	1.15847	0	1.34304	0	0	0	0	0	0	0	0	0	0	0	0	0	1.52697	2.35253	0	1.89989	0	0	0	0	0
2310002J15Rik	13.8368	14.35	10.5699	10.4262	8.09903	22.8316	2.92546	12.5815	3.5079	6.32362	5.05081	8.1874	1.04284	5.24557	2.99967	16.6077	1.39487	0	0	11.4523	159.972	18.0746	18.049	9.06599	6.00669	4.01117	9.80424	10.2701
2310002L09Rik	0	0	0	0	0	0	0	0	0	0	0	0	0	0	0	0	0	0	0	0	0	0	0	0	0	0	0	0
2310002L13Rik	0	0	0	0	0	0	0	0	0	0	0	0	0	0	0	0	1.39487	0	0	33.5934	44.698	14.6319	5.69967	8.41842	2.00223	27.4096	14.1617	10.8743
2310003C23Rik	817.753	796.426	785.697	747.212	674.088	811.193	754.768	689.885	758.876	780.516	708.124	708.665	694.529	757.461	711.922	726.311	698.83	693.103	723.906	574.142	685.761	650.687	580.416	529.065	574.64	567.58	521.804	544.921
2310003F16Rik	444.16	456.809	365.249	496.983	484.696	468.719	438.819	495.92	447.842	618.812	453.563	476.689	528.718	571.767	469.949	601.199	733.701	653.578	656.508	698.59	771.629	487.155	581.366	632.029	810.236	574.934	757.106	576.336
2310003H01Rik	408.184	312.113	253.678	384.611	417.411	386.794	263.291	336.555	288.817	356.833	327.293	321.128	260.709	393.418	189.979	399.692	177.148	199.038	237.142	482.523	490.502	388.174	532.919	437.11	490.547	528.137	519.625	536.463
2310003L22Rik	181.262	111.213	109.222	84.5681	117.747	92.6694	111.167	95.4096	154.348	106.598	102.026	102.797	141.826	123.795	138.985	105.182	147.856	125.634	86.1199	107.652	105.864	134.269	80.7453	126.924	141.491	124.346	141.617	124.45
2310004I24Rik	1415.5	1002.11	1031.15	772.698	755.079	850.141	910.793	896.431	846.573	622.425	736.408	727.769	683.058	653.598	883.903	1108.29	1382.32	1432.79	1033.44	387.851	349.35	351.164	184.289	201.395	164.85	169.806	185.191	166.739
2310004N24Rik	257.364	259.496	163.246	274.557	204.345	229.659	214.534	225.418	208.135	294.5	232.337	232.886	248.195	294.801	245.973	283.438	253.866	272.442	272.089	300.05	336.411	279.727	241.286	264.857	263.627	246.687	301.753	270.648
2310005A03Rik	0	0	1.17443	0	0	0	0	1.04846	0	0	0	2.72913	1.04284	0	0.999891	0	0	1.41162	0	0	0	0	0	0	0	0	1.08936	0
2310005E17Rik	0	0	0	0	0	0	0	0	0	0	0	0	0	0	0	0	0	0	0	0	0	0	0	0	0	0	0	0
2310005G13Rik	2.76735	0	3.5233	3.4754	0.623002	0	2.92546	0	0	0	0	0	1.04284	2.09823	0	0	0	0	0	1.52697	0	0	0.949945	0.647571	0.667411	0	0	0.604125
2310007B03Rik	192.331	441.263	218.445	317.42	159.489	245.775	230.136	300.907	210.474	301.727	231.327	262.907	189.796	254.935	194.979	324.404	214.81	310.555	307.036	183.237	324.649	135.129	69.346	103.611	104.116	119.666	80.6127	89.4106
2310007L24Rik	0	0	2.34887	0	2.49201	0	0.975153	3.14537	0	1.80675	0	0	0	2.09823	0.999891	0	1.39487	1.41162	2.49623	6.10789	0	5.16418	0.949945	4.533	3.33705	3.34264	1.08936	4.833
2310008H04Rik	109.31	130.346	77.5127	112.371	90.9583	104.757	115.068	139.445	135.639	138.216	134.352	141.005	141.826	130.09	136.985	159.434	114.379	110.106	94.8567	171.021	141.152	180.746	166.24	214.346	212.904	275.433	286.502	298.438
2310008H09Rik	303.025	399.409	315.923	426.316	301.533	431.114	391.036	403.656	300.51	381.224	406.085	445.759	485.962	439.579	399.956	459.48	228.759	266.795	341.983	976.499	1222.14	1217.89	1283.38	1372.2	1531.71	1341.73	1325.75	1610.6
2310008N11Rik	2.76735	0	0	0	0	0	0	0	1.1693	0	0	0	0	0	0	2.21436	0	0	0	0	1.17626	0.860697	0	1.94271	0	2.00558	1.08936	0.604125
2310009A05Rik	136.984	148.284	135.06	101.945	76.0063	92.6694	120.919	132.106	123.946	135.506	139.402	123.721	133.483	136.385	154.983	145.041	126.933	149.631	106.09	120.631	119.979	129.965	93.0946	131.457	106.118	86.2401	107.847	117.2
2310009B15Rik	65.0328	40.6584	31.7097	34.754	40.4951	25.5177	35.1055	40.8898	28.0632	42.4586	44.4471	43.6662	37.5421	39.8663	33.9963	43.1801	37.6615	35.2904	38.6915	101.544	55.2844	68.8558	90.2448	44.0348	64.0714	63.5101	68.6297	68.8703
2310010J17Rik	33.2082	28.7	23.4887	30.1202	18.6901	34.9189	17.5527	20.9692	39.7562	23.4877	19.1931	22.7428	15.6425	19.9332	16.9981	11.0718	19.5282	32.4672	17.4736	35.8839	19.9965	12.0498	24.6986	25.9028	14.0156	12.0335	19.6085	8.45776
2310010M20Rik	0	0	0	0	0	0	0	0	0	0	0	0	0	0	0	0	0	0	0	0	0	0	0	0.647571	0	0	0	0
2310011J03Rik	1333.86	965.039	804.488	1021.77	1084.65	793.734	884.463	661.577	1002.09	851.882	791.967	750.512	787.341	809.916	946.897	760.633	1034.99	1060.12	782.568	742.872	843.381	690.279	695.36	516.762	468.522	497.385	555.574	442.824
2310014F07Rik	1.38368	1.19584	0	1.15847	0.623002	1.34304	0	0	0	3.6135	0	2.72913	0	1.04911	0	1.10718	0	0	1.24811	0	0	1.72139	0.949945	0	2.66964	2.00558	0	0.604125
2310014L17Rik	9.68573	13.1542	5.87217	9.26774	11.837	9.40125	1.95031	8.38766	0	8.13037	5.05081	4.54856	4.17134	1.04911	2.99967	3.32154	1.39487	0	1.24811	29.776	16.4677	29.2637	23.7486	22.0174	23.3594	30.0837	11.983	30.2063
2310015A10Rik	128.682	150.675	135.06	221.267	109.648	126.245	180.403	205.498	180.072	186.999	126.27	140.096	167.897	156.318	152.983	116.254	146.461	145.396	238.39	164.913	75.2808	144.597	168.14	111.382	79.4219	100.279	103.489	114.18
2310015B20Rik	0	1.19584	0	0	3.11501	0	0	0	0	1.80675	0	0	1.04284	2.09823	0	1.10718	1.39487	0	0	0	0	0	1.89989	0	0	0	0	0.604125
2310015D24Rik	0	0	1.17443	0	0	0	0	0	0	0	0	0	0	0	0	0	0	0	1.24811	0	0	0	0	0	0	0	0	0
2310016D03Rik	0	0	0	0	0	0	0	0	0	0	0	0	0	0	0	0	0	0	0	0	0	0	0	0	0	0	0	0
2310016M24Rik	1542.8	992.543	1085.18	961.528	1240.4	906.549	878.612	729.727	1019.63	930.476	870.76	848.761	963.581	942.105	923.899	855.851	1339.07	1154.7	854.958	695.536	829.266	692.001	654.512	553.026	558.623	495.379	573.004	451.886
2310020H05Rik	0	0	0	0	0	0	0	0	0	0	0	0	0	0	0	0	0	0	0	0	0	0	0	0	0	0	0	0
2310021P13Rik	1646.57	1955.19	1557.3	2009.94	1980.52	1772.81	1514.41	1726.81	1813.58	1794.1	1702.12	1748.47	1485	1705.86	1488.84	1817.99	1626.42	1661.47	1707.42	1626.99	1530.32	1619.83	1650.05	1563.24	1519.69	1779.62	1578.48	1706.65
2310022A10Rik	214.47	236.775	151.502	223.584	211.198	205.484	194.055	226.467	157.856	215.907	244.459	234.706	162.682	224.51	180.98	225.865	138.092	173.629	220.916	236.681	289.361	223.781	236.536	213.051	237.598	272.091	305.021	281.522
2310022B05Rik	680.769	590.743	662.381	703.19	803.673	862.229	738.191	615.445	604.528	677.531	632.362	643.166	433.82	612.683	477.948	689.774	577.476	687.457	652.764	879.536	705.758	616.259	920.497	659.227	647.388	768.807	655.795	671.183
2310028H24Rik	94.09	107.625	61.0706	127.431	133.322	119.53	83.8631	112.185	86.5282	138.216	105.057	150.102	89.6839	147.925	106.988	151.684	71.1384	73.404	126.06	90.0914	102.335	101.562	103.544	78.3561	103.449	129.694	199.353	100.285
2310030A07Rik	0	0	0	0	0	0	0	0	0	0	0	0	0	0	0	0	0	0	0	0	0	0	0	0	0	0	0	0
2310030G06Rik	639.258	480.726	611.88	446.01	386.261	476.778	415.415	374.299	443.165	502.276	384.872	382.989	380.635	350.404	332.964	397.478	640.245	571.704	440.584	362.656	345.821	362.354	271.684	290.112	274.306	280.113	309.378	318.374
2310030N02Rik	92.7063	75.3376	93.9548	108.896	75.3833	48.3493	81.9128	119.524	91.2054	99.3712	74.752	93.7003	119.926	91.2729	107.988	119.576	68.3486	59.2879	67.3982	128.266	116.45	102.423	97.8443	96.4881	112.792	102.285	75.1659	93.6394
2310033E01Rik	12.4531	8.37085	4.69774	2.31694	3.73801	6.71518	0	0	0	0	1.01016	0	0	0	0.999891	0	2.78974	0	1.24811	4.58092	14.1152	1.72139	3.79978	1.94271	0.667411	0.668528	0	0.604125
2310033P09Rik	332.082	357.555	297.132	333.639	302.779	302.183	252.565	310.343	216.321	320.698	368.709	385.718	298.251	357.748	332.964	287.867	322.215	328.906	323.262	284.78	334.059	271.12	194.739	255.143	243.605	225.962	235.302	207.819
2310034C09Rik	0	0	0	0	0	0	0	0	0	0	0	0	0	0	0	0	0	0	0	0	0	0	0	0	0	0	0	0
2310034G01Rik	8.30206	15.5459	7.04661	8.10927	6.23002	10.7443	9.75153	16.7753	5.8465	18.9709	19.1931	20.0137	14.5997	29.3752	6.99924	17.7149	12.5538	8.46969	11.233	23.6681	39.993	21.5174	39.8977	21.3698	24.6942	16.0447	11.983	15.1031
2310034O05Rik	0	1.19584	0	0	0	0	0	0	0	0	0	0	0	0	0	0	0	0	0	0	0	0	0	0	0.667411	1.33706	0	1.20825
2310035C23Rik	723.663	823.93	744.591	793.55	585.622	778.96	830.83	909.013	1032.49	1149.09	980.868	1053.45	1002.17	1264.18	1050.89	927.818	881.558	861.086	852.462	525.279	488.149	823.687	592.766	576.986	596.665	589.641	611.131	643.394
2310035K24Rik	881.402	761.747	678.823	792.392	679.072	813.879	635.799	722.387	609.205	499.566	569.732	607.687	580.86	589.602	511.944	583.484	803.445	811.679	720.162	477.942	391.696	354.607	298.283	297.883	270.301	273.428	253.821	225.943
2310036O22Rik	2154.38	1910.94	1647.73	1850.07	1724.47	1572.69	1670.44	1681.73	1591.42	1716.41	1537.47	1778.49	1702.95	1721.6	1635.82	1685.13	1954.21	2087.78	1860.94	1828.55	1692.64	1474.37	1544.61	1389.69	1366.19	1193.32	1386.76	1316.99
2310037I24Rik	253.213	301.35	359.377	322.054	347.635	326.358	383.235	312.44	293.494	248.428	319.211	287.469	325.365	281.163	306.966	263.509	337.558	304.909	247.127	412.283	408.163	399.363	524.37	406.027	434.484	409.807	359.489	468.197
2310039H08Rik	339.001	215.25	238.41	239.803	305.894	182.653	241.838	170.899	197.612	153.574	204.053	195.588	241.938	183.595	175.981	186.006	225.969	210.331	136.044	317.61	235.253	226.363	367.629	170.959	151.502	125.683	140.528	126.866
2310039L15Rik	0	0	0	0	0	0	0	0	0	0	0	0	0	0	0	0	0	0	0	0	0	0	0	0	0	0	0	0
2310040G24Rik	5.5347	11.9584	14.0932	26.6448	14.952	12.0873	24.3788	16.7753	16.3702	15.3574	22.2236	22.7428	25.0281	13.6385	18.9979	31.0011	20.923	9.88131	12.4811	55.7345	18.8202	46.4776	30.3982	45.9775	37.375	48.134	35.9489	41.6847
2310042D19Rik	8.30206	8.37085	2.34887	3.4754	1.86901	2.68607	2.92546	2.09692	4.6772	4.51687	1.01016	4.54856	1.04284	1.04911	4.99945	7.75027	0	5.64646	3.74434	3.81743	2.35253	2.58209	0	0.647571	0	1.33706	4.35744	1.20825
2310042E22Rik	9.68573	11.9584	11.7443	13.9016	7.47602	14.7734	0	0	0	0	0	0	0	0	0	0	0	1.41162	0	35.8839	71.7521	24.0995	107.344	63.462	49.3884	30.0837	51.1999	29.6021
2310043J07Rik	0	1.19584	3.5233	1.15847	1.86901	0	2.92546	1.04846	3.5079	1.80675	0	0	1.04284	1.04911	1.99978	0	4.18461	0	2.49623	4.58092	7.05758	0.860697	0.949945	3.23785	0.667411	4.67969	0	1.81238
2310043L19Rik	0	0	0	0	0	0	0.975153	1.04846	0	0	0	0	0	0	0.999891	0	0	0	0	2.29046	9.41011	0.860697	3.79978	3.23785	1.33482	5.34822	2.17872	2.4165
2310043O21Rik	13.8368	5.97918	9.39548	3.4754	19.3131	10.7443	11.7018	3.14537	3.5079	4.51687	7.07114	4.54856	10.4284	0	10.9988	4.42872	13.9487	11.2929	6.24057	0	11.7626	3.44279	1.89989	6.47571	0.667411	2.67411	5.4468	0
2310044G17Rik	767.94	825.126	563.729	531.737	783.114	839.397	833.755	1104.03	506.307	782.323	800.049	830.567	718.514	816.211	907.901	1235.61	729.517	711.454	811.274	439.768	461.095	501.786	332.481	513.524	411.792	436.548	496.748	458.531
2310044H10Rik	2206.96	1499.58	1626.59	1583.63	2042.2	1539.12	1258.92	1229.84	1280.38	1212.33	1179.87	1180.81	1305.63	1298.8	1141.88	1338.58	1466.01	1300.1	1144.52	1639.97	1377.4	1421.01	1719.4	1525.68	1340.16	1425.97	1515.3	1415.47
2310045N01Rik	196.482	284.609	210.224	242.12	223.035	200.112	190.155	200.255	183.58	244.815	190.921	207.414	196.053	177.3	175.981	161.648	179.938	213.154	244.63	175.602	221.137	189.353	133.942	187.796	168.187	157.773	175.387	137.136
2310046A06Rik	2.76735	0	4.69774	2.31694	3.11501	0	1.95031	1.04846	5.8465	0	4.04065	0.909712	0	2.09823	0	1.10718	0	0	1.24811	0.763486	1.17626	1.72139	1.89989	0	2.00223	1.33706	0	0
2310046K01Rik	1123.55	6134.63	1106.32	6555.77	738.257	3182.99	1656.78	6595.85	1819.43	6957.79	4700.29	6074.14	4063.93	6017.72	3647.6	6908.81	1058.71	3140.85	7549.84	1068.12	1063.34	1836.73	754.256	757.658	629.368	768.807	514.178	536.463
2310046O06Rik	107.927	86.1001	81.036	100.787	102.172	60.4366	103.366	99.6035	70.158	108.405	95.9654	94.61	108.455	105.961	98.9892	78.6099	82.2973	63.5227	87.368	145.062	157.619	161.811	104.494	167.721	168.187	147.745	200.442	160.697
2310047B19Rik	87.1716	104.038	126.839	99.6282	114.009	108.786	107.267	107.991	91.2054	116.535	92.9349	76.4158	91.7696	107.01	81.991	97.4319	93.4563	110.106	87.368	164.15	124.684	122.219	183.339	115.915	145.495	155.767	140.528	126.262
2310047M10Rik	629.573	471.159	431.017	646.425	517.715	486.179	448.57	433.013	353.129	490.533	385.882	418.467	361.864	465.807	359.961	510.41	421.251	553.353	464.298	390.905	365.818	270.259	438.875	277.808	281.647	252.035	286.502	212.652
2310050B05Rik	2.76735	0	0	0	1.86901	0	0	0	1.1693	1.80675	0	0.909712	0	1.04911	0	2.21436	1.39487	0	1.24811	6.87138	5.88132	1.72139	3.79978	0	0.667411	0.668528	1.08936	0
2310050C09Rik	12.4531	11.9584	14.0932	15.0601	8.09903	20.1455	0	0	0	0	0	0	0	0	0	0	0	0	0	11.4523	12.9389	5.16418	3.79978	0	0	0	0	0
2310057J18Rik	0	0	0	0	0	0	0	0	0	0	0	0	0	0	0	0	0	0	0	0	0	0.860697	1.89989	0	0	0	0	1.20825
2310057M21Rik	84.4042	82.5126	84.5593	86.8851	71.6452	91.3264	102.391	84.9251	91.2054	75.8835	101.016	90.0614	88.6411	63.996	80.9912	57.5734	80.9024	94.5783	52.4208	86.2739	92.9248	77.4627	73.1458	90.6599	97.4419	106.964	100.221	111.159
2310057N15Rik	0	0	0	0	0	0	0	0	0	0	0	0	0	0	0	0	0	0	0	0	0	0	0	0	0	0	0	0
2310061C15Rik	134.217	99.2543	98.6525	97.3113	98.4343	98.0416	98.4904	100.652	113.422	122.859	95.9654	86.4226	132.44	100.715	117.987	118.468	152.041	107.283	98.601	119.104	185.85	135.99	98.7943	119.153	116.797	130.363	148.153	105.722
2310061I04Rik	1787.71	969.822	1267.21	1108.65	1292.73	1058.31	922.494	849.251	816.172	698.309	924.299	725.04	839.483	804.671	769.916	874.673	1209.35	1068.59	842.477	594.756	781.039	665.319	674.461	493.449	413.795	369.696	479.319	373.35
2310061J03Rik	41.5103	37.0709	46.9774	40.5464	52.3322	26.8607	26.3291	20.9692	39.7562	33.4249	36.3658	22.7428	36.4993	37.7681	24.9973	24.358	41.8461	32.4672	23.7142	63.3694	32.9354	23.2388	54.1469	30.4358	21.3571	28.0782	32.6808	25.9774
2310061N02Rik	0	0	0	0	0	0	0	0	0	0	0	0	0	0	0	0	0	0	0	0	0	0	0	0	0	0	0	0
2310065F04Rik	0	0	0	0	0	0	0	0	0	0	0	0	0	0	0	0	0	0	0	0	0	0	0	0	0	0	0	0
2310067B10Rik	2334.26	2716.94	2068.18	3005.07	2851.48	2947.96	1914.22	2478.55	1895.44	2530.35	2205.18	2441.67	1955.32	2267.14	1906.79	2797.85	1987.69	2120.25	2460.03	1336.1	1840.85	1245.43	918.597	1337.23	1147.28	1209.37	1154.72	1123.67
2310068J16Rik	1.38368	2.39167	1.17443	6.95081	6.23002	4.02911	2.92546	6.29075	5.8465	3.6135	6.06097	5.45827	7.29985	4.19646	3.99956	5.53591	4.18461	4.23485	6.24057	16.7967	3.52879	8.60697	18.049	5.18057	5.33928	6.01675	6.53616	3.62475
2310069B03Rik	0	0	1.17443	2.31694	0.623002	0	0	1.04846	2.3386	19.8742	5.05081	0	0	9.44203	0	1.10718	0	0	2.49623	0	4.70505	1.72139	2.84984	7.77085	6.67411	8.02233	6.53616	6.04125
2310069G16Rik	0	0	0	1.15847	0	0	0	0	0	0	0	0	0	0	0	0	1.39487	1.41162	0	0	0	0	1.89989	0	0	0	0	0
2310079F23Rik	146.67	172.2	109.222	167.978	145.782	128.931	154.074	150.978	116.93	138.216	159.606	169.206	141.826	147.925	180.98	131.755	128.328	110.106	152.27	131.32	149.385	161.811	94.0446	134.047	123.471	131.031	129.634	150.427
2310079G19Rik	0	0	0	0	0	0	0	0	0	0	0	0	0	0	0	0	0	0	0	0	0	0	0	0	0	0	0	0
2310081J21Rik	0	0	0	0	0	0	0	0	0	0	0	0	0	0	0	0	0	0	0	0	0	0	0	0	0	0	0	0
2400001E08Rik	1136	1042.77	886.698	1028.72	965.653	840.74	896.165	1048.46	901.53	1056.05	892.983	956.107	989.652	1189.7	935.898	1059.57	945.722	938.724	936.086	1107.82	1210.37	926.11	1054.44	894.943	882.984	889.81	911.795	785.363
2400003C14Rik	2872.51	2834.13	2566.14	2941.35	2257.14	2829.78	2724.58	3263.85	2770.07	3058.83	3028.47	3142.14	2863.63	2993.12	2905.68	3158.79	3102.19	3479.63	3363.67	1992.7	1962.01	1799.72	1765	1560	1464.3	1595.11	1725.55	1548.37
2400009B08Rik	4.15103	4.78334	5.87217	0	0	0	0.975153	2.09692	0	8.13037	1.01016	1.81942	0	1.04911	0	0	0	0	1.24811	5.3444	2.35253	3.44279	2.84984	2.59028	4.00446	2.67411	14.1617	4.833
2410001C21Rik	1632.74	1772.23	1523.24	1742.34	1422.31	1552.55	1457.85	1552.77	1611.3	1550.19	1573.83	1702.98	1593.45	1724.74	1537.83	1631.98	1583.18	1880.27	1703.68	1194.09	1162.15	1110.3	1183.63	944.158	891.66	899.17	998.944	875.982
2410002F23Rik	398.499	388.646	314.748	352.174	404.328	345.16	453.446	437.207	314.542	368.577	356.587	354.788	416.092	389.221	354.961	339.905	312.451	239.975	333.246	1173.48	785.744	1003.57	1384.07	782.266	889.658	841.008	815.931	1025.81
2410002I01Rik	1837.52	1456.53	1459.82	1377.42	1654.69	1500.17	1343.76	1176.37	1055.88	943.123	1240.48	1075.28	1156.51	856.077	1165.87	985.391	1566.44	1555.6	1340.47	629.113	748.103	778.931	444.574	424.159	314.35	402.454	431.387	366.1
2410002O22Rik	628.189	618.247	699.963	583.868	507.124	644.657	690.408	693.031	783.431	792.26	703.073	658.631	700.786	714.447	700.923	756.205	718.358	738.275	727.651	550.474	598.718	601.627	477.822	679.949	668.745	658.5	613.31	706.223
2410003K15Rik	387.429	251.125	264.248	212	242.348	205.484	226.235	236.951	243.214	223.134	224.256	237.435	221.081	239.198	236.974	236.937	237.128	278.088	202.194	215.303	243.486	190.214	284.034	196.862	190.212	171.812	178.655	138.949
2410003L11Rik	0	0	0	0	0	0	0	0	0	0	0	0	0	0	0	1.10718	0	0	0	0.763486	0	0	0	0	0.667411	0	1.08936	0
2410004A20Rik	6.91838	3.58751	1.17443	1.15847	3.11501	5.37214	1.95031	5.24229	5.8465	11.7439	3.03049	4.54856	9.38553	8.39291	3.99956	8.85745	4.18461	4.23485	2.49623	1.52697	5.88132	4.30349	1.89989	5.18057	3.33705	1.33706	5.4468	0.604125
2410004B18Rik	424.789	399.409	373.47	367.234	340.159	365.306	381.285	283.084	332.081	311.664	348.506	370.253	346.222	311.587	369.96	344.333	418.461	439.013	288.314	229.046	267.012	259.931	195.689	203.337	218.243	191.867	239.659	196.341
2410004I01Rik	0	0	1.17443	0	0	0	0	0	1.1693	0	0	0	0	0	0	0	0	0	0	0.763486	2.35253	0	0.949945	0	0	0.668528	1.08936	0
2410004N09Rik	125.915	120.779	117.443	103.104	93.4503	127.588	103.366	80.7312	101.729	63.2362	114.148	77.3255	93.8553	63.996	101.989	78.6099	92.0614	115.752	103.593	255.004	144.68	173.861	189.039	129.514	136.152	125.683	111.115	108.138
2410004P03Rik	1.38368	0	1.17443	0	1.86901	0	0	0	0	2.71012	0	1.81942	1.04284	2.09823	0.999891	1.10718	0	2.82323	2.49623	1.52697	1.17626	0.860697	3.79978	0.647571	4.00446	0.668528	1.08936	0.604125
2410006H16Rik	278.119	336.03	376.993	303.519	253.562	288.753	309.123	212.837	212.813	153.574	242.439	204.685	218.996	199.332	206.977	179.363	188.307	200.449	204.691	674.158	478.739	451.005	582.316	428.692	483.873	338.275	348.595	450.073
2410007B07Rik	0	0	0	0	0	0	0	0	0	0	1.01016	0	1.04284	0	0	0	0	0	0	0	0	0	0	0	0	0	0	0
2410012E07Rik	0	0	0	0	0	0	0	0	0	0	0	0	0	0	0	0	0	0	0	0	0	0	0	0	0	0	0	0
2410012M07Rik	0	0	0	0	0	0	0	0	0	0	0	0	0	0	0	0	0	0	0	0	0	0	0	0	0	0	0	0
2410015M20Rik	1690.85	1051.14	1343.55	919.823	1164.39	922.665	1112.65	836.669	1145.91	732.637	878.841	797.817	992.78	855.028	876.904	725.204	1251.2	1043.18	730.147	958.939	975.122	736.757	894.848	752.477	706.788	606.354	644.901	567.878
2410016O06Rik	156.355	193.725	149.153	229.377	223.658	190.711	177.478	198.158	144.993	215.907	214.154	216.511	210.653	240.247	169.981	262.402	153.436	127.045	202.194	276.382	358.76	250.463	349.58	283.636	302.337	292.147	295.217	321.999
2410017I17Rik	0	0	0	1.15847	1.86901	0	1.95031	0	4.6772	0	3.03049	1.81942	0	0	3.99956	1.10718	1.39487	0	0	3.05394	1.17626	3.44279	0	2.59028	3.33705	0	0	0
2410017P09Rik	107.927	112.408	118.618	84.5681	138.306	99.3846	114.093	98.555	99.3905	90.3375	107.077	115.533	101.155	112.255	109.988	90.7888	100.431	88.9318	81.1274	137.428	132.918	108.448	186.189	110.087	112.792	121.672	105.668	124.45
2410018L13Rik	1.38368	0	0	0	0	0	0	0	0	0	0	0	0	0	0	0	0	0	0	1.52697	0	0	0	0	0.667411	0	6.53616	0
2410018M08Rik	318.246	156.654	124.49	174.929	196.869	188.025	612.396	166.705	177.734	149.96	146.474	349.329	153.297	172.055	164.982	160.541	1326.52	220.212	151.022	166.44	143.504	106.726	134.892	137.285	101.446	97.605	527.25	113.576
2410021H03Rik	0	0	0	0	0	0	0	0	0	0	0	0	0	0	0	0	0	0	0	0	0	0	0	0	0	0	0	0
2410022L05Rik	221.388	151.871	210.224	176.087	201.23	145.048	161.875	153.075	150.84	161.704	117.179	158.29	157.468	185.693	140.985	173.827	188.307	182.098	146.029	132.083	119.979	124.801	94.9945	99.0784	96.7745	95.5994	105.668	96.6601
2410042D21Rik	98.241	124.367	158.549	139.016	85.9743	122.216	203.807	218.079	189.427	240.298	229.307	248.351	295.123	297.948	248.973	306.689	152.041	179.275	195.954	219.884	259.954	219.478	196.639	268.742	294.995	282.787	265.804	284.543
2410057H14Rik	1.38368	0	0	0	0	0	0	0	0	0	0	0	0	0	0	0	0	0	0	0	0	0	0	0.647571	0	0	0	0
2410066E13Rik	11.0694	19.1334	10.5699	10.4262	15.5751	9.40125	19.5031	8.38766	16.3702	19.8742	6.06097	15.4651	8.34269	22.0314	6.99924	7.75027	8.36922	11.2929	12.4811	6.10789	8.23384	22.3781	10.4494	25.9028	16.6853	12.0335	19.6085	18.1238
2410075B13Rik	40.1266	47.8334	57.5473	62.5573	61.6772	45.6632	60.4595	46.1321	37.4176	46.0721	40.4065	43.6662	51.099	52.4557	48.9946	70.8596	41.8461	25.4091	51.1727	92.3818	45.8743	89.5125	85.4951	69.2901	66.7411	77.5492	62.0935	80.9528
2410076I21Rik	1.38368	0	0	0	3.11501	0	0	0	0	0.903375	0	0	1.04284	0	0	1.10718	0	1.41162	1.24811	0	0	0	0.949945	0	0	0.668528	0	1.81238
2410088K16Rik	1.38368	0	1.17443	1.15847	0	2.68607	0.975153	1.04846	0	0.903375	0	0	1.04284	0	0	0	0	0	0	0	0	0	0	0.647571	1.33482	1.33706	2.17872	0.604125
2410089E03Rik	30.4409	31.0917	38.7563	37.071	38.6261	41.6341	34.1303	28.3084	25.7246	41.5552	25.2541	39.1176	31.2851	46.161	31.9965	33.2154	36.2666	21.1742	48.6765	122.921	56.4606	106.726	118.743	128.219	128.81	126.352	163.404	150.427
2410091C18Rik	172.96	151.871	200.828	195.781	203.722	174.595	204.782	202.352	244.384	222.23	212.134	211.053	230.467	265.426	177.981	199.293	224.574	158.101	185.969	318.374	257.602	255.627	320.132	295.94	359.067	282.119	260.357	281.522
2410114N07Rik	0	0	0	0	0	0	0	0	0	0	0	0	0	0	0	0	0	0	0	0	0	0	0	0	0	0	0	0
2410124H12Rik	1.38368	0	0	0	2.49201	1.34304	1.95031	5.24229	2.3386	1.80675	0	1.81942	1.04284	3.14734	0.999891	1.10718	2.78974	2.82323	0	1.52697	2.35253	0	2.84984	2.59028	0.667411	0	0	0
2410127L17Rik	88.5553	83.7085	103.35	91.519	84.7283	91.3264	103.366	110.088	116.93	108.405	86.874	74.5963	91.7696	87.0765	80.9912	87.4673	94.8511	115.752	83.6236	106.888	122.331	109.309	114.943	132.104	131.48	140.391	127.455	131.699
2410131K14Rik	55.347	95.6668	73.9894	99.6282	134.568	91.3264	90.6892	78.6343	83.0203	121.956	86.874	89.1517	82.3841	88.1256	85.9906	99.6463	62.7691	74.8156	82.3755	116.813	127.036	174.722	154.841	195.566	198.888	179.834	156.868	193.924
2410137F16Rik	0	0	0	0	0	0	0	0	0	0	0	0	0	0	0	0	0	0	0	6.87138	0	0	0.949945	1.94271	0.667411	2.67411	0	0
2410137M14Rik	0	0	0	0	0	1.34304	0	0	0	0	0	0	0	2.09823	0	0	0	0	0	0	1.17626	0	0	0	0	0.668528	0	0
2410141K09Rik	0	0	0	0	0	0	0	0	0	0	0	0	0	0	0	0	0	0	0	0	0	0	0	0	0	0	0	0
2500003M10Rik	1683.93	1594.05	1505.63	1620.7	1529.47	1521.66	1726.02	1739.39	1745.77	1824.82	1601.11	1632.93	1690.44	1723.69	1648.82	1800.28	1756.14	1710.88	1623.8	1756.02	1657.35	1835.87	1742.2	1843.63	2022.25	1981.52	2029.48	2129.54
2500004C02Rik	41.5103	71.7501	63.4195	50.9726	32.3961	61.7796	53.6334	60.8105	42.0948	46.9755	35.3557	47.305	65.6987	46.161	42.9953	42.0729	40.4512	49.4066	44.9321	77.1121	41.1692	83.4876	36.0979	62.8144	54.0603	70.1954	69.7191	68.8703
2510002D24Rik	311.327	245.146	214.922	301.202	265.399	263.235	258.415	206.546	230.352	239.394	278.805	270.184	257.581	268.573	228.975	282.331	253.866	258.326	254.615	317.61	317.591	268.538	296.383	266.152	254.951	209.918	257.089	223.526
2510003D18Rik	0	0	0	0	0	0	0	0	0	0	1.01016	0	0	0	0	0	0	1.41162	1.24811	3.05394	0	0	3.79978	1.94271	0.667411	1.33706	1.08936	0
2510003E04Rik	383.278	304.938	374.645	375.344	373.178	291.439	296.446	351.233	383.53	389.355	308.1	341.142	282.609	339.913	274.97	357.619	302.687	276.677	380.675	297.76	216.432	296.941	195.689	312.129	316.353	323.567	293.038	309.312
2510006D16Rik	830.206	760.551	779.825	839.889	746.979	748.071	836.681	805.215	653.639	755.221	708.124	734.137	676.801	742.773	691.924	738.49	718.358	734.04	691.455	873.428	858.672	701.468	918.597	757.658	757.511	681.898	691.744	655.476
2510009E07Rik	47.045	58.5959	37.5819	48.6556	74.7602	64.4657	41.9316	103.797	30.4018	122.859	75.7622	95.5197	51.099	103.862	47.9948	73.0739	33.4769	38.1136	59.9095	200.797	121.155	196.239	248.886	299.825	335.04	310.197	540.323	367.308
2510012J08Rik	614.352	728.264	497.96	778.49	782.491	656.744	574.365	628.026	536.709	648.623	630.341	625.882	660.115	658.844	610.933	645.487	553.763	540.649	614.072	640.565	795.154	653.269	689.66	596.413	656.065	653.151	624.204	669.371
2510039O18Rik	3038.55	3466.73	2337.12	3790.51	2989.79	3097.04	2733.35	3059.4	2419.28	2900.74	2755.72	2907.44	2502.81	2853.59	2631.71	3146.61	2640.49	3479.63	3001.71	2020.18	2316.06	1809.19	1955.94	1506.9	1446.28	1587.08	1764.76	1564.68
2510049J12Rik	2328.73	1792.56	1823.9	1724.96	1547.54	1391.38	1681.16	1338.88	1819.43	2153.65	1580.9	1662.04	1857.29	1894.7	1489.84	1246.69	1983.5	2118.84	1535.18	893.279	875.14	957.956	830.252	679.302	602.004	668.528	589.344	468.801
2600006L11Rik	2.76735	1.19584	0	1.15847	3.11501	2.68607	2.92546	2.09692	1.1693	0	2.02032	0.909712	2.08567	1.04911	0.999891	3.32154	1.39487	2.82323	1.24811	0	0	0	5.69967	2.59028	0	0.668528	1.08936	0.604125
2610001J05Rik	336.233	263.084	273.643	180.721	210.575	202.798	239.888	252.678	294.664	276.433	230.317	231.976	257.581	258.082	204.978	271.259	312.451	261.149	213.428	325.245	316.415	284.03	328.681	323.785	359.067	326.91	369.293	358.851
2610002D18Rik	19.3715	34.6792	22.3143	30.1202	19.9361	20.1455	32.18	42.9868	42.0948	41.5552	44.4471	40.937	68.8272	44.0628	44.9951	54.2519	16.7384	7.05808	8.7368	73.2947	109.392	57.6667	56.9967	64.1095	70.7455	70.1954	80.6127	78.5363
2610002I17Rik	77.4859	55.0084	63.4195	74.1419	75.3833	42.9771	62.4098	59.7621	57.2957	57.816	44.4471	60.9507	86.5554	68.1924	77.9915	74.1811	44.6358	76.2273	28.7066	122.921	130.565	106.726	96.8944	88.7172	99.4442	108.97	107.847	123.242
2610002J02Rik	384.662	273.846	334.714	337.114	299.664	319.642	246.714	212.837	230.352	243.911	233.347	272.913	201.267	253.886	223.976	283.438	266.42	255.502	242.134	407.702	341.116	292.637	378.078	306.949	323.027	260.057	340.97	277.898
2610002M06Rik	374.976	431.696	416.924	457.595	257.3	377.393	422.241	488.581	554.248	572.74	487.908	487.605	466.148	563.374	582.936	529.233	567.712	533.591	530.449	288.598	261.13	369.239	231.787	340.622	327.031	320.225	361.668	369.725
2610005L07Rik	193.715	279.825	190.258	235.169	228.019	295.468	353.005	320.828	195.273	114.729	326.282	269.275	216.91	140.581	310.966	146.148	235.733	341.611	341.983	41.2283	96.4536	168.697	36.0979	91.9551	78.087	76.2121	83.8808	131.699
2610008E11Rik	164.657	154.263	162.072	140.175	138.306	221.601	155.049	209.692	188.257	182.482	154.555	151.922	159.554	159.465	161.982	155.005	161.805	170.806	179.728	219.121	94.1011	215.174	164.341	207.223	202.893	202.564	209.157	238.63
2610015P09Rik	95.4737	92.0793	81.036	103.104	56.6932	53.7214	81.9128	88.0704	63.1422	80.4004	50.5081	76.4158	64.6558	61.8977	57.9937	54.2519	61.3743	49.4066	64.9019	107.652	75.2808	140.294	69.346	146.351	125.473	117.661	138.349	158.281
2610016A17Rik	2.76735	1.19584	0	2.31694	0	6.71518	0	0	0	11.7439	1.01016	2.72913	0	2.09823	0.999891	0	0	0	0	0	2.35253	0	0	0	0	0	1.08936	1.20825
2610017I09Rik	0	0	0	0	0	0	0	0	0	0	0	0	0	0	0	0	0	0	0	0	0	0	0	0	0	0	0	0
2610018G03Rik	8.30206	9.56668	8.22104	4.63387	8.72203	13.4304	18.5279	4.19383	31.5711	17.1641	18.1829	13.6457	12.514	19.9332	28.9968	8.85745	20.923	7.05808	23.7142	48.0996	14.1152	57.6667	44.6474	79.0037	84.7611	80.8918	39.217	126.262
2610019E17Rik	31.8246	19.1334	22.3143	12.7431	15.5751	14.7734	21.4534	24.1145	17.5395	17.1641	30.3049	22.7428	38.5849	36.719	29.9967	21.0364	26.5025	9.88131	24.9623	82.4565	36.4642	31.8458	20.8988	53.1008	60.0669	42.1172	37.0383	62.2249
2610019F03Rik	11.0694	10.7625	18.791	11.5847	19.9361	16.1164	4.87576	8.38766	8.1851	27.1012	5.05081	2.72913	4.17134	2.09823	4.99945	8.85745	0	4.23485	9.98491	71.7677	35.2879	49.9204	101.644	90.6599	66.0736	75.5436	140.528	82.7652
2610020C07Rik	0	14.35	8.22104	10.4262	6.23002	5.37214	7.80122	8.38766	5.8465	5.42025	8.0813	9.09712	11.4712	14.6876	11.9987	8.85745	1.39487	5.64646	8.7368	19.0872	8.23384	19.796	8.54951	12.9514	10.0112	12.702	11.983	10.8743
2610020H08Rik	80.2532	62.1834	63.4195	60.2403	56.0702	69.8378	61.4346	73.392	94.7133	74.9801	62.6301	70.9575	81.3412	60.8486	65.9928	75.2883	73.9281	74.8156	76.135	75.5851	65.8707	98.1195	62.6964	73.1755	74.0826	112.981	93.685	94.8477
2610021K21Rik	12.4531	21.525	10.5699	15.0601	9.34503	20.1455	17.5527	20.9692	19.8781	19.8742	25.2541	29.1108	21.8996	26.2279	25.9972	22.1436	8.36922	4.23485	7.48868	19.0872	17.6439	20.6567	27.5484	26.5504	24.6942	24.7355	27.234	30.8104
2610027L16Rik	350.07	343.205	322.969	368.393	338.913	310.241	360.806	381.639	330.912	340.572	338.404	377.53	370.207	349.355	419.954	398.585	350.112	302.086	297.051	461.146	616.362	465.637	599.415	508.343	641.381	556.883	561.021	557.004
2610028E06Rik	0	0	0	0	0	0	0	0	0	0	0	0	0	0	0	0	0	0	0	0.763486	0	0	0	0	0	0	0	0
2610028H24Rik	0	0	0	0	0	0	0	0	0	0	0	0	0	0	0	0	0	0	0	0	0	0	0	0	1.33482	0	0	0
2610029G23Rik	87.1716	136.325	117.443	128.59	127.092	212.2	126.77	162.511	170.718	196.936	133.341	162.838	144.954	182.546	172.981	224.758	221.784	186.333	179.728	349.677	276.422	226.363	256.485	252.553	292.993	377.718	322.451	423.492
2610029I01Rik	733.348	734.243	1018.23	850.315	448.561	749.414	998.556	797.876	1058.22	806.714	986.929	841.483	914.567	766.903	1090.88	769.491	1168.9	1379.15	921.108	261.876	316.415	305.548	100.694	156.712	122.136	110.307	161.225	109.347
2610034B18Rik	1149.83	1223.34	920.757	1333.4	1029.2	996.532	1117.52	1419.61	1628.84	2047.95	1384.93	1641.12	1659.15	2034.23	1450.84	1798.06	1178.66	1094	1457.8	687.901	869.259	821.966	861.6	714.918	746.165	702.622	680.85	549.754
2610034M16Rik	0	0	0	0	0	0	0	0	0	0	0	0	0	0	0	0	0	0	0	0	0	0	0	0	0	0	0	0
2610035D17Rik	134.217	131.542	71.6405	89.202	136.437	120.873	99.4656	119.524	65.4808	87.6274	86.874	70.9575	72.9985	88.1256	80.9912	81.9314	40.4512	50.8182	67.3982	264.93	289.361	260.791	316.332	229.24	182.203	220.614	203.71	248.296
2610035F20Rik	0	0	0	0	0	0	0	0	0	0	0	0	0	0	0	0	0	0	0	0	0	0	0	0	0	0	0	0
2610037D02Rik	0	0	0	0	0	0	0	0	0	0	1.01016	0	0	0	0	0	0	1.41162	1.24811	0.763486	0	0	0	0.647571	0.667411	0	1.08936	0
2610039C10Rik	171.576	190.138	160.898	134.382	143.29	149.077	178.453	225.418	141.485	135.506	165.667	150.102	227.338	200.381	242.973	203.721	149.251	122.811	146.029	233.627	234.076	247.881	206.138	214.346	245.607	237.327	278.876	283.939
2610044O15Rik	59.4981	65.7709	64.5939	48.6556	49.2172	55.0644	53.6334	55.5683	53.7878	56.9126	57.5793	49.1244	56.3132	54.5539	60.9933	49.8231	58.5845	71.9924	39.9397	84.747	59.9894	86.0697	42.7475	84.8318	93.4375	84.2345	75.1659	96.6601
2610100L16Rik	0	0	0	0	0	0	0	0	0	0	0	0	0	0	0	0	0	0	0	0	0	0	0	0	0	0	0	0
2610101N10Rik	820.52	794.034	1065.21	746.053	764.424	883.717	1009.28	1032.73	1053.54	865.433	944.502	839.664	997.994	943.154	993.891	885.745	857.845	959.899	873.68	819.984	824.561	940.742	621.264	909.837	998.446	915.214	903.08	950.894
2610109H07Rik	1.38368	3.58751	1.17443	2.31694	5.60702	0	0	5.24229	0	0.903375	13.1321	0.909712	3.12851	2.09823	8.99902	0	1.39487	0	16.2255	0.763486	0	0.860697	20.8988	3.88543	10.0112	6.68528	7.62552	4.22888
2610203C20Rik	11.0694	5.97918	10.5699	5.79234	7.47602	6.71518	10.7267	3.14537	0	9.03375	4.04065	1.81942	1.04284	4.19646	3.99956	0	1.39487	1.41162	3.74434	96.1993	111.745	102.423	73.1458	144.408	102.114	158.441	102.4	93.0353
2610203C22Rik	0	0	0	0	3.11501	4.02911	2.92546	0	3.5079	5.42025	0	0.909712	0	3.14734	0	2.21436	0	0	0	2.29046	0	4.30349	0	5.18057	7.34152	1.33706	4.35744	0.604125
2610204G22Rik	13.8368	10.7625	14.0932	9.26774	12.46	14.7734	15.6024	13.6299	12.8623	2.71012	12.1219	12.736	5.21418	6.29469	3.99956	2.21436	11.159	19.7626	4.99246	12.9793	3.52879	6.02488	7.59956	9.06599	8.00893	3.34264	10.8936	7.85363
2610206C17Rik	1.38368	1.19584	1.17443	3.4754	0.623002	1.34304	2.92546	1.04846	1.1693	3.6135	9.09146	1.81942	2.08567	3.14734	0.999891	0	1.39487	0	2.49623	7.63486	3.52879	2.58209	1.89989	0.647571	2.66964	2.00558	0	5.43713
2610301B20Rik	44.2776	32.2875	32.8842	23.1694	32.3961	26.8607	34.1303	62.9075	25.7246	46.0721	50.5081	35.4788	43.7991	32.5225	26.9971	37.6442	19.5282	21.1742	26.2104	107.652	62.342	101.562	123.493	112.677	125.473	120.335	127.455	146.198
2610301G19Rik	951.969	1249.65	884.349	1195.54	1065.33	1075.77	858.134	1156.45	1053.54	1304.47	1111.18	1238.12	1227.42	1307.2	1062.88	1256.65	754.624	862.497	999.739	1069.64	1259.78	1148.17	1308.07	1210.96	1167.97	1248.14	1029.45	1224.56
2610305D13Rik	6.91838	0	2.34887	0	6.23002	1.34304	2.92546	2.09692	1.1693	0.903375	0	0	0	3.14734	0.999891	2.21436	1.39487	0	1.24811	16.0332	14.1152	14.6319	6.64962	22.0174	12.6808	4.67969	15.251	10.8743
2610306M01Rik	95.4737	43.0501	45.8029	39.3879	44.8561	33.5759	49.7328	44.0352	57.2957	31.6181	30.3049	33.6593	29.1994	23.0805	26.9971	29.8939	64.164	56.4646	26.2104	71.0042	27.0541	42.1742	61.7464	47.9202	34.0379	39.4431	38.1276	44.1012
2610307P16Rik	0	0	1.17443	1.15847	2.49201	2.68607	0	1.04846	0	0.903375	2.02032	0	1.04284	0	0.999891	1.10718	0	0	0	6.10789	5.88132	5.16418	4.74973	9.06599	23.3594	14.0391	11.983	38.0599
2610316D01Rik	0	0	1.17443	0	0	0	0	0	0	0	0	0	0	0	0	0	0	0	0	0	0	0	0	0	0	0	0	0
2610318N02Rik	15.2204	38.2667	21.1398	27.8032	16.1981	37.605	29.2546	48.2291	31.5711	30.7147	29.2947	47.305	36.4993	43.0137	33.9963	28.7867	20.923	16.9394	28.7066	66.4233	64.6945	41.3135	48.4472	42.0921	39.3772	56.1563	61.0042	56.7878
2610507B11Rik	6366.29	5204.27	6292.62	5601.19	7283.52	7071.08	5607.13	4733.79	5961.09	3375.91	5305.37	4374.8	5438.39	3725.4	5070.45	3700.2	6868.34	5821.5	4297.26	3354.76	6388.29	5406.9	4929.27	5329.51	4222.71	4180.3	4502.33	5325.97
2610507I01Rik	217.237	208.075	333.539	196.94	188.147	208.17	286.695	165.656	198.781	128.279	208.093	187.401	192.925	141.63	138.985	156.113	269.21	234.328	156.014	219.121	165.853	260.791	139.642	208.518	188.21	181.171	162.315	188.487
2610524H06Rik	9.68573	7.17501	11.7443	6.95081	11.214	9.40125	10.7267	2.09692	12.8623	10.8405	18.1829	9.09712	4.17134	7.3438	22.9975	13.2862	5.57948	19.7626	17.4736	93.1453	42.3455	67.1344	65.5462	69.9377	69.4107	85.5715	30.5021	56.7878
2610528A11Rik	15.2204	68.1626	18.791	88.0436	12.46	10.7443	14.6273	118.476	11.693	204.163	25.2541	90.0614	54.2275	180.448	28.9968	125.111	9.76409	32.4672	144.781	911.603	87.0435	267.677	385.678	72.5279	150.167	260.726	100.221	125.054
2610528E23Rik	42.894	41.8542	41.1052	42.8633	33.6421	21.4886	40.9564	52.4229	30.4018	45.1687	41.4167	50.9438	34.4136	49.3084	49.9945	46.5016	41.8461	19.7626	28.7066	109.942	77.6334	86.0697	97.8443	56.9862	93.4375	80.8918	89.3276	86.9941
2610528J11Rik	1823.69	1675.36	1257.82	1524.54	1313.29	1514.94	1432.5	1323.15	1239.46	1400.23	1240.48	1423.7	1259.75	1445.68	1247.86	1467.01	1233.06	1396.09	1390.4	782.573	1069.22	704.911	544.319	476.612	502.56	430.532	409.6	334.686
2700007P21Rik	103.776	107.625	122.141	110.054	117.747	153.106	142.372	175.092	155.517	132.796	143.443	106.436	143.911	143.729	133.985	133.969	124.143	86.1086	139.789	198.506	162.324	242.717	266.935	316.662	304.339	266.742	267.983	297.23
2700023E23Rik	67.8001	34.6792	58.7217	50.9726	35.5111	47.0062	47.7825	52.4229	39.7562	37.9417	55.5589	44.5759	75.0842	46.161	77.9915	39.8585	51.6102	43.7601	34.9472	182.473	129.389	133.408	131.092	99.0784	128.143	107.633	113.293	155.864
2700029M09Rik	149.437	115.996	139.758	136.699	85.9743	128.931	162.85	205.498	203.458	252.042	203.043	186.491	220.038	222.412	252.972	240.258	195.282	203.273	178.48	294.706	316.415	271.12	250.786	301.12	353.06	343.623	343.149	321.999
2700038G22Rik	15.2204	37.0709	30.5353	32.4371	28.6581	38.948	39.9813	29.3568	31.5711	40.6519	40.4065	41.8467	59.4417	37.7681	76.9916	54.2519	27.8974	21.1742	38.6915	75.5851	115.274	92.9553	40.8476	67.9949	78.7544	69.5269	76.2552	81.5569
2700046A07Rik	0	0	0	0	0	0	0	0	0	0	0	0	0	0	0	1.10718	0	0	0	106.125	0	33.5672	27.5484	49.2154	33.3705	51.4766	7.62552	35.0393
2700046G09Rik	41.5103	28.7	30.5353	28.9617	34.2651	18.8025	23.4037	36.696	29.2325	25.2945	29.2947	22.7428	43.7991	50.3575	27.9969	25.4652	27.8974	33.8788	16.2255	80.9295	28.2303	33.5672	35.148	40.797	26.6964	44.1228	35.9489	35.0393
2700049A03Rik	88.5553	87.296	75.1638	83.4097	84.1053	94.0125	73.1364	74.4405	105.237	104.791	73.7418	84.6032	95.9409	82.88	66.9927	56.4662	66.9537	50.8182	46.1802	100.78	99.9824	150.622	102.594	161.245	146.83	193.873	131.813	240.442
2700050L05Rik	397.115	364.73	400.482	421.682	366.948	405.597	446.62	393.172	454.858	296.307	416.187	421.196	352.479	329.422	489.946	367.584	437.989	465.833	414.374	301.577	247.015	393.339	265.985	257.086	256.953	286.13	264.715	321.395
2700054A10Rik	4.15103	10.7625	10.5699	28.9617	8.72203	8.05821	6.82607	26.2114	12.8623	37.9417	6.06097	10.9165	9.38553	31.4734	5.99934	12.179	6.97435	5.64646	17.4736	7.63486	7.05758	6.88558	1.89989	11.6563	10.0112	11.365	10.8936	7.85363
2700060E02Rik	1373.99	1314.22	1637.16	1237.24	908.337	1274.54	1278.43	1224.6	1384.45	1319.83	1386.95	1282.69	1434.94	1275.72	1298.86	1386.19	1772.88	1723.58	1319.26	1321.59	1315.06	1196.37	1172.23	1219.38	1143.27	1062.96	1190.67	1136.36
2700062C07Rik	148.053	92.0793	99.8269	101.945	94.6963	98.0416	101.416	77.5859	80.6817	100.275	72.7317	86.4226	83.4269	108.059	98.9892	79.717	117.169	79.0505	99.8491	158.042	128.213	92.0946	150.091	125.629	127.475	129.694	122.008	129.887
2700069I18Rik	0	0	0	0	0	0	0	0	0	0	0	0	0	0	0	0	0	0	0	0	1.17626	0	0	0	0	0	0	0
2700070H01Rik	0	0	0	0	0	0	0	0	0	0	0	0	1.04284	0	0	0	0	0	0	1.52697	0	1.72139	0.949945	4.533	1.33482	0.668528	0	3.62475
2700078E11Rik	968.573	984.172	1099.27	1002.07	822.986	1020.71	1183.84	1088.3	1109.67	1038.88	1197.04	1189.9	1108.53	1064.85	1256.86	1100.54	1401.84	1329.74	1183.21	768.067	710.463	865.861	915.747	994.669	1059.85	988.084	1016.37	1122.47
2700081L22Rik	0	4.78334	2.34887	3.4754	1.86901	2.68607	1.95031	1.04846	7.0158	0	3.03049	0	2.08567	2.09823	3.99956	5.53591	2.78974	2.82323	1.24811	4.58092	2.35253	0.860697	0	5.18057	0.667411	2.00558	1.08936	5.43713
2700081O15Rik	62.2654	81.3168	70.4661	96.1528	144.536	81.9252	78.9874	112.185	57.2957	103.888	53.5386	58.2215	77.1699	96.5185	54.994	97.4319	27.8974	28.2323	53.6689	428.316	268.188	432.07	560.468	561.444	686.765	708.639	630.74	569.086
2700086A05Rik	0	0	0	0	0	1.34304	0	2.09692	0	0	1.01016	0	0	0	0	0	0	0	0	12.9793	61.1657	21.5174	47.4973	13.599	27.3638	14.7076	21.7872	19.9361
2700089E24Rik	514.728	511.817	550.81	501.617	389.376	543.929	567.539	656.334	463.043	790.453	583.874	596.771	619.445	633.665	593.935	756.205	609.558	554.765	570.388	646.673	696.348	562.035	559.518	827.596	740.826	677.218	750.569	669.975
2700089I24Rik	0	0	0	0	0	0	0	0	0	0	0	0	0	0	0	0	0	0	0	0	0	0	0	0	0	0	0	0
2700090O03Rik	0	0	0	0	0	0	0	0	0	0	0	0	0	0	0	0	0	0	0	0.763486	0	0	0	0	0	0	0	0
2700094K13Rik	110.694	108.821	143.281	157.552	150.767	132.96	161.875	155.172	116.93	148.153	141.423	159.2	163.725	179.399	196.978	230.294	73.9281	80.4621	108.586	451.22	456.39	455.309	484.472	440.996	464.518	422.509	387.812	475.447
2700097O09Rik	132.833	106.429	123.316	121.639	82.2363	95.3555	80.9377	261.066	116.93	252.042	93.9451	162.838	101.155	273.819	114.987	327.726	117.169	108.694	179.728	70.2407	74.1046	168.697	60.7965	75.1182	122.804	109.639	105.668	127.47
2700099C18Rik	45.6613	69.3584	39.9308	31.2786	22.4281	40.2911	48.7576	59.7621	65.4808	65.043	44.4471	56.4021	78.2127	61.8977	52.9942	54.2519	47.4256	33.8788	31.2029	74.8216	89.396	110.169	74.0957	77.0609	74.75	92.2568	78.434	102.097
2810001G20Rik	60.8818	33.4834	56.3729	39.3879	46.1022	44.3202	54.6085	32.5022	58.465	49.6856	44.4471	50.9438	65.6987	43.0137	63.993	44.2872	57.1897	60.6995	49.9246	74.8216	42.3455	53.3632	78.8454	62.8144	42.7143	46.7969	53.3787	47.7259
2810002D19Rik	41.5103	33.4834	42.2796	30.1202	32.3961	28.2037	38.031	41.9383	33.9097	62.3329	37.376	38.2079	20.8567	45.1119	50.9944	63.1093	44.6358	46.5833	47.4283	37.4108	55.2844	43.0349	20.8988	43.3873	47.3861	40.7802	56.6467	62.2249
2810002N01Rik	153.588	197.313	186.735	206.207	166.965	171.909	197.956	181.383	174.226	168.028	184.86	212.873	197.096	182.546	186.98	210.364	207.836	207.508	177.232	232.1	249.368	187.632	271.684	222.764	240.935	207.244	196.085	167.947
2810004N23Rik	163.274	212.859	180.863	199.256	160.112	163.85	223.31	209.692	168.379	222.23	195.971	184.671	223.167	189.89	209.977	215.9	152.041	107.283	162.255	222.938	391.696	427.767	214.688	369.115	413.795	376.381	395.438	454.302
2810006K23Rik	101.008	71.7501	57.5473	77.6173	76.6293	102.071	73.1364	61.859	81.851	98.4679	57.5793	63.6798	77.1699	52.4557	57.9937	75.2883	55.7948	70.5808	67.3982	87.0374	88.2197	92.9553	39.8977	95.8405	121.469	107.633	98.0424	90.0147
2810007J24Rik	0	0	0	0	0	0	0	0	0	0	0	0	0	0	0	0	0	0	0	0	0	0	0	0	0	0	0	0
2810008D09Rik	231.074	171.004	152.676	165.661	155.128	165.193	143.347	85.9735	133.3	121.052	158.595	149.193	148.083	118.55	150.984	106.289	221.784	173.629	151.022	376.399	179.968	280.587	279.284	174.197	198.221	182.508	179.744	178.821
2810008M24Rik	1123.55	1034.4	1173.26	857.266	628.609	889.089	998.556	1198.39	1410.18	1983.81	1172.8	1328.18	1355.69	1661.8	1259.86	1490.27	1422.77	1595.13	1345.47	686.374	1230.37	706.632	611.765	866.45	979.091	909.197	910.705	920.687
2810011L19Rik	0	0	0	0	0	0	0	0	0	0	0	0	0	0	0	0	0	0	0	0.763486	0	0	0.949945	0	1.33482	2.00558	0	0.604125
2810013P06Rik	327.931	318.092	338.237	370.71	223.035	310.241	320.825	321.876	354.298	327.925	294.967	278.372	285.737	322.078	274.97	212.579	316.635	331.73	282.074	247.37	208.199	267.677	152.941	160.598	125.473	163.789	178.655	149.219
2810021B07Rik	222.772	263.084	250.155	234.01	170.703	221.601	265.242	225.418	204.628	233.071	212.134	239.254	254.452	263.328	313.966	296.725	182.728	237.151	208.435	257.295	198.788	259.931	151.041	260.971	208.899	229.305	202.621	263.399
2810021J22Rik	127.298	104.038	128.013	82.2512	118.37	104.757	104.341	102.749	149.67	106.598	138.392	125.54	104.284	95.4694	118.987	86.3601	129.723	151.043	82.3755	80.9295	67.047	83.4876	85.4951	79.6512	79.4219	77.5492	75.1659	73.7033
2810025M15Rik	42.894	40.6584	23.4887	40.5464	60.4312	67.1518	39.0061	62.9075	50.2799	40.6519	38.3862	40.0273	50.0561	53.5048	24.9973	40.9657	44.6358	23.9975	24.9623	104.598	88.2197	73.1593	135.842	108.144	132.147	101.616	106.757	103.91
2810029C07Rik	5.5347	5.97918	5.87217	2.31694	2.49201	2.68607	5.85092	3.14537	4.6772	7.227	4.04065	2.72913	1.04284	1.04911	3.99956	4.42872	2.78974	0	4.99246	20.6141	4.70505	11.1891	20.8988	9.71356	9.34375	14.0391	10.8936	12.0825
2810030E01Rik	2.76735	7.17501	3.5233	4.63387	6.23002	5.37214	0.975153	0	1.1693	2.71012	2.02032	3.63885	2.08567	2.09823	2.99967	4.42872	2.78974	0	3.74434	6.87138	3.52879	12.9105	8.54951	5.82814	4.67187	10.0279	13.0723	9.66601
2810032G03Rik	0	0	0	0	1.86901	0	0	0	0	0.903375	0	0.909712	0	1.04911	0	1.10718	0	0	0	3.81743	4.70505	9.46767	0	1.29514	2.66964	2.00558	1.08936	3.02063
2810046L04Rik	337.617	374.296	306.527	435.584	404.328	455.289	323.751	394.22	330.912	494.146	418.207	404.822	433.82	437.481	380.958	418.514	389.169	347.257	418.118	426.789	394.048	424.324	642.163	494.744	430.48	534.154	403.063	532.235
2810047C21Rik1	2.76735	0	0	0	0	0	0	0	0	0	0	0	0	1.04911	0.999891	1.10718	0	0	0	0	0	0	0	0	0	0	0	0
2810049E08Rik	0	0	0	0	0	0	0	0	0	0	0	0	0	0	0	0	0	0	0	0.763486	0	0	0	0	1.33482	0	1.08936	1.81238
2810055F11Rik	15.2204	7.17501	4.69774	13.9016	6.85302	14.7734	7.80122	13.6299	4.6772	6.32362	5.05081	8.1874	5.21418	6.29469	3.99956	3.32154	2.78974	1.41162	7.48868	48.0996	19.9965	29.2637	64.5963	47.2727	38.0424	29.4152	38.1276	39.2682
2810055G20Rik	2.76735	0	0	0	1.246	2.68607	0	1.04846	0	1.80675	0	0	1.04284	0	0.999891	0	0	0	0	3.05394	2.35253	1.72139	2.84984	9.06599	8.00893	6.01675	6.53616	6.64538
2810403A07Rik	1122.16	1142.02	1172.09	1042.62	791.213	914.607	1151.66	1208.87	1141.24	1029.85	1311.19	1273.6	1230.55	1050.16	1221.87	1134.86	1139.61	1079.89	1019.71	1449.86	1188.03	1705.9	1553.16	1296.44	1308.12	1349.09	1308.32	1654.7
2810403D21Rik	8.30206	3.58751	10.5699	12.7431	9.34503	9.40125	15.6024	8.38766	12.8623	11.7439	12.1219	17.2845	19.8139	17.8349	4.99945	16.6077	25.1077	7.05808	6.24057	17.5602	10.5864	9.46767	29.4483	19.4271	10.6786	11.365	8.71488	14.499
2810404M03Rik	0	0	0	0	0	0	0	0	0	0	0	0	0	0	0	0	0	0	0	0	0	0	0	0	0	0	0	0
2810405F15Rik	0	0	1.17443	0	0	0	0	0	0	0	2.02032	0	1.04284	0	0	0	0	0	0	0	1.17626	2.58209	0	0	0	0	0	0.604125
2810405K02Rik	2941.7	2764.77	2381.75	3230.97	3177.93	3172.25	2907.91	3162.15	3118.52	2772.46	2474.9	2679.1	2882.4	2937.52	2065.77	2784.56	3519.26	3924.29	3256.33	1005.51	1257.43	1014.76	420.826	364.582	308.344	367.022	503.285	242.858
2810407C02Rik	2111.49	1918.12	2481.58	2020.37	1779.29	2113.94	2293.56	2552.99	2591.17	2498.73	2739.56	2467.14	2692.6	2625.93	2908.68	2792.31	3978.17	3726.67	2979.25	1735.4	2058.46	1841.03	1660.5	2114.97	2157.74	2139.29	2147.13	2075.17
2810408A11Rik	218.621	226.013	252.503	242.12	213.067	235.031	208.683	229.612	169.549	121.052	226.276	193.769	199.182	142.68	132.985	147.255	186.913	194.803	195.954	317.61	123.508	156.647	191.889	139.228	98.1093	128.357	69.7191	91.8271
2810408I11Rik	30.4409	16.7417	52.8496	16.2185	22.4281	25.5177	45.8322	22.0176	38.5869	18.9709	27.2744	14.5554	43.7991	19.9332	40.9955	18.8221	85.0871	59.2879	27.4585	24.4316	48.2268	28.403	18.9989	15.5417	14.683	20.0558	31.5915	23.5609
2810408M09Rik	84.4042	74.1418	85.7337	83.4097	95.9423	89.9834	84.8383	91.2158	70.158	84.0139	107.077	113.714	92.8124	92.3221	88.9903	158.327	64.164	79.0505	98.601	159.569	151.738	188.493	132.992	143.761	182.203	165.126	162.315	175.801
2810410L24Rik	181.262	161.438	156.2	137.858	122.108	165.193	158.95	138.396	97.0519	125.569	150.514	132.818	116.798	91.2729	154.983	88.5745	160.41	163.747	124.811	148.88	98.8061	107.587	108.294	69.2901	81.4241	75.5436	68.6297	83.9734
2810417H13Rik	116.229	263.084	151.502	231.694	135.191	217.572	286.695	416.238	312.203	561.899	378.811	480.328	522.461	616.879	523.943	708.596	191.097	139.75	302.044	604.681	643.416	568.921	385.678	571.158	675.419	775.492	746.212	757.573
2810422J05Rik	1180.28	859.805	809.185	763.43	919.551	824.624	678.706	632.22	791.616	589.904	636.402	651.353	587.117	655.696	548.94	656.558	832.737	845.558	712.673	621.478	638.711	545.682	524.37	417.683	371.748	399.779	416.136	346.164
2810422O20Rik	83.0206	33.4834	76.3382	37.071	49.8402	45.6632	54.6085	41.9383	44.4334	23.4877	35.3557	42.7564	36.4993	37.7681	36.996	33.2154	48.8204	57.8762	42.4359	80.1661	57.6369	66.2737	62.6964	54.396	62.0692	64.1786	62.0935	65.2456
2810428I15Rik	684.92	493.88	520.274	563.015	726.42	440.516	521.707	407.85	449.011	392.968	407.095	456.675	428.606	442.726	448.951	447.301	555.158	602.76	424.359	497.793	492.854	444.12	502.521	381.419	380.424	361.005	395.438	354.018
2810429I04Rik	0	0	1.17443	0	2.49201	0	1.95031	2.09692	1.1693	0.903375	0	1.81942	3.12851	0	0	0	0	0	0	6.10789	2.35253	16.3532	7.59956	10.3611	13.3482	8.69086	13.0723	11.4784
2810432D09Rik	276.735	180.571	166.77	249.071	244.217	222.944	196.981	181.383	194.104	175.255	181.829	194.678	164.768	162.613	133.985	217.007	200.861	275.265	195.954	293.179	236.429	223.781	205.188	223.412	212.237	200.558	222.23	216.881
2810432L12Rik	993.479	745.005	645.939	843.365	663.497	749.414	562.663	725.533	724.966	854.593	669.738	735.047	621.53	761.657	569.938	747.347	836.922	779.212	856.206	446.639	586.955	346	506.321	274.57	245.607	261.394	283.234	205.403
2810433D01Rik	1.38368	0	1.17443	0	1.86901	2.68607	1.95031	1.04846	0	0	0	0.909712	0	0	0.999891	1.10718	0	0	0	6.10789	10.5864	20.6567	15.1991	12.3038	9.34375	8.69086	7.62552	16.3114
2810442I21Rik	11.0694	35.8751	25.8376	8.10927	13.706	29.5468	33.1552	17.8238	21.0474	15.3574	27.2744	13.6457	29.1994	14.6876	20.9977	19.9293	9.76409	7.05808	7.48868	11.4523	9.41011	30.1244	4.74973	14.8941	18.6875	22.7299	15.251	21.1444
2810442N19Rik	0	0	0	2.31694	0	0	0.975153	1.04846	0	0	0	0.909712	0	0	0	1.10718	0	0	0	0	0	0	2.84984	0	0	0	0	0.604125
2810453I06Rik	89.939	84.9043	70.4661	82.2512	112.14	79.2391	68.2607	81.7797	66.6501	113.825	81.8231	103.707	87.5982	91.2729	94.9896	105.182	44.6358	66.3459	73.6387	146.589	163.501	185.911	199.488	191.033	271.636	221.951	224.408	248.9
2810454H06Rik	5.5347	7.17501	5.87217	11.5847	2.49201	2.68607	7.80122	8.38766	10.5237	4.51687	8.0813	7.27769	12.514	8.39291	7.99913	11.0718	4.18461	12.7045	8.7368	17.5602	2.35253	12.9105	6.64962	16.8368	5.33928	11.365	10.8936	19.332
2810459M11Rik	347.303	375.492	401.657	332.48	375.67	382.765	380.31	317.683	263.093	243.911	320.221	278.372	317.022	221.363	221.976	182.685	338.953	258.326	312.029	335.934	483.444	331.368	425.575	301.12	266.297	271.422	263.625	274.877
2810468N07Rik	8.30206	10.7625	9.39548	0	13.083	2.68607	9.75153	2.09692	10.5237	7.227	12.1219	6.36798	3.12851	8.39291	6.99924	2.21436	5.57948	7.05808	4.99246	15.2697	7.05758	18.0746	15.1991	11.0087	15.3504	12.0335	20.6978	13.2908
2810471M01Rik	0	0	0	0	0	0	0	0	0	0	0	0	0	0	0	0	0	0	0	0	0	0	0	0	0	0	0	0
2810474O19Rik	1124.93	1346.51	2017.68	1499.06	584.999	942.811	1527.09	1332.59	1793.71	811.231	1761.72	1519.22	1995.99	1085.83	1934.79	1118.25	1576.2	1942.38	1643.77	589.411	363.465	695.443	546.218	586.699	498.556	565.574	605.684	546.129
2900002K06Rik	5.5347	7.17501	1.17443	8.10927	3.11501	5.37214	3.90061	4.19383	4.6772	5.42025	3.03049	6.36798	3.12851	4.19646	3.99956	0	5.57948	7.05808	1.24811	6.10789	3.52879	4.30349	0.949945	7.12328	6.00669	8.02233	3.26808	4.833
2900005J15Rik	47.045	38.2667	39.9308	32.4371	29.9041	37.605	50.7079	38.7929	31.5711	34.3282	43.437	43.6662	35.4564	16.7858	26.9971	33.2154	48.8204	33.8788	11.233	70.2407	65.8707	74.02	77.8955	59.5765	70.7455	70.8639	56.6467	68.2662
2900006K08Rik	11.0694	4.78334	2.34887	5.79234	5.60702	6.71518	5.85092	6.29075	8.1851	6.32362	10.1016	5.45827	7.29985	4.19646	6.99924	1.10718	6.97435	11.2929	0	14.5062	3.52879	6.02488	13.2992	7.77085	8.00893	3.34264	8.71488	4.833
2900008C10Rik	9.68573	2.39167	5.87217	2.31694	9.96803	0	3.90061	1.04846	1.1693	6.32362	5.05081	6.36798	5.21418	3.14734	3.99956	5.53591	1.39487	2.82323	3.74434	10.6888	4.70505	6.88558	11.3993	12.3038	8.67634	8.69086	9.80424	15.1031
2900009J06Rik	1.38368	2.39167	1.17443	0	0.623002	0	0	1.04846	0	0	0	0.909712	1.04284	1.04911	0	0	0	0	1.24811	3.05394	7.05758	5.16418	3.79978	5.82814	4.00446	2.67411	5.4468	9.06188
2900010M23Rik	435.858	265.475	310.051	303.519	322.715	245.775	290.595	278.89	294.664	271.916	237.388	247.442	314.937	246.542	268.971	294.51	325.005	296.439	234.645	388.614	435.217	395.921	331.531	317.31	319.69	317.551	431.387	354.018
2900011O08Rik	0	0	0	0	0	0	0.975153	0	0	0	0	0	0	0	0	1.10718	0	0	0	4.58092	7.05758	5.16418	4.74973	1.94271	4.00446	4.01117	3.26808	1.81238
2900026A02Rik	4307.38	6024.62	4492.21	5244.38	4345.44	6967.67	3670.47	7124.27	3987.31	6173.66	4405.32	6253.36	4610.38	5817.34	4740.48	6144.85	5108.01	6768.7	6541.37	1936.2	2120.8	2201.66	1341.32	1299.03	1128.59	1477.45	1324.66	1291.02
2900041M22Rik	2.76735	0	2.34887	2.31694	0.623002	1.34304	0.975153	0	4.6772	0.903375	2.02032	1.81942	1.04284	1.04911	0	0	4.18461	2.82323	1.24811	7.63486	2.35253	6.02488	1.89989	6.47571	4.00446	2.00558	5.4468	1.81238
2900052N01Rik	4.15103	4.78334	8.22104	3.4754	9.34503	5.37214	9.75153	2.09692	5.8465	2.71012	5.05081	0	5.21418	5.24557	8.99902	8.85745	2.78974	1.41162	9.98491	3.05394	3.52879	1.72139	1.89989	0.647571	3.33705	9.35939	0	4.22888
2900053A13Rik	502.274	374.296	354.679	301.202	323.961	235.031	306.198	228.564	325.065	299.92	282.845	266.545	296.165	269.622	243.973	233.615	414.276	427.72	278.329	259.585	231.724	265.095	193.789	195.566	202.893	177.16	190.638	176.405
2900055J20Rik	0	0	0	0	0	0	0	0	0	0	0	0	0	0	0	0	0	0	0	0	0	0	0	0	0	0	0	0
2900056M20Rik	19.3715	15.5459	25.8376	18.5355	18.6901	13.4304	31.2049	34.5991	19.8781	37.9417	43.437	29.1108	41.7134	27.277	33.9963	33.2154	22.3179	22.5859	27.4585	54.2075	34.1116	55.9453	32.2981	74.4707	60.0669	77.5492	54.468	93.6394
2900057B20Rik	0	0	0	0	0	0	0	0	0	0	0	0	0	0	0	0	0	0	0	0	0	0	0	0	0	0	0	1.20825
2900060B14Rik	0	0	0	1.15847	0	0	0	0	0	0	1.01016	0	1.04284	0	1.99978	0	1.39487	0	0	0	1.17626	0	0	0.647571	2.00223	0.668528	0	1.81238
2900064A13Rik	705.675	642.163	710.533	598.928	538.274	600.337	617.272	650.044	731.982	730.83	657.616	725.95	724.771	766.903	727.92	687.559	779.732	769.331	622.809	720.731	654.002	679.951	839.752	675.416	665.408	609.697	706.995	608.958
2900076A07Rik	66.4165	52.6167	69.2916	47.4972	45.4792	60.4366	82.888	45.0837	70.158	57.816	75.7622	49.1244	62.5702	49.3084	68.9925	47.6088	115.774	83.2853	59.9095	74.0582	45.8743	74.8807	72.1958	77.7085	60.0669	64.1786	62.0935	69.4744
2900079G21Rik	2.76735	0	0	0	0	0	0	0	0	0	0	0	0	0	0	0	0	0	0	0.763486	0	0	0	0	0	0	0	0
2900092C05Rik	0	0	0	0	0	0	0	0	0	0	0	0	0	0	0	0	0	0	0	0	0	0	0	0	0	0	0	0
2900092D14Rik	0	0	0	0	0	0	0	0	0	0	0	0	0	0	0	0	0	0	0	0	0	0	0	0	0.667411	0	0	0
2900092E17Rik	893.855	577.588	637.718	622.097	652.283	573.476	562.663	392.123	456.027	443.557	421.238	493.973	404.62	407.056	441.952	424.05	658.378	557.588	445.577	450.457	405.811	512.976	311.582	413.798	405.786	371.701	464.068	373.35
2900093L17Rik	0	0	0	0	0	0	0	0	0	0	0	0	0	0	0	0	0	0	0	0	0	0	0	0	0	0	0	0
2900097C17Rik	549.319	688.801	670.602	821.354	666.612	801.792	730.389	922.643	811.494	910.602	875.811	914.26	886.411	1035.48	882.904	1027.46	895.506	863.909	937.334	943.669	875.14	836.598	1206.43	1192.18	1187.99	1139.84	1138.38	1153.88
3000002C10Rik	15.2204	14.35	14.0932	18.5355	24.9201	22.8316	12.677	22.0176	17.5395	23.4877	21.2134	22.7428	26.0709	19.9332	17.998	12.179	11.159	4.23485	18.7217	54.2075	39.993	58.5274	43.6975	34.9688	36.0402	41.4487	38.1276	45.3094
3010001F23Rik	0	0	0	0	0	0	0	0	0	0	0	0	0	0	0	0	0	0	0	0	0	3.44279	2.84984	0	1.33482	0	1.08936	0
3010026O09Rik	27.6735	51.4209	42.2796	42.8633	62.9232	60.4366	50.7079	50.326	42.0948	49.6856	32.3252	36.3885	30.2422	59.7995	20.9977	58.6806	29.2923	28.2323	24.9623	61.8424	37.6404	51.6418	51.297	46.6251	41.3795	33.4264	28.3234	37.4558
3100003L05Rik	0	2.39167	0	2.31694	0	0	0	2.09692	0	1.80675	4.04065	1.81942	0	0	0	0	0	0	0	0	0	0	0	0	0	0	0	0
3110001D03Rik	312.711	237.971	223.143	243.278	194.377	247.118	215.509	211.788	229.183	234.877	197.992	235.615	289.908	228.707	262.971	242.473	267.815	241.386	217.172	267.22	325.825	259.931	241.286	254.495	264.295	221.951	361.668	315.958
3110001I22Rik	30.4409	51.4209	89.257	68.3496	49.8402	56.4075	54.6085	47.1806	70.158	115.632	26.2642	48.2147	45.8848	105.961	49.9945	83.0386	75.323	55.053	74.8868	50.3901	34.1116	37.01	35.148	33.0261	34.0379	45.4599	27.234	24.165
3110002H16Rik	805.3	679.234	820.93	708.982	623.002	734.64	691.383	585.039	615.052	490.533	702.063	683.193	603.802	562.325	683.925	528.125	631.876	646.52	575.381	403.121	581.074	534.493	375.228	428.692	395.774	403.791	407.421	380.599
3110003A17Rik	438.625	480.726	452.157	433.267	269.137	342.474	441.744	551.489	550.74	710.956	541.447	616.784	642.387	695.563	595.935	592.342	560.738	563.235	576.629	572.615	457.566	586.995	521.52	556.911	533.928	557.552	494.57	463.968
3110007F17Rik	0	0	0	0	0	0	0	0	0	0.903375	0	0	0	0	0	0	0	0	0	0.763486	0	0	0.949945	0.647571	0.667411	0	0	0.604125
3110009E18Rik	16.6041	10.7625	8.22104	8.10927	10.591	13.4304	10.7267	18.8722	2.3386	28.0046	17.1728	15.4651	11.4712	15.7367	13.9985	15.5005	19.5282	12.7045	18.7217	17.5602	16.4677	11.1891	11.3993	15.5417	12.6808	18.0502	14.1617	17.5196
3110009F21Rik	0	0	0	0	0	0	0	0	0	0	0	0	0	0	0	0	0	0	0	0	0	0	0	0	0	0	0	0
3110015C05Rik	0	0	0	0	0	0	0	0	0	0	0	0	0	0	0	0	0	0	0	0	0	0	0	0	0	0	0	0
3110021A11Rik	5.5347	3.58751	2.34887	3.4754	2.49201	8.05821	3.90061	3.14537	2.3386	1.80675	5.05081	1.81942	1.04284	7.3438	4.99945	6.64309	0	5.64646	1.24811	5.3444	1.17626	6.88558	1.89989	1.29514	1.33482	2.00558	2.17872	3.62475
3110021N24Rik	6.91838	2.39167	10.5699	10.4262	7.47602	6.71518	12.677	10.4846	8.1851	11.7439	8.0813	2.72913	8.34269	8.39291	5.99934	13.2862	11.159	2.82323	4.99246	6.10789	2.35253	5.16418	4.74973	3.23785	2.66964	2.67411	5.4468	3.02063
3110035E14Rik	0	0	0	0	0	0	0	0	0	0	0	0	0	0	0	0	0	0	0	0	0	0	0	0	0	0	0	0
3110039I08Rik	0	0	0	0	0	0	0	0	0	0	0	0	0	0	0	0	0	0	0	1.52697	2.35253	4.30349	0	1.29514	2.00223	2.00558	0	0
3110039M20Rik	0	0	0	0	0	0	0	0	0	0	0	0	0	0	0	0	0	0	0	0	0	0	0	0	0	0	0	0
3110040N11Rik	123.147	131.542	160.898	130.907	158.866	139.676	126.77	142.59	173.056	132.796	140.413	140.096	157.468	154.22	141.984	153.898	159.015	199.038	156.014	200.797	201.141	146.319	153.891	168.368	173.527	158.441	169.94	140.761
3110043O21Rik	143.902	167.417	160.898	128.59	137.06	166.536	153.099	185.577	196.442	182.482	173.748	189.22	162.682	204.577	192.979	193.757	157.62	125.634	149.774	213.013	172.911	238.413	207.088	301.12	325.029	326.241	360.578	344.956
3110045C21Rik	13.8368	4.78334	5.87217	8.10927	6.23002	2.68607	13.6521	15.7269	3.5079	18.9709	9.09146	11.8263	17.7282	17.8349	11.9987	28.7867	0	4.23485	8.7368	14.5062	9.41011	21.5174	10.4494	25.2553	31.3683	25.404	14.1617	15.7073
3110047P20Rik	0	0	1.17443	1.15847	0.623002	0	0.975153	0	0	0	0	0	0	0	0	0	0	0	0	1.52697	0	0	0.949945	2.59028	1.33482	2.00558	1.08936	1.20825
3110052M02Rik	226.923	126.759	204.352	130.907	147.651	178.624	196.006	143.639	211.643	120.149	155.565	153.741	154.34	87.0765	171.981	142.826	178.543	207.508	170.992	77.8756	59.9894	121.358	40.8476	117.21	104.116	93.5939	119.83	115.388
3110056K07Rik	95.4737	100.45	96.3036	78.7758	80.3673	103.414	101.416	92.2643	105.237	128.279	110.108	101.888	112.626	120.648	137.985	99.6463	112.984	135.515	94.8567	79.4026	96.4536	85.209	48.4472	76.4134	68.7433	72.201	95.8637	96.056
3110056O03Rik	866.181	814.364	719.928	765.747	866.596	714.495	600.694	515.841	664.163	562.803	602.057	662.27	588.16	583.308	505.945	564.662	638.85	618.288	616.568	710.042	719.873	807.334	846.401	641.095	585.986	629.084	656.884	606.542
3110057O12Rik	231.074	404.192	342.935	379.977	231.134	311.584	331.552	258.969	344.944	168.931	260.622	271.094	291.994	178.349	369.96	239.151	283.159	383.959	334.495	51.9171	111.745	145.458	66.4962	61.5192	40.712	67.5213	57.7361	48.33
3110062M04Rik	49.8123	50.2251	38.7563	45.1802	52.9552	45.6632	35.1055	42.9868	44.4334	65.043	53.5386	54.5827	39.6278	65.0451	68.9925	45.3944	61.3743	33.8788	63.6538	83.22	112.921	127.383	66.4962	140.523	119.466	104.29	132.902	102.097
3110070M22Rik	63.6491	23.9167	11.7443	22.0109	27.4121	14.7734	27.3043	15.7269	22.2167	19.8742	18.1829	12.736	20.8567	10.4911	10.9988	8.85745	20.923	12.7045	14.9774	9.16183	11.7626	8.60697	10.4494	12.9514	8.67634	11.365	9.80424	9.06188
3110079O15Rik	0	1.19584	0	0	0	0	0	0	0	0	1.01016	2.72913	1.04284	0	0	0	0	1.41162	0	0.763486	0	0	5.69967	0.647571	2.00223	0.668528	3.26808	1.20825
3110082D06Rik	1.38368	0	0	0	0	0	0	0	0	0	0	0	0	0	0	0	0	0	0	0	0	0	0	0	0	0	0	0
3110082I17Rik	19.3715	50.2251	30.5353	54.448	63.5462	41.6341	63.3849	70.2467	47.9413	84.0139	34.3455	43.6662	70.9129	60.8486	56.9938	85.2529	23.7128	15.5278	26.2104	188.581	159.972	128.244	208.038	160.598	221.58	165.795	160.136	169.759
3110082J24Rik	0	0	0	0	0	0	0	0	0	0	0	0	0	0	0	0	0	0	0	0	0	0	1.89989	0	0	0	0	0
3110099E03Rik	0	0	0	0	0	0	0	0	0	0	0	0	0	0	0	2.21436	0	0	0	0.763486	1.17626	0.860697	0.949945	1.94271	2.00223	2.67411	0	3.02063
3200001D21Rik	0	0	0	0	0	0	0	0	0	0	0	0	0	0	0	0	0	0	0	0	0	0	0	0	0	0	0	0
3200002M19Rik	254.596	144.696	186.735	177.246	187.524	136.99	126.77	136.299	154.348	134.603	117.179	138.276	174.154	150.023	157.983	126.219	170.174	105.871	128.556	198.506	228.195	209.149	248.886	170.311	200.891	177.16	201.532	200.57
3230401D17Rik	267.05	277.434	305.353	274.557	241.102	208.17	258.415	220.176	206.966	270.109	221.226	228.338	207.524	254.935	242.973	274.581	272	316.202	253.367	177.129	148.209	176.443	126.343	130.162	115.462	141.728	123.098	116.596
3300002I08Rik	6.91838	8.37085	12.9188	2.31694	8.09903	2.68607	7.80122	3.14537	12.8623	5.42025	7.07114	3.63885	2.08567	4.19646	5.99934	4.42872	13.9487	12.7045	3.74434	3.81743	3.52879	5.16418	9.49945	3.23785	4.00446	3.34264	6.53616	3.62475
3300005D01Rik	5.5347	160.242	28.1864	171.453	9.34503	111.472	33.1552	72.3436	37.4176	153.574	151.524	123.721	87.5982	72.3889	71.9921	18.8221	13.9487	62.1111	123.563	79.4026	25.8778	36.1493	22.7987	13.599	29.3661	43.4543	10.8936	19.332
3425401B19Rik	0	0	0	1.15847	3.73801	0	0	1.04846	0	2.71012	0	0	0	2.09823	0.999891	0	4.18461	1.41162	3.74434	3.05394	3.52879	0.860697	2.84984	0	0	2.00558	1.08936	0
3632451O06Rik	40.1266	45.4417	37.5819	82.2512	58.5622	72.5239	35.1055	68.1497	24.5553	54.2025	15.1524	53.673	16.6854	56.6522	12.9986	50.9303	9.76409	18.351	57.4132	56.498	28.2303	44.7563	69.346	55.0435	61.4018	60.1675	65.3616	35.0393
3632454L22Rik	0	0	0	0	0	0	0	0	0	0	0	0.909712	0	0	0	0	0	0	0	0	0	0	0	0	0	0	0	0
3830403N18Rik	1.38368	4.78334	2.34887	0	1.86901	0	4.87576	19.9207	0	0	3.03049	1.81942	0	1.04911	0.999891	1.10718	1.39487	0	0	11.4523	0	5.16418	1.89989	9.06599	8.00893	8.69086	13.0723	6.04125
3830406C13Rik	315.478	373.101	327.667	286.142	193.754	290.096	313.024	369.057	452.519	598.937	414.167	505.8	435.906	557.08	399.956	455.051	320.82	343.023	414.374	274.092	338.764	363.214	232.737	359.402	377.754	362.342	328.987	363.079
3830408C21Rik	2.76735	7.17501	2.34887	5.79234	8.09903	0	6.82607	9.43612	9.3544	6.32362	10.1016	9.09712	4.17134	8.39291	5.99934	3.32154	5.57948	4.23485	6.24057	12.9793	9.41011	16.3532	9.49945	7.77085	12.0134	14.0391	6.53616	13.8949
3830417A13Rik	0	0	0	1.15847	0	0	0	0	0	0	0	0	0	0	0	0	0	0	0	0.763486	0	2.58209	5.69967	3.88543	2.00223	1.33706	1.08936	4.22888
3830431G21Rik	11.0694	4.78334	9.39548	9.26774	9.96803	6.71518	5.85092	2.09692	3.5079	3.6135	3.03049	3.63885	3.12851	9.44203	2.99967	9.96463	2.78974	5.64646	8.7368	32.8299	35.2879	37.8707	30.3982	40.797	41.3795	36.1005	35.9489	46.5177
3930402G23Rik	15.2204	15.5459	23.4887	13.9016	12.46	8.05821	16.5776	19.9207	21.0474	21.681	29.2947	15.4651	31.2851	13.6385	33.9963	13.2862	27.8974	22.5859	14.9774	33.5934	342.293	24.9602	49.3971	22.665	56.7299	30.7523	46.8425	22.9568
4430402I18Rik	41.5103	14.35	71.6405	13.9016	91.5813	25.5177	40.9564	24.1145	24.5553	11.7439	7.07114	10.0068	11.4712	10.4911	28.9968	8.85745	58.5845	33.8788	18.7217	17.5602	29.4066	12.0498	18.049	7.77085	5.33928	5.34822	11.983	3.02063
4632411B12Rik	2530.74	2583	2478.06	2327.36	2249.04	2387.92	2289.66	1866.25	2167.88	1705.57	1946.58	1857.63	1911.52	1612.49	1731.81	1789.2	2506.58	2370.1	2069.37	1289.53	1295.07	1507.08	1277.68	1062.66	1010.46	1063.63	1069.75	1069.91
4632415K11Rik	236.609	283.413	193.782	269.923	280.351	283.38	213.558	235.903	268.939	270.109	217.185	235.615	211.696	243.395	193.979	245.794	205.046	201.861	214.676	186.291	239.958	223.781	201.388	223.412	180.201	175.154	180.834	166.739
4632415L05Rik	307.176	174.592	232.538	142.492	244.84	202.798	234.037	172.996	236.199	169.834	225.266	149.193	181.453	120.648	170.981	130.647	260.841	194.803	193.458	90.8549	101.159	154.925	126.343	140.523	126.808	137.048	141.617	160.093
4632427E13Rik	1.38368	3.58751	5.87217	5.79234	2.49201	0	7.80122	4.19383	2.3386	1.80675	3.03049	3.63885	2.08567	6.29469	2.99967	3.32154	4.18461	4.23485	1.24811	7.63486	3.52879	5.16418	1.89989	5.18057	1.33482	4.67969	3.26808	3.02063
4632428C04Rik	31.8246	15.5459	27.012	15.0601	50.4632	38.948	29.2546	10.4846	28.0632	15.3574	15.1524	15.4651	35.4564	2.09823	19.9978	9.96463	33.4769	36.702	12.4811	12.2158	22.349	33.5672	8.54951	17.4844	10.6786	16.0447	13.0723	13.2908
4632428N05Rik	333.466	220.034	244.282	250.229	551.357	213.543	302.297	196.062	270.108	285.466	247.49	209.234	187.711	236.051	207.977	188.221	230.153	146.808	228.405	315.32	282.303	305.548	490.172	353.574	440.491	367.69	1012.02	328.644
4632434I11Rik	26.2898	37.0709	35.233	32.4371	23.6741	33.5759	58.5092	30.4053	43.2641	44.2654	64.6504	45.4856	58.3988	39.8663	71.9921	42.0729	41.8461	21.1742	27.4585	59.5519	101.159	79.1841	68.3961	94.5454	87.4308	106.296	63.1829	90.0147
4732415M23Rik	0	0	0	0	1.246	0	0.975153	0	0	0	0	0	1.04284	0	0	0	0	0	1.24811	0	0	4.30349	2.84984	1.94271	2.66964	2.00558	1.08936	4.22888
4732416N19Rik	1.38368	2.39167	4.69774	3.4754	3.73801	4.02911	5.85092	4.19383	5.8465	3.6135	2.02032	2.72913	6.25702	1.04911	2.99967	0	2.78974	5.64646	4.99246	5.3444	5.88132	2.58209	5.69967	4.533	3.33705	1.33706	5.4468	1.81238
4732418C07Rik	1712.99	1220.95	1560.82	1187.43	1274.04	1654.62	1539.77	1074.67	1755.12	947.64	1506.15	1062.54	1651.85	973.578	1800.8	1118.25	2344.78	2298.11	1430.34	684.847	937.482	810.777	537.669	681.245	596.665	618.388	776.714	667.559
4732456N10Rik	0	0	0	0	0	0	0	2.09692	0	3.6135	0	0	0	4.19646	0	0	0	0	1.24811	11.4523	35.2879	6.02488	6.64962	4.533	6.67411	21.3929	5.4468	7.24951
4732471D19Rik	42.894	125.563	88.0826	147.125	66.6612	103.414	124.82	94.3612	102.898	65.9464	95.9654	100.978	112.626	72.3889	135.985	114.04	73.9281	90.3434	152.27	77.8756	70.5758	115.333	61.7464	108.792	94.7723	92.2568	90.4169	129.283
4732471J01Rik	5.5347	4.78334	3.5233	9.26774	3.11501	0	2.92546	2.09692	7.0158	8.13037	15.1524	7.27769	10.4284	3.14734	3.99956	3.32154	1.39487	8.46969	11.233	4.58092	0	7.74627	2.84984	1.94271	3.33705	4.67969	1.08936	2.4165
4732490B19Rik	20.7551	16.7417	14.0932	19.694	31.1501	18.8025	21.4534	17.8238	15.2009	23.4877	13.1321	19.1039	31.2851	13.6385	23.9974	14.3934	33.4769	16.9394	13.7293	206.905	41.1692	151.483	176.69	170.311	221.58	264.068	117.651	228.359
4732491K20Rik	19.3715	23.9167	15.2676	25.4863	18.6901	14.7734	8.77637	17.8238	21.0474	39.7485	14.1423	23.6525	20.8567	30.4243	16.9981	15.5005	13.9487	18.351	28.7066	19.0872	4.70505	26.6816	8.54951	17.4844	17.3527	12.0335	15.251	21.7485
4831426I19Rik	88.5553	82.5126	79.8615	41.7048	147.028	114.158	94.5898	55.5683	108.745	48.7822	26.2642	59.1313	66.7415	55.6031	84.9907	56.4662	78.1127	47.9949	74.8868	35.8839	14.1152	45.617	40.8476	34.9688	41.3795	36.1005	45.7531	35.6434
4831440E17Rik	49.8123	47.8334	56.3729	78.7758	30.5271	60.4366	71.1861	52.4229	46.772	43.362	44.4471	52.7633	45.8848	41.9646	44.9951	32.1082	53.005	40.9369	43.684	32.0664	28.2303	49.9204	28.4984	42.0921	28.6987	14.7076	44.6638	30.8104
4832428D23Rik	0	0	0	0	0	0	0	0	0	0	0	0	0	0	0	0	0	0	0	0.763486	0	0	0	0.647571	0	0	0	0
4833403I15Rik	0	0	0	0	0	0	0	2.09692	0	0	0	0	0	1.04911	0	0	0	0	0	1.52697	0	1.72139	6.64962	1.29514	5.33928	1.33706	6.53616	3.62475
4833412C05Rik	0	1.19584	0	0	1.86901	0	0	0	0	0	0	0.909712	0	1.04911	0.999891	0	0	0	0	6.10789	2.35253	9.46767	1.89989	7.12328	6.67411	4.67969	8.71488	4.22888
4833417C18Rik	4.15103	3.58751	3.5233	6.95081	3.11501	8.05821	7.80122	3.14537	5.8465	12.6472	11.1118	8.1874	10.4284	8.39291	3.99956	2.21436	4.18461	7.05808	6.24057	8.39835	4.70505	5.16418	10.4494	12.9514	12.6808	6.68528	8.71488	4.833
4833418N02Rik	177.111	151.871	213.747	166.819	140.175	147.734	191.13	127.912	160.194	84.9172	122.23	122.811	153.297	111.206	167.982	75.2883	154.831	200.449	144.781	108.415	65.8707	102.423	112.094	55.6911	40.0446	33.4264	46.8425	56.1837
4833419F23Rik	0	3.58751	2.34887	0	4.36101	0	0.975153	0	0	0.903375	0	1.81942	1.04284	1.04911	0.999891	3.32154	2.78974	0	3.74434	5.3444	0	0.860697	5.69967	1.29514	4.67187	0	7.62552	3.62475
4833420G17Rik	1008.7	1014.07	1161.52	970.796	829.216	1078.46	1056.09	913.207	931.932	830.201	822.272	753.241	874.94	798.376	881.904	810.456	1145.19	1146.23	916.116	823.038	637.535	891.682	586.116	632.677	536.598	548.861	623.114	630.707
4833422C13Rik	19.3715	10.7625	14.0932	20.8524	9.96803	21.4886	31.2049	5.24229	28.0632	3.6135	11.1118	9.09712	22.9424	2.09823	19.9978	7.75027	19.5282	45.1717	8.7368	28.249	11.7626	24.0995	20.8988	22.665	21.3571	18.7188	20.6978	22.3526
4833422F24Rik	33.2082	21.525	21.1398	27.8032	96.5653	25.5177	47.7825	22.0176	31.5711	10.8405	23.2337	16.3748	26.0709	24.1296	20.9977	18.8221	23.7128	7.05808	7.48868	39.7013	31.7591	25.8209	17.099	23.9601	42.7143	44.7913	32.6808	41.0805
4833423E24Rik	17.9878	10.7625	7.04661	10.4262	5.60702	17.4595	0	4.19383	2.3386	0	0	1.81942	2.08567	0	3.99956	0	1.39487	0	0	11.4523	10.5864	13.7712	16.1491	5.82814	1.33482	6.68528	4.35744	12.0825
4833424O15Rik	0	0	0	0	1.246	1.34304	0	0	0	0	1.01016	0	0	0	1.99978	0	0	0	3.74434	3.81743	4.70505	3.44279	1.89989	1.29514	1.33482	0.668528	2.17872	2.4165
4833427F10Rik	0	0	0	0	0	0	0	0	0	0	0	0	0	0	0	0	0	0	0	12.9793	1.17626	1.72139	0.949945	1.94271	0	0	0	0
4833427G06Rik	0	0	0	0	0.623002	0	0	1.04846	0	0	0	0	0	0	0	1.10718	0	0	0	0	0	0	0.949945	0	0	0	0	0
4833428L15Rik	0	0	0	0	0	0	0	0	0	0	0	0	0	0	0	0	0	0	0	0	0	0	0	0	0	0	0	0.604125
4833439L19Rik	3470.26	3659.26	4116.39	4578.26	3754.83	4591.84	3689	4817.66	3970.94	4609.02	4261.87	4497.61	3636.37	4705.28	3913.57	5386.44	4172.06	4740.21	5019.92	2211.82	2804.21	1884.07	1782.1	1622.81	1591.11	1657.95	1542.53	1410.03
4833442J19Rik	159.123	215.25	345.284	390.404	112.14	170.565	219.409	339.7	144.993	178.868	236.378	241.074	311.808	265.426	432.953	572.413	228.759	199.038	194.706	319.901	214.08	247.881	248.886	323.785	185.54	142.396	156.868	177.613
4921501E09Rik	0	0	0	0	0	0	0	0	0	0	0	0	0	0	0	0	0	0	0	0	0	0	0	0	0	0	0	0
4921504E06Rik	0	0	0	0	0	0	0	0	0	0	0	0	0	0	0	0	0	0	0	0	0	0	0	0	0	0	0	0
4921506M07Rik	2.76735	13.1542	3.5233	8.10927	1.86901	4.02911	2.92546	14.6784	3.5079	11.7439	4.04065	10.0068	8.34269	9.44203	7.99913	7.75027	2.78974	1.41162	6.24057	7.63486	4.70505	8.60697	11.3993	13.599	8.67634	16.7132	15.251	8.45776
4921507L20Rik	0	0	0	0	0	0	0	0	0	0	0	0.909712	0	0	0	0	0	0	0	1.52697	1.17626	0	1.89989	2.59028	3.33705	0	0	1.81238
4921507P07Rik	6.91838	5.97918	2.34887	5.79234	4.36101	8.05821	3.90061	7.3392	3.5079	4.51687	5.05081	0.909712	2.08567	3.14734	3.99956	8.85745	4.18461	2.82323	1.24811	7.63486	18.8202	1.72139	10.4494	8.41842	4.00446	7.3538	10.8936	4.833
4921508A21Rik	1.38368	0	1.17443	0	0	1.34304	0	0	0	0	3.03049	0.909712	0	0	0	0	1.39487	0	0	0	0	0	0	0	0	0	0	0
4921508D12Rik	0	0	0	0	0	0	0	0	0	0	0	0	0	0	0	0	0	0	0	0	0	0	0	0	0	0	0	0
4921509C19Rik	0	0	0	0	0	0	0	0	0	0	0	0	0	0	0	0	0	0	0	0	0	0	0	0	0	0	0	0
4921509O07Rik	0	0	0	0	0	0	0	0	0	0	0	0	0	1.04911	0	0	0	0	0	0	0	0	0	0	0	0.668528	0	0
4921510H08Rik	0	0	0	0	0	0	0	0	0	0	0	0	0	0	0	0	0	0	0	0	0	0	0	0	0	0	0	0
4921511C10Rik	0	0	0	0	2.49201	0	0	0	0	0	0	0	0	0	1.99978	1.10718	1.39487	0	0	0	0	0	0	0	0	0	0	0
4921511C20Rik	0	0	0	0	0	0	0	0	0	0	0	0	0	0	0	0	0	0	0	0	0	0	0	0	0	0	0	0
4921511H03Rik	0	0	0	0	0	0	0	0	0	0	0	0	0	0	0	0	0	0	0	0	0	0	0	0	0	0	0	0
4921511I17Rik	0	0	0	0	0	0	0	0	0	0	0	0	0	0	0	0	0	0	0	0	0	0	0	0	0	0	0	0
4921511M17Rik	0	0	0	0	0	0	0	0	0	0	0	0	0	0	0	0	0	0	0	0	0	0	0	0	0	0	0	0
4921513D23Rik	1325.56	1217.36	1200.27	1083.17	1039.17	1309.46	1137.03	1159.59	1345.86	1096.7	1132.39	1009.78	1151.29	1057.51	1331.85	1131.54	1565.04	1626.18	1229.39	737.528	675.175	1206.7	619.364	960.348	843.607	859.058	1026.18	1162.34
4921513I03Rik	0	0	0	0	0	0	0	0	0	0	0	0	0	0	0	0	0	0	0	0	1.17626	0.860697	0	0	0	0	0	0
4921515E04Rik	0	0	0	0	0	0	0	0	0	0	0	0	0	0	0	0	0	0	0	0	0	0	0	0	0	0	0	0
4921515J06Rik	0	0	0	0	0	0	0	0	0	1.80675	1.01016	0.909712	0	0	0	0	0	0	1.24811	6.10789	14.1152	10.3284	14.2492	20.7223	12.0134	12.702	5.4468	29.6021
4921517D21Rik	1.38368	0	0	0	0.623002	0	1.95031	0	0	0	1.01016	0	0	0	0	0	0	0	0	0	0	0	2.84984	0	0	0	0	0
4921517D22Rik	0	0	0	0	0	0	0	0	0	0	0	0	0	0	0	0	0	0	0	0	0	0	0	0	0	0	0	0
4921517L17Rik	23.5225	35.8751	28.1864	15.0601	39.2491	33.5759	24.3788	27.2599	31.5711	32.5215	19.1931	20.9234	11.4712	25.1787	21.9976	35.4298	22.3179	11.2929	34.9472	21.3776	12.9389	26.6816	25.6485	23.3126	18.6875	25.404	20.6978	16.3114
4921523A10Rik	0	0	0	0	0	0	0	0	0	0	0	0	0	0	0	0	0	0	0	0	0	0	0	0	0	0	0	0
4921524J17Rik	98.241	90.8835	103.35	79.9343	71.0222	73.8669	109.217	99.6035	68.9887	96.6611	104.047	95.5197	87.5982	94.4203	107.988	105.182	103.22	105.871	82.3755	130.556	118.803	96.3981	117.793	127.571	134.817	139.054	159.047	139.553
4921524L21Rik	0	0	0	0	0	0	0	0	0	0	0	0	0	0	0	0	0	0	0	0	0	0	0	0	0	0	0	0
4921525B02Rik	0	0	0	0	0	0	0	0	0	0	0	0	0	0	0	0	0	0	0	0	0	0	0	0	0.667411	0	0	0
4921525O09Rik	0	2.39167	0	2.31694	0	1.34304	0	1.04846	0	1.80675	2.02032	1.81942	4.17134	0	0.999891	1.10718	1.39487	0	0	2.29046	0	2.58209	0	1.29514	3.33705	7.3538	4.35744	3.62475
4921528I01Rik	0	0	0	0	0	0	0	0	0	0	0	0	0	0	0	0	0	0	0	0	0	0	0	0	0	0	0	0
4921528O07Rik	0	0	0	0	0	0	0	0	0	0	0	0	0	0	0	0	0	0	0	0	0	0	0	0	0	0	0	0
4921530D09Rik	0	0	0	0	0	0	0	0	0	0	0	0	0	0	0	0	0	0	0	0	0	0	0	0	0	0	0	0
4921530L18Rik	16.6041	9.56668	15.2676	12.7431	13.706	12.0873	19.5031	17.8238	11.693	18.0675	13.1321	20.9234	20.8567	12.5894	9.99891	12.179	20.923	23.9975	13.7293	12.2158	4.70505	12.0498	3.79978	4.533	3.33705	4.01117	6.53616	4.22888
4921530L21Rik	0	0	0	0	0	0	0	0	0	0	0	0	0	0	0	0	0	0	0	0	0	0	0	0	0	0	0	0
4921531C22Rik	33.2082	44.2459	35.233	42.8633	35.5111	40.2911	27.3043	63.9559	39.7562	56.9126	38.3862	51.8536	46.9276	43.0137	40.9955	46.5016	32.082	19.7626	41.1878	44.2822	47.0505	47.3383	23.7486	28.4931	33.3705	39.4431	43.5744	30.2063
4921531P14Rik	0	0	0	0	0	0	0	0	0	0	0	0	0	0	0	0	0	0	0	0	0	0	0	0	0	0	0	0
4921533I20Rik	0	0	0	0	0	0	0	0	0	0	0	0	0	0	0	0	0	0	0	0	0	0	0	0	0	0	0	0
4921536K21Rik	2.76735	4.78334	3.5233	13.9016	1.86901	1.34304	2.92546	17.8238	1.1693	11.7439	6.06097	11.8263	6.25702	11.5403	6.99924	17.7149	1.39487	2.82323	9.98491	3.81743	17.6439	5.16418	4.74973	9.06599	7.34152	7.3538	7.62552	4.22888
4921539E11Rik	0	0	0	0	3.11501	0	0.975153	0	0	0	0	0	0	0	0	0	0	0	0	0	0	0	0	0	0	0	0	0
4922501C03Rik	99.6247	131.542	102.176	115.847	110.271	118.187	118.969	109.04	136.808	113.825	115.159	102.797	119.926	91.2729	124.986	90.7888	89.2717	100.225	132.3	76.3486	95.2773	150.622	76.9456	100.373	94.1049	102.285	98.0424	151.031
4922501L14Rik	0	0	2.34887	0	0	0	0	0	0	0	0	0	0	0	0	0	0	0	0	0	0	2.58209	13.2992	7.12328	11.346	4.67969	11.983	13.2908
4922502D21Rik	0	0	0	0	0	0	0	0	0	0	0	0	0	0	0	0	0	0	0	0	0	0	0.949945	0	0	0	0	0
4922502H24Rik	0	0	0	0	0	0	0	0	0	0	0	0	0	0	0	0	0	0	0	0	0	0	0	0	0	0	0	0
4922502N22Rik	0	0	0	0	0	0	0	0	0	0	0	0	0	0	0	0	0	0	0	0	0	0	0	0	0	0	0	0
4922505E12Rik	0	0	0	0	0	0	0	0	0	0	0	0	0	0	0	0	0	0	0	0	0	0	0	0	0	0	0	0
4922505G16Rik	2.76735	2.39167	0	3.4754	3.11501	1.34304	1.95031	0	0	3.6135	1.01016	8.1874	2.08567	2.09823	0.999891	0	2.78974	0	1.24811	3.05394	0	2.58209	3.79978	0.647571	2.00223	1.33706	1.08936	0.604125
4930401C15Rik	0	0	0	0	0	0	0	0	0	0	0	0	0	0	0	0	0	0	0	0.763486	0	0	0	0	0	0	0	0
4930401O10Rik	0	0	0	1.15847	0	0	0	0	2.3386	0.903375	1.01016	0	2.08567	0	0	0	0	0	0	0	0	0	1.89989	0	0	0	0	0
4930401O12Rik	0	0	0	0	0	0	0	0	0	0	0	0	0	0	0	0	0	0	0	0	0	0	0	0.647571	0	0	0	0
4930402F06Rik	0	0	0	0	0	0	0	0	0	0	0	0	0	0	0	0	0	0	0	0	0	0	0	0	0	0.668528	0	0
4930402F11Rik	0	0	0	0	0	0	0	0	0	0	0	0	0	0	0	0	0	0	0	0	0	0	0	0	0	0	0	0
4930402H24Rik	661.397	260.692	330.016	245.595	565.686	198.769	495.378	208.643	521.508	353.22	346.486	359.336	396.278	340.962	295.968	137.29	782.522	385.371	252.119	203.851	318.767	398.503	326.781	478.555	357.065	320.893	409.6	441.616
4930403N07Rik	0	0	0	0	0	0	0	1.04846	0	0	0	0	0	0	0	0	0	0	0	0.763486	0	0	0	0	0	0	0	0
4930404A05Rik	0	0	0	0	0	0	0	0	0	0	0	0	0	0	0	0	0	0	0	0.763486	0	0	0	0	0	0	0	0
4930404A10Rik	0	0	0	0	0	0	0	0	0	0	0	0	0	0	0	0	0	0	0	0	0	0	0	0	0	0	0	0.604125
4930404H11Rik	0	0	1.17443	0	0.623002	0	0	0	0	0.903375	0	0	0	0	0	1.10718	0	0	0	0	1.17626	0	0	0.647571	0	0	1.08936	0
4930404H21Rik	0	1.19584	0	1.15847	0	0	0.975153	0	0	0	0	0	1.04284	0	0	0	0	0	0	0	0	0.860697	0	0.647571	0	0.668528	0	0
4930404I05Rik	0	0	0	0	0	0	0.975153	0	0	0	1.01016	0	0	0	0.999891	0	0	0	0	0	0	0	0.949945	0	0	0	0	0.604125
4930404N11Rik	6.91838	9.56668	8.22104	25.4863	10.591	6.71518	6.82607	14.6784	4.6772	9.93712	8.0813	6.36798	5.21418	9.44203	9.99891	8.85745	4.18461	14.1162	14.9774	10.6888	15.2914	6.02488	13.2992	8.41842	7.34152	5.34822	7.62552	3.62475
4930405A10Rik	0	0	0	0	0	0	0	0	0	0	0	0	0	0	0	0	0	0	0	0	0	0	0	0	0	0	0	0
4930405A21Rik	2.76735	0	1.17443	1.15847	0	1.34304	0.975153	2.09692	2.3386	4.51687	1.01016	0	3.12851	0	0	4.42872	0	1.41162	0	2.29046	1.17626	1.72139	0.949945	3.88543	3.33705	3.34264	3.26808	1.20825
4930405D11Rik	0	0	0	0	0	0	0	0	0	0	0	0	0	0	0	0	0	0	0	0	0	0	0	0	0	0	0	0
4930405J17Rik	0	0	0	0	0	0	0	0	0	0	0	0	0	0	0	0	0	0	0	0.763486	0	0	0	0	0	0	0	0
4930405P13Rik	0	0	0	0	0	0	0	0	0	0	0	0	0	0	0	0	0	0	0	0	0	0	0	0	0	0	0	0
4930406D18Rik	0	0	0	1.15847	1.246	1.34304	0.975153	2.09692	2.3386	0	0	0	2.08567	0	0	0	1.39487	0	0	0	0	0	0	0	0	0	0	0
4930407I10Rik	0	0	0	0	0	0	0	0	0	0	0	0	0	1.04911	0	0	0	0	0	0	0	0	0	0	0	0	1.08936	0
4930408F14Rik	0	0	0	0	0	0	0	0	0	0	0	0	0	0	0	0	0	0	0	0	0	0	0	0	0	0	0	0
4930412B13Rik	0	0	0	0	0	0	0	0	0	0	0	0	0	0	0	0	0	0	0	0	0	0.860697	0	0	0	0.668528	0	0
4930412C18Rik	1.38368	2.39167	2.34887	3.4754	2.49201	1.34304	0	0	0	2.71012	2.02032	1.81942	4.17134	1.04911	0.999891	0	1.39487	0	2.49623	2.29046	2.35253	6.88558	6.64962	5.82814	3.33705	4.67969	4.35744	13.2908
4930412F15Rik	0	0	0	0	0	0	0	0	0	0	0	0	0	0	0	0	1.39487	0	0	0.763486	0	0.860697	0.949945	0	0	0	0	0
4930412O13Rik	2.76735	1.19584	1.17443	1.15847	1.86901	2.68607	0	2.09692	0	0	2.02032	0	0	1.04911	0	0	0	0	0	21.3776	1.17626	14.6319	6.64962	21.3698	10.6786	18.7188	7.62552	5.43713
4930413E15Rik	0	0	0	0	0	0	0	0	0	0	0	0	0	0	0	0	0	0	0	0	0	0	0	0	0	0	0	0
4930413F20Rik	0	0	0	1.15847	0	0	0	0	0	0.903375	0	0	0	0	0	1.10718	0	0	0	0.763486	0	0	0	0	0	0.668528	0	1.20825
4930413G21Rik	0	0	0	1.15847	0	0	0	1.04846	0	0.903375	0	0	2.08567	0	0.999891	2.21436	1.39487	1.41162	0	4.58092	1.17626	0.860697	4.74973	5.18057	1.33482	1.33706	1.08936	0
4930413M19Rik	0	0	0	0	0	0	0	0	0	0	0	0	0	0	0	0	0	0	0	0	0	0	0	0	0	0	0	0
4930414L22Rik	88.5553	84.9043	50.5007	78.7758	68.5302	59.0936	51.6831	60.8105	71.3273	71.3666	47.4776	42.7564	61.5273	55.6031	56.9938	58.6806	48.8204	56.4646	39.9397	47.3361	56.4606	39.5921	60.7965	45.9775	44.7165	39.4431	41.3957	38.664
4930414N06Rik	0	0	0	0	0	0	0	0	0	0	0	0	0	0	0	0	0	0	0	0	0	0	0	0	0	0	0	0
4930415F15Rik	0	0	0	0	0	0	0	0	0	0	0	0	0	0	0	0	0	0	0	2.29046	0	0	1.89989	0	0	0	0	0
4930415L06Rik	0	0	0	0	0	0	0	0	0	0	0	0	0	0	0	0	0	0	0	0	0	0	0	0	0	0	0	0
4930415O20Rik	27.6735	28.7	18.791	17.377	21.1821	12.0873	22.4285	17.8238	29.2325	42.4586	20.2032	36.3885	26.0709	41.9646	18.9979	28.7867	25.1077	14.1162	21.2179	11.4523	8.23384	15.4925	21.8487	21.3698	28.6987	20.0558	19.6085	15.7073
4930417G10Rik	0	0	0	0	0	1.34304	0	0	0	1.80675	0	0.909712	0	0	0	1.10718	0	0	0	0	0	5.16418	0	1.29514	0	0	1.08936	1.20825
4930417O13Rik	0	0	0	0	0	2.68607	0	0	1.1693	1.80675	2.02032	0.909712	0	0	3.99956	0	1.39487	0	1.24811	0	1.17626	0.860697	0	0	0	1.33706	0	1.20825
4930417O22Rik	0	0	0	0	0	0	0	0	0	0	0	0	0	0	0	0	0	0	0	0	0	0	0	0	0	0	0	0
4930419G24Rik	0	0	0	0	0	0	0	0	0	0	0	0	0	0	0	0	0	0	0	0	0	0	0	0	0	0	0	0
4930420K17Rik	1559.4	1046.36	1499.75	1077.38	1102.09	1005.93	1183.84	1050.55	1544.65	1228.59	1221.29	1208.1	1004.25	1333.42	1118.88	1224.54	1393.47	1533.01	1117.06	458.855	291.713	417.438	208.988	179.377	151.502	179.834	202.621	154.656
4930422G04Rik	27.6735	38.2667	11.7443	42.8633	33.0191	30.8898	52.6582	53.4713	57.2957	42.4586	29.2947	55.4924	80.2984	49.3084	43.9952	43.1801	39.0564	25.4091	18.7217	72.5312	51.7556	99.8409	62.6964	64.1095	64.0714	76.2121	45.7531	115.388
4930423M02Rik	0	0	0	0	0	0	0	0	0	0	0	0	0	0	0	0	0	0	0	0	0	0	0	0	0	0	0	0
4930425K10Rik	0	0	0	0	0	0	0	0	0	0	0	0	0	0	0	0	0	0	0	0	0	0	0	0	0	0	0	0
4930425O10Rik	0	0	0	0	0	0	0	0	0	0	0	0	0	0	0	0	0	0	0	5.3444	0	12.0498	5.69967	7.77085	9.34375	11.365	8.71488	9.06188
4930426L09Rik	0	0	1.17443	1.15847	0.623002	0	1.95031	1.04846	0	0	1.01016	1.81942	1.04284	2.09823	4.99945	0	5.57948	1.41162	0	4.58092	1.17626	3.44279	4.74973	5.82814	5.33928	4.01117	7.62552	5.43713
4930427A07Rik	182.645	283.413	164.421	288.458	183.786	241.746	279.869	321.876	226.844	260.172	270.723	258.358	317.022	305.292	260.971	311.118	205.046	184.922	193.458	397.013	451.685	420.881	368.579	430.635	419.801	432.537	412.868	435.574
4930428D18Rik	0	0	0	0	0	0	0	0	0	0	0	0	0	0	0	0	0	0	0	0	0	0	0	0	0	0	0	0
4930428E07Rik	0	0	0	0	0	0	0	0	0	0	0	0	0	0	0	0	0	0	0	0	0	0	0	0	0	0	0	0
4930428E23Rik	8.30206	35.8751	16.4421	27.8032	4.36101	13.4304	26.3291	36.696	5.8465	21.681	21.2134	33.6593	16.6854	22.0314	29.9967	25.4652	20.923	50.8182	22.4661	8.39835	2.35253	4.30349	0	0	1.33482	0.668528	2.17872	0.604125
4930428G15Rik	2.76735	8.37085	7.04661	9.26774	3.11501	2.68607	10.7267	6.29075	4.6772	8.13037	5.05081	10.0068	13.5569	15.7367	6.99924	9.96463	1.39487	4.23485	14.9774	0.763486	0	4.30349	0	1.94271	0.667411	2.67411	3.26808	7.85363
4930428O21Rik	2.76735	2.39167	2.34887	1.15847	1.246	0	0.975153	1.04846	0	1.80675	0	0	1.04284	0	0	0	0	0	0	0.763486	0	0	0	0	0.667411	0	0	0.604125
4930429B21Rik	4.15103	8.37085	0	9.26774	4.98402	4.02911	3.90061	5.24229	3.5079	4.51687	7.07114	2.72913	2.08567	5.24557	2.99967	4.42872	0	5.64646	3.74434	6.10789	5.88132	4.30349	6.64962	12.3038	9.34375	8.69086	7.62552	7.24951
4930429D17Rik	0	0	0	0	0	0	0	0	0	0	0	0	0	0	0	0	0	0	0	0	0	0	0	0	0	0	0	0
4930429F11Rik	0	0	0	0	0	0	0	0	0	0	0	0	0	0	0	0	0	0	0	0	0	0	0	0	0	0	0	0
4930429F24Rik	4.15103	0	2.34887	3.4754	0.623002	1.34304	0	0	1.1693	0	0	0.909712	0	0	0	0	0	0	1.24811	1.52697	0	0	0	1.29514	0	0	1.08936	0
4930430A15Rik	0	0	0	0	0	0	0	0	0	0	0	0	0	0	0	0	0	0	0	0	0	0	0	0	0	0	0	0
4930430D24Rik	0	0	0	0	0	0	0	0	0	0	0	0	0	0	0	0	0	0	0	0	0	0	0	0	0	0	0	0
4930430F08Rik	49.8123	49.0292	77.5127	40.5464	44.2331	40.2911	46.8073	38.7929	44.4334	37.9417	41.4167	34.569	37.5421	52.4557	35.9961	34.3226	37.6615	26.8207	42.4359	53.444	68.2233	72.2986	54.1469	88.7172	71.4129	76.2121	71.8978	93.6394
4930430F21Rik	0	0	0	0	0	0	0	0	0	0	0	0	0	0	0	0	0	0	0	0	0	0	0	0	0	0	0	0
4930430J02Rik	0	0	0	0	0	0	0	0	0	0	0	1.81942	1.04284	3.14734	0	5.53591	0	0	1.24811	1.52697	0	2.58209	0.949945	0	0	0	0	0
4930431A04Rik	9.68573	4.78334	3.5233	3.4754	3.11501	2.68607	7.80122	1.04846	16.3702	10.8405	2.02032	3.63885	5.21418	10.4911	6.99924	1.10718	13.9487	15.5278	11.233	1.52697	0	5.16418	0.949945	2.59028	0	2.67411	2.17872	0.604125
4930431P03Rik	4.15103	3.58751	1.17443	3.4754	6.85302	1.34304	3.90061	5.24229	7.0158	3.6135	3.03049	0.909712	1.04284	3.14734	9.99891	2.21436	4.18461	7.05808	0	0.763486	1.17626	0.860697	0	2.59028	1.33482	0.668528	3.26808	1.20825
4930432J09Rik	0	0	0	0	0	0	0	0	0	0	0	0	0	0	0	0	0	0	0	0	0	0	0	0.647571	0	1.33706	2.17872	0
4930432K09Rik	0	0	0	0	0	0	0	0	0	0	0	0	0	0	0	0	0	0	0	0	0	0	0	0	0	0	0	0
4930432K21Rik	5.5347	0	2.34887	2.31694	4.98402	1.34304	2.92546	0	3.5079	4.51687	1.01016	2.72913	0	2.09823	2.99967	0	1.39487	0	4.99246	3.05394	0	1.72139	3.79978	2.59028	2.66964	5.34822	4.35744	6.04125
4930432M17Rik	0	0	0	0	0	0	0	0	0	0	0	0	0	0	0	0	0	0	0	0	0	0.860697	0	0.647571	0	0	1.08936	0
4930433B08Rik	0	0	0	0	0	0	0	0	0	0	0	0	0	0	0	0	0	0	0	0	0	0	0	0	0	0	0	0
4930433I11Rik	0	0	0	0	0	0	0	0	0	0	0	0	0	0	0	0	0	0	0	0	0	0	0	0	0	0	0	0
4930433N12Rik	0	0	0	0	0	0	0	0	2.3386	0	0	0	0	0	0	0	0	0	0	0	0	0	0	0	0	0	0	0.604125
4930434J06Rik	0	0	0	0	0	0	0	0	0	0	0	0	0	0	0	0	0	0	0	0	0	0	0	0	0	0	0	0
4930435E12Rik	0	0	0	0	0	0	0	0	0	0	0	0	0	0	0	0	0	0	0	0	0	0	0	0	0	0	0	0
4930438E09Rik	0	0	0	0	0	0	0	0	0	0	0	0	0	0	0	0	0	0	0	0	0	0	0	0	0	0	0	0
4930440C22Rik	0	0	0	0	0	0	0	0	0	0	0	0	0	0	0	0	0	0	0	0	0	0	0	0	0	0	0	0
4930441J16Rik	0	0	0	0	0	0	0	0	0	0	0	0	0	0	0	0	0	0	0	0	0	0	0	0	0	0	0	0
4930441O14Rik	4.15103	4.78334	8.22104	5.79234	4.98402	6.71518	1.95031	4.19383	1.1693	7.227	6.06097	1.81942	1.04284	1.04911	7.99913	5.53591	1.39487	0	3.74434	5.3444	3.52879	6.88558	2.84984	5.82814	8.67634	6.01675	5.4468	11.4784
4930442J19Rik	0	0	0	0	0	0	0	0	0	0	0	0	0	0	0	0	0	0	0	0	0	0	0	0	0	0	0	0
4930442L01Rik	0	0	0	0	0	0	0	0	0	0.903375	0	0	0	0	0	0	0	0	0	0	0	0	0	0	0	0	0	0
4930443G12Rik	0	0	0	0	0	0	0	0	0	0	0	0	0	0	0	0	0	0	0	0	0	0	0	0	0	0.668528	0	0
4930443O20Rik	0	0	0	0	0	0	0	0	0	0	0	0	0	0	0	0	0	0	0	0	1.17626	0	0	0	0	0	0	1.20825
4930444A02Rik	171.576	202.096	185.561	212	107.779	181.31	201.857	185.577	128.623	144.54	192.941	189.22	118.883	141.63	103.989	135.076	128.328	148.22	197.202	196.216	222.314	231.528	171.94	275.865	266.297	246.018	224.408	241.046
4930444F02Rik	0	0	0	0	0	0	0	0	0	0	0	0	0	0	0	0	1.39487	0	0	0	0	0	0	0	0	0	0	0
4930444G20Rik	0	0	0	0	0	0	0	0	0	0	0	0	0	0	0	0	0	0	0	0	0	0	0	0	0	0	0	0
4930444M15Rik	0	0	0	0	0	0	0	2.09692	0	0	0	0	1.04284	0	0.999891	0	0	1.41162	0	3.81743	7.05758	5.16418	0	2.59028	5.33928	0.668528	0	1.20825
4930444P10Rik	0	0	0	0	0	0	0	0	1.1693	0	0	0	0	0	0	0	0	0	0	5.3444	5.88132	8.60697	2.84984	8.41842	9.34375	9.35939	3.26808	10.2701
4930447A16Rik	0	0	0	0	0	0	0	0	0	0	0	0	0	0	0	0	0	0	0	0	0	0	0.949945	0	0.667411	0	0	0.604125
4930447C04Rik	0	0	1.17443	0	0	0	0.975153	0	0	0	0	0	0	0	0	0	0	0	0	0	1.17626	1.72139	0.949945	0.647571	2.00223	0.668528	0	0
4930447J18Rik	0	0	0	0	0	0	0	0	0	0	0	0	0	0	0	0	0	0	0	0	0	0	0	0	0	0	0	0
4930447K03Rik	0	1.19584	5.87217	3.4754	1.246	2.68607	2.92546	0	4.6772	1.80675	3.03049	0.909712	0	1.04911	0.999891	0	1.39487	0	0	0.763486	0	0	0	0	0	0	0	1.20825
4930447N08Rik	0	0	0	0	0	0	0	0	0	0	0	0	0	0	0	0	0	0	0	0	0	0	0	0	0	0	0	0
4930448C13Rik	0	0	0	0	0	0	0	0	0	0	0	0	0	0	0	0	0	0	0	0	0	0	0	0	0	0	0	0
4930448F12Rik	0	0	0	0	0	0	0	0	0	0	0	0	0	0	0	0	0	0	0	0	0	0	0	0	0	0	0	0
4930448H16Rik	0	0	0	0	0	0	0	0	0	0	0	0	0	0	0	0	0	0	0	0	0	0	0	0	0	0	0	0
4930448I06Rik	0	0	0	0	0	0	0	0	0	0	0	0	0	0	0	0	0	0	0	0	0	0	0	0	0	0	0	0
4930448I18Rik	0	0	0	2.31694	0.623002	0	0.975153	0	0	0	0	0	0	0	0	0	0	2.82323	0	0	0	0	0	0	0	0	0	0
4930448K20Rik	0	0	0	0	0	0	0	0	0	0	0	0	0	0	0	0	0	0	0	0	0	0	0	0	0	0	0	0
4930449E01Rik	0	0	0	0	0	0	0	0	0	0	0	0	0	0	0	0	0	0	0	0	0	0	0	0	0	0	0	0
4930449E18Rik	0	0	0	0	0	0	0	0	0	0	0	0	0	0	0	0	0	0	0	0	0	0	0	0	0	0	0	0
4930449I24Rik	0	0	0	0	0	0	0	0	0	0	0	0	0	0	0	0	0	0	0	0	0	0	0	0	0	0	0	0
4930451C15Rik	1.38368	0	0	1.15847	3.11501	1.34304	2.92546	2.09692	1.1693	2.71012	0	1.81942	5.21418	1.04911	0	0	0	1.41162	1.24811	1.52697	1.17626	0.860697	0.949945	1.94271	0.667411	0	0	1.20825
4930451I11Rik	0	0	0	0	0	0	0	0	0	0	0	0	0	0	0	0	0	0	0	0	0	0	0	0	0	0	0	0
4930452A19Rik	0	0	0	0	0	0	0	0	0	0	0	0	0	0	0	0	0	0	0	0	0	0	0	0	0	0	0	0
4930452B06Rik	4.15103	1.19584	2.34887	3.4754	1.246	0	0	0	0	3.6135	1.01016	0	0	1.04911	0	0	0	0	0	35.8839	7.05758	9.46767	7.59956	26.5504	2.00223	15.3761	23.9659	21.7485
4930452G13Rik	0	0	0	0	0	0	0	0	0	0	0	0	0	0	0	0	0	0	0	0	0	0	1.89989	0	0	0	3.26808	0
4930452N14Rik	0	0	0	0	0	0	0	0	0	0	0	0	0	0	0	0	0	0	0	0	0	0	0	0	0	0	0	0
4930453H23Rik	0	0	0	0	0	0	0	0	0	0	0	0	0	0	0	0	0	0	0	0	0	0	0	0	0.667411	0	1.08936	0
4930453N24Rik	275.352	240.363	230.189	206.207	180.671	243.089	262.316	291.471	256.077	250.235	268.703	225.608	276.352	252.837	246.973	226.972	265.025	275.265	240.886	227.519	210.551	271.98	274.534	216.289	232.259	215.266	252.732	270.044
4930455B14Rik	0	0	1.17443	0	0	0	0	0	0	0	0	0	0	0	0	0	0	0	0	0	0	0	0	0	0	0	0	0
4930455C13Rik	0	0	0	0	0	0	0	0	0	0	0	0	0	0	0	0	0	0	0	0	0	0	0	0	0	0	0	0
4930455C21Rik	481.519	345.596	415.75	410.098	389.376	353.218	410.539	453.982	419.779	371.287	390.933	365.704	344.136	364.043	342.963	378.656	489.599	470.068	396.9	295.469	341.116	385.592	189.989	334.147	331.703	320.225	343.149	280.918
4930455D15Rik	0	0	0	0	0.623002	0	0	0	0	0	0	0	0	0	0	1.10718	0	0	0	0	0	1.72139	0	0	0	0	0	0.604125
4930455F16Rik	0	0	0	0	0	0	0	0	0	0	0	0	0	0	0	0	0	0	0	0	0	0	0	0	0	0	0	0
4930455F23Rik	175.727	105.233	147.979	151.759	159.489	162.507	159.925	154.123	173.056	158.091	121.219	98.2489	96.9838	138.483	116.987	130.647	118.564	145.396	136.044	145.826	110.569	128.244	102.594	152.827	114.795	114.318	114.383	132.908
4930455H04Rik	0	0	0	0	0	0	0	0	0	0	0	0	0	0	0	0	0	0	0	0	0	0	0	0.647571	0	0	0	0
4930455J16Rik	0	0	0	0	0	0	0	0	0	0	0	0	0	0	0	0	0	0	0	0	0	0	0	0	0	0	0	0
4930456L15Rik	0	0	0	0	0	0	0	0	0	0	0	0	0	0	0	0	0	0	0	0	0	0	0	0	0	0	0	0
4930458L03Rik	0	0	0	0	0	0	0	0	0	0	0	0	0	0	0	0	0	0	0	0	0	0	0	0	0	0	0	0
4930459L07Rik	0	0	0	0	0	0	0	0	0	0	0	0	0	0	0	0	0	0	0	0	0	0	0	0	0	0	0	0
4930461G14Rik	1.38368	1.19584	1.17443	0	0.623002	1.34304	1.95031	0	0	0	0	0	1.04284	0	0.999891	4.42872	1.39487	1.41162	1.24811	100.017	309.357	142.876	159.591	159.302	135.484	110.307	108.936	171.572
4930465A12Rik	0	0	0	0	0	0	0	0	0	0	0	0	0	0	0	0	0	0	0	0	0	0	0	0	0	0	0	0
4930465K10Rik	0	0	0	0	0	0	0	0	0	0	0	0	0	0	0	0	0	0	0	0	0	0	0	0	0	0	0	0.604125
4930465M20Rik	0	0	0	0	0	0	0	0	0	0	0	0	0	0	0	0	1.39487	0	0	0	0	0	1.89989	0	0	0	0	0
4930467D21Rik	0	0	0	0	0	0	0	0	0	0	0	0	0	0	0	0	0	0	0	0	0	0	0	0	0	0	0	0
4930467E23Rik	0	0	0	0	0	0	0	0	0	0.903375	0	0	0	0	0	0	0	0	0	0	0	0	0	0	0	0	0	0
4930467K11Rik	0	0	1.17443	0	0	0	0	0	0	0	0	0.909712	0	0	0	0	0	0	0	0	1.17626	0	1.89989	0	0	0	0	0
4930468A15Rik	0	0	0	0	0	0	0	0	0	0	0	0	0	0	0	0	0	0	0	0	0	0	0	0	0	0	0	0
4930469G21Rik	0	0	0	0	0	0	0	0	0	0	0	0	0	0	0	0	0	0	0	0	0	0	0	0	0.667411	0.668528	0	0
4930470H14Rik	0	0	0	0	0	0	0	0	0	0	0	0	0	0	0	0	0	0	0	0.763486	0	0.860697	0.949945	0.647571	0	0	2.17872	1.20825
4930470P17Rik	0	0	0	0	0	0	0	0	0	0	0	0	0	0	0	0	0	0	0	0	0	0	0	0	0	0	0	0
4930471C04Rik	0	0	0	2.31694	0.623002	1.34304	0.975153	0	1.1693	0	1.01016	0	0	0	0	0	1.39487	1.41162	0	0	0	0	0.949945	0	0.667411	0	0	0
4930471G03Rik	0	0	0	0	0	0	0	0	0	0	0	0	0	0	0	0	0	0	0	0	0	0	0.949945	0	0	0	0	0
4930471I20Rik	0	0	0	0	0	0	0	0	0	0.903375	0	0	0	0	0	0	0	0	0	0	0	0	0	0	0	0	0	0
4930471M09Rik	1.38368	0	0	0	0.623002	0	0	0	0	0	0	0.909712	0	0	0.999891	0	0	1.41162	0	0.763486	0	0	0	0	0	0	1.08936	0
4930471M23Rik	841.275	745.005	734.022	776.173	647.922	694.349	629.949	645.85	682.871	742.574	597.006	653.173	662.201	700.808	620.932	666.523	647.22	721.336	640.283	455.038	661.06	526.747	540.519	514.171	457.844	427.858	510.91	387.849
4930473A02Rik	0	1.19584	0	0	0.623002	0	0.975153	0	1.1693	0.903375	1.01016	0	1.04284	0	0.999891	2.21436	0	0	0	2.29046	0	0.860697	2.84984	1.94271	0	0	1.08936	0
4930473A06Rik	22.1388	32.2875	37.5819	32.4371	31.1501	37.605	27.3043	32.5022	28.0632	13.5506	17.1728	17.2845	25.0281	16.7858	38.9957	18.8221	26.5025	22.5859	21.2179	29.0125	21.1727	47.3383	23.7486	37.5591	24.0268	28.7467	26.1447	54.9754
4930473O22Rik	0	0	0	0	0	0	0	0	0	0	0	0	0	0	0	0	0	0	0	0	0	0	0	0	0	0	0	0
4930474G06Rik	0	0	0	0	0	0	0	0	0	0	0	0	0	0	0	0	0	0	0	0	0	0	0	0	0	0	0	0
4930474H20Rik	0	0	0	0	0	0	0	0	0	0	0	0	0	0	0	0	0	0	0	0	0	0	0	0	0	0	0	0
4930474M22Rik	0	0	0	0	0	0	0	0	0	0	0	0	0	0	0	0	0	0	0	0	0	0	0	0	0	0	0	0
4930474N05Rik	0	0	0	0	0	0	0	0	0	0	0	0	0	0	0	0	0	0	0	0	0	0	0	0	0	0	0	0
4930474N09Rik	0	0	0	1.15847	0	1.34304	0	0	0	0	2.02032	0.909712	0	0	0	2.21436	0	0	1.24811	2.29046	1.17626	0	5.69967	0	0.667411	1.33706	1.08936	0
4930478L05Rik	0	0	0	0	0	0	0	0	0	0	0	0	0	0	0	0	0	0	0	0	0	0	0	0	0	0	0	1.20825
4930478P22Rik	0	0	0	0	0	0	0	0	0	0	0	0	0	0	0	0	0	0	0	0	0	0	0	0	0	0	0	0
4930479D17Rik	0	0	0	1.15847	0	1.34304	0.975153	0	0	3.6135	0	1.81942	0	1.04911	0.999891	3.32154	0	1.41162	1.24811	1.52697	0	0.860697	0	0.647571	0	0	0	0
4930479M11Rik	0	0	0	0	0	0	0	0	0	0	0	0	0	0	0	0	0	0	0	0	0	0	0	0	0	0	0	0
4930480E11Rik	0	0	0	0	0	0	0	0	0	0	0	0	0	0	0	0	0	0	0	0	0	0	0	0	0	0	0	0
4930480G23Rik	0	0	0	0	0	0	0	0	0	0.903375	0	0	0	0	0	0	0	0	0	0	0	0	0	0.647571	0	0	0	0.604125
4930480K15Rik	0	0	0	0	0	0	0	0	0	0	0	0	0	0	0	0	0	0	0	0	0	0	0	0	0	0	0	0
4930480M12Rik	0	0	0	0	0	0	0	0	0	0	0	0	0	0	0	0	0	0	0	0	0	0	0	0	0	0	0	0
4930481A15Rik	128.682	127.954	89.257	62.5573	54.8242	51.0353	48.7576	53.4713	28.0632	30.7147	47.4776	38.2079	39.6278	54.5539	16.9981	46.5016	16.7384	23.9975	24.9623	68.7138	44.698	55.0846	29.4483	42.7397	12.0134	10.6964	29.4127	20.5403
4930483J18Rik	0	1.19584	0	3.4754	1.86901	0	1.95031	2.09692	0	0	2.02032	0.909712	4.17134	2.09823	0	2.21436	1.39487	0	1.24811	0	0	0	0.949945	1.94271	2.00223	0	0	1.20825
4930483K19Rik	0	0	0	0	0	0	0	0	0	0	0	0	0	0	0	0	0	0	0	0	0	0	0	0	0	0	0	0
4930483O08Rik	0	0	2.34887	0	1.246	2.68607	0	0	0	0	0	0	1.04284	0	0	0	0	0	0	3.05394	0	0.860697	0.949945	1.29514	1.33482	0	1.08936	3.02063
4930486F22Rik	0	0	0	0	0	0	0	0	0	0	0	0	0	0	0	0	0	0	0	0	0	0	0	0	0	0	0	0
4930486I03Rik	0	0	0	0	0	0	0	0	0	0	0	0	0	0	0	0	0	0	0	0	0	0	0	0	0	0	0	0
4930486L24Rik	0	0	3.5233	0	1.86901	1.34304	0	1.04846	1.1693	5.42025	1.01016	0	1.04284	1.04911	0.999891	0	2.78974	1.41162	1.24811	6.10789	14.1152	3.44279	5.69967	7.12328	2.66964	2.00558	13.0723	6.04125
4930487D11Rik	0	0	0	0	0	0	0	0	0	0	0	0	0	0	0	0	0	0	0	0	0	0	0	0	0	0	0	0
4930487H11Rik	0	0	0	0	0	0	0	0	0	0	0	0	0	0	0	0	0	0	0	0	0	0	0	0	0	0	0	0
4930488B22Rik	0	0	0	0	0	0	0	0	0	0	0	0	0	0	0	0	0	0	0	0	0	0	0	0	0	0	0	0
4930488L21Rik	0	0	0	0	0	0	0	0	0	0	0	0	0	0	0	0	0	0	0	0	0	0	0.949945	0	0	0	0	0
4930500F04Rik	0	0	0	0	0	0	0	0	0	0	0	0	0	0	0	0	0	0	0	1.52697	0	0	0	0	0	0	0	0
4930500J02Rik	0	0	0	0	0.623002	0	0	1.04846	1.1693	0	0	0	2.08567	0	0.999891	2.21436	1.39487	0	0	0.763486	0	0	0.949945	1.94271	2.66964	4.67969	3.26808	2.4165
4930500L23Rik	0	0	0	0	0	0	0	0	0	0	0	0	0	0	0	0	0	0	0	0	0	0	0	0	0	0	0	0
4930502A04Rik	0	0	0	0	0	0	0	0	0	0	0	0	0	0	0	0	0	0	0	0	0	0	0	0	0.667411	0	0	0
4930502E09Rik	0	0	0	0	0	0	0	0	0	0	0	0.909712	0	0	0	0	0	0	0	0	1.17626	0	0	0	0	0	0	0
4930502E18Rik	0	0	1.17443	0	0	0	0	0	0	0	0	0	0	0	0	0	0	0	0	1.52697	1.17626	1.72139	3.79978	5.82814	2.66964	1.33706	3.26808	4.833
4930503B20Rik	1.38368	0	0	1.15847	0	0	0	0	0	0	0	0	1.04284	0	0	0	0	0	0	0.763486	0	0.860697	0.949945	2.59028	0.667411	0	1.08936	0
4930503E14Rik	0	0	0	0	0	0	0	0	0	0	0	0	0	0	0	0	0	0	0	0	0	0	0	0	0	0	0	0
4930503E24Rik	0	0	0	0	0	0	0	0	0	0	0	0	0	0	0	0	0	0	0	0	0	0.860697	0	0	0	0	0	0
4930503H13Rik	0	0	0	0	0	0	0	0	0	0	0	0	0	0	0	0	0	0	0	0	0	0	0	0	0	0	0	0
4930503L19Rik	66.4165	31.0917	45.8029	26.6448	46.7252	30.8898	54.6085	30.4053	64.3115	53.2991	31.315	50.0341	37.5421	40.9155	58.9936	35.4298	65.5589	71.9924	49.9246	31.3029	38.8167	53.3632	39.8977	53.1008	40.712	55.4878	51.1999	59.2043
4930503O07Rik	0	0	0	0	0	0	0	0	0	0	0	0	0	0	0	0	0	0	0	0	0	0	0	0	0	0	0	0
4930504O13Rik	0	0	0	0	0	0	0	0	0	0	0	0	0	0	0	0	0	0	0	0	0	0	0	0	0	0	0	0
4930505A04Rik	0	0	0	0	0	0	0	0	0	0	0	0	0	0	0	0	0	0	0	0	0	0	1.89989	0	0	0.668528	0	0.604125
4930505G20Rik	0	0	0	0	0	0	0	0	0	0	0	0	0	0	0	0	0	0	0	0	0	0	0	0	0	0	0	0
4930506M07Rik	351.454	452.026	537.891	537.529	380.654	423.056	516.831	634.317	450.181	626.039	520.234	645.895	607.973	622.125	506.945	636.629	400.328	343.023	564.148	744.399	821.032	789.259	1086.74	1172.75	1029.15	1012.82	1064.31	1045.74
4930507D05Rik	0	4.78334	0	0	2.49201	0	0	1.04846	0	0	1.01016	1.81942	0	1.04911	3.99956	0	0	1.41162	0	4.58092	0	2.58209	2.84984	1.29514	0.667411	4.67969	1.08936	3.02063
4930509E16Rik	1.38368	0	0	2.31694	0.623002	0	0	0	4.6772	2.71012	0	3.63885	2.08567	3.14734	1.99978	1.10718	0	0	0	2.29046	2.35253	0	0.949945	1.29514	2.66964	0.668528	0	0
4930509J09Rik	0	0	0	0	0	0	0	0	0	0	0	0	0	0	0	0	0	0	0	0	0	0	0	0	0	0	0	0
4930509K18Rik	0	1.19584	0	0	0	0	0	0	0	0	0	0	0	0	0	2.21436	0	0	0	0	0	0	0	0	0	0	0	0
4930511A02Rik	0	0	0	0	0	0	0	0	0	0	0	0	0	0	0	0	0	0	0	0	0	0	0	0	0	0	0	0
4930511E03Rik	0	0	0	0	0	0	0.975153	0	0	1.80675	4.04065	0	2.08567	1.04911	0.999891	0	0	0	0	0	0	0	0	0	1.33482	2.00558	0	0.604125
4930511I11Rik	0	0	0	0	0	0	0	0	0	0	0	0	0	0	0.999891	0	0	0	0	1.52697	0	0	0.949945	0	0	0	0	0
4930511M06Rik	1.38368	2.39167	12.9188	2.31694	7.47602	5.37214	14.6273	2.09692	12.8623	0	10.1016	1.81942	1.04284	1.04911	2.99967	4.42872	9.76409	9.88131	2.49623	8.39835	9.41011	11.1891	0.949945	9.06599	4.00446	7.3538	2.17872	3.62475
4930511M11Rik	0	0	0	0	0	0	0	0	0	0	0	0	0	0	0	0	0	0	0	0	0	0	0	0	0	0	0	0
4930512B01Rik	0	0	0	0	0	0	0	0	0	0	0	0	0	0	0	0	0	0	0	0	0	0	0	0	0	0	0	0
4930513D17Rik	2.76735	0	0	0	0	1.34304	0	1.04846	1.1693	0.903375	0	0.909712	0	0	0	1.10718	0	0	1.24811	0.763486	0	0	0	1.29514	1.33482	2.00558	3.26808	0.604125
4930513N10Rik	2.76735	1.19584	2.34887	2.31694	2.49201	4.02911	3.90061	2.09692	7.0158	8.13037	6.06097	4.54856	2.08567	5.24557	2.99967	4.42872	1.39487	2.82323	2.49623	8.39835	8.23384	8.60697	9.49945	7.12328	8.00893	14.7076	13.0723	18.7279
4930513O06Rik	0	0	0	0	0	0	0	0	0	0	0	0	0	0	0	0	0	0	0	0	0	0	0	0	0	0	0	0
4930515B02Rik	0	0	0	0	0	0	0	0	0	0	0	0	0	0	0	0	0	0	0	0	0	0	0	0	0	0	0	0
4930515G01Rik	44.2776	27.5042	44.6285	32.4371	29.9041	21.4886	35.1055	36.696	15.2009	27.1012	29.2947	27.2913	34.4136	27.277	22.9975	28.7867	33.4769	38.1136	33.6991	25.195	22.349	18.0746	18.049	12.9514	9.34375	14.7076	23.9659	9.06188
4930515G16Rik	0	0	0	0	0	0	0	0	0	0	0	0	0	0	0	0	0	0	0	0	0	0	0	0	0	0	0	0
4930515L03Rik	0	0	0	0	0	0	0	0	0	0	0	0	0	0	0	0	0	0	0	0	0	0	0	0	0	0	0	0
4930515L19Rik	0	0	0	0	0	0	0	0	0	0	0	0	0	0	0	0	0	0	0	0	0	0	0	0	0	0	0	0
4930517E11Rik	0	0	0	0	0	0	0	0	0	0	0	0	0	0	0	0	0	0	0	0	0	0	0	0	0	0	0	0
4930518P08Rik	0	0	0	0	0	0	0	0	0	0	0	0	0	0	0	0	0	0	0	0	0	0	0	0	0	0	0	0
4930519D14Rik	0	0	0	0	0	0	0	0	0	0	0	0	0	0	0	0	0	0	0	0	0	0	0	0	0	0	0	0
4930519F09Rik	34.5919	21.525	21.1398	34.754	35.5111	24.1746	26.3291	36.696	39.7562	27.1012	24.2439	20.9234	25.0281	24.1296	24.9973	21.0364	27.8974	32.4672	33.6991	19.8506	22.349	20.6567	37.9978	31.0834	24.6942	14.0391	10.8936	18.1238
4930519F16Rik	0	0	0	0	0	0	0	1.04846	0	0	0	0	0	0	0	0	0	0	0	0	0	0	0	0	0	0	0	0
4930519F24Rik	0	0	0	0	0	0	0	0	0	0	0	0	0	0	0	0	0	0	0	0	0	0	0	0	0	0	0	0
4930519G04Rik	0	0	0	0	0	0	0	0	0	0	0	0	0	0	0	0	0	0	0	0	0	0	0	0	0	0	0	0
4930519H02Rik	0	0	0	0	0	0	0	0	0	0	0	0	0	0	0	0	0	0	0	0	0	0	0	0	0	0	0	0
4930520O04Rik	6.91838	5.97918	1.17443	2.31694	1.246	4.02911	8.77637	5.24229	1.1693	4.51687	5.05081	10.0068	8.34269	6.29469	3.99956	11.0718	1.39487	1.41162	4.99246	7.63486	7.05758	10.3284	7.59956	11.0087	6.67411	5.34822	7.62552	4.833
4930520P13Rik	0	0	0	0	0	0	0	0	0	0	0	0	0	0	0	0	0	0	0	0	0	0	0	0	0	0	0	0
4930521A18Rik	0	0	0	0	0	0	0	0	0	0	0	0	0	0	0	0	0	0	0	0	0	0	0	0	0	0	0	0
4930521E06Rik	0	0	0	0	0	0	0	0	0	0	0	0	0	0	0	0	0	0	0	0	0	0	0	0	0	0	0	0
4930522H14Rik	0	0	0	0	0	0	0	0	0	0	0	0	0	0	0	0	0	0	0	0	0	0	0	0	0	0	0	0
4930522O17Rik	0	0	0	0	0	0	0	0	0	0	0	0	0	0	0	0	0	0	0	0	0	0	0	0	0	0	0	0
4930523C07Rik	76.1022	50.2251	84.5593	45.1802	127.715	60.4366	78.9874	39.8414	53.7878	68.6565	66.6707	51.8536	50.0561	58.7504	84.9907	39.8585	68.3486	35.2904	89.8642	307.685	402.282	295.219	319.182	349.041	296.998	387.077	352.953	480.884
4930523O13Rik	0	0	0	0	0	0	0	0	0	0	0	0	0	0	0	0	0	0	0	0	0	0	0	0	0	0	0	0
4930524B15Rik	0	0	0	0	0	0	0.975153	0	0	0	0	0	0	0	0	0	0	0	0	0	0	0	0	0	0	0	0	0
4930524C18Rik	0	0	0	0	0	0	0	0	0	0	0	0	0	0	0	0	0	0	0	0	1.17626	0	0	0	0	0	0	0
4930524E20Rik	0	0	0	0	0	0	0	0	0	0	0	0	0	0	0	0	0	0	0	0	0	0	0	0	0	0	0	0
4930524L23Rik	1.38368	0	1.17443	0	0.623002	0	1.95031	0	0	0	1.01016	0.909712	0	2.09823	0.999891	1.10718	0	1.41162	1.24811	5.3444	1.17626	3.44279	2.84984	3.23785	6.00669	1.33706	4.35744	3.02063
4930524N10Rik	0	0	0	0	0	0	0	0	0	0	0	0	0	0	0	0	0	0	0	0	0	0	0	0	0	0	0	0
4930524O05Rik	0	0	0	0	0	0	0	0	0	0	0	0	0	0	0	0	0	0	0	0	0	0	0	0	0	0	0	0
4930524O08Rik	0	0	0	0	0	0	0	0	0	0	0	0	0	0	0	0	0	0	0	0	0	0	0	0	0	0	0	0
4930525D18Rik	1.38368	0	1.17443	0	0.623002	0	0	1.04846	0	0.903375	0	0.909712	0	0	0	0	0	0	0	0.763486	1.17626	1.72139	1.89989	0	0	0	0	0.604125
4930525F21Rik	0	0	0	0	0	0	0	0	0	0	0	0	0	0	0	0	0	0	0	0	0	0	0	0	0	0.668528	0	0
4930525G20Rik	0	3.58751	5.87217	2.31694	1.86901	4.02911	1.95031	3.14537	1.1693	0.903375	3.03049	1.81942	1.04284	6.29469	2.99967	1.10718	0	0	1.24811	3.81743	5.88132	1.72139	1.89989	7.77085	6.00669	8.69086	4.35744	3.62475
4930525M21Rik	0	0	0	0	0	0	0	0	0	0	0	0	0	0	0	0	0	0	0	0	0	0	0	0	0	0	0	0
4930526D03Rik	0	0	0	0	0	0	0	0	0	0	0	0	0	0	0	0	0	0	0	0	0	0	0	0	0	0	0	0
4930526I15Rik	262.898	254.713	112.746	347.54	170.08	122.216	150.174	303.004	147.332	249.331	201.022	225.608	214.824	278.015	213.977	257.973	142.277	180.687	190.961	209.195	308.181	123.08	139.642	104.259	84.7611	78.2177	84.9701	61.0167
4930526L06Rik	0	0	0	0	1.246	0	0	0	0	0	0	0.909712	0	0	0	0	2.78974	0	1.24811	1.52697	0	1.72139	1.89989	0	0	0	0	0
4930527F14Rik	0	0	0	0	0	0	0	0	0	0	0	0	0	0	0	0	0	0	0	0.763486	0	0	0	0	0.667411	0	0	0
4930527G23Rik	0	0	0	0	0	0	0	0	0	0	0	0	0	0	0	0	0	0	0	0	0	0	0	0	0	0	0	0
4930528A17Rik	5.5347	2.39167	4.69774	2.31694	1.86901	2.68607	0.975153	4.19383	0	1.80675	7.07114	1.81942	2.08567	1.04911	1.99978	2.21436	1.39487	1.41162	2.49623	1.52697	2.35253	0.860697	2.84984	1.29514	5.33928	2.00558	3.26808	0.604125
4930528D03Rik	0	0	0	0	0	0	0	0	0	0	0	0	0	0	0	0	0	0	0	0	0	0	0	0	0	0	0	0
4930528F23Rik	0	2.39167	4.69774	10.4262	1.246	0	1.95031	9.43612	5.8465	19.8742	3.03049	11.8263	1.04284	24.1296	7.99913	16.6077	4.18461	2.82323	9.98491	2.29046	0	0	2.84984	0.647571	3.33705	0.668528	1.08936	4.833
4930528P14Rik	0	0	0	0	0	0	0	0	0	0	0	0	0	0	0	0	0	0	0	0	0	0	0	0	0	0	0	0
4930529C04Rik	0	0	0	0	0.623002	0	0	0	0	0	0	0	0	1.04911	0	0	0	0	0	0	0	0	0	0	0	0	0	0
4930529F22Rik	0	0	0	0	0	0	0	0	0	0	0	0	0	0	0	0	0	0	0	0	0	0	0	0	0	0	0	0
4930529F24Rik	0	0	0	0	0	0	0	0	0	0	0	0	0	0	0	0	0	0	0	0	0	0	0	0	0	0	0	0
4930529K09Rik	0	0	0	0	0	0	0	0	0	0	0	0	0	0	0	0	0	0	0	0	0	0	0	0	0	0	0	0
4930529L06Rik	0	0	0	0	0	0	0	0	0	0	0	0	0	0	0	0	0	0	0	0	0	0	0	0	0	0	0	0
4930529M08Rik	1.38368	1.19584	0	0	0.623002	0	0	1.04846	0	0	0	0	0	0	0.999891	0	0	1.41162	0	0	0	0.860697	0	0.647571	0	0	1.08936	1.20825
4930533B01Rik	0	0	0	0	0	0	0	0	0	0	0	0	0	0	0	0	0	0	0	0	0	0	0	0	0	0	0	0
4930533P14Rik	0	0	0	0	0	0	0	0	0	0	0	0	0	0	0	0	0	0	0	0	0	0	0	0	0	0	0	0
4930534B04Rik	41.5103	56.2042	36.4075	35.9125	47.3482	28.2037	42.9067	73.392	63.1422	74.0767	58.5894	73.6866	57.356	75.5362	59.9934	83.0386	40.4512	40.9369	47.4283	54.2075	64.6945	67.1344	90.2448	90.0124	110.79	75.5436	88.2382	128.075
4930538K18Rik	0	1.19584	0	0	0.623002	0	0.975153	0	1.1693	1.80675	3.03049	0.909712	0	0	1.99978	1.10718	0	0	0	1.52697	0	2.58209	1.89989	2.59028	0.667411	0	3.26808	1.20825
4930539C22Rik	0	0	0	0	0	0	0	0	0	0	0	0	0	0	0	0	0	0	0	0	0	0	0	0	0	0	0	0
4930539E08Rik	3774.67	5084.69	4554.46	6310.17	2563.65	4335.32	3208.25	3189.41	4349.8	5498.84	3100.19	3831.71	3688.51	4899.36	2598.72	4311.36	4276.67	5573.06	4787.77	848.997	517.556	1212.72	406.577	507.696	324.362	517.44	335.523	331.061
4930539J05Rik	2.76735	1.19584	1.17443	6.95081	0.623002	5.37214	3.90061	4.19383	3.5079	2.71012	1.01016	3.63885	1.04284	8.39291	1.99978	3.32154	1.39487	1.41162	8.7368	6.10789	0	3.44279	6.64962	2.59028	2.00223	1.33706	2.17872	3.02063
4930539M17Rik	0	0	0	0	0	0	0	0	0	0	0	0	0	0	0	1.10718	0	0	0	0	0	0	0	0	0	0	0	0
4930539N22Rik	0	0	0	0	0	0	0	0	0	0	0	0	0	0	0	0	0	0	0	0	0	0	0	0	0	0	0	0
4930540M03Rik	0	0	0	0	0	0	0	0	0	0	0	0	0	0	0	0	0	0	0	0	0	0	0	0	0	0	0	0
4930542C21Rik	0	0	0	0	0	0	0	0	0	0	0	0	0	0	0	0	0	0	0	0	0	0	0	0	0	0	0	0
4930542D17Rik	0	0	0	0	0	0	0	0	3.5079	0	0	0	0	0	0	0	0	0	0	0	0	0	0.949945	0	0.667411	0	0	0
4930542H20Rik	0	0	0	0	0	0	0	0	0	0	0	0	0	0	0	0	0	0	0	0	0	0	0	0	0	0	0	0
4930542N07Rik	0	0	0	0	0	0	0	0	0	0	0	0	0	0	0	0	0	0	0	0	0	0	0	0	0	0.668528	0	0
4930543E12Rik	0	0	0	0	0	0	0	0	0	0	0	0	0	0	0	0	0	0	0	0	0	0	1.89989	0	0	0	0	0
4930544D05Rik	0	0	0	0	0.623002	0	1.95031	1.04846	1.1693	0.903375	1.01016	0.909712	1.04284	0	2.99967	1.10718	0	0	1.24811	0.763486	0	0.860697	0.949945	0.647571	0	0	1.08936	0.604125
4930544G11Rik	0	0	0	0	0	0	0	0	0	0	0	0	0	0	0	0	0	0	0	0	0	0	0	0	0	0	0	0
4930544M13Rik	0	0	0	0	0	0	0	0	0	0	0	0	0	0	0	0	0	0	0	0	0	0	0	0	0	0	0	0
4930544O15Rik	2.76735	3.58751	3.5233	1.15847	10.591	2.68607	3.90061	6.29075	2.3386	4.51687	1.01016	10.9165	7.29985	5.24557	8.99902	0	4.18461	1.41162	2.49623	5.3444	1.17626	6.88558	6.64962	5.82814	3.33705	6.68528	4.35744	5.43713
4930545E07Rik	0	0	0	0	0	0	0	0	0	0	0	0	0	0	0	0	0	0	0	0	0	0	0	0	0	0	0	0
4930545H06Rik	0	0	0	0	0	0	0	0	0	0	0	0	0	0	0	0	0	0	0	0	0	0	0	0	0	0	0	0
4930545L23Rik	0	0	0	0	0	0	0	0	0	0	0	0	0	0	0	0	0	0	0	2.29046	0	0	0	0.647571	0	0.668528	0	0
4930546C10Rik	0	1.19584	0	0	0	0	0	0	0	0	0	0	0	0	0	0	0	0	1.24811	0	0	0	0	0	0	0	0	0
4930546K05Rik	0	1.19584	0	2.31694	1.86901	2.68607	0.975153	2.09692	0	0	6.06097	0.909712	2.08567	0	0.999891	0	2.78974	1.41162	0	0.763486	8.23384	0.860697	0.949945	1.94271	1.33482	3.34264	0	0.604125
4930547C10Rik	0	0	0	0	0	0	0	0	0	0	0	0	0	0	0	0	0	0	0	0	0	0	0	0	0	0	0	0
4930547E08Rik	0	0	0	0	0	0	0	0	0	0	0	0	0	0	0	0	0	0	0	0	0	0	0	0	0	0	0	0
4930547E14Rik	0	0	0	0	0	0	0	0	0	0	0	0	0	0	0	0	0	0	1.24811	0	0	0	0	0	0	0	0	0
4930547N16Rik	26.2898	83.7085	37.5819	31.2786	28.0351	42.9771	44.857	65.0044	59.6343	58.7194	73.7418	83.6935	78.2127	83.9291	84.9907	90.7888	30.6871	15.5278	37.4434	94.6723	96.4536	101.562	71.2459	123.686	98.7768	105.627	83.8808	123.242
4930548G14Rik	0	0	0	0	0	0	0	0	0	0	0	0	0	0	0	0	0	0	0	0	1.17626	0	0	0	0	0	0	0
4930548H24Rik	0	1.19584	0	1.15847	0	2.68607	0.975153	0	0	0	0	0.909712	2.08567	1.04911	0	1.10718	0	2.82323	0	1.52697	0	0	0.949945	0.647571	1.33482	1.33706	1.08936	1.81238
4930548J01Rik	0	0	0	0	0	0	0	0	0	0	0	0	0	0	0	0	0	0	0	3.05394	0	0	4.74973	2.59028	2.00223	3.34264	1.08936	2.4165
4930548K13Rik	0	0	0	0	0	0	0	0	0	0	0	0	0	0	0	0	0	0	0	0	0	0	0	0	0	0	0	0
4930549C01Rik	0	0	0	0	0	0	0	0	0	0	0	0	0	0	0	0	0	0	0	0	0	0	0	0	0	0	0	0
4930549G23Rik	0	0	1.17443	0	0	0	0.975153	1.04846	1.1693	0	0	0	1.04284	0	0	0	0	0	1.24811	0	0	0	0	0.647571	0	0	0	0
4930550C14Rik	1.38368	1.19584	0	3.4754	0.623002	0	1.95031	0	2.3386	2.71012	1.01016	0	4.17134	0	0.999891	0	0	0	0	3.05394	1.17626	6.88558	5.69967	8.41842	11.346	10.0279	8.71488	4.833
4930550L24Rik	0	0	0	0	0	0	0	0	0	0	0	0	1.04284	0	0	0	0	0	0	0	0	0	0	0	0	0	0	0
4930552N02Rik	0	0	0	0	0	0	0	0	0	0	0	0	0	0	0	0	0	0	0	0	0	0	0	0	0	0	0	0
4930552P12Rik	11.0694	7.17501	7.04661	22.0109	9.96803	28.2037	5.85092	9.43612	15.2009	6.32362	19.1931	15.4651	25.0281	7.3438	25.9972	13.2862	6.97435	15.5278	11.233	12.9793	2.35253	19.796	3.79978	5.82814	3.33705	5.34822	1.08936	3.02063
4930553E22Rik	0	0	0	0	0	0	0	0	0	0	0	0	0	0	0	0	0	0	0	0	0	0	0	0	0	0	0	0
4930554C24Rik	0	0	0	0	0	0	0	0	0	0	0	0	0	0	0	0	0	0	0	0	0	0	0	0	0	0	0	0
4930555B11Rik	0	0	0	0	0	0	0	1.04846	0	0	0	0	0	0	0	0	0	0	0	0	0	0	0	0	0	0	0	0
4930555G01Rik	0	0	0	0	0	0	0	0	0	0	0	0	0	0	0	0	0	0	0	0	0	0	0	0	0	0	0	0
4930555I21Rik	0	10.7625	2.34887	2.31694	1.246	5.37214	3.90061	5.24229	2.3386	3.6135	5.05081	3.63885	8.34269	11.5403	1.99978	9.96463	0	0	2.49623	3.81743	22.349	8.60697	6.64962	8.41842	10.0112	2.67411	4.35744	7.85363
4930556C24Rik	0	0	0	0	0	0	0	0	0	0	0	0	0	0	0	0	0	0	0	0	0	0	0	0.647571	0	0	0	0
4930556G01Rik	0	0	0	0	0	0	0	0	0	0	0	0	0	0	0	0	0	0	0	0	0	0	0	0	0.667411	0	0	0
4930556J02Rik	0	0	0	0	0	0	0	0	0	0	0	0	0	0	0	0	0	0	0	0	0	0	0	0	0	0	0	0
4930556M19Rik	13.8368	9.56668	12.9188	13.9016	6.85302	12.0873	4.87576	14.6784	4.6772	11.7439	13.1321	10.9165	5.21418	3.14734	2.99967	14.3934	2.78974	5.64646	9.98491	19.8506	18.8202	12.0498	4.74973	9.06599	10.0112	7.3538	19.6085	14.499
4930556N09Rik	5.5347	0	14.0932	0	8.72203	0	2.92546	0	2.3386	0	3.03049	0	1.04284	1.04911	2.99967	0	2.78974	1.41162	0	0.763486	0	0	0	0	0	0	0	0
4930557A04Rik	0	0	0	0	0	0	0	0	0	0	0	0	0	0	0	0	0	0	0	0	0	0	1.89989	0	0	0	0	0
4930557J02Rik	0	0	0	0	0	0	0	0	0	0	0	0	0	0	0	0	0	0	0	0	0	0	0	0	0	0	0	0
4930558C23Rik	0	0	0	0	0	0	0	0	0	0	0	0	0	0	0	0	0	0	0	0	0	0	0	0	0	0	0	0
4930558G05Rik	0	0	0	0	1.246	0	0	0	0	0	0	0	0	0	0	0	0	0	0	0	0	0	0	0	0	0	0	0
4930558J18Rik	0	1.19584	0	1.15847	1.246	4.02911	1.95031	2.09692	2.3386	3.6135	1.01016	0.909712	4.17134	1.04911	2.99967	0	0	0	1.24811	3.05394	2.35253	6.02488	2.84984	5.82814	5.33928	4.67969	4.35744	6.64538
4930558K02Rik	2.76735	0	3.5233	0	0	0	0.975153	0	0	0	0	0	0	0	0	0	0	1.41162	0	0	0	0	3.79978	0	0	0	0	0
4930562C15Rik	0	0	0	0	0	1.34304	0	0	0	0	0	0	0	0	1.99978	0	0	0	0	0	0	0	0	0	0	0	0	0
4930562F07Rik	0	0	0	0	0	0	0	0	0	0	2.02032	0	0	0	0	0	0	0	0	0.763486	0	1.72139	0	0	0	0.668528	0	0
4930563D23Rik	0	0	0	0	0	0	0	0	0	0	0	0	0	0	0	0	0	0	0	0	0	0	0	0	0	0	0	0
4930563E18Rik	0	0	0	1.15847	1.86901	0	0	1.04846	0	0	1.01016	0	1.04284	0	0	1.10718	0	0	0	0.763486	0	0	0	0	0.667411	0	0	0.604125
4930563E22Rik	4.15103	1.19584	4.69774	8.10927	1.86901	5.37214	8.77637	3.14537	5.8465	5.42025	9.09146	4.54856	5.21418	1.04911	1.99978	2.21436	0	5.64646	1.24811	14.5062	10.5864	18.0746	3.79978	17.4844	16.0179	12.0335	13.0723	15.7073
4930563F08Rik	0	0	0	0	0	0	0	0	0	0	0	0	0	0	0	0	0	0	0	0	0	0	0	0	0	0	0	0
4930563M20Rik	0	0	0	0	0	0	0	0	0	0	0	0	0	0	0	0	0	0	0	0	0	0	0	0	0	0	0	0
4930564B18Rik	0	0	0	0	0	0	0	0	0	0	0	0	0	0	0	0	0	0	0	0	0	0	0	0	0	0	0	0
4930564D02Rik	0	0	0	0	0	0	0	0	0	0	0	0	0	0	0	0	0	0	0	0	0	0	0	0	0	0	0	0
4930564G21Rik	0	0	0	0	0	0	0	0	0	0	0	0	0	0	0	0	0	0	0	0	0	0	0	0	0	0	0	0
4930564K09Rik	0	0	0	0	1.86901	0	0	0	0	1.80675	0	0	0	0	0	0	0	0	0	0.763486	1.17626	0	0	0.647571	0	0	0	0
4930565A17	0	0	0	0	0	0	0	0	0	0	0	0	0	0	0	0	0	0	0	0	0	0	0	0	0	0	0	0
4930565D16Rik	0	0	0	0	0	0	0	0	0	0	0	0	0	0	0	0	0	0	0	0	0	0	0	0	0	0	0	0
4930565N06Rik	0	0	0	0	0	0	0	0	0	0	0	0	0	0	0	0	0	0	0	0	0	0	0	0	0	0	0	0
4930567H12Rik	0	0	0	0	0	0	0	0	0	0	0	0	0	0	0	0	0	0	0	0	0	0	0	0	0	0	0	0
4930567H17Rik	0	0	0	0	0	0	0	0	0	0	0	0	0	0	0	0	0	0	0	0	0	0	0	0	0	0	0	0
4930567J20Rik	0	0	0	0	0	0	0	0	0	0	0	0	0	0	0	0	0	0	0	0	0	0	0	0	0	0	0	0
4930567K20Rik	0	0	0	0	0	0	0	0	0	0	0	0	0	0	0	0	0	0	0	0	0	0	0	0	0	0	0	0
4930568D16Rik	0	0	0	0	0	0	0	0	0	0	0	0	0	0	0	0	0	0	0	0	0	0	0	0	0	0	0	0
4930568E12Rik	0	0	0	0	0.623002	0	0	0	0	0	0	0	0	0	0	0	0	0	0	0	0	0	0	0	0	0	0	0
4930568G15Rik	0	0	0	0	0	0	0	0	0	0	0	0	0	0	0	0	0	0	0	0.763486	0	0	0	0	0	0	0	0
4930568K20Rik	0	0	0	0	0	0	0	0	0	0	0	0	0	0	0	0	0	0	0	0	0	0	0	0	0	0	0	0
4930570G19Rik	0	0	0	0	0	2.68607	0	1.04846	0	2.71012	0	0	0	0	0	0	0	0	0	1.52697	0	0	0.949945	0	0.667411	0	1.08936	0
4930571K23Rik	0	0	0	0	0	0	0	0	0	0	0	0	0	0	0	0	0	0	0	0	0	0	0	0	0	0	0	0
4930572J05Rik	76.1022	29.8959	52.8496	34.754	86.5973	53.7214	45.8322	25.163	42.0948	44.2654	33.3354	35.4788	35.4564	37.7681	44.9951	34.3226	43.241	35.2904	33.6991	140.481	95.2773	91.2339	196.639	106.202	156.841	169.806	137.259	157.073
4930572K03Rik	0	0	0	0	0	0	0	0	0	0	0	0	0	0	0	0	0	0	0	0	0	0	0	0	0	0	0	0
4930572O13Rik	0	0	0	0	0	0	0	0	0	0	0	0	0	0	0	0	0	0	1.24811	0	0	0	0	0	0	0	0	0
4930573O16Rik	0	0	0	0	0	0	0	0	0	0	0	0	0	0	0	0	0	0	0	0	0	0.860697	0	0	0	0	0	0
4930578C19Rik	0	0	2.34887	0	0.623002	0	0	0	0	0	0	0	0	0	0	0	0	0	1.24811	1.52697	1.17626	3.44279	4.74973	0.647571	0	4.01117	4.35744	3.62475
4930578E11Rik	0	0	0	0	0	0	0	0	0	0	0	0	0	0	0	0	0	0	0	0	0	0	0	0	0	0	0	0
4930578I06Rik	0	0	0	0	0	0	0	0	0	0	0	0	0	0	0	0	0	0	0	0	0	0	0	0	0	0	0	0
4930578M01Rik	0	0	1.17443	0	0	0	0	1.04846	1.1693	0.903375	0	0	0	0	0	1.10718	2.78974	0	0	0	0	0.860697	0	0.647571	0	0.668528	4.35744	1.81238
4930578N16Rik	8.30206	3.58751	5.87217	5.79234	6.85302	1.34304	4.87576	4.19383	4.6772	3.6135	6.06097	1.81942	3.12851	2.09823	2.99967	2.21436	6.97435	4.23485	1.24811	19.8506	10.5864	12.0498	19.9488	22.665	26.029	20.0558	29.4127	18.7279
4930578N18Rik	0	0	0	0	0	0	0	0	0	0	0	0	0	0	0	0	0	0	0	0	0	0	0	0	0	0	0	0
4930579C15Rik	2.76735	5.97918	7.04661	2.31694	3.73801	5.37214	8.77637	4.19383	1.1693	0.903375	7.07114	1.81942	7.29985	6.29469	3.99956	1.10718	4.18461	1.41162	3.74434	8.39835	11.7626	6.88558	8.54951	3.23785	4.00446	4.01117	2.17872	4.22888
4930579F01Rik	0	0	0	0	0	0	0	0	0	0	0	0	0	0	0	0	0	0	0	0	0	0	1.89989	0.647571	1.33482	0	0	0
4930579G18Rik	0	0	0	0	0	0	0	0	0	0	0	0	0	0	0	0	0	0	0	0	1.17626	0	0	0	0	0	0	0
4930579G22Rik	2.76735	0	4.69774	0	3.11501	4.02911	2.92546	0	1.1693	2.71012	5.05081	0	3.12851	0	1.99978	4.42872	6.97435	0	0	12.2158	1.17626	8.60697	12.3493	9.06599	5.33928	3.34264	6.53616	9.06188
4930579G24Rik	17.9878	31.0917	16.4421	11.5847	20.5591	26.8607	16.5776	17.8238	24.5553	20.7776	27.2744	17.2845	38.5849	31.4734	31.9965	39.8585	16.7384	12.7045	23.7142	73.2947	37.6404	45.617	36.0979	64.7571	65.4062	74.8751	57.7361	85.7858
4930579K19Rik	12.4531	1.19584	9.39548	8.10927	6.23002	4.02911	14.6273	2.09692	7.0158	10.8405	7.07114	6.36798	7.29985	10.4911	17.998	4.42872	2.78974	9.88131	1.24811	13.7428	9.41011	9.46767	18.9989	11.0087	12.6808	6.68528	2.17872	5.43713
4930581F22Rik	189.564	163.829	156.2	162.185	122.731	169.222	218.434	211.788	169.549	168.931	126.27	85.5129	139.74	103.862	132.985	85.2529	212.02	204.684	137.293	53.444	83.5147	150.622	56.0468	99.7259	55.3951	58.8304	47.9319	48.33
4930583H14Rik	1.38368	0	0	0	0.623002	0	0	0	0	0.903375	1.01016	0	1.04284	2.09823	0.999891	0	0	0	0	20.6141	3.52879	2.58209	9.49945	5.82814	12.6808	10.6964	11.983	14.499
4930583K01Rik	0	3.58751	1.17443	0	1.246	0	0	1.04846	1.1693	0	2.02032	0.909712	0	1.04911	0	1.10718	0	0	0	0	0	0.860697	0	0.647571	0	0	1.08936	0
4930583P06Rik	0	0	0	0	0	0	0	0	0	0	0	0	0	0	0	0	0	0	0	0	0	0	0	0	0	0	1.08936	0
4930584F24Rik	0	0	0	0	0	0	0	0	0	0	0	0	0	0	0	0	0	0	0	0	0	0	0	0	0	0	0	0
4930588N13Rik	0	0	0	0	0.623002	0	0	0	0	0	1.01016	0	0	0	0	0	0	0	0	0	0	0	1.89989	1.29514	2.00223	0.668528	3.26808	2.4165
4930590J08Rik	1.38368	0	2.34887	0	1.246	0	0.975153	2.09692	0	0.903375	4.04065	0.909712	1.04284	0	2.99967	0	0	0	1.24811	1.52697	0	2.58209	1.89989	2.59028	1.33482	0.668528	1.08936	1.81238
4930590L20Rik	0	0	0	0	0	0	0	0	0	0	0	0	0	0	0	0	0	0	0	0	0	0	0	0	0	0	0	0
4930591A17Rik	0	0	0	0	0	0	0	0	0	0	0	0	0	0	0	0	0	0	0	0	0	0	0	0	0	0	0	0
4930592A05Rik	0	0	0	0	0	0	0	0	0	0	0	0	0	0	0	0	0	0	0	0	0	0	0	0	0	0	0	0
4930592I03Rik	0	0	0	0	0	0	0	0	0	0	0	0	0	0	0	0	0	0	0	0	0	0	0	0	0	0	0	0
4930593A02Rik	0	0	0	0	0	0	0	0	0	0	0	1.81942	0	0	0.999891	0	0	0	0	0	0	0	0	0	0	0	1.08936	1.81238
4930593C16Rik	0	0	0	0	0	0	0	0	0	0	0	0	0	0	0	0	0	0	1.24811	0.763486	0	0	0	0	0	0	0	0
4930594C11Rik	24.9062	21.525	25.8376	38.2294	28.6581	45.6632	29.2546	40.8898	33.9097	22.5844	42.4268	33.6593	22.9424	25.1787	43.9952	31.0011	22.3179	47.9949	26.2104	12.9793	11.7626	10.3284	6.64962	13.599	9.34375	11.365	17.4298	17.5196
4930595M18Rik	0	0	0	0	0	0	0	0	0	0	0	0	0	0	0	0	0	0	0	0	0	0	0	0	0	0	0	0
4930596D02Rik	0	0	0	0	0	0	0	0	0	0	0	0	0	0	0	0	0	0	0	0	0	0	0	0	0	0	0	0
4930596M17Rik	0	0	0	0	0	0	0	0	0	0	0	0	0	0	0	0	0	0	0	0	0	0	0	0	0	0	0	0
4930597G03Rik	0	0	0	0	0	0	0	0	0	0	0	0	0	0	0	0	0	0	0	0	0	0	0	0	0	0	0	0
4930598F16Rik	0	0	0	0	0	0	0	0	0	0	0	0	0	0	0	0	0	0	1.24811	0	0	0	0	0	0	0	0	0
4930599N23Rik	12.4531	10.7625	7.04661	11.5847	6.23002	2.68607	10.7267	11.533	4.6772	18.0675	12.1219	14.5554	10.4284	11.5403	7.99913	5.53591	2.78974	8.46969	6.24057	7.63486	2.35253	4.30349	4.74973	5.18057	3.33705	1.33706	8.71488	4.22888
4931402G19Rik	0	0	0	0	0	0	0	1.04846	0	0	0	0	0	0	0	0	0	0	0	0	0	0	1.89989	0	0	0	1.08936	0
4931403E22Rik	0	0	0	0	0	0	0	0	0	0	0	0	0	0	0	0	0	0	0	0	0	0	0	0.647571	0	0	0	0
4931403G20Rik	0	0	0	0	0	0	0	0	0	0	0	0	0	0	0	0	0	0	0	0	0	0	0	0	0	0	0	0
4931406B18Rik	0	0	0	0	0	0	0	0	0	0	0	0	0	0	0	0	0	0	0	0	0	0	0	0	0	0.668528	1.08936	0
4931406C07Rik	5949.81	3863.74	6031.9	4814.59	8088.44	6204.82	7540.86	7315.09	5655.91	5583.76	5425.58	6624.52	5449.86	8521.96	8287.09	9341.29	9468.38	7824.59	7327.68	2909.65	2448.98	2513.24	3065.47	2873.92	1686.55	1514.21	2317.07	1517.56
4931406H21Rik	20.7551	9.56668	17.6165	12.7431	11.214	20.1455	12.677	15.7269	11.693	25.2945	22.2236	13.6457	17.7282	18.8841	21.9976	14.3934	20.923	11.2929	2.49623	3.81743	2.35253	10.3284	3.79978	2.59028	6.67411	6.01675	7.62552	8.45776
4931406P16Rik	279.503	407.78	333.539	411.256	423.018	423.056	382.26	394.22	353.129	347.799	382.852	425.745	366.036	404.958	377.959	355.405	327.794	320.437	380.675	387.088	403.458	497.483	683.961	589.937	495.219	475.992	569.736	633.124
4931407G18Rik	0	0	0	0	0	0	0	0	0	0	0	0	0	0	0	0	0	0	0	2.29046	0	0	0	0	0	0	0	0
4931408A02Rik	6.91838	2.39167	5.87217	3.4754	1.246	2.68607	1.95031	2.09692	1.1693	0.903375	2.02032	0.909712	3.12851	1.04911	0.999891	1.10718	0	2.82323	3.74434	50.3901	52.9318	30.9851	74.0957	72.5279	48.721	32.7579	53.3787	36.2475
4931408C20Rik	0	0	0	0	0	0	0	1.04846	0	0	1.01016	0	0	0	0	0	0	0	0	0	0	0	0	0	0	0.668528	0	0
4931408D14Rik	17.9878	5.97918	9.39548	8.10927	13.706	1.34304	0.975153	1.04846	17.5395	11.7439	1.01016	0	3.12851	0	1.99978	0	11.159	4.23485	1.24811	6.10789	12.9389	3.44279	17.099	9.71356	5.33928	8.69086	8.71488	6.64538
4931409K22Rik	0	0	1.17443	0	0	0	0	0	0	0	0	0	1.04284	0	0	0	0	0	0	1.52697	0	0	0	0	0	0	0	0.604125
4931414P19Rik	150.821	144.696	101.001	128.59	103.418	111.472	93.6146	96.4581	105.237	112.018	70.7114	96.4294	98.0266	109.108	85.9906	86.3601	75.323	64.9343	82.3755	91.6183	110.569	147.179	77.8955	124.981	119.466	133.037	110.025	148.011
4931417E11Rik	0	0	0	0	0	0	0	0	0	0	0	0	0	0	0	0	0	0	0	0	0	0	0	0	0	0	0	0
4931417G12Rik	0	0	0	0	0	0	0	0	0	0	0	0	0	0	0	0	0	0	0	0	0	0	0	0	0.667411	0.668528	1.08936	1.81238
4931419H13Rik	0	0	0	0	0	0	0	0	0	0	0	0	0	0	0	0	0	0	0	0	0	0	0	0	0	0	0	0.604125
4931420L22Rik	0	0	0	0	0	0	0	0	0	0	0	0	0	0	0	0	0	0	0	0	0	0	0	0	0	0	0	0
4931423N10Rik	0	0	0	0	0	0	0.975153	1.04846	1.1693	0	1.01016	0	2.08567	0	0.999891	0	1.39487	2.82323	0	0	0	1.72139	0.949945	0	0	0	0	0.604125
4931428F04Rik	20.7551	39.4626	24.6631	49.8141	34.8881	45.6632	28.2794	33.5506	30.4018	32.5215	32.3252	30.0205	31.2851	41.9646	26.9971	49.8231	11.159	19.7626	23.7142	144.299	84.691	145.458	132.992	115.268	140.156	189.862	133.991	196.945
4931428L18Rik	0	0	0	0	0	0	0	0	0	0	0	0	0	0	0	0	0	0	0	0	0	0	0	0	0	0	0	0
4931429I11Rik	0	0	0	0	0	1.34304	0.975153	2.09692	0	0	0	0	1.04284	2.09823	0	0	0	0	0	1.52697	1.17626	0	0	0	0	0	0	0
4931429L15Rik	0	0	0	0	0	0	0	0	0	0	1.01016	0	0	0	0	0	0	0	0	0	0	0	0	0	0	0	0	0
4931429P17Rik	0	0	0	0	0	0	0	0	0	0	0	0	0	0	0	0	0	0	0	0	0	0	0	0.647571	0	0	0	0
4931430N09Rik	0	0	0	0	0	0	0	0	0	0	0	0	0	0	0	0	0	0	0	0	0	0	0	0	0	0	0	0
4931431B13Rik	0	0	0	0	0	0	0	0	0	0	0	0	0	0	0	0	0	0	0	0	0	0	0	0.647571	0	0	0	0
4931431C16Rik	0	0	0	0	0	0	0	0	0	0	0	0	0	0	0	0	0	0	0	0	0	0	0.949945	0	0	0	0	0.604125
4931431F19Rik	0	0	0	0	0	0	0	0	0	0	0	0	0	0	0	0	0	0	0	0	0	0	0	0	0	0	0	0
4931440F15Rik	1.38368	0	1.17443	0	0.623002	0	0	10.4846	0	10.8405	1.01016	0	1.04284	12.5894	2.99967	15.5005	1.39487	0	7.48868	0.763486	2.35253	0.860697	0.949945	0	0	0.668528	0	2.4165
4931440J10Rik	0	0	0	0	0	0	0	0	1.1693	0	0	0	0	0	0	0	1.39487	0	0	0	0	0	0	0	0	0	0	0.604125
4931440L10Rik	0	0	0	0	0	0	0	0	0	0	0	0	0	0	0	0	0	0	0	0	0	0	0	0	0	0	0	0
4931440P22Rik	9.68573	13.1542	0	11.5847	8.72203	6.71518	7.80122	7.3392	9.3544	8.13037	6.06097	6.36798	3.12851	7.3438	2.99967	6.64309	5.57948	5.64646	9.98491	16.7967	4.70505	9.46767	24.6986	5.82814	7.34152	5.34822	6.53616	5.43713
4932411E22Rik	1.38368	0	1.17443	1.15847	1.86901	0	0.975153	1.04846	0	2.71012	0	0	1.04284	2.09823	0.999891	0	0	0	1.24811	1.52697	0	0.860697	0.949945	0	0.667411	1.33706	0	0.604125
4932411G14Rik	0	0	0	0	0	0	0	1.04846	1.1693	0	0	0	0	0	0	0	0	0	0	0	0	0	0	0	0	0	0	0
4932411L15	0	0	0	0	0	0	0	0	0	0	0	0	0	0	0	0	0	0	0	0	0	0	0	0	0	0	0	0
4932411N23Rik	0	0	0	0	0	0	0	0	0	0	0	0	0	0	0	0	0	0	0	0	0	0	0	0	0	0	0	0
4932412D23Rik	0	0	0	0	0	0	0	0	0	0	0	0	0	0	0	0	0	0	0	0	0	0	0	0	0	0	0	0
4932412H11Rik	17.9878	15.5459	14.0932	18.5355	11.214	13.4304	8.77637	8.38766	3.5079	12.6472	11.1118	9.09712	8.34269	14.6876	12.9986	6.64309	11.159	16.9394	7.48868	12.9793	7.05758	8.60697	1.89989	7.77085	8.67634	10.0279	10.8936	9.66601
4932413F04Rik	0	0	0	0	0	0	0	1.04846	0	0	0	0	1.04284	0	0	0	0	0	0	0	0	0	0	0	0	0	0	0
4932414J04Rik	0	0	0	0	0	0	0	0	0	0	0	0	0	0	0	0	0	0	0	0	0	0	0	0	0	0	0	0
4932414N04Rik	5.5347	0	2.34887	1.15847	2.49201	4.02911	0	0	0	0	0	0	0	0	0.999891	0	6.97435	1.41162	0	0	1.17626	0	0	0	0	0	0	0
4932415G12Rik	44.2776	52.6167	62.245	39.3879	57.9392	57.7505	70.211	102.749	73.6659	63.2362	79.8028	70.9575	76.127	86.0274	56.9938	48.716	50.2153	33.8788	51.1727	98.4897	68.2233	69.7165	136.792	97.7832	84.7611	82.8974	86.0595	83.3693
4932415M13Rik	0	0	0	0	0	0	0	0	0	0	0	0	0	0	0	0	0	0	0	0	0	0	0	0	0	0	0	0
4932416H05Rik	31.8246	43.0501	41.1052	49.8141	18.6901	45.6632	26.3291	44.0352	29.2325	37.0384	28.2845	32.7496	36.4993	44.0628	22.9975	23.2508	32.082	25.4091	32.451	61.8424	30.5828	47.3383	58.8966	31.0834	39.3772	36.1005	45.7531	43.497
4932416K20Rik	0	0	0	0	0	0	0	0	0	0	0	0	0	0	0	0	0	0	0	0	0	0	0	0	0	0	0	0
4932418E24Rik	0	0	0	3.4754	0.623002	0	1.95031	0	0	0	0	0.909712	0	0	0	0	0	0	0	0	0	2.58209	0	0	0	0.668528	0	0
4932425I24Rik	1.38368	19.1334	5.87217	22.0109	1.86901	4.02911	4.87576	29.3568	8.1851	20.7776	12.1219	9.09712	10.4284	22.0314	10.9988	17.7149	16.7384	15.5278	14.9774	6.87138	32.9354	5.16418	9.49945	8.41842	8.00893	10.0279	7.62552	7.85363
4932429P05Rik	0	0	0	0	0	0	0	0	0	0	0	0	0	0	0	0	0	0	0	0	0	0	0	0	0	0	0	0
4932435O22Rik	1.38368	0	0	0	0	0	0	0	0	0	0	0	0	0	0	0	0	0	0	0	1.17626	0	0	0	0	0.668528	0	0
4932438A13Rik	1685.32	1814.08	2096.37	1947.38	1177.47	1617.01	1708.47	1201.53	2625.08	2099.44	2268.82	2087.79	2417.29	1909.39	2035.78	1238.94	2521.92	2893.81	2274.06	649.727	509.322	1413.26	621.264	614.545	583.317	647.135	654.706	660.309
4932438H23Rik	23.5225	26.3084	29.3609	26.6448	21.1821	20.1455	20.4782	31.4537	35.079	33.4249	18.1829	25.4719	17.7282	22.0314	17.998	22.1436	15.3436	21.1742	29.9547	21.3776	17.6439	21.5174	23.7486	20.0747	19.3549	21.3929	13.0723	9.06188
4932441B19Rik	0	0	0	0	0	0	0	0	0	0	0	0	0	0	0	0	0	0	0	0	0	0	0	0	0	0	0	0
4932441J04Rik	0	0	0	0	0	0	0	0	1.1693	0	0	0	0	0	0	0	0	0	0	1.52697	0	0	0	0	0.667411	0.668528	2.17872	0.604125
4932443I19Rik	0	0	0	0	0	0	0	0	0	0	0	0	0	0	0	0	0	0	0	0	0	0	0	0	0	0.668528	0	0
4932702P03Rik	0	0	0	0	0.623002	0	0	0	0	0	0	0	0	0	0	0	0	4.23485	0	0	0	0	0.949945	0	0	0	0	0.604125
4933400A11Rik	0	0	0	0	0	0	0	0	0	0	0	0	0	0	0	0	0	0	0	0	0	0	0	0	0	0	0	0
4933400B14Rik	0	0	0	0	0	0	0	0	0	0	0	0	0	0	0	0	0	0	0	0	0	0	0	0	0	0	0	0
4933400C05Rik	0	0	0	0	0.623002	0	0	0	0	0.903375	0	0.909712	1.04284	0	0	0	0	0	0	0	0	0	0.949945	0	0	0	1.08936	0
4933400C23	0	0	0	0	0	0	0	0	0	0	0	0	0	0	0	0	0	0	0	0	0	0	0	0	0	0	0	0
4933400F21Rik	0	0	0	0	0	0	0	0	0	0	0	0	0	0	0	0	0	0	0	0	0	0	0	0	0	0	0	0
4933400L20Rik	0	0	0	0	0	0	0	0	0	0	0	0	0	0	0	0	0	0	0	0	0	0	0	0	0	0	0	0
4933401B06Rik	0	0	0	0	0	0	0	0	0	0	0	0	0	0	0	0	0	0	0	0	0	0	0	0	0	0	0	0
4933401D09Rik	8.30206	1.19584	0	5.79234	1.86901	0	0.975153	0	0	0.903375	1.01016	0.909712	0	0	0	1.10718	2.78974	4.23485	3.74434	2.29046	0	0.860697	0	0	0	0	0	0
4933401H06Rik	0	0	0	0	0	0	0	0	0	0	0	0	0	0	0	0	0	0	0	0	0	0.860697	1.89989	0.647571	0.667411	0.668528	0	0
4933401P06Rik	0	0	0	0	0	0	0	0	0	0	0	0	0	0	0	0	0	0	0	0	0	0	0	0	0	0	0	0
4933402C06Rik	0	0	0	0	0	0	0	0	0	0	0	0	0	0	0	0	0	0	0	0	0	0	0	0	0	0	0	0
4933402D24Rik	0	0	0	0	0	0	0	0	0	0	0	0	0	0	0	0	0	0	0	0	0	0	0	0	0	0	0	0
4933402E13Rik	0	0	0	0	0.623002	0	0	0	0	0	0	0	0	0	0	1.10718	0	0	0	0	0	0	0	0	0	0	0	0
4933402J07Rik	0	0	0	0	0	0	0	0	0	0	0	0	0	0	0	0	0	0	0	0	0	0	0	0	0	0	0	0
4933402J10Rik	0	0	0	0	0	0	0	0	0	0	0	0	0	0	0	0	0	0	0	0	0	0	0	0	0	0	0	0
4933402J15Rik	0	0	0	0	0	0	0	0	0	0	0	0	0	0	0	0	0	0	0	0	0	0	0	0	0	0	0	0
4933402N03Rik	0	0	0	0	0	0	0	0	0	0	0	0	0	0	0	0	0	0	0	0	1.17626	0	0	0	0	0	0	0
4933402N22Rik	0	0	0	0	0	0	0	0	0	0	0	0	0	0	0	0	0	0	0	0	0	0	0	0	0	0	0	0
4933402P03Rik	0	0	0	0	0	0	0	0	0	0	0	0	0	0	0	0	0	0	0	0	0	0	0	0	0	0	0	0
4933403F05Rik	632.34	606.288	678.823	591.977	662.874	707.78	779.147	797.876	689.887	532.991	674.788	678.645	728.942	612.683	613.933	629.986	749.045	650.755	708.929	474.888	912.78	568.06	675.411	582.166	583.984	592.984	615.489	577.544
4933403G14Rik	33.2082	45.4417	41.1052	18.5355	41.1181	26.8607	32.18	60.8105	28.0632	53.2991	24.2439	30.0205	29.1994	31.4734	19.9978	52.0375	15.3436	21.1742	22.4661	21.3776	22.349	37.8707	14.2492	16.8368	10.6786	24.7355	20.6978	12.0825
4933403O03Rik	0	0	0	0	0	0	0	0	0	0	0	0	0	0	0	0	0	0	0	1.52697	0	0	0	0	0	0	0	0
4933403O08Rik	0	0	0	0	0	0	0	0	0	0	0	0	0	0	0	0	0	0	0	0	0	0	0	0	0	0	0	0
4933404G15Rik	0	0	0	0	0	0	0	0	0	0	0	0	0	0	0	0	0	0	0	0	0	0	0	0	0	0	0	0
4933404K08Rik	0	0	0	0	0	0	0	0	0	0	0	0	0	0	0	0	0	0	0	0	0	0	0	0	0	0	0	0
4933404M02Rik	20.7551	5.97918	30.5353	6.95081	15.5751	10.7443	18.5279	7.3392	21.0474	6.32362	13.1321	4.54856	5.21418	5.24557	8.99902	5.53591	33.4769	15.5278	7.48868	54.971	4.70505	40.4528	51.297	35.6164	48.721	34.0949	27.234	38.664
4933404O12Rik	1094.49	186.55	395.784	143.65	877.187	229.659	275.968	146.784	365.991	126.472	475.786	150.102	178.325	97.5676	331.964	200.4	790.891	505.358	220.916	109.179	50.5793	88.6518	52.247	79.0037	31.3683	46.7969	45.7531	41.0805
4933405D12Rik	4.15103	0	3.5233	0	0	0	0.975153	2.09692	0	0	3.03049	2.72913	2.08567	0	1.99978	1.10718	0	1.41162	2.49623	0.763486	0	0	0	1.29514	0	0.668528	0	1.20825
4933405E24Rik	0	0	0	0	0	0	0	0	0	0	0	0	0	0	0	0	0	0	0	0	0	0	0	0	0	0	0	0
4933405L10Rik	0	1.19584	0	0	0	0	0.975153	0	0	0	0	0	0	0	0	0	0	0	0	0.763486	0	0.860697	0	0.647571	0	0	0	0
4933405O20Rik	0	0	0	0	0	0	0	0	0	0	0	0	0	0	0	0	0	0	0	0	0	0	0	0	0	0	0	0
4933406C10Rik	5.5347	26.3084	14.0932	18.5355	4.98402	13.4304	13.6521	24.1145	8.1851	11.7439	25.2541	19.1039	23.9852	12.5894	16.9981	23.2508	4.18461	4.23485	6.24057	128.266	39.993	183.329	150.091	169.664	162.181	125.683	151.421	180.634
4933406D12Rik	0	0	0	0	0	0	0	0	0	0	0	0	0	0	0	0	0	0	0	0	0	0	0	0	0	0	0	0
4933406F09Rik	0	0	0	0	0	0	0	0	0	0	0	0	0	0	0	0	0	0	0	0	0	0	0	0	0	0	0	0
4933406G16Rik	0	0	0	0	0	0	0	0	0	0	0	0.909712	0	0	0	0	0	0	0	0	0	0	0	0	0	0	0	0
4933406I18Rik	0	0	2.34887	0	3.11501	1.34304	0.975153	1.04846	0	1.80675	1.01016	0.909712	4.17134	2.09823	1.99978	0	0	0	2.49623	2.29046	0	0	0	1.29514	0	1.33706	4.35744	0.604125
4933406J08Rik	0	0	0	0	0	0	0	1.04846	0	0.903375	0	0	0	1.04911	0	0	0	0	0	0	0	0	0	0	0	0.668528	0	0
4933406J10Rik	0	0	0	0	0	0	0	0	0	0	0	0	0	0	0	0	0	0	0	0	0	0	0	0	0	0	0	0
4933406K04Rik	0	0	0	0	0	0	0	0	0	0	0	0	0	0	0	0	0	0	0	0	0	0	0	0	0	0	0	0
4933406M09Rik	0	0	0	0	0	0	0	0	0	0.903375	0	0	0	0	0	0	0	0	0	0	0	0	0.949945	0	0	0	0	0
4933407C03Rik	2873.9	3595.88	2917.3	3857.7	2910.67	4015.68	2873.77	4155.04	2895.19	4146.49	3188.07	3537.87	2973.13	4113.58	2848.69	4301.4	3487.17	4264.49	4600.55	3227.26	3251.19	2094.08	2989.48	2741.82	2831.16	2821.85	2923.84	2304.13
4933407E24Rik	0	0	0	0	0	0	0	0	0	0	0	0	0	0	0	0	0	0	0	0	1.17626	0	0	0.647571	0	0	0	0.604125
4933407G14Rik	0	0	0	0	0.623002	0	0	0	0	0	0	0.909712	0	0	0	0	0	0	0	0	0	0	0	0	1.33482	0	0	0.604125
4933407H18Rik	247.678	277.434	416.924	243.278	343.274	337.102	385.185	340.749	449.011	325.215	356.587	305.663	355.607	315.783	345.962	218.115	277.579	385.371	334.495	248.897	201.141	383.871	209.938	243.487	187.542	175.154	217.872	228.964
4933407I05Rik	0	0	0	0	0	0	0	0	0	0	0	0	0	0	0	0	0	0	0	0	0	0	0	0	0	0	0	0
4933407K13Rik	47.045	58.5959	43.4541	61.3988	45.4792	59.0936	64.3601	76.5374	67.8194	75.8835	71.7215	71.8672	71.9557	58.7504	48.9946	65.3237	37.6615	64.9343	67.3982	49.6266	36.4642	64.5523	21.8487	44.0348	55.3951	61.5045	67.5403	67.6621
4933407L21Rik	2.76735	0	4.69774	2.31694	3.11501	1.34304	1.95031	0	0	1.80675	1.01016	0.909712	3.12851	0	0.999891	1.10718	1.39487	0	1.24811	3.05394	0	1.72139	2.84984	1.94271	1.33482	2.00558	2.17872	3.02063
4933407P14Rik	0	0	0	0	0	0	0	0	0	0	0	0	0	0	0	0	0	0	0	0	0	0	0	0	0	0	0	0
4933408B17Rik	20.7551	9.56668	11.7443	11.5847	4.36101	6.71518	12.677	15.7269	9.3544	3.6135	15.1524	9.09712	12.514	11.5403	16.9981	14.3934	18.1333	15.5278	8.7368	19.8506	11.7626	14.6319	3.79978	14.2466	10.0112	16.7132	14.1617	16.3114
4933408J17Rik	1.38368	0	0	2.31694	0	0	0	1.04846	0	0	0	0	1.04284	0	0.999891	1.10718	0	0	0	2.29046	0	0	0.949945	1.29514	3.33705	0.668528	1.08936	1.81238
4933408N05Rik	0	0	0	0	0	0	0	0	0	0	0	0	0	0	0	0	0	0	1.24811	0	0	0	0	0	0	0	0	0
4933409G03Rik	0	0	0	0	0	0	0	0	0	0	0	0	0	0	0	0	0	0	0	0	0	0	0	0	0	0	0	0
4933409K07Rik	0	0	0	0	0	0	0	0	0	0	0	0	0	0	0	0	0	0	0	0	0	0	0	0	0	0	0	0
4933411E08Rik	0	0	0	0	0	0	0	0	0	0	0	0	0	0	0	0	0	0	0	0	0	0	0	0	0	0.668528	0	0
4933411G06Rik	0	0	0	0	0	0	0	0	0	0	0	0	0	0	0	0	0	0	0	0	0	0	0	0	0	0	0	0
4933411G11Rik	0	0	0	0	0	0	0	0	0	0	0	0	0	0	0	0	0	0	0	0	0	0	0	0	0	0	0	0
4933411K16Rik	0	2.39167	2.34887	0	6.23002	2.68607	5.85092	6.29075	10.5237	0	2.02032	2.72913	1.04284	0	0	1.10718	5.57948	0	1.24811	1.52697	0	6.88558	0.949945	1.94271	0	0	0	1.20825
4933411K20Rik	290.572	309.721	306.527	289.617	291.565	315.613	383.235	337.603	370.668	230.361	319.211	287.469	309.722	314.734	323.965	308.904	343.138	337.376	328.254	217.594	174.087	250.463	171.94	227.297	216.908	252.703	273.429	275.481
4933412E12Rik	27.6735	27.5042	21.1398	28.9617	16.1981	16.1164	24.3788	11.533	42.0948	44.2654	26.2642	36.3885	47.9705	59.7995	44.9951	32.1082	36.2666	26.8207	34.9472	20.6141	12.9389	15.4925	11.3993	34.3213	38.0424	42.7858	31.5915	42.8929
4933412E24Rik	0	0	0	0	0	0	0	0	0	0	0	0	0	0	0	0	0	0	0	0	0	0	0	0	0	0	0	0
4933412O06Rik	0	0	0	0	0	0	0	0	0	0	0	0	0	0	0	0	0	0	0	0	0	0	0	0.647571	0	0	0	0
4933413G19Rik	0	0	0	1.15847	0.623002	0	0.975153	0	1.1693	0	1.01016	0	0	1.04911	0	1.10718	0	0	0	0.763486	0	0.860697	0.949945	0	0	1.33706	1.08936	0.604125
4933413J09Rik	1.38368	0	0	0	0.623002	0	0.975153	0	0	0	0	0	0	0	0	0	0	0	0	0.763486	0	0	0	0	0	0	0	0
4933413L06Rik	0	0	0	0	0	0	0	0	0	0	0	0	0	0	0	0	0	0	0	0	0	0	0	0	0	0	0	0
4933415F23Rik	0	0	0	0	0	0	0	0	0	0	0	0	0	0	0	0	0	0	0	0	0	0	0	0	0	0	0	0
4933416C03Rik	0	0	0	0	0	0	0	0	0	0	0	1.81942	0	0	0	0	0	0	0	0	0	0	0	0	0	0	0	0
4933416E03Rik	0	0	0	0	0	0	0	0	0	0	0	0	0	0	0	0	0	0	0	0	0	0	0	0	0	0.668528	0	0
4933416I08Rik	0	0	0	0	0	0	0	0	0	0	0	0	0	1.04911	0	0	0	0	0	0	0	0	0	0	0	0	0	0
4933416M06Rik	0	0	0	0	0	0	0	0	0	0	0	0	0	0	0	0	0	0	0	0	0	0	0	0.647571	0	0.668528	0	0
4933416M07Rik	0	0	0	0	0	0	0	0	0	0	0	0	0	0	0	0	0	0	0	0.763486	0	1.72139	0	0	0	0	0	0
4933417A18Rik	0	0	0	0	0	0	0	0	0	0	1.01016	0	0	0	0	0	2.78974	0	0	0	0	0	0	0	0	0	0	0
4933417D19Rik	0	3.58751	4.69774	1.15847	1.246	4.02911	1.95031	1.04846	1.1693	0.903375	1.01016	0.909712	0	0	0	0	0	0	2.49623	0	1.17626	3.44279	1.89989	1.29514	2.66964	1.33706	0	1.81238
4933417E11Rik	0	0	0	0	0	0	0	0	0	0	0	0	0	0	0	0	0	0	0	2.29046	2.35253	0.860697	0	0.647571	0.667411	7.3538	0	2.4165
4933417G07Rik	0	0	0	0	0	0	0	0	0	0	0	0	0	0	0	0	0	0	0	0	0	0	0	0	0	0	0	0
4933417O13Rik	0	0	0	0	0.623002	1.34304	0	0	0	0	0	0	0	1.04911	0	0	0	0	0	0	0	0	0	0	0	0	1.08936	0
4933421E11Rik	345.919	272.65	354.679	235.169	210.575	294.125	339.353	394.22	451.35	402.002	375.78	357.517	426.52	370.337	425.953	401.907	408.697	472.891	426.855	286.307	218.785	269.398	188.089	238.954	208.899	206.575	217.872	219.298
4933421I07Rik	0	0	0	0	0	0	0	0	0	0	0	0	0	0	0	0	0	0	0	1.52697	0	0	0	0	0	0	0	0
4933421O10Rik	107.927	98.0585	93.9548	137.858	125.846	98.0416	103.366	87.022	149.67	95.7577	102.026	103.707	107.412	100.715	99.9891	74.1811	142.277	151.043	101.097	82.4565	59.9894	113.612	92.1447	106.202	65.4062	90.9197	80.6127	76.1198
4933422A05Rik	0	0	1.17443	4.63387	0	4.02911	0.975153	4.19383	2.3386	1.80675	0	1.81942	0	2.09823	0.999891	2.21436	0	0	0	0	0	0	0.949945	0	0	0.668528	3.26808	1.20825
4933422H20Rik	51.196	14.35	44.6285	17.377	54.8242	26.8607	32.18	12.5815	35.079	9.03375	19.1931	5.45827	19.8139	9.44203	24.9973	9.96463	46.0307	42.3485	12.4811	13.7428	8.23384	12.9105	7.59956	3.23785	0	1.33706	7.62552	3.02063
4933424B01Rik	290.572	397.017	422.796	408.939	328.945	393.509	459.297	370.106	360.144	318.891	400.024	392.995	427.563	380.828	440.952	417.407	352.902	355.727	349.472	451.984	423.455	458.752	453.124	486.973	558.623	582.288	442.28	521.964
4933424G05Rik	0	0	0	0	0	0	0	0	0	0	0	0	0	0	0	0	0	0	0	0	0	0	0.949945	0	0	0	0	0
4933424G06Rik	0	2.39167	1.17443	0	1.246	0	0.975153	0	4.6772	0.903375	0	0	0	0	0.999891	0	0	0	2.49623	0.763486	0	0	1.89989	0	0.667411	0.668528	1.08936	1.20825
4933425H06Rik	0	0	0	0	0	0	0	0	0	0	0	0	0	0	0	1.10718	0	0	0	0	0	0	0	0	0	0	0	0
4933425L06Rik	0	0	0	0	0	0	0	0	0	0	0	0	0	0	0	0	0	0	0	0	0	0	0	0	0.667411	0.668528	0	0
4933425O20Rik	0	0	0	0	0	0	0	0	0	0	0	0	0	0	0.999891	0	0	0	0	0	0	0	0	0	0	0	0	0
4933426D04Rik	0	0	1.17443	0	0	0	0	0	1.1693	0	1.01016	0	0	1.04911	0	0	0	0	0	0	0	0	0	0	0	0	0	0
4933426M11Rik	2890.5	2121.41	2790.46	2188.35	2950.54	2660.55	2156.06	1615.67	2775.92	1824.82	2181.95	1850.35	2148.24	1937.71	2370.74	2137.97	3237.49	3147.9	2197.93	1004.75	1150.39	1319.45	1210.23	1198.01	1137.93	1266.19	1201.56	1270.48
4933427D06Rik	0	0	0	0	0	0	0	0	0	0	0	0	0	0	0	1.10718	0	0	0	0	0	0	0	0	0.667411	0	0	0
4933427D14Rik	240.76	294.175	190.258	274.557	210.575	233.688	268.167	274.696	240.876	253.848	266.683	262.907	256.538	248.64	276.97	186.006	297.107	320.437	275.833	201.56	175.263	269.398	145.342	195.566	192.882	204.569	174.298	247.691
4933427E11Rik	5.5347	0	3.5233	3.4754	2.49201	2.68607	1.95031	0	1.1693	0	0	0	3.12851	0	0	0	0	1.41162	0	0.763486	0	3.44279	3.79978	0.647571	2.00223	2.00558	7.62552	0.604125
4933427E13Rik	0	0	0	0	0	0	0	0	0	0	0	0	0	0	0	0	0	0	0	0	0	0	0	0	0	0	0	0
4933427G17Rik	12.4531	11.9584	15.2676	11.5847	11.837	6.71518	5.85092	6.29075	17.5395	6.32362	12.1219	6.36798	9.38553	5.24557	2.99967	3.32154	9.76409	19.7626	6.24057	11.4523	9.41011	1.72139	6.64962	3.23785	2.00223	1.33706	5.4468	3.02063
4933427I22Rik	0	0	0	0	0	0	0	0	0	0	0	0	0	0	0	0	0	0	0	0	0	0	0	0	0	0	0	0
4933428C19Rik	0	0	0	0	0	0	0	0	0	0	0	0	0	0	0	0	0	0	0	0	0	0	0	0	0	0	0	0
4933429K18Rik	0	0	0	0	0	0	0	0	0	0	0	0	0	0	0	0	0	0	1.24811	0	0	0	0	0	0	0.668528	0	0
4933429O19Rik	0	0	0	0	0	0	0	0	0	0.903375	0	0	0	0	0	0	0	0	0	0	0	0	0	0	0	0	0	0
4933430H15Rik	0	2.39167	0	0	5.60702	1.34304	0	0	1.1693	0	0	0	0	0	1.99978	0	1.39487	0	2.49623	5.3444	10.5864	9.46767	0.949945	3.23785	6.67411	4.67969	9.80424	2.4165
4933430H16Rik	0	0	0	0	0	0	0	0	0	0	0	0	0	0	0	0	0	0	0	0	0	0	0	0	0	0	0	0
4933430I17Rik	1.38368	5.97918	1.17443	6.95081	1.86901	0	8.77637	4.19383	8.1851	1.80675	9.09146	3.63885	11.4712	5.24557	8.99902	6.64309	4.18461	4.23485	2.49623	6.87138	0	9.46767	11.3993	14.2466	12.6808	11.365	11.983	9.66601
4933430M04Rik	2.76735	1.19584	2.34887	5.79234	0	2.68607	0	0	4.6772	0	3.03049	0.909712	4.17134	3.14734	5.99934	1.10718	1.39487	4.23485	3.74434	1.52697	0	2.58209	0.949945	0.647571	0.667411	2.67411	2.17872	0.604125
4933430N04Rik	0	0	0	0	0	0	0	0	0	0	0	0.909712	0	0	0	0	0	0	0	0	0	0	0	0	0	0	0	0
4933431E20Rik	99.6247	111.213	112.746	96.1528	98.4343	112.815	117.993	100.652	80.6817	94.8544	108.087	90.0614	153.297	76.5853	66.9927	94.1104	86.4819	73.404	64.9019	272.565	68.2233	342.557	322.031	540.074	454.507	440.56	373.651	528.006
4933431G14Rik	0	0	0	0	0	0	0	0	0	0	0	0	0	0	0	0	0	0	0	0	0	0	0	0	0	0	0	0
4933432B09Rik	11.0694	17.9375	17.6165	6.95081	11.837	14.7734	9.75153	12.5815	9.3544	13.5506	7.07114	2.72913	10.4284	3.14734	9.99891	8.85745	4.18461	7.05808	9.98491	25.9585	21.1727	29.2637	26.5985	30.4358	27.3638	28.7467	31.5915	32.0187
4933432G23Rik	0	0	0	0	0	0	0	0	0	0	0	0	0	0	0	0	0	0	0	0	0	0	0	0	0	0	0	0
4933432I03Rik	0	0	0	1.15847	2.49201	0	0	0	0	0	1.01016	0	2.08567	0	0	0	0	0	0	0	0	0	0	0	0	2.00558	0	0.604125
4933432I09Rik	0	0	1.17443	1.15847	1.86901	0	0	0	0	0	0	0.909712	0	0	0	2.21436	0	0	0	0	0	0.860697	0	0.647571	0	0	2.17872	0
4933433C11Rik	0	0	0	1.15847	0	0	0	0	0	0	0	0	0	0	0	0	0	0	0	0	0	0	0	0	0.667411	0	0	0
4933433F19Rik	0	0	0	0	0	0	0	0	0	0	0	0	0	0	0	0	0	0	0	0	0	0	0	0	0	0	0	0
4933433G15Rik	2.76735	2.39167	4.69774	3.4754	6.85302	5.37214	2.92546	2.09692	2.3386	8.13037	3.03049	5.45827	2.08567	2.09823	2.99967	8.85745	8.36922	2.82323	7.48868	7.63486	2.35253	0.860697	1.89989	1.94271	0.667411	0.668528	2.17872	4.22888
4933433G19Rik	4.15103	2.39167	2.34887	0	0.623002	4.02911	0.975153	1.04846	2.3386	0	1.01016	0	0	0	2.99967	2.21436	0	0	0	1.52697	0	0	0.949945	0	0	0.668528	0	0
4933433H22Rik	1.38368	1.19584	0	0	1.86901	0	0.975153	0	5.8465	0	1.01016	1.81942	0	0	3.99956	0	1.39487	0	1.24811	0	2.35253	0.860697	0.949945	0	1.33482	0.668528	0	0.604125
4933433P14Rik	1422.42	986.564	1027.63	814.403	755.079	981.759	927.37	858.687	952.98	953.06	961.675	902.434	838.44	841.39	1013.89	955.497	1457.64	1643.12	1005.98	582.54	559.901	443.259	318.232	393.076	359.067	346.966	383.455	360.059
4933434E20Rik	761.022	676.843	749.289	635.999	586.868	674.204	624.098	586.088	750.691	691.082	659.636	682.284	706	716.545	638.93	627.772	732.307	774.977	642.779	553.527	523.437	644.662	463.573	547.197	589.991	601.006	564.289	558.212
4933434I20Rik	0	0	0	0	0	0	0	0	0	0	0	0	0	0	0	0	0	0	0	0	0	0	0	0	0	0	0	0
4933436C20Rik	0	4.78334	0	2.31694	1.246	1.34304	0.975153	0	4.6772	2.71012	1.01016	0	2.08567	1.04911	0.999891	5.53591	1.39487	2.82323	8.7368	25.195	2.35253	43.8956	5.69967	3.88543	26.029	4.01117	7.62552	64.0373
4933436E23Rik	1.38368	0	0	0	0	0	0	0	0	0	0	0	0	0	0	0	0	0	0	0	0	0	0	0	0	0	0	0
4933436H12Rik	1.38368	0	0	0	0	0	0.975153	0	0	0	0	0	0	0	0	0	0	0	0	0	0	0	0	0	0	0	0	0
4933436I01Rik	0	0	0	0	0	0	0	0	0	0	0	0	0	0	0	0	0	0	0	0	0	0	0	0	0	0	0	0
4933437F05Rik	1.38368	2.39167	8.22104	8.10927	8.09903	8.05821	4.87576	7.3392	7.0158	8.13037	6.06097	4.54856	7.29985	1.04911	10.9988	7.75027	12.5538	4.23485	13.7293	3.05394	11.7626	15.4925	0	8.41842	12.6808	12.702	13.0723	8.45776
4933438B17Rik	0	0	0	0	0	0	0	0	0	0	0	0	0	0	0	0	0	0	0	0	0	0	0	0	0	0	0	0
4933438K21Rik	0	0	0	0	0	0	0	0	0	0	0	0	0	0	0	0	0	0	0	0	0	0	0	0	0	0	0	0
4933439C10Rik	128.682	118.388	123.316	133.224	127.092	99.3846	110.192	94.3612	72.4966	104.791	133.341	129.179	112.626	75.5362	93.9897	89.6817	94.8511	67.7576	87.368	322.955	184.673	296.941	292.583	304.358	293.661	259.389	235.302	291.793
4933439F18Rik	642.026	689.997	678.823	675.387	553.226	693.006	548.036	641.656	568.28	522.151	535.386	510.348	523.504	472.101	521.943	610.057	647.22	656.401	586.614	426.025	409.34	513.836	346.73	433.225	402.449	493.373	403.063	488.738
4933439K11Rik	1.38368	8.37085	1.17443	4.63387	7.47602	9.40125	10.7267	7.3392	7.0158	13.5506	9.09146	10.9165	3.12851	9.44203	5.99934	8.85745	1.39487	1.41162	6.24057	4.58092	1.17626	5.16418	5.69967	2.59028	3.33705	3.34264	3.26808	4.22888
4933440J02Rik	0	0	1.17443	0	0	0	0	0	0	0	0	0	1.04284	0	0.999891	0	0	0	0	0	1.17626	0	0	0	0	0	0	1.20825
4933440M02Rik	1.38368	0	0	0	0	1.34304	0.975153	0	0	0.903375	0	0	0	0	0.999891	0	0	0	0	0	0	0	0	0	0	0	0	0
5031410I06Rik	0	0	0	0	0	0	0	0	0	0	0	0	0	0	0	0	0	0	0	0	0	0	0	0	0	0	0	0
5031414D18Rik	17.9878	2.39167	17.6165	9.26774	34.2651	5.37214	7.80122	19.9207	14.0316	15.3574	28.2845	5.45827	10.4284	16.7858	49.9945	13.2862	8.36922	8.46969	46.1802	10.6888	8.23384	6.88558	14.2492	9.71356	8.00893	12.0335	28.3234	10.2701
5031425E22Rik	242.143	200.9	174.991	205.049	219.92	196.083	197.956	161.462	189.427	207.776	172.738	169.206	195.01	231.854	156.983	173.827	206.441	169.394	147.277	290.888	221.137	187.632	261.235	166.426	154.839	166.463	143.796	160.697
5031425F14Rik	12.4531	3.58751	8.22104	2.31694	21.1821	9.40125	8.77637	2.09692	10.5237	5.42025	2.02032	3.63885	10.4284	4.19646	13.9985	2.21436	12.5538	7.05808	6.24057	3.81743	1.17626	2.58209	4.74973	2.59028	2.00223	5.34822	11.983	2.4165
5031426D15Rik	1.38368	0	8.22104	1.15847	1.246	0	1.95031	0	0	1.80675	1.01016	0.909712	0	0	0	4.42872	1.39487	1.41162	2.49623	19.8506	2.35253	7.74627	6.64962	5.18057	3.33705	2.00558	11.983	3.02063
5031434C07Rik	0	0	0	0	0	0	0	0	0	0	0	0	0	0	0	0	1.39487	0	0	0	0	0	0	0	0	0	0	0.604125
5031434O11Rik	16.6041	9.56668	22.3143	13.9016	21.1821	12.0873	15.6024	11.533	10.5237	17.1641	10.1016	18.1942	8.34269	13.6385	9.99891	8.85745	19.5282	19.7626	17.4736	13.7428	7.05758	5.16418	9.49945	7.12328	4.67187	8.02233	5.4468	2.4165
5031439G07Rik	715.361	618.247	591.915	651.059	1060.97	765.53	642.626	863.929	581.142	691.985	584.884	691.381	466.148	791.032	475.948	822.635	376.615	379.725	517.967	500.083	789.273	437.234	600.365	591.232	571.303	662.511	791.965	634.332
5033403H07Rik	1.38368	14.35	10.5699	16.2185	2.49201	10.7443	11.7018	5.24229	43.2641	2.71012	22.2236	8.1874	37.5421	2.09823	7.99913	7.75027	20.923	33.8788	7.48868	3.81743	0	1.72139	0.949945	0	0	0	6.53616	0.604125
5033404E19Rik	0	0	0	0	0	0	0	0	0	0	0	0	0	0	0	0	0	0	0	0	0	0	0	0	0	0	0	0
5033406O09Rik	303.025	156.654	237.236	147.125	266.022	177.281	183.329	149.929	183.58	167.124	150.514	123.721	129.312	173.104	134.985	191.542	223.179	173.629	139.789	145.062	104.687	169.557	116.843	108.144	99.4442	113.65	108.936	105.722
5033411D12Rik	45.6613	35.8751	38.7563	53.2895	46.7252	22.8316	38.031	35.6476	78.3431	32.5215	35.3557	33.6593	31.2851	32.5225	44.9951	42.0729	69.7435	52.2298	62.4057	39.7013	22.349	18.9353	5.69967	14.8941	10.6786	14.7076	11.983	10.2701
5033414D02Rik	1764.19	1360.86	1520.89	1254.62	1143.21	1324.23	1195.54	1238.23	1337.68	1767	1449.58	1545.6	1280.6	1574.72	1501.84	1437.12	2022.56	2327.75	1877.16	554.291	616.362	520.722	246.986	263.561	220.913	246.018	277.787	224.735
5133401N09Rik	1046.06	625.422	878.477	689.288	694.024	659.43	557.787	495.92	741.336	633.266	611.148	677.735	644.473	650.451	590.935	556.912	995.937	1053.07	697.696	417.627	307.005	447.563	247.936	304.358	307.009	277.439	334.434	250.108
5330411J11Rik	0	0	0	0	0	0	0.975153	0	0	0	0	0	0	0	0.999891	0	0	0	0	0	0	0	0	0	0	1.33706	1.08936	0
5330413P13Rik	0	0	0	0	0	0	0	0	0	0	0	0	0	0	0	0	0	0	0	0	1.17626	0	0	0	0	0	0	0.604125
5330417C22Rik	370.825	895.68	361.726	825.988	399.967	619.139	549.986	1141.77	439.657	1021.72	840.455	1101.66	508.904	1078.49	471.948	1176.93	276.184	362.785	671.485	377.926	410.516	256.488	838.802	553.673	585.319	434.543	382.366	381.203
5330426P16Rik	5.5347	2.39167	5.87217	6.95081	8.09903	5.37214	5.85092	11.533	5.8465	5.42025	9.09146	8.1874	3.12851	6.29469	3.99956	7.75027	4.18461	5.64646	11.233	8.39835	8.23384	11.1891	6.64962	8.41842	11.346	10.6964	19.6085	4.22888
5330434G04Rik	0	0	0	0	0	0	0	0	0	0	0	0	0	0	0	0	0	0	0	0	0	0	0	0	0	0	0	0
5330437I02Rik	6.91838	2.39167	7.04661	3.4754	7.47602	2.68607	4.87576	4.19383	5.8465	5.42025	1.01016	11.8263	8.34269	3.14734	4.99945	6.64309	12.5538	1.41162	3.74434	10.6888	8.23384	6.88558	13.2992	4.533	4.67187	6.01675	7.62552	3.02063
5330439B14Rik	0	0	0	0	0	0	0	0	0	0	0	0	0	0	0	0	0	0	0	0	0	0	0	0	0	0.668528	0	0
5430401F13Rik	0	0	0	0	0	0	0	0	0	0	0	0	0	0	0	0	0	0	0	0	0	0	0	0	0	0	0	0
5430402E10Rik	0	0	0	0	0	0	0	0	0	0	0	0	0	0	0	0	0	0	0	0	0	0	0	0	0	0	0	0
5430402O13Rik	1.38368	0	1.17443	2.31694	3.11501	1.34304	0	1.04846	0	0.903375	0	0	1.04284	2.09823	0.999891	0	1.39487	0	1.24811	5.3444	1.17626	7.74627	2.84984	3.88543	2.00223	4.01117	2.17872	3.02063
5430403N17	0	0	0	0	0	0	0	0	0	0	0	0	0	0	0	0	0	0	0	0	0	0	0	0	0	0	0	0
5430405G05Rik	2.76735	2.39167	0	0	2.49201	0	5.85092	4.19383	1.1693	2.71012	1.01016	0	0	3.14734	0.999891	0	0	0	0	6.87138	1.17626	5.16418	8.54951	1.94271	2.66964	2.00558	5.4468	1.20825
5430405H02Rik	34.5919	50.2251	27.012	44.0218	28.6581	30.8898	30.2297	29.3568	36.2483	37.9417	43.437	30.9302	37.5421	41.9646	34.9962	34.3226	41.8461	55.053	32.451	83.9835	25.8778	43.0349	52.247	51.1581	45.3839	34.7634	55.5574	45.9135
5430407P10Rik	67.8001	112.408	81.036	98.4698	72.2682	91.3264	68.2607	107.991	56.1264	65.043	79.8028	91.8809	75.0842	92.3221	50.9944	91.896	40.4512	33.8788	47.4283	373.345	421.102	286.612	500.621	493.449	383.094	413.819	345.327	301.459
5430411K18Rik	597.748	630.205	584.868	663.802	785.606	646	720.638	666.819	796.293	636.879	639.433	626.791	732.071	670.384	740.919	639.951	721.148	667.694	678.974	321.428	408.163	456.17	290.683	310.834	295.663	327.579	347.506	356.434
5430416N02Rik	40.1266	38.2667	51.6751	38.2294	61.6772	29.5468	36.0806	25.163	37.4176	30.7147	39.3963	43.6662	39.6278	49.3084	37.9958	25.4652	55.7948	47.9949	42.4359	89.3279	76.4571	86.9304	78.8454	56.3387	74.75	78.8863	72.9872	77.9322
5430416O09Rik	13.8368	0	5.87217	1.15847	13.083	4.02911	5.85092	1.04846	1.1693	0.903375	2.02032	6.36798	0	0	0	1.10718	0	0	0	19.8506	4.70505	12.9105	22.7987	7.77085	9.34375	3.34264	13.0723	3.62475
5430417L22Rik	188.18	226.013	214.922	252.546	203.722	196.083	205.757	246.388	201.12	302.631	276.784	261.087	215.867	271.721	192.979	305.582	153.436	186.333	203.443	472.598	437.57	434.652	594.666	493.449	610.013	482.677	462.978	530.422
5430419D17Rik	0	0	0	0	0	0	0	0	0	0	0	0	0	0	0	0	0	0	0	0.763486	0	0	0.949945	0.647571	0.667411	0	0	0
5430421F17Rik	1.38368	0	5.87217	0	0.623002	2.68607	0	0	0	0	2.02032	0	2.08567	0	0	0	1.39487	0	0	7.63486	14.1152	2.58209	6.64962	4.533	7.34152	6.01675	10.8936	2.4165
5430421N21Rik	0	0	0	0	1.246	0	0	0	1.1693	1.80675	0	0	1.04284	2.09823	0.999891	1.10718	2.78974	0	2.49623	0.763486	0	0.860697	0	0.647571	2.00223	3.34264	5.4468	1.81238
5430425J12Rik	6.91838	4.78334	9.39548	4.63387	11.214	8.05821	7.80122	6.29075	3.5079	1.80675	2.02032	4.54856	2.08567	4.19646	3.99956	5.53591	8.36922	1.41162	4.99246	3.05394	14.1152	0.860697	0.949945	0	0.667411	0.668528	1.08936	0
5430427M07Rik	15.2204	9.56668	5.87217	6.95081	6.85302	5.37214	6.82607	16.7753	2.3386	7.227	4.04065	3.63885	1.04284	8.39291	6.99924	12.179	11.159	7.05808	4.99246	1.52697	8.23384	1.72139	0	0	0	0	0	0.604125
5430427O19Rik	12.4531	3.58751	12.9188	5.79234	17.4441	4.02911	13.6521	4.19383	8.1851	11.7439	20.2032	3.63885	12.514	10.4911	19.9978	3.32154	11.159	1.41162	28.7066	4.58092	10.5864	10.3284	2.84984	5.18057	5.33928	8.02233	37.0383	13.8949
5430428K19Rik	0	0	0	0	0	0	0	0	0	0	0	0	0	0	0	0	0	0	0	0	0	0	0	0	0	0	0	0
5430434I15Rik	0	0	0	0	0	0	0	0	0	0	0	0	0	0	0	0	0	0	0	0	1.17626	0	0	0	0	0	0	0.604125
5430435G22Rik	23.5225	13.1542	43.4541	11.5847	62.9232	34.9189	36.0806	10.4846	25.7246	40.6519	16.1626	20.9234	17.7282	16.7858	17.998	22.1436	15.3436	8.46969	23.7142	74.0582	45.8743	36.1493	48.4472	64.1095	70.7455	69.5269	325.719	77.9322
5430437J10Rik	4.15103	3.58751	4.69774	2.31694	1.86901	0	4.87576	2.09692	7.0158	4.51687	5.05081	4.54856	2.08567	3.14734	6.99924	2.21436	6.97435	4.23485	1.24811	8.39835	8.23384	5.16418	2.84984	5.18057	2.66964	6.01675	5.4468	2.4165
5430437P03Rik	1444.56	1258.02	1257.82	1183.95	1390.54	1055.63	1007.33	1079.91	1032.49	1025.33	1011.17	1077.1	1083.51	1044.92	1014.89	1040.75	1143.79	1130.7	968.537	957.412	997.471	847.787	948.995	876.811	818.245	760.784	887.829	790.8
5430440P10Rik	0	1.19584	0	5.79234	1.246	1.34304	0.975153	3.14537	2.3386	0.903375	0	0	0	4.19646	0.999891	1.10718	0	0	1.24811	8.39835	2.35253	3.44279	8.54951	9.06599	8.67634	5.34822	3.26808	7.85363
5530400C23Rik	0	0	0	0	0	0	0	0	0	0	0	0	0	0	0	0	0	0	0	0	0	0	0	0	0	0	0	0
5530401A14Rik	0	0	0	0	0	0	1.95031	0	0	0	1.01016	0	0	0	0	0	0	0	1.24811	0	0	0	0	0	0	0	0	0
5530601H04Rik	55.347	62.1834	66.9428	46.3387	58.5622	94.0125	66.3104	53.4713	81.851	71.3666	52.5284	51.8536	56.3132	50.3575	58.9936	38.7513	61.3743	70.5808	74.8868	58.7884	48.2268	82.6269	62.6964	51.8057	52.7254	72.8695	45.7531	115.388
5730403B10Rik	3021.95	1399.13	3223.82	1679.78	2730.62	2307.33	2735.3	1127.09	2045.11	737.154	1760.71	1119.85	1493.34	697.661	1467.84	967.676	3679.67	2944.63	1220.66	963.52	1063.34	858.976	1039.24	630.734	555.286	532.148	748.391	560.628
5730403I07Rik	0	0	1.17443	0	0	0	0.975153	1.04846	5.8465	2.71012	1.01016	3.63885	1.04284	3.14734	0	0	2.78974	0	2.49623	0.763486	0	0.860697	0	1.94271	0	0.668528	1.08936	0
5730405O15Rik	24.9062	20.3292	11.7443	4.63387	4.98402	12.0873	5.85092	8.38766	9.3544	10.8405	4.04065	13.6457	6.25702	10.4911	0.999891	16.6077	13.9487	11.2929	6.24057	5.3444	2.35253	15.4925	5.69967	5.82814	5.33928	9.35939	5.4468	9.06188
5730408K05Rik	15.2204	17.9375	19.9654	12.7431	11.214	18.8025	18.5279	14.6784	8.1851	10.8405	13.1321	8.1874	16.6854	7.3438	28.9968	22.1436	15.3436	8.46969	7.48868	34.3569	22.349	37.8707	15.1991	35.6164	41.3795	24.067	32.6808	41.6847
5730409E04Rik	27.6735	14.35	28.1864	17.377	42.9871	26.8607	21.4534	14.6784	23.386	37.0384	14.1423	14.5554	6.25702	10.4911	14.9984	15.5005	9.76409	4.23485	21.2179	76.3486	77.6334	59.3881	86.445	99.7259	68.7433	73.538	105.668	67.0579
5730412P04Rik	0	0	0	0	0	0	0	0	0	0	0	0	0	0	0	0	0	0	0	0	0	0	0	0	0	0	0	0
5730416F02Rik	0	0	0	0	0	0	0	0	0	0	0	0	0	0	0	0	0	0	1.24811	0.763486	0	0	0	0	0	0	0	0
5730419I09Rik	880.018	773.705	765.731	755.321	774.392	902.52	814.252	914.255	1068.74	996.422	936.42	875.143	962.538	987.217	823.91	907.888	1021.04	868.144	761.35	452.747	472.858	395.06	539.569	368.468	346.386	344.292	373.651	355.83
5730420D15Rik	17.9878	15.5459	15.2676	23.1694	8.72203	9.40125	14.6273	14.6784	9.3544	12.6472	9.09146	10.0068	15.6425	12.5894	15.9983	8.85745	9.76409	21.1742	8.7368	3.05394	8.23384	9.46767	1.89989	2.59028	1.33482	1.33706	0	1.20825
5730422E09Rik	1.38368	0	0	0	1.86901	0	0.975153	2.09692	1.1693	0.903375	2.02032	1.81942	2.08567	1.04911	0	0	1.39487	1.41162	0	0	0	5.16418	1.89989	1.94271	2.00223	1.33706	3.26808	1.81238
5730435O14Rik	0	0	0	0	1.246	1.34304	0	0	0	0.903375	0	0	0	0	0	1.10718	0	0	0	0	0	0	0.949945	0.647571	0.667411	0.668528	0	0
5730437N04Rik	835.74	570.413	627.148	530.578	586.245	484.836	632.874	533.665	603.359	567.319	598.016	603.139	630.916	599.044	593.935	551.376	609.558	622.523	536.689	658.125	561.078	605.931	611.765	543.312	494.551	501.396	565.378	468.197
5730455O13Rik	157.739	112.408	197.305	147.125	150.767	161.164	181.378	180.335	185.919	161.704	194.961	144.644	154.34	140.581	161.982	157.22	220.389	220.212	193.458	223.701	190.555	227.224	190.939	211.108	272.303	199.89	235.302	247.691
5730455P16Rik	128.682	113.604	146.804	133.224	149.52	167.879	171.627	195.013	226.844	154.477	188.9	134.637	186.668	141.63	152.983	152.791	124.143	127.045	127.308	214.54	119.979	204.846	244.136	229.24	213.571	203.232	154.689	205.403
5730457N03Rik	0	0	0	0	0	0	0	0	0	0	0	0	0	0	0	0	0	0	0	10.6888	0	2.58209	4.74973	3.88543	4.67187	9.35939	0	4.22888
5730460C07Rik	0	0	0	0	0	0	0	0	0	0	0	0	0	0	0	1.10718	0	0	0	1.52697	0	0	0	0	0	0.668528	0	0
5730469M10Rik	8392	1014.07	6283.22	958.053	7353.29	5163.97	4518.86	520.035	4502.98	285.466	2090.03	269.275	1955.32	195.135	1811.8	387.513	6883.68	5748.1	577.877	1678.14	2433.69	598.185	557.618	644.981	397.109	531.479	557.753	477.863
5730480H06Rik	42.894	28.7	68.1172	42.8633	36.7571	52.3784	44.857	40.8898	56.1264	39.7485	51.5183	25.4719	43.7991	36.719	50.9944	36.537	58.5845	71.9924	42.4359	51.1536	43.5217	54.2239	73.1458	36.264	42.0469	34.7634	25.0553	37.4558
5730494M16Rik	55.347	44.2459	75.1638	48.6556	48.5942	48.3493	34.1303	54.5198	40.9255	69.5599	52.5284	52.7633	40.6706	48.2593	60.9933	73.0739	46.0307	33.8788	62.4057	190.108	141.152	173.861	138.692	179.377	174.862	171.143	165.583	206.007
5730494N06Rik	449.695	229.6	337.063	194.623	298.418	251.148	251.589	232.758	329.743	243.008	243.449	210.143	203.353	198.283	212.977	240.258	458.912	328.906	284.57	178.656	251.72	226.363	170.99	214.346	192.214	187.188	260.357	175.801
5730507C01Rik	0	16.7417	2.34887	10.4262	0	0	0	15.7269	0	63.2362	12.1219	23.6525	5.21418	33.5717	12.9986	32.1082	0	0	11.233	18.3237	8.23384	9.46767	0	0	1.33482	2.67411	2.17872	3.02063
5730508B09Rik	240.76	220.034	207.875	195.781	131.453	177.281	261.341	240.097	244.384	360.447	301.028	282.92	298.251	354.601	332.964	292.296	311.056	309.144	303.292	187.818	215.256	149.761	214.688	176.139	178.199	149.082	201.532	169.759
5730522E02Rik	0	0	0	0	0	0	0	0	0	0	0	0.909712	0	0	0	0	0	0	0	0	1.17626	0	0	1.94271	2.66964	2.67411	1.08936	1.81238
5730528L13Rik	5.5347	10.7625	4.69774	6.95081	15.5751	14.7734	14.6273	5.24229	10.5237	14.454	7.07114	3.63885	12.514	12.5894	7.99913	12.179	9.76409	1.41162	6.24057	101.544	49.4031	84.3483	215.638	132.752	132.147	131.031	130.723	131.095
5730559C18Rik	734.732	1568.94	550.81	1424.92	661.628	867.601	612.396	1442.68	631.422	2660.44	904.095	1786.67	996.951	2322.74	748.918	1659.66	492.389	605.583	1581.36	1078.81	1869.08	1079.31	1553.16	1073.67	1137.93	1135.83	935.761	972.642
5730577I03Rik	6.91838	5.97918	7.04661	6.95081	6.85302	1.34304	13.6521	5.24229	8.1851	3.6135	5.05081	6.36798	3.12851	4.19646	6.99924	11.0718	19.5282	11.2929	6.24057	12.2158	8.23384	10.3284	5.69967	9.06599	6.67411	9.35939	3.26808	8.45776
5730590G19Rik	52.5797	125.563	59.8962	88.0436	57.9392	104.757	124.82	125.815	98.2212	126.472	97.9857	103.707	165.811	118.55	124.986	132.862	57.1897	21.1742	38.6915	128.266	182.321	150.622	166.24	185.853	180.201	196.547	156.868	254.337
5830403L16Rik	0	0	0	0	0	0	0.975153	0	0	0	0	0	0	0	0	0	0	0	0	0	0	0	0	0	0	0	1.08936	0
5830403M04Rik	0	0	0	0	0	0	0	0	0	0	1.01016	0	0	0	0	0	0	0	0	0	1.17626	0	0	0.647571	0	0	0	0
5830405N20Rik	11.0694	4.78334	23.4887	11.5847	15.5751	5.37214	9.75153	10.4846	17.5395	31.6181	23.2337	10.9165	17.7282	15.7367	40.9955	16.6077	16.7384	15.5278	32.451	7.63486	0	9.46767	3.79978	9.71356	4.00446	8.02233	7.62552	4.22888
5830411N06Rik	9.68573	5.97918	4.69774	5.79234	9.34503	0	6.82607	5.24229	14.0316	8.13037	1.01016	3.63885	4.17134	4.19646	7.99913	3.32154	4.18461	7.05808	6.24057	6.87138	0	1.72139	1.89989	0.647571	2.66964	6.01675	3.26808	0.604125
5830415F09Rik	59.4981	43.0501	39.9308	46.3387	54.8242	40.2911	38.031	25.163	37.4176	26.1979	46.4675	32.7496	39.6278	34.6208	43.9952	25.4652	58.5845	22.5859	33.6991	63.3694	78.8096	55.9453	47.4973	61.5192	58.0647	58.8304	53.3787	73.0992
5830416I19Rik	0	0	0	0	0.623002	0	1.95031	0	0	1.80675	0	0	1.04284	1.04911	0.999891	0	0	0	3.74434	20.6141	15.2914	29.2637	20.8988	68.6425	35.3728	37.4375	25.0553	42.2888
5830416P10Rik	23.5225	16.7417	29.3609	16.2185	51.7092	6.71518	22.4285	12.5815	9.3544	9.93712	13.1321	5.45827	6.25702	12.5894	37.9958	14.3934	48.8204	23.9975	44.9321	15.2697	42.3455	15.4925	11.3993	11.0087	14.683	10.6964	30.5021	15.1031
5830417I10Rik	272.584	361.142	238.41	324.371	332.06	351.875	321.8	327.119	302.849	312.568	320.221	342.961	318.065	313.685	280.969	341.012	316.635	307.732	340.735	269.511	303.476	393.339	243.186	408.617	395.774	439.891	419.404	494.779
5830418K08Rik	142.519	135.129	160.898	135.541	132.076	161.164	212.583	166.705	183.58	155.38	183.85	144.644	211.696	181.497	183.98	169.399	136.697	103.048	119.819	199.27	138.799	293.498	150.091	189.738	203.56	224.625	168.851	262.795
5830418P13Rik	13.8368	1.19584	11.7443	1.15847	8.09903	8.05821	12.677	1.04846	0	11.7439	5.05081	7.27769	7.29985	7.3438	2.99967	1.10718	2.78974	0	4.99246	6.87138	5.88132	10.3284	13.2992	3.88543	8.00893	7.3538	8.71488	0.604125
5830428M24Rik	6.91838	3.58751	14.0932	11.5847	17.4441	10.7443	10.7267	3.14537	15.2009	9.03375	13.1321	10.9165	6.25702	8.39291	26.9971	7.75027	9.76409	15.5278	29.9547	15.2697	21.1727	19.796	26.5985	28.4931	21.3571	21.3929	19.6085	23.5609
5830432E09Rik	1.38368	7.17501	2.34887	4.63387	6.23002	8.05821	2.92546	2.09692	11.693	11.7439	2.02032	4.54856	2.08567	6.29469	4.99945	2.21436	1.39487	9.88131	9.98491	1.52697	0	3.44279	2.84984	2.59028	6.00669	2.67411	4.35744	4.22888
5830433M19Rik	166.041	180.571	182.037	147.125	106.533	146.391	160.9	201.304	223.336	205.066	179.809	179.213	212.739	183.595	191.979	172.72	167.384	210.331	151.022	164.15	143.504	159.229	155.791	209.813	217.576	226.631	169.94	222.922
5830473C10Rik	0	0	2.34887	0	0	0	0.975153	0	1.1693	0	0	0	0	0	0	1.10718	0	0	0	7.63486	0	8.60697	4.74973	4.533	8.67634	4.67969	4.35744	16.3114
5930403L14Rik	152.204	5.97918	113.92	5.79234	201.23	85.9543	78.0122	5.24229	79.5124	4.51687	19.1931	0.909712	44.842	0	34.9962	2.21436	150.646	55.053	0	127.502	268.188	25.8209	326.781	372.353	30.0335	36.1005	227.676	12.0825
5930412G12Rik	0	1.19584	0	0	0	2.68607	0	0	0	0	1.01016	0	0	0	0.999891	0	0	0	0	25.9585	7.05758	55.0846	3.79978	29.7883	63.404	96.9365	28.3234	80.3487
5930416I19Rik	255.98	298.959	231.364	252.546	200.607	209.513	217.459	230.661	192.935	217.713	243.449	217.421	291.994	252.837	261.971	274.581	216.205	199.038	239.638	371.054	391.696	370.1	339.13	292.702	339.712	351.645	347.506	404.764
5930434B04Rik	568.691	454.417	489.739	515.518	524.568	553.331	464.173	400.511	508.646	358.64	416.187	410.28	460.934	378.73	430.953	428.479	672.327	570.293	491.757	796.316	796.33	602.488	795.104	663.76	650.058	613.708	677.582	550.358
5930438M14	0	0	0	0	0	0	0	0	0	0	0	0	0	0	0	0	1.39487	0	0	0	0	0.860697	0.949945	0	0.667411	0.668528	0	0.604125
6030405A18Rik	29.0572	7.17501	32.8842	12.7431	76.6293	49.6923	41.9316	16.7753	28.0632	16.2607	25.2541	19.1039	10.4284	11.5403	7.99913	9.96463	11.159	5.64646	7.48868	40.4648	35.2879	23.2388	21.8487	28.4931	19.3549	34.0949	10.8936	17.5196
6030407O03Rik	0	0	0	0	0	0	0	1.04846	0	0	1.01016	0	0	0	0	0	0	0	0	0.763486	0	0	0	0	0.667411	0.668528	0	2.4165
6030408B16Rik	0	0	1.17443	1.15847	1.246	0	0.975153	0	0	0.903375	0	0	1.04284	0	0	0	0	0	0	1.52697	1.17626	0	1.89989	0.647571	2.00223	0.668528	6.53616	2.4165
6030419C18Rik	1.38368	2.39167	1.17443	1.15847	8.72203	0	0.975153	2.09692	0	8.13037	5.05081	0.909712	1.04284	1.04911	0.999891	1.10718	1.39487	0	0	143.535	170.558	138.572	189.039	194.271	200.891	179.834	180.834	218.693
6030422M02Rik	11.0694	0	14.0932	11.5847	3.11501	2.68607	11.7018	0	2.3386	0	12.1219	1.81942	1.04284	0	0.999891	0	0	1.41162	2.49623	0	1.17626	0.860697	0	2.59028	0	0	1.08936	0.604125
6030429G01Rik	6.91838	10.7625	15.2676	12.7431	41.1181	22.8316	15.6024	14.6784	10.5237	25.2945	19.1931	14.5554	18.7711	12.5894	19.9978	21.0364	5.57948	7.05808	24.9623	35.8839	37.6404	33.5672	28.4984	40.797	42.0469	48.8025	82.7914	48.33
6030440G07Rik	1.38368	0	1.17443	5.79234	1.86901	0	0	2.09692	0	2.71012	0	1.81942	1.04284	1.04911	2.99967	2.21436	0	2.82323	0	1.52697	0	1.72139	0	0.647571	1.33482	3.34264	1.08936	0.604125
6030446N20Rik	99.6247	84.9043	108.048	82.2512	105.287	76.553	82.888	82.8282	87.6975	60.5261	75.7622	75.5061	91.7696	81.8309	93.9897	85.2529	100.431	86.1086	93.6086	48.8631	57.6369	61.1095	95.9445	77.0609	68.7433	48.8025	52.2893	42.8929
6030458C11Rik	233.841	300.155	283.039	284.983	235.495	310.241	251.589	344.943	280.632	349.606	365.679	345.69	305.551	369.288	304.967	324.404	252.471	282.323	309.532	339.751	379.933	422.602	265.985	404.732	409.79	486.688	349.685	468.197
6030466F02Rik	0	0	0	0	0.623002	1.34304	0	0	1.1693	0	1.01016	0	0	0	0	0	0	1.41162	0	1.52697	1.17626	0.860697	0	0	0	0	0	0
6030468B19Rik	0	0	0	0	1.86901	0	2.92546	2.09692	0	1.80675	2.02032	0	0	1.04911	0	0	0	0	2.49623	0	0	1.72139	0	0.647571	0.667411	0	0	0
6030498E09Rik	0	0	0	0	0	0	0	0	0	0	0	0	0	0	0	0	0	0	0	0	0	0	0	0	0	0	0	0
6230400D17Rik	9.68573	1.19584	4.69774	5.79234	9.96803	5.37214	4.87576	2.09692	5.8465	9.03375	5.05081	6.36798	5.21418	7.3438	9.99891	4.42872	0	8.46969	2.49623	9.92532	8.23384	16.3532	2.84984	6.47571	8.67634	9.35939	6.53616	7.24951
6230409E13Rik	6.91838	1.19584	8.22104	11.5847	19.3131	18.8025	10.7267	10.4846	25.7246	13.5506	6.06097	13.6457	4.17134	12.5894	12.9986	6.64309	15.3436	12.7045	1.24811	125.212	62.342	128.244	163.391	189.738	186.208	164.458	193.906	254.337
6230427J02Rik	8.30206	1.19584	2.34887	2.31694	14.329	12.0873	1.95031	3.14537	2.3386	2.71012	2.02032	0.909712	1.04284	1.04911	7.99913	1.10718	1.39487	1.41162	0	13.7428	2.35253	7.74627	18.049	8.41842	7.34152	4.01117	18.5191	7.85363
6330403A02Rik	1.38368	3.58751	11.7443	6.95081	27.4121	13.4304	7.80122	7.3392	8.1851	0.903375	8.0813	3.63885	1.04284	2.09823	8.99902	3.32154	0	0	6.24057	106.888	82.3384	95.5374	39.8977	69.2901	56.7299	54.1507	64.2723	67.0579
6330403K07Rik	12.4531	14.35	1.17443	10.4262	8.72203	10.7443	4.87576	3.14537	17.5395	25.2945	0	1.81942	22.9424	20.9823	33.9963	3.32154	13.9487	52.2298	13.7293	14.5062	9.41011	22.3781	4.74973	7.12328	4.00446	4.01117	15.251	8.45776
6330406I15Rik	4.15103	3.58751	9.39548	3.4754	1.86901	4.02911	3.90061	2.09692	7.0158	9.03375	0	6.36798	1.04284	1.04911	0	4.42872	4.18461	0	7.48868	167.967	127.036	138.572	284.984	262.266	320.357	201.895	320.272	259.774
6330407A03Rik	1.38368	0	4.69774	0	3.11501	0	0.975153	4.19383	5.8465	6.32362	2.02032	3.63885	1.04284	3.14734	3.99956	4.42872	0	5.64646	0	0	1.17626	4.30349	1.89989	3.88543	1.33482	1.33706	0	4.833
6330407J23Rik	0	0	1.17443	4.63387	0	1.34304	2.92546	4.19383	2.3386	1.80675	1.01016	4.54856	5.21418	2.09823	2.99967	0	0	1.41162	2.49623	2.29046	9.41011	6.88558	0.949945	4.533	2.66964	6.01675	2.17872	6.04125
6330408A02Rik	42.894	55.0084	38.7563	55.6065	52.9552	53.7214	38.031	76.5374	43.2641	75.8835	36.3658	43.6662	33.3708	48.2593	39.9956	50.9303	32.082	46.5833	52.4208	61.8424	49.4031	105.866	67.4461	91.9551	122.804	107.633	108.936	112.971
6330409D20Rik	0	0	0	0	0.623002	0	0	0	1.1693	0	0	0	0	0	0	0	0	0	0	0	0	0	0	0	0	0	0	0
6330409N04Rik	933.981	570.413	993.572	512.043	595.59	652.715	853.259	587.136	882.822	571.836	748.53	644.986	766.485	665.138	797.913	636.629	916.429	1051.65	657.756	307.685	291.713	346	311.582	299.825	284.317	249.361	385.634	242.254
6330410L21Rik	0	0	0	0	0	0	0	0	0	0	0	0	1.04284	0	0	0	0	0	0	0	0	0	0	0	0	0	0	0
6330415B21Rik	0	0	0	0	0	0	0	0	0	0	0	0	0	0	0	0	0	0	0	0	0	0	0	0	0	0	0	0
6330416G13Rik	647.56	733.047	477.995	797.026	482.827	535.871	455.396	658.431	547.233	819.361	517.203	699.568	542.275	883.354	546.94	758.419	493.784	529.356	705.184	390.905	425.807	419.16	503.471	412.503	427.81	376.381	363.846	373.35
6330418K02Rik	47.045	22.7209	24.6631	11.5847	25.5431	10.7443	26.3291	30.4053	32.7404	25.2945	22.2236	16.3748	23.9852	27.277	24.9973	25.4652	25.1077	25.4091	22.4661	39.7013	25.8778	43.0349	10.4494	25.9028	34.0379	27.4096	28.3234	33.2269
6330439K17Rik	6.91838	1.19584	3.5233	10.4262	4.98402	10.7443	8.77637	4.19383	3.5079	0.903375	3.03049	3.63885	3.12851	2.09823	1.99978	0	6.97435	7.05808	1.24811	9.16183	3.52879	9.46767	4.74973	9.06599	6.67411	9.35939	9.80424	9.66601
6330503K22Rik	49.8123	47.8334	64.5939	45.1802	44.8561	41.6341	64.3601	55.5683	94.7133	53.2991	59.5996	40.0273	52.1418	31.4734	61.9932	32.1082	73.9281	63.5227	34.9472	159.569	70.5758	239.274	134.892	229.24	183.538	194.542	208.068	258.566
6330512M04Rik	4.15103	2.39167	2.34887	1.15847	2.49201	1.34304	1.95031	1.04846	2.3386	0	1.01016	0.909712	1.04284	3.14734	0.999891	0	1.39487	0	1.24811	6.10789	0	3.44279	0.949945	12.3038	6.00669	6.01675	13.0723	6.04125
6330527O06Rik	0	0	0	0	0	0	0	0	0	0	0	0	0	0	0	0	0	0	0	0	0	0	0	0	0	0	0	0
6330545A04Rik	2.76735	4.78334	4.69774	8.10927	7.47602	2.68607	2.92546	1.04846	0	6.32362	0	2.72913	1.04284	2.09823	0.999891	2.21436	1.39487	1.41162	1.24811	3.05394	2.35253	4.30349	1.89989	4.533	4.00446	6.01675	4.35744	3.62475
6330549D23Rik	8.30206	8.37085	3.5233	9.26774	4.98402	4.02911	10.7267	15.7269	12.8623	9.03375	8.0813	11.8263	6.25702	9.44203	7.99913	2.21436	1.39487	4.23485	1.24811	4.58092	9.41011	10.3284	3.79978	10.3611	8.67634	18.0502	6.53616	12.0825
6330578E17Rik	1815.38	1305.85	1946.04	1496.74	1733.19	1760.72	1793.31	1701.65	1970.27	1543.87	1778.9	1565.61	1747.79	1649.21	1742.81	1659.66	2424.28	2038.37	1706.17	934.507	1255.07	1073.29	1132.33	1168.87	1089.21	1123.79	1336.65	1067.49
6430411K18Rik	0	0	0	0	0	0	0	0	0	0	0	0	0	0	0	0	0	0	0	0	0	0.860697	0	0	0	0	2.17872	1.81238
6430527G18Rik	294.723	507.034	327.667	499.3	480.335	522.441	266.217	340.749	254.907	593.517	348.506	532.181	328.493	476.298	286.969	491.588	280.369	331.73	565.396	684.084	592.837	523.304	584.216	739.526	854.285	868.417	718.978	718.305
6430531B16Rik	1.38368	1.19584	1.17443	0	1.86901	6.71518	0.975153	0	2.3386	0	0	0	0	0	0.999891	0	1.39487	2.82323	0	1.52697	0	0.860697	0	0	1.33482	0	2.17872	0
6430548G04	0	0	0	0	0	0	0	0	0	0	0	0	0	0	0	0	0	0	0	0	0	0	0	0	0	0	0	0
6430548M08Rik	225.539	349.184	200.828	313.945	237.987	320.985	291.571	408.898	289.986	393.871	387.902	357.517	238.809	389.221	239.974	313.332	153.436	214.566	249.623	375.635	361.113	375.264	571.867	485.678	618.69	454.599	532.697	471.822
6430550D23Rik	20.7551	23.9167	29.3609	16.2185	34.2651	13.4304	24.3788	24.1145	19.8781	18.0675	28.2845	23.6525	16.6854	11.5403	25.9972	11.0718	20.923	16.9394	16.2255	5.3444	10.5864	12.0498	12.3493	5.82814	7.34152	7.3538	11.983	7.24951
6430562O15Rik	0	1.19584	0	0	0	0	0	0	0	0.903375	0	0	0	1.04911	0	0	0	0	0	7.63486	3.52879	0.860697	1.89989	7.12328	5.33928	3.34264	7.62552	7.85363
6430571L13Rik	1.38368	1.19584	2.34887	0	1.246	1.34304	1.95031	0	0	1.80675	0	0.909712	1.04284	0	3.99956	1.10718	0	0	0	3.81743	1.17626	3.44279	3.79978	1.94271	3.33705	2.00558	1.08936	1.20825
6430573F11Rik	24.9062	16.7417	11.7443	13.9016	29.2811	17.4595	21.4534	13.6299	11.693	6.32362	7.07114	10.9165	17.7282	7.3438	3.99956	22.1436	5.57948	11.2929	6.24057	50.3901	23.5253	28.403	48.4472	45.33	36.0402	49.471	46.8425	57.3919
6430584L05	0	0	0	2.31694	0.623002	0	0	0	0	0.903375	0	0	2.08567	0	0	2.21436	4.18461	0	0	3.05394	0	0	0.949945	0	1.33482	1.33706	0	1.81238
6430598A04Rik	644.793	713.914	521.449	809.769	502.763	709.123	531.458	579.797	484.09	576.353	467.705	589.493	329.536	402.86	437.952	555.805	431.015	575.939	506.734	187.818	228.195	232.388	62.6964	73.8231	91.4352	61.5045	65.3616	73.7033
6430704M03Rik	0	0	0	0	0	0	0	0	0	0	0	0	1.04284	0	0	0	0	0	0	0	0	1.72139	0	0	0	0	0	0.604125
6430706D22Rik	0	0	0	0	0	0	0	0	0	0	0	0	0	0	0	0	0	0	0	0	0	0	0	0	0	0	0	0
6530401N04Rik	251.829	223.621	292.434	242.12	215.559	229.659	242.813	199.207	223.336	207.776	196.982	225.608	203.353	176.251	180.98	217.007	326.4	296.439	254.615	222.174	181.145	185.05	181.44	168.368	152.17	159.11	162.315	166.739
6530402F18Rik	24.9062	25.1125	29.3609	19.694	38.6261	12.0873	26.3291	23.0661	18.7088	43.362	20.2032	32.7496	23.9852	25.1787	45.995	19.9293	16.7384	36.702	43.684	29.776	52.9318	40.4528	63.6463	77.0609	73.4152	107.633	63.1829	60.4125
6530411M01Rik	0	0	0	0	0	0	0	0	0	0	0	0	0	0	0	0	0	0	0	0	0	0	0	0	0	0	0	0
6530418L21Rik	5.5347	2.39167	11.7443	2.31694	15.5751	4.02911	3.90061	3.14537	1.1693	4.51687	1.01016	1.81942	0	1.04911	2.99967	2.21436	1.39487	0	8.7368	48.8631	105.864	50.7811	65.5462	63.462	82.0915	82.8974	54.468	69.4744
6530439I21	0	2.39167	2.34887	0	2.49201	1.34304	0.975153	5.24229	0	2.71012	2.02032	2.72913	2.08567	2.09823	3.99956	7.75027	0	5.64646	0	0	0	0.860697	0	0	2.00223	0.668528	3.26808	0.604125
6720401G13Rik	1105.56	1334.55	1220.24	1373.94	1216.1	1283.94	1334.98	1275.97	1518.92	1178	1349.58	1459.18	1414.09	1176.06	1103.88	1069.54	1247.01	1252.1	1153.26	1226.16	823.384	1905.58	1495.21	1403.93	1246.06	1278.22	962.995	1465
6720456B07Rik	1649.34	1541.43	1349.43	1434.18	1226.07	1549.86	1286.23	1220.4	1166.96	1284.6	1386.95	1309.07	1269.13	1189.7	1325.86	1283.22	1601.31	1744.76	1449.06	1483.45	1191.55	1180.88	1287.18	1096.99	1161.96	1051.59	1342.09	1067.49
6720456H20Rik	318.246	388.646	345.284	345.223	325.83	370.678	373.483	422.528	402.239	345.089	333.354	308.392	329.536	336.766	326.964	314.439	309.661	391.018	449.321	281.726	296.418	401.085	231.787	413.798	392.437	398.442	378.008	477.259
6720463M24Rik	136.984	185.354	144.455	151.759	90.9583	126.245	165.776	207.595	174.226	198.742	171.728	186.491	236.724	232.903	155.983	182.685	96.246	87.5202	126.06	241.262	239.958	243.577	225.137	213.051	240.268	246.687	251.642	251.92
6720468P15Rik	0	2.39167	0	3.4754	0	0	1.95031	8.38766	0	6.32362	2.02032	0.909712	2.08567	1.04911	1.99978	1.10718	0	4.23485	0	0.763486	1.17626	0.860697	2.84984	1.29514	1.33482	0.668528	1.08936	1.20825
6720483E21Rik	0	0	0	0	0	0	0.975153	0	0	0	0	0	0	0	0	1.10718	0	0	0	6.87138	2.35253	3.44279	1.89989	7.12328	5.33928	6.68528	5.4468	4.22888
6720489N17Rik	5.5347	14.35	11.7443	4.63387	6.85302	8.05821	11.7018	26.2114	7.0158	9.93712	14.1423	12.736	23.9852	15.7367	19.9978	14.3934	16.7384	16.9394	13.7293	13.7428	10.5864	26.6816	10.4494	33.6737	19.3549	22.0614	18.5191	22.3526
6820408C15Rik	0	0	0	1.15847	0	2.68607	0	0	0	0	0	0.909712	0	0	0	0	0	0	0	0	0	0	0	0.647571	0	0	0	0.604125
6820431F20Rik	759.638	972.214	816.232	713.616	575.654	842.083	1094.12	1264.44	998.582	524.861	865.709	928.816	893.711	532.95	1134.88	740.704	977.804	1170.23	1115.81	410.756	275.246	580.11	404.677	318.605	320.357	302.174	276.698	404.16
7420426K07Rik	0	0	0	0	0	0	0	0	0	0	0	0	0	0	0	0	0	0	0	0	0	0	0	0	0	0	0	0
7420461P10Rik	1.38368	0	0	0	0	0	0	0	0	0	0	0	0	0	0	0	0	0	0	0	0	0	0	0	0	0	0	0
7420700N18Rik	0	0	0	0	0	0	0	0	0	0	0	0	0	0	0	0	0	0	0	0	0	0	0	0	0	0	0	0
7420701I03Rik	0	0	0	0	0	0	0	0	0	0	0	0	0	0	0	0	0	0	0	0	1.17626	0	0	0	0	0	1.08936	0
7530416G11Rik	0	0	0	0	0	0	0	0	0	0	0	0	0	0	0	0	0	0	0	0	0	0	0	0	0	0	0	0
7530420F21Rik	0	0	0	0	1.246	0	0	0	2.3386	0	2.02032	0	0	0	0	0	0	0	1.24811	9.16183	0	3.44279	3.79978	0.647571	2.66964	1.33706	2.17872	4.22888
7630403G23Rik	0	0	0	0	0	0	0	0	0	0	0	0	0	0	0	0	0	0	0	0	0	0	0	0	0	0	0	0
8030411F24Rik	0	0	0	0	0	0	0	0	0	0	0	0	0	0	0	0	0	0	0	0	0	0	0	0	0	0	0	0
8030423F21Rik	0	1.19584	0	1.15847	0	1.34304	0	1.04846	0	0	0	0	0	1.04911	0.999891	0	0	2.82323	0	0.763486	0	0	0	0	0	0	3.26808	1.20825
8030423J24Rik	0	0	0	0	0	0	0	0	0	0	0	0	0	0	0	0	0	0	0	0	0	0	0	0	0	0	0	0
8030442B05Rik	0	1.19584	0	0	0	0	0	1.04846	0	0	0	0	0	1.04911	0	1.10718	0	0	0	0	0	0	0	0.647571	0	3.34264	0	1.81238
8030443G20Rik	0	0	0	0	0	0	0	0	0	0	0	0	0	0	0	0	0	0	0	0	0	0	0	0	0	0	0	0
8030462N17Rik	117.612	169.809	150.328	166.819	158.866	188.025	168.701	154.123	206.966	138.216	168.697	143.734	185.625	133.238	179.98	129.54	159.015	124.222	156.014	66.4233	85.8672	154.065	128.243	111.382	112.125	116.324	80.6127	135.324
8430403D17Rik	0	0	1.17443	0	0	0	0	0	0	0	0	0	1.04284	0	0	0	0	0	0	0.763486	0	0	0	0	0	0	0	0
8430406I07Rik	136.984	174.592	130.362	147.125	112.763	167.879	169.677	138.396	146.163	116.535	126.27	128.269	161.64	137.434	137.985	135.076	100.431	90.3434	84.8718	170.257	172.911	148.901	111.144	148.294	148.165	179.165	197.174	166.739
8430408G22Rik	34.5919	19.1334	28.1864	30.1202	59.1852	47.0062	8.77637	0	3.5079	11.7439	10.1016	0.909712	2.08567	5.24557	1.99978	1.10718	6.97435	0	4.99246	220.648	159.972	108.448	339.13	91.9551	74.0826	35.432	47.9319	39.8723
8430410A17Rik	242.143	227.209	184.386	260.655	167.588	194.74	229.161	224.37	157.856	265.592	210.114	215.602	175.196	199.332	202.978	221.436	218.995	272.442	265.848	348.15	283.479	290.916	228.937	277.808	319.69	294.152	326.808	282.127
8430410K20Rik	607.434	600.309	569.601	450.644	477.22	596.308	572.415	731.823	630.253	739.864	565.691	650.444	626.745	738.576	613.933	667.63	684.881	741.098	619.065	410.756	421.102	540.518	322.031	496.039	509.234	503.401	495.659	515.923
8430419L09Rik	2242.94	1835.61	1994.19	1654.29	1991.11	2017.24	1630.46	1333.64	1233.61	983.775	1233.41	1073.46	1110.62	988.266	912.9	1228.97	1986.29	1506.19	1231.89	625.295	690.467	734.175	707.709	630.087	372.415	391.089	640.544	239.838
8430422H06Rik	0	0	0	0	0	0	0	0	0	0	0	0	0	0	0	0	0	0	0	0	0	0	0	0	0	0	0	0
8430423G03Rik	0	0	0	0	0.623002	0	0	0	0	0	0	0	0	0	0	0	0	0	0	1.52697	0	0	1.89989	0	2.00223	0	0	0
8430427H17Rik	960.271	1750.7	1100.45	2056.28	900.238	1376.61	1024.89	1786.57	1307.28	2885.38	1498.07	2079.6	1592.41	2528.37	1380.85	2115.82	1327.92	1592.3	2222.89	668.05	861.025	885.657	617.464	728.517	698.111	748.751	596.97	546.129
8430429K09Rik	22.1388	25.1125	31.7097	25.4863	26.7891	42.9771	39.0061	35.6476	25.7246	44.2654	32.3252	37.2982	33.3708	45.1119	36.996	49.8231	23.7128	33.8788	29.9547	31.3029	29.4066	31.8458	35.148	29.7883	31.3683	38.7746	37.0383	33.2269
8430431K14Rik	0	0	1.17443	0	0	0	2.92546	0	0	0	0	0	1.04284	0	0	1.10718	0	0	0	0.763486	1.17626	1.72139	0	0	1.33482	0	1.08936	1.20825
8430436N08Rik	0	0	0	0	0	0	0	0	0	0	0	0	0	0	0	0	0	0	0	0	0	0	0	0.647571	0	0	0	0
8430437L04Rik	0	0	0	0	0	0	0	0	0	0	0	0	0	0	0	0	0	0	0	0	0	0	0	0	0	0	0	0
9030025P20Rik	8.30206	14.35	39.9308	18.5355	20.5591	17.4595	28.2794	30.4053	17.5395	11.7439	12.1219	11.8263	28.1566	22.0314	11.9987	17.7149	34.8717	16.9394	17.4736	16.7967	21.1727	12.0498	5.69967	9.71356	14.683	10.0279	10.8936	6.64538
9030204H09Rik	5.5347	3.58751	1.17443	3.4754	3.73801	5.37214	0	2.09692	1.1693	1.80675	4.04065	4.54856	7.29985	4.19646	5.99934	7.75027	1.39487	2.82323	7.48868	0	3.52879	0.860697	0	1.29514	1.33482	1.33706	0	2.4165
9030224M15Rik	2.76735	1.19584	3.5233	2.31694	13.083	1.34304	5.85092	4.19383	2.3386	3.6135	3.03049	2.72913	1.04284	2.09823	3.99956	0	0	0	2.49623	16.0332	4.70505	14.6319	4.74973	11.0087	8.00893	6.01675	7.62552	13.2908
9030404E10Rik	5.5347	13.1542	8.22104	6.95081	5.60702	6.71518	7.80122	13.6299	4.6772	18.0675	12.1219	19.1039	36.4993	15.7367	8.99902	11.0718	5.57948	5.64646	4.99246	6.87138	1.17626	7.74627	1.89989	5.82814	5.33928	8.02233	0	4.833
9030418K01Rik	1.38368	1.19584	2.34887	1.15847	9.96803	5.37214	2.92546	3.14537	5.8465	9.93712	5.05081	7.27769	2.08567	5.24557	5.99934	6.64309	1.39487	2.82323	2.49623	6.87138	9.41011	9.46767	11.3993	12.9514	16.6853	12.702	20.6978	16.3114
9030425E11Rik	40.1266	9.56668	35.233	22.0109	119.616	52.3784	40.9564	31.4537	18.7088	40.6519	24.2439	20.0137	18.7711	26.2279	13.9985	17.7149	9.76409	2.82323	26.2104	205.378	294.066	249.602	233.687	223.412	266.297	227.299	227.676	220.506
9030612E09Rik	2.76735	0	0	0	0.623002	2.68607	0	1.04846	2.3386	0	0	0	0	0	0	0	0	0	0	3.05394	1.17626	2.58209	1.89989	3.88543	2.66964	2.00558	2.17872	0.604125
9030617O03Rik	3802.34	1491.21	3318.95	1458.51	4186.57	2550.42	2240.9	997.083	2508.15	853.689	1449.58	1045.26	1317.1	824.604	1132.88	727.418	2752.08	1945.21	1029.69	496.266	1285.66	675.647	396.127	494.097	321.024	399.779	471.693	362.475
9030619P08Rik	11.0694	11.9584	2.34887	10.4262	13.706	1.34304	2.92546	32.5022	0	17.1641	5.05081	7.27769	3.12851	11.5403	6.99924	13.2862	4.18461	2.82323	7.48868	51.1536	21.1727	23.2388	269.784	54.396	44.0491	20.0558	29.4127	26.5815
9030624G23Rik	1.38368	5.97918	0	5.79234	0	0	1.95031	6.29075	0	1.80675	0	4.54856	4.17134	1.04911	0	4.42872	0	0	0	5.3444	1.17626	8.60697	1.89989	1.94271	1.33482	5.34822	1.08936	2.4165
9030624J02Rik	974.108	935.143	973.606	1130.66	909.583	956.241	912.743	969.823	941.287	977.452	1036.43	978.85	887.454	1001.9	846.907	916.746	909.455	961.31	983.514	758.905	823.384	676.508	795.104	901.419	710.792	736.049	772.357	736.429
9030625A04Rik	70.5675	57.4001	61.0706	78.7758	118.993	61.7796	115.068	105.894	97.0519	115.632	97.9857	92.7906	115.755	103.862	114.987	119.576	44.6358	39.5252	54.917	146.589	178.792	129.965	241.286	217.584	251.614	240.001	285.412	256.753
9130008F23Rik	356.988	282.217	236.061	242.12	311.501	190.711	245.738	278.89	229.183	304.437	155.565	180.123	217.953	208.774	218.976	174.935	255.261	221.624	240.886	146.589	461.095	315.876	208.038	268.742	232.926	225.294	224.408	233.192
9130011E15Rik	394.348	411.367	385.215	430.95	416.788	428.428	408.589	404.705	459.535	428.2	470.736	413.919	432.777	460.561	418.954	419.622	364.061	309.144	399.397	316.083	288.185	259.931	283.084	260.324	253.616	258.052	228.766	231.38
9130011J15Rik	1941.3	1542.63	1742.86	1538.45	1594.26	1484.05	1731.87	1550.67	1931.68	1783.26	1712.23	1667.5	1696.69	1787.69	1613.82	1653.02	1966.77	1943.79	1553.9	1271.97	1300.95	1110.3	1263.43	1140.37	1074.53	1036.22	1017.46	910.417
9130014G24Rik	8.30206	8.37085	10.5699	1.15847	8.09903	2.68607	6.82607	5.24229	4.6772	3.6135	6.06097	0.909712	1.04284	4.19646	6.99924	4.42872	2.78974	1.41162	7.48868	6.10789	2.35253	1.72139	2.84984	3.23785	7.34152	10.6964	4.35744	5.43713
9130015A21Rik	5.5347	0	1.17443	0	3.11501	0	0	0	4.6772	0	0	0	0	1.04911	0	0	0	0	2.49623	1.52697	0	0	0	0.647571	1.33482	2.00558	0	1.81238
9130015L21Rik	1.38368	0	0	0	1.86901	1.34304	1.95031	0	0	0	0	0	0	0	0	1.10718	0	0	1.24811	3.05394	1.17626	0	0.949945	0	1.33482	1.33706	0	1.20825
9130017N09Rik	16323.2	20566	11630.4	18580.7	9847.17	11928.8	9770.05	14743.4	15319	20700.8	13080.6	18568.1	14546.5	19601.7	14682.4	15905.8	11868.9	15921.6	19595.4	7491.33	7511.62	9643.25	4347.9	4437.8	4757.97	5540.76	4539.37	4305
9130019O22Rik	433.091	325.267	301.83	329.005	385.015	261.892	293.521	232.758	312.203	192.419	272.744	251.99	283.651	254.935	297.967	249.116	295.712	251.268	262.104	121.394	115.274	131.687	41.7976	112.677	84.7611	99.6106	66.451	83.9734
9130019P16Rik	11.0694	19.1334	12.9188	10.4262	4.36101	13.4304	4.87576	27.2599	24.5553	33.4249	14.1423	15.4651	6.25702	13.6385	6.99924	23.2508	12.5538	11.2929	19.9698	9.92532	3.52879	5.16418	0.949945	3.23785	3.33705	6.01675	1.08936	5.43713
9130023H24Rik	77.4859	93.2751	97.4781	122.798	87.2203	91.3264	91.6643	142.59	79.5124	117.439	104.047	130.089	85.5126	104.911	91.9899	100.753	87.8768	95.9899	86.1199	100.78	118.803	118.776	57.9467	110.087	141.491	165.126	124.187	152.24
9130024F11Rik	2.76735	53.8126	15.2676	41.7048	1.246	17.4595	17.5527	93.3127	12.8623	79.497	43.437	70.0478	37.5421	97.5676	38.9957	77.5027	8.36922	32.4672	49.9246	29.0125	11.7626	18.9353	0.949945	7.12328	8.67634	8.69086	1.08936	10.8743
9130204L05Rik	0	1.19584	0	0	0	0	0	0	0	0	0	0	0	0	0	0	0	0	0	0	1.17626	0.860697	0	0.647571	0	0	2.17872	0
9130206I24Rik	9.68573	5.97918	14.0932	1.15847	7.47602	1.34304	5.85092	1.04846	9.3544	18.0675	2.02032	1.81942	6.25702	5.24557	8.99902	4.42872	9.76409	7.05808	4.99246	6.87138	9.41011	17.2139	6.64962	9.71356	8.67634	10.6964	18.5191	15.1031
9130209A04Rik	1.38368	2.39167	0	0	0.623002	0	0	0	1.1693	0.903375	0	0	1.04284	0	3.99956	0	0	0	0	1.52697	0	0	1.89989	1.29514	2.00223	0.668528	1.08936	1.81238
9130221F21Rik	0	0	0	0	0	0	0	0	0	0	0	0	0	0	0	0	0	0	0	0	0	0	0	0	0	0	0	0
9130221H12Rik	107.927	92.0793	91.6059	107.738	112.14	126.245	82.888	115.33	70.158	87.6274	71.7215	87.3323	86.5554	69.2415	86.9905	109.611	107.405	131.28	76.135	125.975	92.9248	98.1195	62.6964	86.1269	78.7544	78.2177	90.4169	91.2229
9130227L01Rik	0	0	0	0	0	0	0	0	0	0	0	0	0	2.09823	0	0	0	0	1.24811	0	0	0	0	0	0	0	0	0
9130230L23Rik	415.103	231.992	436.89	415.89	376.293	402.911	433.943	329.216	304.018	266.496	364.669	333.864	346.222	307.39	504.945	529.233	372.43	371.255	300.796	108.415	201.141	145.458	52.247	94.5454	56.0625	44.1228	82.7914	48.33
9130401M01Rik	130.066	105.233	136.234	120.481	169.457	106.1	129.695	106.943	107.576	121.956	112.128	114.624	104.284	91.2729	118.987	121.79	73.9281	86.1086	91.1123	266.457	203.494	272.841	307.782	244.134	276.975	302.174	283.234	302.063
9130404H23Rik	2303.82	2858.05	2689.46	2722.4	2131.29	2484.62	1954.21	2435.57	2526.86	3240.41	1630.4	2641.8	2042.92	2945.91	2048.78	2749.13	1891.44	2214.83	2959.28	532.913	1113.92	855.533	259.335	393.723	315.685	401.117	362.757	305.083
9130409I23Rik	22.1388	26.3084	17.6165	17.377	22.4281	22.8316	2.92546	0	0	0	0	0	0	0	0	0	0	0	0	19.8506	15.2914	18.9353	17.099	3.88543	2.00223	2.00558	0	2.4165
9230009I02Rik	0	0	0	0	0	0	0	0	0	0	0	0	0	0	0	0	0	0	0	0	0	0	0	0	0	0	0	0
9230102K24Rik	0	1.19584	2.34887	1.15847	0	0	0	4.19383	1.1693	2.71012	1.01016	0	3.12851	0	0	0	0	0	1.24811	1.52697	4.70505	2.58209	7.59956	6.47571	7.34152	8.02233	6.53616	8.45776
9230102O04Rik	0	3.58751	1.17443	3.4754	0	0	0	0	0	0	0	0	0	0	0	0	0	0	0	2.29046	2.35253	0.860697	3.79978	0.647571	0	0	0	0
9230104L09Rik	0	0	0	0	0	0	0	0	0	0	0	0	0	0	0	0	0	0	0	0	0	0	0	0	0	0	0	0
9230105E05Rik	0	8.37085	1.17443	15.0601	1.246	4.02911	5.85092	19.9207	1.1693	27.1012	9.09146	10.9165	5.21418	12.5894	5.99934	16.6077	0	0	14.9774	3.05394	5.88132	7.74627	0.949945	0.647571	2.66964	5.34822	0	3.02063
9230107M04Rik	0	0	0	0	0	0	0	0	0	0	0	0	0	0	0	0	0	0	0	0	0	0	0	0	0	0	0	0
9230110C19Rik	2.76735	10.7625	4.69774	3.4754	8.09903	5.37214	5.85092	3.14537	2.3386	5.42025	5.05081	7.27769	12.514	8.39291	1.99978	6.64309	1.39487	1.41162	3.74434	22.9046	12.9389	15.4925	32.2981	31.0834	25.3616	20.7244	21.7872	33.831
9230110F15Rik	0	0	0	0	0	0	0	0	0	0	0	0	0	0	0	0	0	0	0	0	0	0	0	0	0	0	0	0
9230112D13Rik	0	0	1.17443	2.31694	0	0	2.92546	1.04846	1.1693	0.903375	4.04065	4.54856	0	2.09823	0.999891	2.21436	1.39487	1.41162	0	0.763486	0	1.72139	0.949945	2.59028	0.667411	0	1.08936	1.20825
9230112J17Rik	1.38368	1.19584	2.34887	0	3.73801	0	5.85092	1.04846	0	3.6135	2.02032	1.81942	2.08567	0	1.99978	1.10718	0	0	0	11.4523	18.8202	9.46767	9.49945	11.0087	15.3504	15.3761	8.71488	6.64538
9230114K14Rik	8.30206	4.78334	4.69774	8.10927	6.23002	10.7443	3.90061	15.7269	4.6772	13.5506	4.04065	17.2845	8.34269	15.7367	11.9987	9.96463	1.39487	8.46969	9.98491	9.92532	9.41011	15.4925	2.84984	5.82814	10.0112	8.69086	11.983	5.43713
9230115E21Rik	0	0	0	0	0	0	0	0	0	0	0	0	0	0	0	0	0	0	0	0	1.17626	0	0	0.647571	0	0	0	0
9230116N13Rik	4.15103	1.19584	7.04661	4.63387	0.623002	5.37214	8.77637	5.24229	2.3386	2.71012	3.03049	7.27769	4.17134	4.19646	8.99902	2.21436	0	1.41162	2.49623	9.92532	2.35253	12.0498	13.2992	5.82814	3.33705	4.01117	10.8936	8.45776
9330020H09Rik	55.347	41.8542	43.4541	53.2895	51.7092	51.0353	45.8322	51.3744	28.0632	37.9417	35.3557	49.1244	49.0133	49.3084	43.9952	38.7513	57.1897	55.053	54.917	58.025	41.1692	49.9204	37.0479	45.9775	30.0335	44.1228	38.1276	51.3507
9330111N05Rik	0	0	0	1.15847	0	0	0	0	0	0	0	0	0	0	0	0	0	0	0	0	0	0.860697	0	2.59028	0	0	0	0
9330117O12	0	0	1.17443	0	0	0	0	0	0	0	0	0	0	0	0	0	0	0	0	8.39835	3.52879	11.1891	13.2992	12.3038	8.00893	11.365	6.53616	7.24951
9330133O14Rik	77.4859	102.842	108.048	118.164	68.5302	120.873	112.143	163.559	77.1738	88.5307	91.9248	109.165	96.9838	116.452	73.9919	95.2176	61.3743	81.8737	97.3529	300.814	165.853	159.229	223.237	216.936	189.545	226.631	168.851	162.51
9330151L19Rik	142.519	159.046	135.06	125.115	120.862	138.333	143.347	139.445	123.946	118.342	131.321	158.29	109.498	87.0765	114.987	93.0032	146.461	148.22	117.323	203.087	124.684	197.1	168.14	138.58	122.804	145.739	126.366	146.198
9330158H04Rik	2.76735	0	2.34887	0	3.11501	0	0.975153	0	0	0	0	0	0	0	0	1.10718	0	0	0	11.4523	7.05758	11.1891	2.84984	3.23785	3.33705	2.67411	7.62552	7.24951
9330159F19Rik	6.91838	5.97918	2.34887	2.31694	1.246	0	0.975153	0	1.1693	3.6135	10.1016	3.63885	2.08567	2.09823	2.99967	3.32154	0	0	1.24811	6.10789	11.7626	6.88558	2.84984	1.94271	0.667411	2.67411	2.17872	7.85363
9330159M07Rik	0	2.39167	10.5699	6.95081	1.246	9.40125	9.75153	11.533	7.0158	11.7439	9.09146	5.45827	7.29985	7.3438	3.99956	4.42872	6.97435	1.41162	11.233	12.9793	11.7626	11.1891	18.049	13.599	12.0134	14.7076	17.4298	21.7485
9330162B11Rik	0	0	0	0	0	0	0	0	0	0	0	0	0	0	0	0	0	0	0	0	0	0	0	0	0	0	0	0
9330175E14Rik	4.15103	10.7625	3.5233	3.4754	4.36101	5.37214	5.85092	3.14537	16.3702	19.8742	6.06097	13.6457	17.7282	10.4911	19.9978	9.96463	2.78974	14.1162	17.4736	0	1.17626	2.58209	0	3.23785	2.66964	8.02233	11.983	7.85363
9330175M20Rik	0	0	0	0	0	0	0	0	0	0	0	0	0	0	0	0	0	0	0	0	0	0	0	0	0	0	0	0
9330178D15Rik	0	0	0	0	0	0	0	0	0	0	0	0	0	0	0	0	0	0	0	0	0	0	0	0	0	0	0	0
9330179D12Rik	1.38368	3.58751	0	3.4754	0	4.02911	0.975153	2.09692	3.5079	0.903375	1.01016	0	0	3.14734	0	2.21436	1.39487	1.41162	1.24811	1.52697	1.17626	2.58209	2.84984	1.29514	2.00223	1.33706	1.08936	0.604125
9330182L06Rik	4.15103	2.39167	7.04661	2.31694	3.11501	1.34304	4.87576	2.09692	2.3386	2.71012	8.0813	1.81942	2.08567	6.29469	2.99967	4.42872	0	0	0	30.5394	9.41011	49.0597	59.8465	71.8804	41.3795	36.769	66.451	66.4538
9330182O14Rik	0	0	0	0	0	0	0	0	0	0	0	0	0	0	0	0	0	0	0	0	0	0	0	0	0	0	0	0
9430007A20Rik	0	0	0	0	0	0	0	0	0	0	0	0	0	0	0	0	0	0	0	0	0	0	0	0	0	0	0	0
9430008C03Rik	175.727	151.871	179.688	156.393	145.782	171.909	218.434	137.348	157.856	149.96	181.829	144.644	186.668	130.09	145.984	150.577	185.518	186.333	101.097	358.075	329.354	351.164	348.63	331.556	371.748	342.955	322.451	396.91
9430014N10Rik	0	0	0	0	0	0	0	0	0	0	0	0	0	0	0	0	0	0	0	0	0	0	0	0	0	1.33706	0	0
9430015G10Rik	177.111	273.846	147.979	213.158	190.639	229.659	225.26	244.291	167.21	168.931	172.738	151.922	228.381	154.22	194.979	179.363	171.569	183.51	189.713	193.162	251.72	393.339	156.741	257.086	227.587	345.629	269.072	376.37
9430016H08Rik	291.956	231.992	247.806	206.207	244.217	198.769	248.664	249.533	260.754	261.979	240.419	279.281	242.981	278.015	275.97	270.152	270.605	251.268	237.142	264.93	244.663	201.403	329.631	235.716	250.946	234.653	265.804	222.318
9430018G01Rik	0	0	0	0	0	0	0	0	0	0	0	0	0	0	0	0	0	0	0	0	0	0	0	1.29514	0.667411	0	1.08936	0.604125
9430019J16Rik	0	0	0	0	0	0	0	0	0	0	0	0	0	0	0	0	0	0	0	0	0	0	0	0	0	0	0	0
9430020K01Rik	17.9878	14.35	27.012	10.4262	40.4951	9.40125	28.2794	6.29075	4.6772	14.454	19.1931	5.45827	3.12851	7.3438	8.99902	6.64309	9.76409	4.23485	6.24057	84.747	68.2233	132.547	119.693	142.466	117.464	94.9309	154.689	159.489
9430021M05Rik	0	4.78334	0	1.15847	0	0	0.975153	0	0	4.51687	6.06097	1.81942	0	1.04911	0	2.21436	0	0	2.49623	16.7967	0	12.0498	30.3982	20.7223	25.3616	13.3706	21.7872	24.7691
9430023L20Rik	619.887	553.672	517.926	566.491	455.415	436.486	494.402	418.335	409.255	361.35	333.354	385.718	383.764	381.878	368.96	394.156	584.45	556.177	459.306	642.092	585.779	562.035	462.623	449.414	419.134	399.779	422.672	430.741
9430031J16Rik	0	0	0	0	0	0	0	0	0	0	0	0	0	0	0	0	0	0	0	0	0	0	0	0	0	0	0	0
9430032N09Rik	2.76735	0	1.17443	0	1.246	0	0.975153	2.09692	1.1693	0	0	0	2.08567	0	1.99978	1.10718	0	2.82323	0	0	0	0	0.949945	0	0	0	0	0
9430037G07Rik	4.15103	8.37085	5.87217	12.7431	0.623002	1.34304	8.77637	19.9207	4.6772	26.1979	6.06097	21.8331	5.21418	18.8841	5.99934	18.8221	5.57948	2.82323	11.233	3.81743	1.17626	8.60697	1.89989	13.599	10.0112	10.0279	7.62552	10.2701
9430038I01Rik	895.238	456.809	678.823	630.206	670.973	549.301	739.166	441.401	578.804	347.799	562.66	463.953	546.446	388.172	637.93	535.876	891.322	945.783	577.877	203.087	167.029	259.07	141.542	102.964	93.4375	90.2512	105.668	80.9528
9430041J12Rik	0	0	0	1.15847	0	0	0	2.09692	0	4.51687	0	2.72913	2.08567	3.14734	0.999891	0	0	0	0	0.763486	0	0.860697	0	0	0.667411	0.668528	0	1.20825
9430060I03Rik	4.15103	16.7417	19.9654	17.377	18.0671	21.4886	22.4285	17.8238	5.8465	16.2607	12.1219	10.0068	12.514	9.44203	9.99891	14.3934	8.36922	11.2929	14.9774	9.92532	12.9389	7.74627	1.89989	7.12328	10.6786	12.702	15.251	7.85363
9430069I07Rik	0	1.19584	0	1.15847	1.86901	1.34304	2.92546	0	0	1.80675	0	0.909712	0	3.14734	0	2.21436	0	0	0	0	0	0	0	0.647571	0.667411	0	2.17872	0.604125
9430076C15Rik	0	0	0	0	0	0	0	0	0	0	0	0	0	0	0	0	1.39487	0	0	0	0	0	3.79978	2.59028	1.33482	2.00558	5.4468	0
9430076G02Rik	0	0	0	0	0	0	0	0	0	0	0	0	0	0	0	0	0	0	0	0	0	0	1.89989	0.647571	0	0	0	0
9430083A17Rik	33.2082	26.3084	28.1864	38.2294	16.8211	26.8607	37.0558	29.3568	17.5395	30.7147	26.2642	36.3885	27.1137	27.277	19.9978	27.6795	19.5282	25.4091	26.2104	46.5727	25.8778	24.0995	17.099	23.9601	30.0335	29.4152	19.6085	29.6021
9430091E24Rik	29.0572	38.2667	36.4075	42.8633	36.7571	38.948	22.4285	24.1145	44.4334	58.7194	24.2439	16.3748	41.7134	37.7681	24.9973	28.7867	39.0564	39.5252	43.684	24.4316	43.5217	41.3135	18.9989	24.6077	20.0223	24.067	14.1617	24.165
9530002B09Rik	0	0	0	0	0	0	0	0	0	0	0	0	0	0	0	0	0	0	0	0	0	0	0.949945	0	0	0	0	0
9530003J23Rik	0	0	0	0	0	0	0	0	0	0	0	0	0	11.5403	0	1.10718	0	0	0	74.0582	0	12.0498	0.949945	20.0747	20.0223	40.1117	3.26808	6.04125
9530008L14Rik	2869.74	2202.73	2757.57	1902.2	2263.37	1942.03	2142.41	1804.4	1820.6	1897.99	1651.62	1641.12	1669.58	1914.63	1653.82	1905.46	2784.16	2700.42	2131.78	531.386	581.074	718.682	245.086	244.134	168.187	209.249	276.698	163.718
9530026F06Rik	0	0	0	0	0	0	0	0	0	0	0	0	0	0	0	0	0	0	0	0	0	0	0	0	0	0	0	0
9530026P05Rik	1.38368	0	0	0	0.623002	0	0	0	1.1693	0	0	0	0	0	1.99978	0	1.39487	0	0	3.05394	3.52879	1.72139	0.949945	0.647571	2.00223	0.668528	3.26808	2.4165
9530027J09Rik	0	1.19584	2.34887	0	0	4.02911	0.975153	5.24229	1.1693	5.42025	2.02032	0.909712	1.04284	2.09823	1.99978	1.10718	8.36922	0	1.24811	2.29046	2.35253	0.860697	0	2.59028	1.33482	0.668528	2.17872	1.81238
9530036O11Rik	1.38368	1.19584	4.69774	1.15847	2.49201	0	3.90061	3.14537	0	4.51687	3.03049	9.09712	1.04284	2.09823	0.999891	2.21436	0	0	0	1.52697	4.70505	2.58209	3.79978	1.94271	0	1.33706	0	0
9530048J24Rik	0	0	0	0	0	0	0	0	0	0	0	1.81942	0	0	0	0	0	0	0	1.52697	1.17626	0.860697	1.89989	1.94271	5.33928	2.67411	1.08936	7.24951
9530051G07Rik	0	1.19584	0	0	0	1.34304	0	0	0	0	0	0	0	0	0.999891	0	0	0	0	0	0	1.72139	0	0	1.33482	0	1.08936	0
9530052E02Rik	8.30206	8.37085	0	1.15847	4.36101	1.34304	4.87576	7.3392	5.8465	4.51687	8.0813	3.63885	1.04284	5.24557	4.99945	0	2.78974	11.2929	6.24057	2.29046	0	1.72139	0.949945	2.59028	0.667411	2.00558	2.17872	3.62475
9530053A07Rik	52.5797	33.4834	23.4887	71.825	42.3641	71.1809	46.8073	84.9251	42.0948	79.497	60.6097	87.3323	55.2703	73.438	61.9932	126.219	57.1897	79.0505	92.3604	56.498	48.2268	11.1891	14.2492	25.2553	28.0312	36.769	32.6808	17.5196
9530059O14Rik	0	0	0	0	0	0	0	0	0	0	1.01016	0	0	0	0	0	0	0	0	0	0	0	0	0	0	0	0	0
9530068E07Rik	834.357	999.718	809.185	1032.19	849.775	828.653	791.824	996.035	817.341	1261.11	876.821	1024.34	884.325	1399.52	924.899	1157	746.255	783.447	946.071	1837.71	1669.12	1906.44	2004.38	2329.31	2165.75	2195.44	2172.18	2432.81
9530077C05Rik	1.38368	1.19584	2.34887	0	3.11501	0	2.92546	3.14537	0	0.903375	2.02032	1.81942	1.04284	3.14734	0.999891	0	2.78974	1.41162	3.74434	11.4523	3.52879	4.30349	3.79978	4.533	4.00446	3.34264	7.62552	7.85363
9530080O11Rik	15.2204	2.39167	9.39548	1.15847	5.60702	2.68607	6.82607	3.14537	3.5079	6.32362	7.07114	1.81942	6.25702	8.39291	5.99934	2.21436	5.57948	0	1.24811	9.92532	1.17626	4.30349	6.64962	1.29514	4.67187	4.67969	8.71488	4.22888
9530082P21Rik	89.939	96.8626	81.036	112.371	122.108	135.647	108.242	159.366	88.8668	252.042	107.077	173.755	157.468	231.854	139.985	157.22	73.9281	98.8131	129.804	135.901	325.825	192.796	143.442	147.646	148.833	135.711	115.472	126.866
9530091C08Rik	0	0	1.17443	1.15847	2.49201	4.02911	0	0	0	4.51687	0	0	0	1.04911	0	0	0	0	1.24811	6.10789	1.17626	3.44279	0.949945	7.12328	6.00669	12.0335	3.26808	4.833
9630013A20Rik	0	0	0	0	0	0	0	0	0	0	0	0	0	0	0	0	0	0	0	2.29046	0	0	0	0	0	0	0	0
9630028B13Rik	1.38368	17.9375	2.34887	10.4262	6.23002	4.02911	0	6.29075	12.8623	18.9709	5.05081	8.1874	5.21418	8.39291	5.99934	9.96463	6.97435	5.64646	9.98491	6.10789	0	2.58209	1.89989	0	0	0	0	1.20825
9630028H03Rik	0	0	0	0	0	0	0	0	0	0	0	0	0	0	0	0	0	0	0	0	0	0	0	0	0	0	0	0
9630033F20Rik	193.715	258.3	220.794	200.415	240.479	256.52	256.465	264.211	219.828	272.819	259.612	277.462	255.495	337.815	270.97	332.154	228.759	259.737	253.367	239.735	359.937	315.876	308.732	255.791	326.364	329.584	264.715	305.687
9830001H06Rik	60.8818	59.7918	83.3849	113.53	196.869	110.129	118.969	84.9251	83.0203	193.322	60.6097	79.1449	75.0842	126.943	72.992	114.04	51.6102	26.8207	83.6236	292.415	219.961	293.498	303.032	394.371	407.12	475.323	457.531	535.859
9830107B12Rik	4.15103	0	1.17443	0	7.47602	0	0	0	0	0.903375	0	0	0	0	0	0	2.78974	0	0	0.763486	0	0	0	0	0	0.668528	2.17872	0
9830132P13	0	0	0	0	0	0	0	2.09692	0	0	0	0	0	0	0	0	0	1.41162	0	0	0	0	0	0	0	0	0	0
9830147E19Rik	30.4409	55.0084	37.5819	30.1202	44.8561	53.7214	55.5837	66.0528	42.0948	44.2654	44.4471	44.5759	66.7415	45.1119	37.9958	46.5016	23.7128	21.1742	32.451	46.5727	32.9354	57.6667	32.2981	40.797	34.7053	52.8137	59.9148	47.1218
9830166K06Rik	0	0	1.17443	0	0.623002	1.34304	2.92546	2.09692	1.1693	0	1.01016	0	0	1.04911	0.999891	2.21436	0	0	1.24811	0	0	0.860697	1.89989	0	1.33482	2.00558	1.08936	1.20825
9930005F22Rik	2.76735	3.58751	2.34887	1.15847	3.11501	5.37214	0	4.19383	1.1693	0.903375	2.02032	2.72913	4.17134	5.24557	2.99967	1.10718	0	4.23485	3.74434	3.05394	15.2914	5.16418	6.64962	3.23785	2.00223	2.00558	4.35744	4.22888
9930012K11Rik	110.694	82.5126	63.4195	143.65	43.6101	63.1227	75.0868	131.057	84.1896	114.729	78.7927	69.1381	49.0133	117.501	55.9939	102.968	85.0871	155.278	92.3604	78.6391	67.047	62.8309	65.5462	66.0522	49.3884	49.471	43.5744	51.3507
9930013L23Rik	13.8368	46.6376	59.8962	81.0927	21.8051	49.6923	84.8383	49.2775	169.549	21.681	104.047	120.082	99.0694	36.719	72.992	8.85745	16.7384	35.2904	27.4585	258.822	261.13	605.931	297.333	251.905	449.835	982.067	459.71	797.446
9930014A18Rik	23.5225	49.0292	24.6631	48.6556	31.1501	32.2328	39.0061	51.3744	42.0948	40.6519	28.2845	48.2147	59.4417	67.1433	36.996	40.9657	19.5282	12.7045	31.2029	79.4026	90.5723	47.3383	101.644	52.4532	58.7321	45.4599	46.8425	44.7053
9930021D14Rik	37.3593	11.9584	29.3609	26.6448	24.9201	14.7734	39.9813	14.6784	22.2167	10.8405	15.1524	15.4651	11.4712	12.5894	21.9976	15.5005	18.1333	29.6439	26.2104	15.2697	37.6404	11.1891	5.69967	8.41842	5.33928	10.6964	3.26808	2.4165
9930021J03Rik	588.062	502.251	757.51	692.764	667.858	709.123	853.259	620.687	803.309	580.87	538.417	523.994	653.858	585.406	811.911	556.912	862.029	815.914	688.959	345.096	271.717	440.677	338.18	361.345	366.408	387.077	423.761	409.597
9930023K05Rik	17.9878	19.1334	29.3609	9.26774	20.5591	16.1164	34.1303	15.7269	51.4492	41.5552	36.3658	11.8263	26.0709	37.7681	16.9981	14.3934	22.3179	21.1742	18.7217	310.739	79.9859	99.8409	118.743	243.487	134.817	192.536	67.5403	188.487
9930104L06Rik	138.368	171.004	111.571	154.076	132.076	146.391	157	165.656	118.099	143.637	165.667	176.484	140.783	146.876	127.986	129.54	128.328	121.399	127.308	173.311	172.911	197.1	187.139	161.245	178.866	188.525	169.94	197.549
9930111J21Rik1	0	0	1.17443	0	6.85302	1.34304	0.975153	1.04846	0	2.71012	2.02032	0	1.04284	1.04911	4.99945	2.21436	4.18461	5.64646	0	0.763486	0	4.30349	0	1.29514	0	2.00558	1.08936	1.81238
9930111J21Rik2	0	0	0	0	2.49201	0	0.975153	0	1.1693	0	1.01016	0	0	1.04911	1.99978	1.10718	0	0	0	0	0	0.860697	0	0	0	0	0	0.604125
A030009H04Rik	24.9062	16.7417	7.04661	16.2185	9.34503	17.4595	10.7267	8.38766	12.8623	14.454	4.04065	10.0068	8.34269	9.44203	19.9978	15.5005	12.5538	8.46969	4.99246	23.6681	21.1727	17.2139	18.049	23.3126	22.0245	21.3929	38.1276	16.9155
A130010J15Rik	178.494	187.746	193.782	234.01	145.159	206.827	199.906	175.092	230.352	199.646	190.921	223.789	177.282	254.935	180.98	212.579	216.205	228.682	209.683	186.291	165.853	223.781	231.787	248.02	230.257	228.636	192.817	204.799
A130022J15Rik	213.086	124.367	204.352	140.175	270.383	159.821	143.347	133.154	153.178	118.342	149.504	141.005	136.612	103.862	96.9894	78.6099	182.728	135.515	122.315	122.921	174.087	213.453	190.939	210.461	184.205	191.867	188.459	244.067
A130040M12Rik	0	0	1.17443	1.15847	0	0	0.975153	1.04846	0	0	1.01016	0	0	1.04911	0.999891	1.10718	2.78974	0	2.49623	1.52697	3.52879	0	0.949945	2.59028	2.66964	1.33706	4.35744	1.81238
A130049A11Rik	11.0694	3.58751	3.5233	3.4754	7.47602	4.02911	12.677	3.14537	9.3544	9.03375	14.1423	8.1874	13.5569	5.24557	9.99891	1.10718	9.76409	7.05808	11.233	8.39835	12.9389	20.6567	1.89989	18.132	7.34152	16.0447	21.7872	21.7485
A130077B15Rik	0	2.39167	0	1.15847	4.36101	0	0.975153	6.29075	3.5079	4.51687	5.05081	0.909712	3.12851	1.04911	2.99967	2.21436	0	0	7.48868	1.52697	1.17626	0.860697	2.84984	1.29514	4.67187	4.01117	4.35744	0.604125
A1bg	0	0	0	0	0	0	0	0	0	0	0	0	0	0	0	0	0	0	0	0	0	0	0	0	0	0	0	0
A1cf	1077.88	1741.14	1446.9	1670.51	1046.64	1395.41	1691.89	1533.89	2026.4	1410.17	1388.97	1295.43	1479.78	1341.82	1601.82	1147.04	1830.07	1782.87	1873.42	159.569	288.185	630.891	86.445	147.646	88.0982	192.536	156.868	197.549
A230001M10Rik	0	0	0	0	0	0	0	0	0	0	0	0	0	0	0	0	0	0	0	0.763486	0	0	0	0	2.00223	0	0	0.604125
A230020J21Rik	1.38368	1.19584	1.17443	2.31694	0.623002	0	0.975153	0	0	0	0	0	0	0	0.999891	0	2.78974	0	0	0	0	0	0	0.647571	0.667411	0	0	0
A230028O05Rik	0	0	1.17443	0	1.86901	0	0	0	3.5079	0	0	0	0	1.04911	0.999891	3.32154	0	1.41162	1.24811	0	1.17626	0.860697	2.84984	1.29514	0	0.668528	3.26808	0.604125
A230046K03Rik	314.094	237.971	308.876	214.317	265.399	273.979	345.204	317.683	423.287	341.476	382.852	295.656	335.793	346.208	404.956	249.116	336.164	350.081	300.796	240.498	232.9	314.154	234.636	374.296	330.368	367.022	405.242	385.432
A230050P20Rik	102.392	92.0793	75.1638	74.1419	138.929	77.896	64.3601	53.4713	85.3589	76.7869	91.9248	99.1586	65.6987	80.7818	89.9902	53.1447	93.4563	62.1111	101.097	260.349	131.741	336.533	305.882	227.945	309.678	267.411	308.289	337.102
A230051G13Rik	323.78	314.505	291.26	335.956	300.91	247.118	270.117	289.374	256.077	258.365	276.784	262.907	271.137	235.002	259.972	273.474	305.476	244.21	290.811	252.714	284.656	226.363	202.338	220.822	236.931	227.299	252.732	262.795
A230056J06Rik	0	0	1.17443	0	0	0	0	0	1.1693	0	0	0	0	0	0	1.10718	0	1.41162	0	0.763486	1.17626	0	0	0	0.667411	2.00558	1.08936	0
A230056P14Rik	12.4531	16.7417	17.6165	12.7431	18.0671	6.71518	10.7267	5.24229	18.7088	10.8405	12.1219	10.0068	9.38553	8.39291	12.9986	13.2862	13.9487	9.88131	8.7368	4.58092	8.23384	15.4925	3.79978	9.06599	7.34152	8.02233	10.8936	14.499
A230057D06Rik	0	0	2.34887	0	0.623002	0	0	0	0	0	0	0	0	0	0	0	0	0	0	0.763486	0	0.860697	0	0.647571	0	0.668528	0	0
A230065H16Rik	0	0	1.17443	0	0.623002	0	0	0	0	0	1.01016	0	0	0	0	0	0	0	3.74434	0.763486	0	0	0	0.647571	0	2.00558	0	0
A230070E04Rik	0	0	0	0	0	1.34304	0	0	0	0.903375	1.01016	0	1.04284	0	0	1.10718	0	0	0	0	0	0	0	0	0	0	0	0
A230072C01Rik	37.3593	28.7	42.2796	24.3278	18.0671	14.7734	36.0806	25.163	21.0474	28.908	27.2744	24.5622	25.0281	28.3261	28.9968	21.0364	23.7128	21.1742	22.4661	24.4316	37.6404	43.0349	17.099	44.6824	37.375	52.1451	41.3957	49.5383
A230072E10Rik	4.15103	1.19584	4.69774	6.95081	1.86901	4.02911	2.92546	1.04846	0	8.13037	3.03049	7.27769	9.38553	6.29469	3.99956	7.75027	1.39487	2.82323	2.49623	6.10789	2.35253	6.88558	8.54951	2.59028	3.33705	4.67969	3.26808	9.06188
A230073K19Rik	0	0	0	0	0	0	0	0	0	1.80675	0	1.81942	2.08567	1.04911	0	1.10718	0	1.41162	0	0.763486	0	1.72139	0.949945	3.23785	0.667411	1.33706	2.17872	1.81238
A230077H06Rik	0	0	0	0	0	0	0	0	0	0	0	0	0	0	0	0	1.39487	0	0	5.3444	0	0	0	1.94271	0.667411	2.00558	1.08936	1.81238
A230108P19Rik	0	0	0	0	0	0	0	0	0	0	0	0	0	0	0	0	0	0	0	0	0	0	0	0	0.667411	0	0	1.20825
A2ld1	1115.24	1396.74	1040.55	1172.37	917.682	1110.69	817.178	848.202	815.002	675.724	917.227	931.545	888.496	885.452	717.922	720.775	1002.91	1075.65	884.913	654.308	843.381	692.001	708.659	628.144	489.879	395.768	502.195	429.533
A2m	1.38368	1.19584	0	0	2.49201	0	0.975153	1.04846	0	0	5.05081	0	0	1.04911	1.99978	0	0	0	13.7293	251.187	2.35253	154.925	753.306	1611.8	112.792	113.65	936.85	213.256
A330009N23Rik	1.38368	2.39167	1.17443	1.15847	4.98402	1.34304	2.92546	0	2.3386	2.71012	3.03049	2.72913	0	1.04911	4.99945	1.10718	1.39487	1.41162	1.24811	5.3444	4.70505	0.860697	7.59956	6.47571	6.67411	4.01117	7.62552	6.04125
A330021E22Rik	5.5347	8.37085	8.22104	2.31694	3.73801	6.71518	6.82607	2.09692	0	8.13037	6.06097	0.909712	5.21418	5.24557	0.999891	2.21436	0	1.41162	1.24811	35.8839	29.4066	51.6418	33.2481	51.8057	68.7433	91.5883	50.1106	82.7652
A330023F24Rik	174.343	155.459	150.328	103.104	93.4503	139.676	117.993	98.555	264.262	156.284	121.219	73.6866	113.669	97.5676	148.984	59.7878	200.861	221.624	200.946	64.8963	59.9894	192.796	39.8977	69.9377	74.75	82.8974	71.8978	57.996
A330032B11Rik	0	1.19584	0	0	1.86901	1.34304	0.975153	0	2.3386	0	2.02032	0.909712	0	1.04911	0	1.10718	4.18461	1.41162	1.24811	0	2.35253	0	0.949945	1.94271	0.667411	0	2.17872	0.604125
A330035P11Rik	125.915	88.4918	137.409	84.5681	108.402	98.0416	100.441	56.6167	99.3905	113.825	92.9349	63.6798	85.5126	91.2729	94.9896	60.895	139.487	134.103	84.8718	38.9378	45.8743	43.0349	39.8977	44.6824	36.0402	39.4431	43.5744	32.6228
A330040F15Rik	0	1.19584	0	1.15847	0	0	3.90061	0	0	0	1.01016	0	0	0	0	0	0	0	1.24811	0	3.52879	0	0	1.94271	0	1.33706	0	0
A330041J22Rik	0	0	1.17443	0	0	0	1.95031	1.04846	0	0	0	1.81942	0	0	0	1.10718	1.39487	0	1.24811	0	0	1.72139	0.949945	1.29514	0.667411	0	7.62552	1.20825
A330048O09Rik	0	0	0	0	0	0	0	0	0	0	0	0	0	0	0	0	0	0	0	0.763486	0	0.860697	0	0	0	0	0	1.20825
A330049M08Rik	8.30206	8.37085	9.39548	4.63387	6.85302	12.0873	4.87576	8.38766	9.3544	14.454	6.06097	6.36798	8.34269	9.44203	6.99924	6.64309	2.78974	7.05808	6.24057	163.386	314.062	161.811	432.225	310.186	221.58	177.828	181.923	206.611
A330049N07Rik	0	0	0	0	0	0	0	3.14537	0	0	0	0	0	0	0	0	0	0	0	0	0	0	0	0	0	0	1.08936	0
A330050B17Rik	1.38368	0	0	0	0.623002	0	3.90061	0	1.1693	0	3.03049	0	0	1.04911	2.99967	3.32154	0	2.82323	0	0.763486	2.35253	1.72139	0	1.94271	0.667411	1.33706	1.08936	3.62475
A330050F15Rik	1.38368	2.39167	0	2.31694	0.623002	1.34304	0	1.04846	0	2.71012	0	0	1.04284	1.04911	0.999891	1.10718	2.78974	0	1.24811	0	1.17626	0	0	0	0	0	2.17872	2.4165
A330069E16Rik	8.30206	5.97918	7.04661	1.15847	8.09903	1.34304	3.90061	4.19383	9.3544	7.227	1.01016	8.1874	4.17134	10.4911	4.99945	4.42872	5.57948	7.05808	6.24057	12.2158	3.52879	7.74627	1.89989	11.0087	12.6808	6.68528	7.62552	7.24951
A330070K13Rik	0	0	0	0	0	0	0	0	0	0	0	0	0	0	0	0	0	0	0	0	0	0	0	0	0	0	0	0
A330076C08Rik	0	0	0	0	0	0	0	0	0	0	0	0	1.04284	0	0	0	0	0	0	0	0	0	0	0	0	0	0	1.20825
A330076H08Rik	0	0	1.17443	0	0	0	0.975153	0	0	0	0	0	0	0	0	0	0	0	0	0.763486	0	0.860697	0	0.647571	0	0.668528	0	0
A330093E20Rik	1.38368	0	0	0	0	0	0	0	0	0	0	0	0	0	0	0	0	0	0	0	0	1.72139	0	0.647571	1.33482	0.668528	0	0
A330102I10Rik	0	2.39167	0	5.79234	0.623002	1.34304	0.975153	4.19383	0	0	0	1.81942	4.17134	3.14734	0	1.10718	0	0	0	2.29046	1.17626	5.16418	20.8988	3.23785	20.6897	10.6964	2.17872	0.604125
A3galt2	6.91838	2.39167	3.5233	2.31694	7.47602	6.71518	2.92546	1.04846	2.3386	3.6135	2.02032	0.909712	1.04284	3.14734	4.99945	4.42872	4.18461	2.82323	1.24811	3.81743	2.35253	3.44279	1.89989	5.18057	4.67187	2.67411	1.08936	1.81238
A430005L14Rik	452.462	358.751	345.284	317.42	332.683	311.584	352.03	300.907	304.018	235.781	299.008	267.455	271.137	254.935	239.974	311.118	344.533	313.379	315.773	344.332	349.35	350.304	293.533	249.962	229.589	240.67	259.268	267.628
A430033K04Rik	33.2082	68.1626	63.4195	74.1419	47.3482	79.2391	64.3601	79.6828	56.1264	98.4679	72.7317	86.4226	66.7415	71.3398	59.9934	64.2165	51.6102	59.2879	93.6086	80.9295	61.1657	105.866	83.5952	86.7745	76.0848	88.2456	92.5956	100.889
A430035B10Rik	48.4287	37.0709	81.036	41.7048	46.1022	38.948	60.4595	48.2291	64.3115	53.2991	50.5081	47.305	41.7134	56.6522	53.9941	56.4662	65.5589	60.6995	43.684	45.8092	27.0541	60.2488	22.7987	31.731	24.0268	18.0502	21.7872	21.7485
A430071A18Rik	8.30206	1.19584	3.5233	4.63387	1.86901	1.34304	2.92546	11.533	3.5079	3.6135	17.1728	11.8263	4.17134	7.3438	1.99978	9.96463	1.39487	1.41162	3.74434	20.6141	16.4677	44.7563	6.64962	41.4445	34.7053	32.0893	33.7702	44.1012
A430078G23Rik	1.38368	0	14.0932	3.4754	8.72203	1.34304	1.95031	1.04846	15.2009	11.7439	30.3049	10.9165	1.04284	9.44203	28.9968	7.75027	8.36922	2.82323	47.4283	5.3444	1.17626	6.02488	2.84984	3.23785	2.66964	4.01117	11.983	10.2701
A430084P05Rik	12.4531	3.58751	3.5233	6.95081	14.952	6.71518	8.77637	7.3392	7.0158	12.6472	8.0813	11.8263	7.29985	9.44203	11.9987	5.53591	5.57948	8.46969	14.9774	7.63486	14.1152	8.60697	5.69967	21.3698	18.6875	24.7355	27.234	18.7279
A430088P11Rik	4.15103	1.19584	2.34887	4.63387	2.49201	6.71518	3.90061	7.3392	11.693	12.6472	1.01016	10.0068	7.29985	14.6876	6.99924	9.96463	5.57948	11.2929	11.233	1.52697	0	5.16418	1.89989	1.29514	2.00223	0.668528	0	1.20825
A430089I19Rik	0	0	0	0	0	0	0	0	0	0	0	0	0	0	0	0	0	0	0	0	0	0	0	0	0	0	0	0
A430090L17Rik	0	0	0	0	0.623002	0	0	1.04846	0	0	0	0	0	0	0	0	0	0	0	0	0	0.860697	0	0.647571	0	0	0	0
A430092G05Rik	0	0	0	0	0	0	0	0	0	0	0	0	0	0	0	0	0	0	0	0	0	0	0	0.647571	0	0	0	0.604125
A430093F15Rik	0	10.7625	5.87217	3.4754	3.73801	2.68607	0	1.04846	4.6772	23.4877	15.1524	19.1039	1.04284	33.5717	15.9983	13.2862	19.5282	14.1162	17.4736	1.52697	2.35253	1.72139	5.69967	1.94271	4.00446	4.67969	2.17872	0.604125
A430105I19Rik	58.1144	135.129	75.1638	143.65	85.3513	132.96	99.4656	223.321	86.5282	158.091	106.067	116.443	91.7696	108.059	72.992	121.79	37.6615	66.3459	78.6312	439.005	917.485	687.697	398.027	573.1	690.77	620.394	473.872	670.579
A430107O13Rik	29.0572	29.8959	39.9308	25.4863	74.1372	45.6632	79.9625	32.5022	43.2641	17.1641	37.376	26.3816	10.4284	23.0805	22.9975	24.358	6.97435	5.64646	19.9698	110.705	90.5723	141.154	93.0946	122.391	129.478	100.948	110.025	133.512
A430107P09Rik	5.5347	0	1.17443	0	3.73801	0	3.90061	0	7.0158	2.71012	1.01016	0.909712	1.04284	2.09823	0	0	1.39487	4.23485	1.24811	0.763486	0	0	2.84984	0	0	0	1.08936	0
A430110N23Rik	30.4409	22.7209	22.3143	19.694	64.7922	36.262	17.5527	26.2114	10.5237	45.1687	20.2032	23.6525	11.4712	15.7367	16.9981	28.7867	4.18461	2.82323	23.7142	167.967	144.68	111.03	291.633	231.83	291.658	164.458	322.451	167.947
A4galt	62.2654	21.525	37.5819	25.4863	71.0222	37.605	44.857	19.9207	22.2167	21.681	9.09146	17.2845	20.8567	11.5403	10.9988	18.8221	18.1333	21.1742	21.2179	196.216	145.857	135.99	96.8944	134.047	192.214	175.823	142.706	114.784
A4gnt	9.68573	25.1125	9.39548	33.5956	8.09903	29.5468	12.677	41.9383	12.8623	43.362	36.3658	49.1244	12.514	19.9332	11.9987	36.537	1.39487	1.41162	3.74434	33.5934	138.799	65.413	514.87	404.732	134.15	68.1898	144.885	88.8064
A530006G24Rik	0	0	0	0	0	0	0	0	0	0	0	0	0	0	0	0	0	0	0	0	0	0	0	0	0	0	0	0
A530013C23Rik	1.38368	0	0	0	0	1.34304	4.87576	1.04846	3.5079	0	0	0	0	0	1.99978	0	1.39487	0	0	3.05394	2.35253	4.30349	10.4494	1.29514	1.33482	1.33706	5.4468	0
A530016L24Rik	24.9062	17.9375	10.5699	1.15847	0.623002	0	13.6521	8.38766	32.7404	111.115	6.06097	1.81942	2.08567	0	0	0	0	0	1.24811	0	1.17626	0.860697	0	5.82814	0.667411	0.668528	30.5021	5.43713
A530032D15Rik	2.76735	1.19584	3.5233	0	3.73801	2.68607	0	4.19383	1.1693	1.80675	2.02032	3.63885	1.04284	4.19646	7.99913	2.21436	1.39487	4.23485	12.4811	0.763486	2.35253	4.30349	6.64962	1.29514	0.667411	3.34264	5.4468	1.81238
A530046M15	0	0	0	0	0	0	0	0	0	0	0	0	0	0	0	0	0	0	0	1.52697	0	0	0.949945	0	0.667411	0.668528	3.26808	0
A530050N04Rik	0	0	1.17443	0	0	0	0	0	0	0	0	0	0	0	0	1.10718	0	0	1.24811	0.763486	2.35253	0	0	1.29514	0	0	0	0.604125
A530053G22Rik	0	0	0	0	0	0	0	0	0	0	0	0.909712	0	0	0	0	0	0	0	0	0	0	0	0	0	0	0	0
A530054K11Rik	145.286	114.8	138.583	114.688	90.3353	127.588	159.925	153.075	162.533	123.762	154.555	113.714	115.755	140.581	158.983	108.504	131.118	145.396	126.06	69.4772	62.342	128.244	68.3961	101.669	103.449	115.655	93.685	127.47
A530058N18Rik	1.38368	0	0	0	0	0	0	0	0	0	0	0	0	0	0	0	0	0	0	0	2.35253	0	0	0	0	0	0	0
A530064D06Rik	2.76735	2.39167	1.17443	0	11.837	2.68607	4.87576	1.04846	4.6772	2.71012	4.04065	0	0	3.14734	1.99978	1.10718	4.18461	1.41162	4.99246	1.52697	1.17626	6.02488	3.79978	7.77085	6.00669	6.68528	14.1617	1.20825
A530065N20	0	0	0	0	0	0	0	0	0	0	0	0	0	0	0	0	0	0	0	0	0	0	0	0	0	0	0	0
A530072M11Rik	15.2204	3.58751	17.6165	12.7431	7.47602	4.02911	4.87576	7.3392	10.5237	16.2607	3.03049	11.8263	7.29985	24.1296	5.99934	6.64309	5.57948	7.05808	2.49623	5.3444	5.88132	12.9105	0.949945	8.41842	10.6786	10.6964	9.80424	10.8743
A530088E08Rik	1.38368	3.58751	7.04661	0	1.86901	2.68607	5.85092	1.04846	1.1693	3.6135	7.07114	4.54856	3.12851	6.29469	4.99945	3.32154	5.57948	1.41162	1.24811	0.763486	2.35253	1.72139	1.89989	1.94271	0.667411	1.33706	3.26808	0
A530098C11Rik	0	0	0	0	0	0	0	0	0	0.903375	0	0	0	0	0	0	0	0	0	0	0	0	0	0	0	0	0	0
A530099J19Rik	4.15103	1.19584	3.5233	5.79234	9.96803	4.02911	1.95031	3.14537	2.3386	4.51687	6.06097	0.909712	2.08567	7.3438	11.9987	2.21436	4.18461	0	7.48868	4.58092	10.5864	2.58209	0	2.59028	0.667411	6.01675	2.17872	9.06188
A630001G21Rik	19.3715	27.5042	48.1518	30.1202	42.3641	17.4595	27.3043	27.2599	32.7404	42.4586	66.6707	30.0205	19.8139	34.6208	143.984	24.358	57.1897	42.3485	89.8642	36.6473	18.8202	33.5672	40.8476	36.9115	36.0402	45.4599	76.2552	34.4352
A630007B06Rik	327.931	298.959	421.622	351.016	342.028	457.975	496.353	304.053	611.544	156.284	300.018	210.143	315.979	151.072	509.944	155.005	449.148	409.369	292.059	39.7013	50.5793	160.95	61.7464	53.7484	47.3861	61.5045	52.2893	88.8064
A630010A05Rik	0	0	0	0	0	0	0	0	0	0	0	0	0	0	0	0	0	0	0	0	0	0.860697	0	0	0	0.668528	0	1.81238
A630012P03Rik	0	0	0	0	0	0	0	0	0	0	0	0	0	0	0.999891	0	0	0	0	0	0	0	0	0	0	0.668528	0	0
A630019I02Rik	0	0	1.17443	0	0.623002	0	0	3.14537	1.1693	0	0	1.81942	0	0	1.99978	0	0	0	2.49623	0	0	1.72139	0	0	0	1.33706	1.08936	0
A630020A06	5.5347	1.19584	3.5233	1.15847	1.86901	1.34304	4.87576	10.4846	9.3544	3.6135	4.04065	4.54856	7.29985	6.29469	5.99934	0	6.97435	2.82323	3.74434	3.81743	1.17626	1.72139	1.89989	1.29514	0	1.33706	0	1.81238
A630023A22Rik	0	0	0	1.15847	0	0	0	0	0	0	0	0	0	0	0	0	0	0	0	1.52697	12.9389	14.6319	4.74973	14.2466	12.6808	11.365	3.26808	15.1031
A630033H20Rik	2.76735	0	3.5233	4.63387	3.73801	0	4.87576	2.09692	7.0158	9.93712	4.04065	0.909712	2.08567	7.3438	14.9984	5.53591	13.9487	11.2929	14.9774	3.81743	2.35253	1.72139	3.79978	5.18057	3.33705	6.68528	20.6978	3.02063
A630055G03Rik	22.1388	41.8542	18.791	34.754	26.1661	48.3493	36.0806	42.9868	50.2799	57.816	37.376	63.6798	74.0414	68.1924	62.9931	62.0021	27.8974	12.7045	46.1802	35.8839	72.9283	39.5921	8.54951	49.2154	65.4062	60.836	59.9148	70.0786
A630066F11Rik	33.2082	41.8542	59.8962	53.2895	39.8721	37.605	39.9813	42.9868	43.2641	25.2945	38.3862	41.8467	45.8848	48.2593	34.9962	37.6442	32.082	43.7601	34.9472	48.8631	35.2879	29.2637	28.4984	22.0174	12.0134	15.3761	26.1447	24.165
A630071L07Rik	0	0	0	0	0	0	0	0	0	0	0	0	0	0	0	0	0	0	0	0	0	0	0	0	0	0	0	0
A630072M18Rik	80.2532	82.5126	91.6059	93.8359	62.3002	79.2391	79.9625	91.2158	95.8826	121.956	96.9756	88.242	106.369	93.3712	104.989	77.5027	110.195	90.3434	111.082	51.1536	51.7556	73.1593	64.5963	51.8057	46.7187	68.1898	59.9148	69.4744
A630073D07Rik	0	0	0	0	0	0	0	0	0	0	0	0	0	0	0	0	0	0	0	0	0	0	0	0	0	0	0	0
[truncated: 21,285 more rows]

## Sheet: Deseq2
Supplementary Table 6. DEGs APC-T vs Control.
Gene	Base Mean	log2(FC)	Fold Change	StdErr	Wald-stats	p-value	p-adjusted					(Parameters: p-adj<0.05, FC>2, Enrichment analysis: gprofiler)
Vill	567.186	4.97519	31.4543	0.120003	41.4588	0	0
Pdlim7	485.938	4.0378	16.4247	0.116054	34.7923	3.18301e-265	2.98774e-261
Igfbp5	2050.26	7.27354	154.722	0.233591	31.138	7.38114e-213	4.61887e-209
Eml1	441.353	4.26313	19.2013	0.14656	29.088	5.09482e-186	2.39113e-182
Onecut3	139.325	5.94823	61.7442	0.204802	29.0438	1.84206e-185	6.91618e-182
Cfi	1765.26	6.66369	101.384	0.242421	27.4881	2.43624e-166	7.62259e-163
Krt23	1240.1	3.99256	15.9177	0.148348	26.9134	1.53159e-159	4.10749e-156
Eya2	175.514	6.22529	74.8165	0.236536	26.3185	1.17706e-152	2.76213e-149
Etv5	666.484	5.97709	62.9916	0.227296	26.2965	2.10359e-152	4.38785e-149
Avil	1124.99	3.70831	13.0711	0.141781	26.1552	8.59308e-151	1.61318e-147
Pacsin3	189.419	4.80615	27.9767	0.184833	26.0026	4.62517e-149	7.89349e-146
Fam89a	61.4266	5.75577	54.0332	0.223636	25.7372	4.48076e-146	7.00978e-143
Fxyd3	991.862	3.96878	15.6575	0.155306	25.5546	4.88548e-144	7.05501e-141
Etv4	215.938	6.16003	71.5079	0.241781	25.4777	3.48014e-143	4.66662e-140
Serpine2	298.78	6.87235	117.161	0.270865	25.3719	5.15715e-142	6.45434e-139
Expi	1296.9	9.25281	610.06	0.364836	25.3615	6.70521e-142	7.86731e-139
Scara3	362.967	7.32271	160.087	0.29407	24.9013	7.20422e-137	7.95558e-134
Sh3pxd2b	358.569	4.3169	19.9305	0.176364	24.4772	2.58509e-132	2.6961e-129
Vip	75.552	6.97948	126.192	0.286055	24.3991	1.7476e-131	1.72672e-128
Basp1	531.524	4.35094	20.4062	0.179051	24.3	1.95991e-130	1.83967e-127
P4ha2	113.512	3.99804	15.9783	0.164689	24.2763	3.48931e-130	3.11928e-127
Cgnl1	374.169	4.97578	31.4672	0.205234	24.2445	7.56476e-130	6.45514e-127
Mocos	881.493	-1.68263	3.21012	0.0696647	-24.1532	6.90786e-129	5.63831e-126
Tubb6	319.289	4.40122	21.1299	0.182454	24.1224	1.45684e-128	1.13956e-125
Atg9b	541.83	7.16907	143.914	0.300758	23.8367	1.39225e-125	1.04547e-122
Inf2	778.811	3.86934	14.6147	0.163882	23.6105	3.00516e-123	2.16984e-120
Ddit4	1149.68	2.49174	5.62454	0.10618	23.4671	8.84591e-122	6.15053e-119
Nkd1	2085.29	7.24852	152.062	0.308947	23.462	9.96333e-122	6.68006e-119
Slc44a2	712.825	2.93393	7.64189	0.125644	23.3512	1.33993e-120	8.67396e-118
A330049M08Rik	82.724	4.91879	30.2486	0.212624	23.1338	2.11555e-118	1.32384e-115
Usp12	2461.15	-1.82722	3.54852	0.0792957	-23.0431	1.72666e-117	1.04563e-114
Ecscr	434.174	5.61723	49.0857	0.244079	23.014	3.37785e-117	1.98164e-114
Itga5	423.886	3.83013	14.2228	0.167702	22.8389	1.88436e-115	1.07197e-112
Slc38a4	1287.81	9.24285	605.862	0.406245	22.7519	1.37351e-114	7.58382e-112
Rarb	112.405	5.43068	43.1319	0.242654	22.3804	6.11219e-111	3.2784e-108
Pea15a	650.042	3.1085	8.62488	0.138909	22.378	6.45224e-111	3.36467e-108
Arl4c	441.178	3.69466	12.9481	0.167235	22.0927	3.71909e-108	1.88699e-105
Elk3	336.972	3.27511	9.68067	0.148332	22.0796	4.9644e-108	2.45254e-105
Btbd19	122.735	3.02536	8.14188	0.13775	21.9626	6.55925e-107	3.15735e-104
Faim2	265.033	7.70461	208.602	0.351441	21.9229	1.57028e-106	7.36974e-104
Jub	191.696	3.89754	14.9031	0.178162	21.8764	4.36242e-106	1.99746e-103
Slc45a3	171.939	5.20979	37.0087	0.238396	21.8535	7.20228e-106	3.21925e-103
Cadm4	85.4954	4.98804	31.7358	0.229527	21.7318	1.02651e-104	4.48154e-102
Ncrna00085	38.8008	3.46458	11.0393	0.161257	21.4848	2.15882e-102	9.21079e-100
Ier5l	129.124	4.68075	25.6476	0.218858	21.3872	1.75812e-101	7.33448e-99
Gpc1	255.307	4.41131	21.2783	0.207071	21.3034	1.05571e-100	4.30843e-98
Cd44	1172.25	3.4915	11.2473	0.164287	21.2525	3.12735e-100	1.24914e-97
Parp4	1491.96	-1.2893	2.44409	0.0607815	-21.212	7.40433e-100	2.89587e-97
Ncs1	61.0451	4.92742	30.4299	0.232651	21.1794	1.47771e-99	5.66144e-97
Wif1	815.893	7.76474	217.48	0.3667	21.1746	1.63617e-99	6.14315e-97
Col9a3	468.316	6.77052	109.176	0.319866	21.1667	1.93657e-99	7.12848e-97
Iffo2	290.115	3.08023	8.45749	0.146019	21.0947	8.89166e-99	3.21006e-96
Pla2g12a	357.546	3.15847	8.92885	0.150552	20.9793	1.01468e-97	3.59409e-95
Chrnb1	186.034	2.40488	5.29592	0.116291	20.6799	5.25185e-95	1.8258e-92
6030419C18Rik	59.0648	6.203	73.6697	0.30047	20.6443	1.09782e-94	3.74717e-92
Asb4	118.14	7.16302	143.312	0.349631	20.4874	2.78965e-93	9.3518e-91
Tubb4a	179.505	6.09962	68.5752	0.298973	20.4019	1.60775e-92	5.29515e-90
Avpi1	224.649	3.15221	8.89015	0.154954	20.3429	5.36395e-92	1.73616e-89
Tubb3	24.5337	4.23284	18.8024	0.208144	20.3361	6.15972e-92	1.95994e-89
Ccdc141	215.098	4.88622	29.5733	0.240635	20.3055	1.14883e-91	3.5945e-89
Bpifb5	642.056	9.49576	721.951	0.468202	20.2813	1.88029e-91	5.78668e-89
Spred3	83.2607	2.63085	6.1939	0.129821	20.2652	2.61025e-91	7.9036e-89
Gbf1	2484.48	-1.28424	2.43554	0.0634731	-20.2328	5.03601e-91	1.50065e-88
Igsf11	50.6839	6.30543	79.0901	0.311858	20.2189	6.67353e-91	1.95753e-88
Dyrk3	97.7689	3.19286	9.14422	0.15824	20.1773	1.55063e-90	4.47846e-88
Cadm1	237.918	3.72532	13.2261	0.184902	20.1475	2.82785e-90	8.04352e-88
6330406I15Rik	77.0086	5.82903	56.8479	0.29097	20.0331	2.83218e-89	7.93561e-87
1110012J17Rik	124.401	4.56174	23.6168	0.227761	20.0286	3.10028e-89	8.55905e-87
Lamc2	1539.21	3.14905	8.87071	0.158222	19.9027	3.85738e-88	1.04949e-85
Cdr2l	117.03	4.25517	19.0956	0.213969	19.8868	5.29141e-88	1.41908e-85
Hilpda	85.653	2.9395	7.67144	0.148273	19.8249	1.81436e-87	4.79733e-85
Dusp4	310.767	3.19067	9.13033	0.161168	19.7972	3.14642e-87	8.20386e-85
Abcc4	332.049	4.20854	18.4883	0.213201	19.7398	9.82411e-87	2.52641e-84
Hspa2	84.2777	3.0724	8.41169	0.155661	19.7377	1.02297e-86	2.59517e-84
Gm106	218.201	8.22141	298.464	0.418152	19.6613	4.62699e-86	1.15817e-83
Spock2	707.277	6.36451	82.3966	0.323829	19.6539	5.35027e-86	1.32159e-83
Pbx3	129.341	2.79811	6.95528	0.143192	19.541	4.92373e-85	1.20043e-82
Tnfrsf11b	369.901	5.89669	59.5774	0.30368	19.4175	5.49361e-84	1.3222e-81
Pls3	476.773	4.21264	18.541	0.217031	19.4103	6.31497e-84	1.50064e-81
Plxnb1	668.833	4.32795	20.0837	0.222988	19.4089	6.49271e-84	1.52359e-81
Bcam	490.631	3.75477	13.4989	0.193524	19.4021	7.41263e-84	1.71799e-81
Specc1l	3464.91	-1.40216	2.64297	0.0726196	-19.3083	4.57463e-83	1.04731e-80
Phgdh	276.198	2.95401	7.74899	0.153016	19.3052	4.85255e-83	1.09755e-80
Ptn	111.615	7.98074	252.605	0.415203	19.2213	2.45667e-82	5.49037e-80
Vash2	55.4162	5.20841	36.9732	0.272229	19.1325	1.35481e-81	2.99222e-79
Tmem170	404.078	-2.09804	4.28126	0.109717	-19.1223	1.64691e-81	3.59506e-79
Ccdc3	310.834	5.22217	37.3275	0.273625	19.0851	3.35848e-81	7.24698e-79
Ifih1	1499.08	-2.02284	4.06382	0.106053	-19.0737	4.17355e-81	8.90342e-79
C1qtnf6	251.382	4.08577	16.9801	0.214443	19.0529	6.21088e-81	1.31008e-78
Ocln	2221.32	-1.64225	3.12151	0.0862243	-19.0462	7.06542e-81	1.47377e-78
Sox4	756.867	3.77591	13.6982	0.198831	18.9906	2.04178e-80	4.21213e-78
C530008M17Rik	3820.33	-3.28634	9.75631	0.173246	-18.9692	3.06491e-80	6.24996e-78
Ggh	546.463	3.68839	12.8919	0.194447	18.9687	3.09618e-80	6.24996e-78
Anxa8	251.336	6.91883	120.997	0.364906	18.9606	3.61184e-80	7.2133e-78
Plscr3	422.719	1.5732	2.97564	0.0829995	18.9543	4.06621e-80	8.03527e-78
Eps8	6433.84	-1.45	2.73207	0.0765095	-18.9518	4.26343e-80	8.33723e-78
C77370	28.5237	5.15714	35.6823	0.2723	18.9392	5.42231e-80	1.04941e-77
Abcb10	1197.18	-1.44883	2.72986	0.0765139	-18.9355	5.81786e-80	1.11448e-77
N4bp3	164.854	2.80981	7.01194	0.1488	18.8832	1.5693e-79	2.97581e-77
Atp10a	118.465	4.22855	18.7465	0.224144	18.8653	2.19912e-79	4.12841e-77
Plat	2000.95	6.44115	86.892	0.341728	18.8488	3.00865e-79	5.59221e-77
Reep5	536.841	2.27553	4.84177	0.120797	18.8377	3.7099e-79	6.82803e-77
Stc1	150.276	5.42699	43.0216	0.2883	18.8241	4.79199e-79	8.73399e-77
Foxc1	72.069	6.81566	112.647	0.362085	18.8234	4.85667e-79	8.76676e-77
Zfhx3	162.388	2.48543	5.60002	0.132829	18.7115	3.99182e-78	7.13699e-76
Rnf183	36.0315	3.90462	14.9764	0.208894	18.6919	5.76554e-78	1.0211e-75
Tead2	193.504	4.77468	27.3729	0.256405	18.6216	2.14748e-77	3.76772e-75
Ccdc125	109.298	2.53302	5.78784	0.136087	18.6133	2.50536e-77	4.35492e-75
4930461G14Rik	50.5585	7.19305	146.327	0.38698	18.5876	4.04562e-77	6.96775e-75
Lrg1	739.323	7.45042	174.904	0.400968	18.5811	4.57427e-77	7.80662e-75
Mtap7	2303.35	-1.23686	2.35685	0.0666509	-18.5573	7.11708e-77	1.20368e-74
Nlgn2	301.725	3.39032	10.4855	0.183065	18.5198	1.43057e-76	2.39787e-74
Nr3c2	454.747	-2.73793	6.67112	0.148006	-18.4988	2.11024e-76	3.50581e-74
Cep72	107.405	2.47607	5.56379	0.134016	18.476	3.22392e-76	5.309e-74
Znrf1	449.834	1.74389	3.34938	0.0944841	18.457	4.5812e-76	7.4785e-74
Rgs12	319.332	3.49702	11.2903	0.189838	18.421	8.91046e-76	1.44203e-73
Runx1	254.535	2.55677	5.8839	0.139211	18.3661	2.45325e-75	3.93632e-73
Apod	51.3191	6.80894	112.123	0.370797	18.363	2.59759e-75	4.1326e-73
Slc7a6	206.705	2.43967	5.42518	0.132879	18.3602	2.73744e-75	4.31849e-73
Gulo	125.167	8.31954	319.47	0.453625	18.3401	3.95785e-75	6.19173e-73
Rnf217	150.403	3.20023	9.19108	0.175113	18.2753	1.30188e-74	2.01985e-72
Nxn	181.48	3.91446	15.0789	0.214341	18.2628	1.63721e-74	2.5193e-72
Padi4	183.248	6.49668	90.3015	0.356303	18.2336	2.7933e-74	4.2633e-72
C630004H02Rik	1211.62	2.21345	4.63783	0.121525	18.214	3.9993e-74	6.05475e-72
Cbx6	436.228	2.86529	7.28681	0.157499	18.1925	5.92089e-74	8.89223e-72
Ptprs	570.061	3.05824	8.32957	0.168159	18.1866	6.59211e-74	9.82173e-72
Slc2a1	738.961	2.59169	6.02805	0.142747	18.1558	1.15548e-73	1.70801e-71
Aqp5	397.098	8.67996	410.135	0.478135	18.1538	1.19835e-73	1.75754e-71
Igsf3	1004.73	-1.7581	3.38253	0.0968524	-18.1524	1.22934e-73	1.78902e-71
Lcn2	658.243	7.86903	233.783	0.433523	18.1514	1.25274e-73	1.80905e-71
Tbc1d20	1261.87	-1.06702	2.0951	0.0588282	-18.1378	1.60206e-73	2.29584e-71
Anxa1	897.312	5.37346	41.4546	0.296696	18.111	2.60927e-73	3.71089e-71
Fmnl2	175.457	3.64801	12.536	0.201907	18.0678	5.71771e-73	8.07057e-71
Hoxa5	102.467	5.08604	33.9664	0.281819	18.0472	8.30318e-73	1.16325e-70
Epn2	289.693	2.01893	4.05284	0.112011	18.0245	1.25234e-72	1.7415e-70
Ttc9	100.913	6.04602	66.0742	0.336002	17.994	2.17067e-72	2.99633e-70
Dos	101.474	2.87844	7.35355	0.160056	17.984	2.60119e-72	3.5644e-70
Lysmd2	89.4037	2.28914	4.88763	0.127291	17.9835	2.62599e-72	3.5723e-70
Tesc	221.64	4.82554	28.3552	0.268691	17.9595	4.04759e-72	5.46658e-70
Vav2	985.374	-1.57384	2.97695	0.0878203	-17.9211	8.07198e-72	1.08239e-69
Timp1	79.8835	6.5077	90.9938	0.363307	17.9124	9.44217e-72	1.25715e-69
Pmepa1	1433	2.43094	5.39244	0.135775	17.9041	1.09527e-71	1.448e-69
Tle4	1104.84	-1.55062	2.92944	0.0867557	-17.8734	1.89889e-71	2.49285e-69
Mettl11a	185.525	1.43619	2.70605	0.080439	17.8544	2.67218e-71	3.48367e-69
C78339	792.145	-1.98896	3.96952	0.111707	-17.8052	6.44403e-71	8.34301e-69
Wdr6	455.224	2.45245	5.47344	0.137901	17.7842	9.37661e-71	1.20567e-68
Mex3a	172.46	4.68345	25.6956	0.263715	17.7595	1.45471e-70	1.85777e-68
Iqgap2	8474.22	-2.68049	6.41073	0.151064	-17.7441	1.91601e-70	2.43035e-68
Dbn1	213.942	4.14023	17.6333	0.233451	17.7349	2.25318e-70	2.83886e-68
Ephb6	62.2125	4.25474	19.09	0.240314	17.7049	3.84056e-70	4.80658e-68
D930048N14Rik	192.475	2.53202	5.78381	0.143219	17.6794	6.04527e-70	7.51575e-68
Xkr9	719.465	-2.91057	7.51916	0.164708	-17.6711	7.00329e-70	8.64953e-68
Parp12	2170.87	-2.20927	4.62443	0.125119	-17.6573	8.93448e-70	1.09625e-67
Dmpk	862.306	3.29299	9.80142	0.186781	17.6302	1.44392e-69	1.76017e-67
Mtap1b	67.5375	2.69089	6.45711	0.152681	17.6243	1.60381e-69	1.94247e-67
Nt5dc3	100.218	2.7251	6.61205	0.15466	17.62	1.73081e-69	2.08285e-67
Synpo	3006.12	-2.46267	5.51236	0.13984	-17.6106	2.0433e-69	2.44324e-67
Prss22	105.035	5.40729	42.4382	0.308441	17.5311	8.30028e-69	9.8621e-67
Ush1g	127.14	6.90143	119.547	0.394036	17.5147	1.10674e-68	1.30672e-66
Tollip	2554.05	-1.42142	2.67848	0.0814185	-17.4582	2.9838e-68	3.50094e-66
Frmd6	103.644	2.55042	5.85805	0.146191	17.4458	3.70511e-68	4.32024e-66
Nfe2l3	186.29	6.5161	91.5251	0.374336	17.4071	7.29346e-68	8.45186e-66
Il1rn	358.08	4.86386	29.1184	0.279807	17.3829	1.11198e-67	1.28068e-65
1500011H22Rik	39.1131	2.74384	6.69852	0.157877	17.3797	1.17645e-67	1.34668e-65
Tmem47	27.3284	3.94299	15.38	0.226886	17.3787	1.19634e-67	1.36114e-65
Zdhhc8	167.606	2.69232	6.46351	0.15506	17.3631	1.57148e-67	1.7772e-65
Gusb	691.349	2.16074	4.47144	0.124975	17.2894	5.65004e-67	6.35139e-65
Plekhb2	6587.11	-1.29338	2.45102	0.0748466	-17.2804	6.60544e-67	7.38118e-65
Rnf150	106.708	4.13769	17.6023	0.239805	17.2544	1.03663e-66	1.14474e-64
Ugcg	2947.73	-1.87111	3.65813	0.10844	-17.2547	1.03115e-66	1.14474e-64
Ctxn1	104.75	4.15906	17.8649	0.241371	17.231	1.55503e-66	1.70717e-64
Bace1	178.971	3.15512	8.9081	0.183231	17.2193	1.90125e-66	2.07512e-64
Rps6kc1	552.292	-1.27743	2.42406	0.0742293	-17.2092	2.26612e-66	2.45907e-64
Gpa33	14254.4	-1.30602	2.47258	0.0759392	-17.1982	2.74039e-66	2.95663e-64
1110028F11Rik	49.1739	3.88171	14.7405	0.225852	17.187	3.32333e-66	3.56507e-64
Ndfip1	2061.58	-1.20847	2.31092	0.0703268	-17.1836	3.52213e-66	3.75687e-64
Fhl3	80.3104	3.34111	10.1338	0.194541	17.1743	4.1331e-66	4.38365e-64
Las1l	542.417	1.57946	2.98858	0.0922305	17.1251	9.63941e-66	1.01663e-63
Luzp1	3143	-1.90272	3.73919	0.111143	-17.1196	1.05935e-65	1.11101e-63
2610203C20Rik	38.431	4.42172	21.4323	0.258448	17.1087	1.27724e-65	1.33209e-63
Dtna	27.9871	4.41181	21.2857	0.258336	17.0778	2.17194e-65	2.25269e-63
Igfbp4	2759.17	5.1196	34.7658	0.299953	17.068	2.56744e-65	2.64827e-63
Ifitm1	677.215	5.61148	48.8903	0.329249	17.0432	3.92393e-65	4.02536e-63
Mmp14	1421.17	3.60378	12.1576	0.212048	16.9952	8.91998e-65	9.1008e-63
Tmem132a	240.228	3.71124	13.0977	0.218377	16.9947	8.99492e-65	9.12766e-63
Sepn1	233.732	4.04211	16.4739	0.237953	16.987	1.02518e-64	1.03471e-62
Pdgfrl	68.7053	6.52296	91.9616	0.38436	16.971	1.34676e-64	1.35201e-62
Pde10a	90.9071	3.88898	14.8149	0.229167	16.9701	1.36764e-64	1.36568e-62
Klc3	60.5128	3.73739	13.3372	0.220349	16.9612	1.58966e-64	1.57897e-62
Mfsd9	637.68	-1.67096	3.18427	0.0988725	-16.9002	4.48586e-64	4.43227e-62
Gabbr1	267.904	1.58242	2.99471	0.093689	16.8901	5.31949e-64	5.22841e-62
Vtcn1	59.7599	8.50031	362.116	0.503661	16.8771	6.6376e-64	6.48999e-62
Lum	255.085	6.17704	72.3558	0.366176	16.869	7.60206e-64	7.39448e-62
2310008H09Rik	678.929	1.81039	3.50737	0.107343	16.8654	8.08125e-64	7.82006e-62
Apobec2	73.5287	5.08488	33.9391	0.301753	16.8511	1.02976e-63	9.91373e-62
Dcn	1458.5	4.39629	21.0579	0.261305	16.8244	1.61801e-63	1.54974e-61
Mira	56.8531	5.29543	39.272	0.315605	16.7787	3.49485e-63	3.3304e-61
Ptprz1	54.1091	7.59948	193.942	0.452952	16.7777	3.55468e-63	3.3703e-61
Susd1	98.5294	2.82038	7.06347	0.168364	16.7517	5.50299e-63	5.19133e-61
Homer3	127.653	3.00118	8.00657	0.179453	16.724	8.75686e-63	8.21963e-61
Tnfrsf19	360.275	4.90231	29.9048	0.29315	16.7229	8.93313e-63	8.34337e-61
Rac3	124.435	2.82841	7.10291	0.169244	16.712	1.07186e-62	9.96139e-61
Aaas	254.974	1.06949	2.09869	0.0642476	16.6464	3.21466e-62	2.97285e-60
Fbxo25	2055.17	-2.24241	4.73187	0.134772	-16.6386	3.66198e-62	3.36992e-60
Tcf7	311.409	2.75067	6.7303	0.165701	16.6002	6.94803e-62	6.3627e-60
Ifitm2	1985.07	3.17403	9.02564	0.19144	16.5797	9.76732e-62	8.90107e-60
Cited4	135.984	2.78674	6.90068	0.168111	16.5768	1.02501e-61	9.2959e-60
Bach1	2376.14	-2.11857	4.34263	0.127962	-16.5562	1.44431e-61	1.30356e-59
Ephx4	32.8277	7.32066	159.859	0.442431	16.5464	1.69844e-61	1.52559e-59
Chrdl2	31.7179	8.22214	298.614	0.496938	16.5456	1.72221e-61	1.53958e-59
Tep1	3993.38	-1.87395	3.66536	0.113328	-16.5357	2.03149e-61	1.80745e-59
Inpp5f	193.011	2.04977	4.14039	0.123969	16.5345	2.07134e-61	1.83421e-59
Snx24	152.032	1.61772	3.06889	0.0978884	16.5261	2.37946e-61	2.09717e-59
Wdr35	43.2665	3.23453	9.41222	0.195728	16.5257	2.39655e-61	2.10236e-59
Notum	1524.76	8.02816	261.046	0.486281	16.5093	3.14534e-61	2.7464e-59
Erlin1	1963.29	-2.13096	4.3801	0.129179	-16.4962	3.90642e-61	3.39515e-59
Samd4	59.3041	4.86367	29.1145	0.295241	16.4736	5.68267e-61	4.91616e-59
Ass1	165.838	3.17338	9.02156	0.192651	16.4721	5.81755e-61	5.00976e-59
Mgrn1	2188.3	-1.04753	2.06699	0.0636295	-16.463	6.76888e-61	5.80238e-59
Maged1	976.039	3.40148	10.5669	0.206774	16.4502	8.35936e-61	7.1332e-59
Ano1	438.185	4.03708	16.4166	0.245572	16.4395	9.97054e-61	8.46955e-59
Palmd	152.269	5.57404	47.6381	0.339204	16.4327	1.11514e-60	9.42996e-59
Prr18	165.057	5.56458	47.3267	0.338794	16.4247	1.27397e-60	1.07247e-58
Tmem150c	68.6813	6.35939	82.1044	0.387488	16.4118	1.57407e-60	1.3192e-58
Numb	1421.61	-1.7806	3.4357	0.108577	-16.3995	1.92956e-60	1.60994e-58
Tgm4	20.4082	4.91812	30.2343	0.299953	16.3963	2.03276e-60	1.68854e-58
Fam92a	100.548	2.02993	4.08384	0.124097	16.3576	3.84142e-60	3.17687e-58
Stk10	1121.69	-2.7125	6.55458	0.165906	-16.3496	4.37814e-60	3.60486e-58
Ctgf	163.089	5.38554	41.8032	0.329931	16.3232	6.74739e-60	5.53139e-58
Ppp6r3	2676.98	-0.974213	1.96457	0.0597162	-16.3141	7.84065e-60	6.39967e-58
Ap3b2	57.9071	4.57919	23.9042	0.281208	16.284	1.28157e-59	1.04151e-57
Ctla2a	98.3521	4.54585	23.3581	0.279169	16.2835	1.29194e-59	1.04541e-57
Aldh1l1	3407.93	-1.50737	2.84291	0.092574	-16.2829	1.30632e-59	1.05251e-57
Tex10	232.84	1.12133	2.17547	0.0688714	16.2815	1.3366e-59	1.07231e-57
Sema3f	692.523	5.01627	32.3629	0.308457	16.2624	1.82329e-59	1.45654e-57
Nptx2	669.386	7.5404	186.16	0.463682	16.262	1.83653e-59	1.46089e-57
Vangl2	55.345	5.20787	36.9593	0.320549	16.2467	2.35648e-59	1.86659e-57
Celf4	34.4331	3.86849	14.606	0.238147	16.2441	2.45893e-59	1.93956e-57
Ndrg4	33.1987	3.25186	9.52596	0.200216	16.2418	2.55397e-59	2.00609e-57
Plcd3	139.687	3.99219	15.9137	0.245816	16.2406	2.60502e-59	2.03767e-57
Nmi	1259.51	-2.0361	4.10134	0.125429	-16.2331	2.94445e-59	2.29362e-57
Trappc10	2459.12	-1.24782	2.37482	0.0768815	-16.2304	3.07264e-59	2.38358e-57
Lama1	111.76	4.68015	25.6369	0.288432	16.2262	3.29301e-59	2.54402e-57
Anxa5	807.051	2.66973	6.36309	0.164542	16.2252	3.34393e-59	2.57277e-57
Ier3	331.908	2.78091	6.87284	0.17152	16.2133	4.06198e-59	3.11247e-57
Sh2d5	74.3457	3.64648	12.5227	0.225109	16.1987	5.14734e-59	3.92809e-57
Tmem173	424.161	3.48654	11.2086	0.215726	16.1619	9.36245e-59	7.11584e-57
Tapbpl	1052.46	-1.49083	2.81051	0.092347	-16.1438	1.25556e-58	9.50432e-57
B4galt2	36.3405	3.58416	11.9933	0.222354	16.1192	1.87053e-58	1.41026e-56
Mex3d	196.375	2.72619	6.61704	0.16915	16.1169	1.93969e-58	1.45655e-56
Lmo7	7349.4	-1.00944	2.01313	0.0626392	-16.1152	1.99585e-58	1.49275e-56
Mxi1	2397.72	-1.67814	3.20015	0.104192	-16.1062	2.30865e-58	1.71985e-56
Atp6v0a2	3257.61	-1.80952	3.50526	0.112487	-16.0864	3.17568e-58	2.3564e-56
Mtap	267.334	2.24214	4.73098	0.13944	16.0796	3.54705e-58	2.62161e-56
Tnfsf9	62.8757	3.82599	14.182	0.237972	16.0775	3.6704e-58	2.70213e-56
Olfml2b	118.978	5.16044	35.764	0.321059	16.0732	3.93322e-58	2.88431e-56
Cela1	635.866	3.12881	8.74714	0.194818	16.0602	4.85128e-58	3.5437e-56
Ccdc33	124.972	7.66764	203.325	0.478351	16.0293	7.97393e-58	5.80211e-56
Il11	125.724	5.37077	41.3773	0.335349	16.0155	9.96644e-58	7.22394e-56
Mcart1	1892.83	-1.20667	2.30804	0.0753753	-16.0088	1.10855e-57	8.00418e-56
Vasn	95.6092	4.08316	16.9494	0.255623	15.9734	1.9596e-57	1.40948e-55
Ipo4	505.432	1.42091	2.67755	0.0890085	15.9638	2.2851e-57	1.63733e-55
Ptk7	453.954	4.02596	16.2905	0.252203	15.9632	2.30698e-57	1.64673e-55
Pstpip2	1102.76	-2.09117	4.26093	0.131089	-15.9523	2.74667e-57	1.95315e-55
Ubn1	1319.77	-0.733698	1.6629	0.0459979	-15.9507	2.81825e-57	1.99649e-55
Tmem87b	1514.46	-1.13923	2.20263	0.0714534	-15.9437	3.15354e-57	2.22562e-55
Lfng	233.435	1.94506	3.85055	0.122182	15.9194	4.64802e-57	3.26807e-55
Cmtm4	2975.87	-1.2591	2.39346	0.0791501	-15.9077	5.60186e-57	3.92402e-55
Pcdhb17	31.3625	4.05186	16.5857	0.254881	15.8971	6.64008e-57	4.63398e-55
Atxn10	338.506	2.12405	4.35917	0.133664	15.891	7.31186e-57	5.08391e-55
Cald1	796.787	4.15921	17.8668	0.261811	15.8863	7.88683e-57	5.46345e-55
Kctd17	93.3677	2.7614	6.78055	0.173861	15.8828	8.33988e-57	5.75605e-55
Hoxa7	54.1485	5.33486	40.3602	0.336028	15.8763	9.25307e-57	6.36293e-55
Dnajb5	120.932	1.43833	2.71008	0.0906548	15.866	1.08885e-56	7.46019e-55
Pcbp4	132.809	2.16703	4.49098	0.136839	15.8364	1.74617e-56	1.19203e-54
Ror2	140.994	3.68403	12.853	0.232658	15.8345	1.79904e-56	1.22367e-54
Zg16	49528	-2.40015	5.27858	0.151586	-15.8336	1.82612e-56	1.23761e-54
Trim31	3396.94	-2.37883	5.20116	0.150263	-15.8312	1.89674e-56	1.28084e-54
Srr	839.249	-1.8257	3.5448	0.11541	-15.8193	2.28981e-56	1.54074e-54
Arntl2	42.888	4.45915	21.9957	0.281912	15.8175	2.35582e-56	1.5795e-54
Nexn	45.1687	3.29846	9.83866	0.208568	15.8148	2.46047e-56	1.64378e-54
Rassf10	89.5591	4.36189	20.5618	0.276198	15.7926	3.49641e-56	2.32759e-54
Csnk1e	459.545	2.11202	4.32295	0.13375	15.7908	3.60039e-56	2.38835e-54
Trip6	131.972	2.35178	5.10455	0.148985	15.7854	3.92239e-56	2.59278e-54
Spnb3	155.94	4.88748	29.5991	0.309791	15.7767	4.50043e-56	2.96444e-54
Erlin2	2543.87	-0.887253	1.84965	0.0562963	-15.7604	5.8255e-56	3.82385e-54
Strada	145.215	1.47558	2.78096	0.0936566	15.7552	6.32392e-56	4.13655e-54
Sema4c	232.124	3.80101	13.9386	0.241294	15.7526	6.58762e-56	4.29407e-54
Cs	18245	-1.79814	3.47771	0.114168	-15.7499	6.87619e-56	4.46667e-54
Kif1a	87.482	4.16352	17.9203	0.264651	15.7321	9.11315e-56	5.89935e-54
Ifitm3	1438.21	3.91825	15.1186	0.24909	15.7303	9.37979e-56	6.05109e-54
Eps8l2	10679.8	-1.71355	3.27968	0.109077	-15.7096	1.30007e-55	8.35832e-54
Irak2	1730.32	-1.66333	3.16748	0.10592	-15.7036	1.42801e-55	9.14953e-54
Rnf115	1557.64	-1.31013	2.47964	0.0834388	-15.7017	1.47201e-55	9.39934e-54
Fbxo10	91.1356	4.61328	24.4758	0.294206	15.6804	2.05795e-55	1.30962e-53
Nedd4l	1545.26	-1.08176	2.11662	0.0689985	-15.678	2.13781e-55	1.35585e-53
Grem1	181.259	7.63917	199.352	0.487552	15.6684	2.4866e-55	1.57175e-53
Tff3	18802.3	-1.94821	3.85894	0.124369	-15.6647	2.63646e-55	1.66088e-53
Nr4a1	193.826	3.78992	13.8318	0.242385	15.636	4.14216e-55	2.6007e-53
Pvrl3	2558.07	-1.3746	2.59296	0.0879244	-15.6339	4.27723e-55	2.67655e-53
Msi2	412.276	1.29567	2.45492	0.0829145	15.6266	4.79554e-55	2.99092e-53
Arhgap18	1494.26	-1.76434	3.39718	0.113003	-15.6132	5.91793e-55	3.67872e-53
Neurod1	59.867	-2.78276	6.88168	0.17845	-15.594	7.99181e-55	4.9515e-53
5730494M16Rik	90.3885	1.71415	3.28102	0.109995	15.5838	9.38258e-55	5.79405e-53
Papd5	1010.53	-1.30587	2.47234	0.0839264	-15.5598	1.36623e-54	8.40928e-53
Chmp4c	1011.83	-2.35751	5.12485	0.151589	-15.5519	1.54386e-54	9.47152e-53
Ltf	685.93	5.88773	59.2082	0.37879	15.5435	1.76115e-54	1.07344e-52
Mlx	2328.35	-1.54916	2.92646	0.0996653	-15.5436	1.75818e-54	1.07344e-52
Zbtb7b	5315.41	-1.65987	3.15987	0.106806	-15.541	1.83195e-54	1.11298e-52
Npy	36.2889	8.20488	295.063	0.528639	15.5208	2.51053e-54	1.52033e-52
Prkcd	5528.21	-1.63727	3.11078	0.105509	-15.5179	2.62699e-54	1.58574e-52
Cmtm6	2945.01	-0.96608	1.95352	0.0622849	-15.5107	2.9388e-54	1.76827e-52
Slc25a44	1409.08	-1.53628	2.90045	0.0990693	-15.5071	3.10632e-54	1.8631e-52
Mpzl1	951.783	2.10502	4.30203	0.135865	15.4935	3.83904e-54	2.29523e-52
Slc39a13	148.428	2.12039	4.34812	0.136973	15.4803	4.71099e-54	2.8076e-52
Gpr160	925.499	-2.57171	5.94513	0.166359	-15.4588	6.5835e-54	3.91114e-52
Cd24a	4187.14	2.18377	4.54339	0.141315	15.4532	7.17473e-54	4.24893e-52
Rhoj	201.618	4.44864	21.8361	0.288002	15.4466	7.95433e-54	4.6958e-52
Fer1l4	248.84	4.61884	24.5703	0.299045	15.4453	8.11172e-54	4.77371e-52
Mif	651.353	2.21991	4.65865	0.143935	15.423	1.14692e-53	6.72849e-52
Dio2	104.878	6.96825	125.214	0.451969	15.4175	1.2477e-53	7.29693e-52
Vcan	63.0237	3.97625	15.7388	0.258094	15.4062	1.4862e-53	8.66472e-52
Adamts4	61.9321	4.89845	29.8249	0.31815	15.3966	1.72394e-53	1.00197e-51
5730528L13Rik	45.9011	3.66824	12.713	0.23827	15.3953	1.75989e-53	1.0197e-51
Lmbrd1	1550.41	-1.39465	2.62925	0.0906036	-15.3929	1.82636e-53	1.05496e-51
Chrd	27.643	3.76573	13.6018	0.244666	15.3913	1.87175e-53	1.07787e-51
Rbms1	222.051	2.9136	7.53494	0.189314	15.3903	1.90084e-53	1.09127e-51
Col8a1	36.8918	4.25136	19.0452	0.276406	15.3809	2.20031e-53	1.25934e-51
5430407P10Rik	176.546	2.36885	5.16529	0.154191	15.3631	2.89494e-53	1.65187e-51
Rbm47	3923.98	-1.49637	2.82133	0.0974167	-15.3605	3.01083e-53	1.7128e-51
Nr3c1	2384.11	-1.80254	3.48835	0.11736	-15.3591	3.07739e-53	1.74537e-51
F3	483.139	3.89755	14.9032	0.254046	15.3419	4.0148e-53	2.26336e-51
Pgm2l1	314.338	2.45902	5.49842	0.16028	15.342	4.00418e-53	2.26336e-51
Phldb2	281.827	3.94433	15.3944	0.257196	15.3359	4.40008e-53	2.47314e-51
Znrf3	291.711	2.99919	7.99554	0.195588	15.3342	4.51739e-53	2.53149e-51
Wdr73	193.118	1.11761	2.16988	0.0728884	15.3332	4.58831e-53	2.56358e-51
Efha1	2328.39	-1.09571	2.13719	0.0715079	-15.323	5.37105e-53	2.99201e-51
Fam115a	112.513	3.38062	10.4152	0.220662	15.3204	5.59091e-53	3.10527e-51
Nuak2	2140.99	-2.8334	7.12754	0.18508	-15.3091	6.6513e-53	3.68333e-51
Lysmd4	399.498	-1.23171	2.34845	0.0804735	-15.3058	6.99411e-53	3.86178e-51
Nt5c3l	131.292	1.65075	3.13997	0.107918	15.2964	8.08643e-53	4.4518e-51
Tctn2	56.8704	2.34724	5.0885	0.153551	15.2863	9.42911e-53	5.17581e-51
Lox	72.127	5.43921	43.3875	0.356076	15.2754	1.11512e-52	6.10325e-51
Rsu1	196.336	2.11437	4.33001	0.138437	15.2731	1.15485e-52	6.30233e-51
Mdfi	117.23	5.13854	35.2254	0.336464	15.2722	1.17122e-52	6.37313e-51
Gtf2i	1549.47	1.59905	3.02944	0.104705	15.272	1.17488e-52	6.37458e-51
Btbd17	36.1088	5.80121	55.762	0.379882	15.2711	1.19167e-52	6.44701e-51
Anxa3	437.557	3.40364	10.5827	0.222984	15.264	1.32778e-52	7.16275e-51
Tnnt2	55.0891	3.44114	10.8614	0.22546	15.2628	1.35418e-52	7.28426e-51
Sox17	551.3	7.29765	157.33	0.478142	15.2625	1.35916e-52	7.29012e-51
Odz4	139.228	5.69169	51.6854	0.37302	15.2584	1.44775e-52	7.74318e-51
Tcf4	719.721	2.46801	5.53281	0.161767	15.2566	1.4875e-52	7.9332e-51
Prom1	3963.61	3.19585	9.1632	0.20951	15.2539	1.54975e-52	8.24178e-51
Tgfbr2	1223.44	2.63929	6.23027	0.173077	15.2493	1.66434e-52	8.82618e-51
Heph	5983.14	-2.03975	4.11174	0.133788	-15.2462	1.74624e-52	9.2344e-51
Brpf3	2987.6	-1.5905	3.01154	0.104412	-15.2329	2.13828e-52	1.12758e-50
Htra1	658.282	4.74172	26.7547	0.311294	15.2323	2.15875e-52	1.13519e-50
Abr	7245.54	-1.65981	3.15975	0.108968	-15.232	2.16693e-52	1.13631e-50
Casp7	4962.33	-1.94673	3.85499	0.127849	-15.2268	2.34889e-52	1.22829e-50
Atp1b3	689.064	1.24789	2.37494	0.0820159	15.2152	2.80303e-52	1.45766e-50
Farp2	551.044	-2.00987	4.02745	0.132095	-15.2153	2.79997e-52	1.45766e-50
Hps5	1312.15	-1.80322	3.48999	0.118548	-15.2109	2.9924e-52	1.55183e-50
Dnajc18	113.715	2.3846	5.22199	0.156866	15.2015	3.45697e-52	1.78781e-50
Tmeff1	110.642	4.14323	17.67	0.272701	15.1933	3.91592e-52	2.01961e-50
Tdrd7	1909.96	-1.59302	3.01681	0.104895	-15.1869	4.32006e-52	2.22193e-50
4930539E08Rik	3033.52	-2.90066	7.46769	0.191037	-15.1837	4.53121e-52	2.32417e-50
1700001O22Rik	20.2712	3.55523	11.7552	0.234187	15.1811	4.71678e-52	2.41276e-50
Stx3	2102.2	-1.49485	2.81835	0.0985155	-15.1738	5.27587e-52	2.69141e-50
Hpn	85.0077	4.56468	23.665	0.300897	15.1702	5.56731e-52	2.83239e-50
Pla1a	62.4805	3.76784	13.6218	0.248407	15.168	5.76001e-52	2.9225e-50
Chpf	230.274	2.08316	4.23735	0.137383	15.1632	6.19681e-52	3.13565e-50
Usp25	1350.99	-1.2463	2.37232	0.0823431	-15.1354	9.46024e-52	4.77412e-50
Tpm4	2300.65	1.52627	2.8804	0.100914	15.1245	1.11598e-51	5.61669e-50
Nanos1	81.5951	4.39779	21.0798	0.290919	15.1169	1.2533e-51	6.29096e-50
Inhbb	178.263	5.51577	45.7521	0.364909	15.1155	1.28038e-51	6.40975e-50
Eln	358.088	5.49077	44.9663	0.363576	15.1021	1.56811e-51	7.82693e-50
S100a6	3900.6	2.9637	7.80124	0.196246	15.102	1.57181e-51	7.82693e-50
Plaur	306.621	3.29756	9.83252	0.218457	15.0948	1.75203e-51	8.70126e-50
Wrb	86.2168	2.00077	4.00213	0.132583	15.0906	1.86628e-51	9.24426e-50
Wdr72	38.3043	7.84778	230.366	0.520082	15.0895	1.89845e-51	9.37884e-50
Macc1	60.362	3.70394	13.0316	0.245623	15.0798	2.20045e-51	1.08422e-49
Pvrl4	91.8275	3.77655	13.7043	0.250475	15.0776	2.27415e-51	1.11761e-49
Fhod3	40.6359	5.49426	45.0752	0.364467	15.0748	2.37337e-51	1.16332e-49
Flna	2628.03	3.43496	10.815	0.228117	15.0579	3.06518e-51	1.49851e-49
Hey1	83.7864	4.91952	30.2638	0.326945	15.0469	3.6156e-51	1.763e-49
Kcne4	35.5792	5.75678	54.071	0.382594	15.0467	3.62828e-51	1.7646e-49
Plod3	596.217	1.49282	2.81439	0.0992726	15.0376	4.16385e-51	2.01984e-49
Fam78a	628.596	-2.65258	6.28791	0.176406	-15.0368	4.21717e-51	2.04044e-49
Slc16a2	58.9932	4.04748	16.5353	0.269266	15.0315	4.56384e-51	2.20249e-49
Rab37	188.903	-2.99256	7.95887	0.199101	-15.0304	4.64173e-51	2.23434e-49
Ido1	1382	-4.13648	17.5875	0.275243	-15.0284	4.78154e-51	2.29575e-49
Scmh1	334.624	2.50585	5.67983	0.166792	15.0238	5.13197e-51	2.45771e-49
Clu	13245.4	6.58084	95.7261	0.43804	15.0234	5.15967e-51	2.4647e-49
4930523C07Rik	157.946	2.43305	5.40035	0.162051	15.0142	5.93081e-51	2.82586e-49
Ndrg3	1273.83	-1.03144	2.04406	0.0687009	-15.0135	5.99233e-51	2.84795e-49
Timp2	579.138	3.71806	13.1598	0.247669	15.0122	6.10459e-51	2.89398e-49
Slc6a17	26.4246	5.58812	48.1053	0.372796	14.9898	8.56745e-51	4.0513e-49
Maf	5636.26	-3.20913	9.24791	0.21411	-14.9882	8.76429e-51	4.13397e-49
Kif12	252.721	3.78486	13.7834	0.252593	14.984	9.33936e-51	4.39418e-49
Mtmr4	3177.56	-2.41128	5.31945	0.161015	-14.9754	1.06263e-50	4.98718e-49
4931408A02Rik	17.7331	4.41599	21.3474	0.294984	14.9703	1.14875e-50	5.37792e-49
Mtap1a	52.0906	2.14001	4.40764	0.143037	14.9612	1.3157e-50	6.14418e-49
T	155.286	8.85355	462.577	0.591776	14.961	1.32073e-50	6.15239e-49
Plcb3	14886	-1.64484	3.12713	0.110058	-14.9452	1.67275e-50	7.77291e-49
S100a14	771.101	3.48874	11.2257	0.233547	14.9381	1.86335e-50	8.63719e-49
Spnb2	5935.92	-0.897579	1.86294	0.0601202	-14.9298	2.11052e-50	9.75883e-49
Arhgef9	45.3817	5.30134	39.4333	0.355369	14.9179	2.52231e-50	1.16342e-48
Sowahb	1454.4	-1.62277	3.07966	0.108809	-14.9139	2.67811e-50	1.23226e-48
Efemp2	124.337	3.2971	9.82935	0.221107	14.9118	2.76321e-50	1.2683e-48
Psen1	2961.61	-1.22335	2.33489	0.0820525	-14.9094	2.86282e-50	1.31082e-48
Gng12	7320.8	-1.8423	3.5858	0.123634	-14.9012	3.23629e-50	1.47822e-48
D0H4S114	129.886	3.31741	9.96873	0.222632	14.9009	3.25196e-50	1.48177e-48
B230312A22Rik	2293.01	-1.65521	3.14969	0.111142	-14.8928	3.67064e-50	1.6685e-48
Prl2c2	30.1755	8.07343	269.367	0.542385	14.8851	4.1212e-50	1.86877e-48
Pcdhb9	64.3145	6.24893	76.053	0.419976	14.8793	4.49316e-50	2.03253e-48
Pls1	24098.8	-2.86619	7.29135	0.192634	-14.8789	4.51652e-50	2.03819e-48
1700019G17Rik	3083.77	-2.96477	7.80703	0.199278	-14.8776	4.6106e-50	2.07565e-48
Sgcb	80.5553	1.81252	3.51256	0.12184	14.8763	4.70008e-50	2.11088e-48
Gprc5b	130.019	4.40748	21.2218	0.296289	14.8756	4.74679e-50	2.12676e-48
Sgms2	1112.7	-2.19571	4.58114	0.147608	-14.8752	4.77495e-50	2.13429e-48
Vangl1	145.252	2.97008	7.83581	0.199705	14.8724	4.98288e-50	2.22194e-48
Slc1a4	374.964	3.10712	8.61659	0.209097	14.8597	6.01888e-50	2.67755e-48
Tnip1	2120.5	-1.35834	2.5639	0.0914213	-14.858	6.17244e-50	2.73937e-48
Cadps2	290.249	-1.47618	2.78212	0.0993606	-14.8568	6.28216e-50	2.78149e-48
Isoc1	1652.34	-1.65088	3.14025	0.111158	-14.8517	6.7831e-50	2.99621e-48
Tspan3	6577.75	-1.84889	3.60222	0.124723	-14.8239	1.02627e-49	4.52258e-48
Dmwd	114.328	2.75165	6.73487	0.185747	14.814	1.18955e-49	5.22983e-48
Fzd10	101.952	6.25152	76.1897	0.422019	14.8134	1.20092e-49	5.26751e-48
Rb1	1071.43	-1.62645	3.08752	0.109891	-14.8005	1.45295e-49	6.35811e-48
Ccng2	3859.53	-2.42657	5.37615	0.164025	-14.7939	1.60333e-49	6.99983e-48
Mdga1	16.3441	3.55997	11.7939	0.240664	14.7923	1.64286e-49	7.15578e-48
Lins	92.1297	1.33169	2.51698	0.0900521	14.788	1.75012e-49	7.60532e-48
Msrb3	184.419	4.25408	19.0813	0.287707	14.7862	1.79858e-49	7.79786e-48
Casz1	2857.92	-1.3789	2.6007	0.0932648	-14.7848	1.83733e-49	7.9475e-48
Sct	547.238	-2.9704	7.83751	0.201087	-14.7717	2.22918e-49	9.6203e-48
Adcy1	120.08	4.87171	29.2773	0.330011	14.7622	2.56577e-49	1.10475e-47
Epha7	31.7813	4.92781	30.4381	0.333849	14.7606	2.62916e-49	1.12946e-47
Vash1	87.0703	3.61408	12.2446	0.245	14.7513	3.01678e-49	1.29301e-47
4930420K17Rik	917.77	-2.29826	4.91863	0.155862	-14.7455	3.28884e-49	1.40641e-47
Slc39a9	2690.32	-1.37124	2.58694	0.0930179	-14.7417	3.47839e-49	1.48408e-47
Rexo2	358.51	1.15401	2.22532	0.0782959	14.7391	3.61379e-49	1.53836e-47
Lrrc57	405.968	-1.385	2.61171	0.0940398	-14.7278	4.27643e-49	1.81632e-47
Urgcp	1871.09	-1.56635	2.96155	0.106417	-14.7189	4.8726e-49	2.06486e-47
Osbp2	29.2106	5.08248	33.8827	0.345424	14.7137	5.26186e-49	2.2248e-47
Stxbp5	1085.47	-1.37197	2.58824	0.0932635	-14.7107	5.50187e-49	2.32105e-47
D630003M21Rik	60.389	4.95958	31.116	0.337288	14.7043	6.04982e-49	2.54649e-47
Csrp1	1442.86	2.92657	7.60301	0.19908	14.7005	6.40215e-49	2.68876e-47
Klhl8	54.968	2.65153	6.28335	0.180392	14.6988	6.56455e-49	2.75081e-47
B4galt5	2348.31	-2.29485	4.90702	0.156163	-14.6952	6.91597e-49	2.88707e-47
Cds1	5632.71	-2.0658	4.18667	0.140577	-14.6952	6.92049e-49	2.88707e-47
Sesn1	2457.98	-2.61164	6.11198	0.177753	-14.6925	7.20299e-49	2.99827e-47
Lemd1	20.235	7.70788	209.076	0.524993	14.6819	8.42211e-49	3.49797e-47
Rbms3	124.849	4.23845	18.8755	0.28881	14.6756	9.24524e-49	3.83137e-47
P2ry14	53.2959	3.09446	8.54131	0.210868	14.6749	9.33823e-49	3.86138e-47
Rab5c	5218.74	-1.13449	2.19541	0.0774227	-14.6532	1.28581e-48	5.30515e-47
Spry4	100.293	4.3027	19.7352	0.29369	14.6505	1.33826e-48	5.50946e-47
Fst	93.7169	4.59459	24.1607	0.313799	14.6418	1.51942e-48	6.2416e-47
Thsd1	62.2061	4.17752	18.095	0.285464	14.6341	1.70098e-48	6.97218e-47
Rgs11	107.927	3.38756	10.4654	0.231566	14.6289	1.83661e-48	7.51169e-47
Hebp2	129.371	4.79396	27.7412	0.327812	14.6241	1.97143e-48	8.04557e-47
B9d1	37.9074	2.43607	5.41166	0.166719	14.6118	2.36219e-48	9.61938e-47
Ppm1h	1197.36	-1.44006	2.71333	0.0985602	-14.611	2.38944e-48	9.70931e-47
Mcoln2	381.493	-1.69215	3.23139	0.115821	-14.6101	2.42297e-48	9.82429e-47
Fbxo38	1032.55	-0.747565	1.67896	0.0512135	-14.597	2.93267e-48	1.18653e-46
Vil1	62551.7	-2.2593	4.7876	0.154869	-14.5884	3.32759e-48	1.34342e-46
Tpd52l1	81.5806	3.70228	13.0166	0.253921	14.5804	3.74194e-48	1.50746e-46
Limch1	158.757	4.75957	27.0877	0.326626	14.5719	4.23892e-48	1.70401e-46
Itgb3	203.588	2.86905	7.30582	0.196898	14.5712	4.28015e-48	1.71691e-46
Col9a2	63.2187	7.16536	143.545	0.492165	14.5589	5.12933e-48	2.05316e-46
Camsap2	110.195	2.84866	7.20329	0.195695	14.5566	5.30382e-48	2.11848e-46
Ift122	76.0464	2.72263	6.60073	0.187129	14.5494	5.88894e-48	2.3472e-46
Cyp1b1	303.625	4.89141	29.6797	0.336226	14.548	6.01726e-48	2.39326e-46
Shc2	38.6127	3.8074	14.0004	0.261827	14.5417	6.59663e-48	2.61815e-46
Anxa6	721.617	2.72993	6.63424	0.188096	14.5135	9.95248e-48	3.94173e-46
Rab11fip3	2415.24	-1.89219	3.71198	0.130446	-14.5056	1.11667e-47	4.41332e-46
Bean1	34.371	3.6047	12.1653	0.248531	14.504	1.14242e-47	4.50561e-46
Mecom	419.989	3.1664	8.97804	0.218455	14.4945	1.3118e-47	5.16278e-46
D630045J12Rik	31.7004	4.12222	17.4145	0.284514	14.4886	1.42935e-47	5.61364e-46
Phactr4	1268.6	-0.84688	1.79861	0.0584669	-14.4848	1.51216e-47	5.92647e-46
Brsk1	41.8404	4.22841	18.7447	0.291946	14.4836	1.53902e-47	6.00667e-46
Micu1	3315.39	-1.64639	3.13048	0.113672	-14.4836	1.53815e-47	6.00667e-46
Abcc1	379.609	2.69952	6.49586	0.186416	14.4812	1.59353e-47	6.20651e-46
Aspn	57.4488	4.38278	20.8616	0.302854	14.4716	1.83164e-47	7.11912e-46
Lynx1	84.2518	2.89159	7.42088	0.199877	14.4668	1.96308e-47	7.61425e-46
Tspan2	49.3539	2.99073	7.94875	0.206752	14.4653	2.00766e-47	7.77109e-46
Arid5a	252.14	2.04293	4.12082	0.141236	14.4647	2.02437e-47	7.81964e-46
Adam9	883.247	1.39115	2.62288	0.0962143	14.4589	2.20262e-47	8.49073e-46
Azi1	76.1366	2.16668	4.48989	0.149879	14.4562	2.29036e-47	8.81086e-46
Esyt3	88.5148	5.55633	47.0567	0.384477	14.4516	2.44818e-47	9.39871e-46
LOC545261	27.5337	2.22654	4.68009	0.154143	14.4446	2.71197e-47	1.03901e-45
Zc3h12d	455.673	-1.76334	3.39484	0.122079	-14.4442	2.72546e-47	1.04206e-45
Tmem9	219.896	2.71507	6.56627	0.188011	14.4411	2.85385e-47	1.08893e-45
Postn	234.148	4.81625	28.1731	0.333531	14.4402	2.89152e-47	1.10106e-45
Aif1l	65.6712	5.24259	37.8595	0.363075	14.4394	2.9241e-47	1.11122e-45
Capn2	981.007	3.16619	8.97673	0.219341	14.435	3.11659e-47	1.18197e-45
Actn1	2149.95	2.60448	6.08173	0.180455	14.4329	3.21273e-47	1.21598e-45
Gjb5	13.9243	4.15527	17.8181	0.287997	14.4282	3.4396e-47	1.29923e-45
Tor1aip2	4773.37	-1.27303	2.41669	0.088254	-14.4246	3.62289e-47	1.36571e-45
Ppp6r2	515.965	-0.926362	1.90048	0.064244	-14.4194	3.90477e-47	1.46902e-45
Arhgap26	787.591	-1.94673	3.85499	0.135039	-14.416	4.10513e-47	1.54131e-45
Prkar2a	2278.56	-1.19544	2.29015	0.082931	-14.4149	4.16858e-47	1.56201e-45
Trim27	556.842	1.16658	2.24478	0.0809361	14.4135	4.2528e-47	1.5904e-45
Angel2	1250.15	-1.08527	2.12177	0.075328	-14.4072	4.66015e-47	1.73642e-45
Rem2	38.1286	5.13079	35.0366	0.356127	14.4072	4.66177e-47	1.73642e-45
Pcyt1b	45.1142	3.94924	15.4469	0.27412	14.407	4.67653e-47	1.73846e-45
Ptpn14	115.66	3.63438	12.4181	0.252278	14.4062	4.72782e-47	1.75406e-45
Optn	4173.33	-1.91875	3.78094	0.133229	-14.4019	5.03555e-47	1.86455e-45
Ptprh	7138.78	-2.29214	4.89781	0.159179	-14.3998	5.19269e-47	1.91895e-45
Hmgcll1	19.8236	6.01674	64.7471	0.41795	14.3958	5.49585e-47	2.02699e-45
Stmn2	22.1246	4.22364	18.6828	0.293472	14.392	5.81076e-47	2.13893e-45
Ctsl	1894.37	3.32032	9.98887	0.230726	14.3908	5.9123e-47	2.17205e-45
Atp1b1	30629.9	-1.89235	3.71239	0.131525	-14.3878	6.17709e-47	2.26489e-45
Ctse	2239.81	6.35085	81.6199	0.441478	14.3854	6.38767e-47	2.33754e-45
2410002F23Rik	556.289	1.41375	2.66428	0.0982847	14.3842	6.50283e-47	2.37505e-45
Slc35f2	1444.24	-2.02351	4.06573	0.140722	-14.3795	6.9569e-47	2.53596e-45
Ddah2	122.026	2.82069	7.06499	0.196278	14.3709	7.88481e-47	2.86864e-45
Rab22a	933.239	-0.939321	1.91763	0.0653707	-14.3691	8.08187e-47	2.93464e-45
Fxyd6	137.5	3.85654	14.4856	0.26843	14.367	8.33254e-47	3.01982e-45
Gem	85.0618	3.20517	9.22258	0.223108	14.366	8.45533e-47	3.05842e-45
Ift57	34.3763	3.24549	9.48398	0.22598	14.3618	8.98104e-47	3.24233e-45
Zswim5	546.893	-2.20955	4.62532	0.153876	-14.3593	9.31021e-47	3.35471e-45
Lepre1	75.5128	3.20301	9.20879	0.223085	14.3578	9.51614e-47	3.42235e-45
Cab39	4682.52	-1.06871	2.09755	0.0744681	-14.3512	1.04715e-46	3.75875e-45
Efha2	32.4712	2.29345	4.90228	0.15984	14.3484	1.08983e-46	3.90448e-45
Scn5a	17.6573	6.07282	67.3134	0.423453	14.3412	1.20957e-46	4.3252e-45
Cd82	6516.56	-2.01882	4.05251	0.140772	-14.341	1.21257e-46	4.32766e-45
Znfx1	1816.16	-1.43614	2.70596	0.100168	-14.3374	1.27818e-46	4.55318e-45
Anks4b	3342.14	-2.35289	5.10847	0.164125	-14.336	1.30391e-46	4.63603e-45
Marveld1	189.585	2.68937	6.45032	0.187664	14.3308	1.4054e-46	4.98745e-45
Bdkrb1	24.3337	5.97547	62.9211	0.417071	14.3272	1.4792e-46	5.23944e-45
Mcam	326.425	2.82384	7.08045	0.19715	14.3233	1.5655e-46	5.53466e-45
5730419I09Rik	729.924	-1.12595	2.18246	0.0786511	-14.3158	1.74358e-46	6.14244e-45
6230409E13Rik	59.9915	3.81212	14.0463	0.266288	14.3158	1.74395e-46	6.14244e-45
Prkce	559.541	-1.68422	3.21366	0.117661	-14.3142	1.78471e-46	6.27423e-45
Top1mt	106.651	1.93509	3.82403	0.135198	14.313	1.81427e-46	6.36623e-45
Paics	745.442	2.54177	5.82305	0.177616	14.3105	1.88069e-46	6.58698e-45
4732490B19Rik	69.897	3.10664	8.61376	0.217141	14.307	1.97735e-46	6.91263e-45
Lnx1	827.502	-1.5091	2.84632	0.105498	-14.3045	2.05167e-46	7.15911e-45
Clec16a	522.472	-0.972629	1.96241	0.067998	-14.3038	2.07206e-46	7.21683e-45
Bak1	4474.57	-1.22445	2.33667	0.0856836	-14.2904	2.51154e-46	8.73132e-45
2010002N04Rik	314.622	2.04945	4.13949	0.143688	14.2632	3.70877e-46	1.28696e-44
Ephb3	712.074	3.98799	15.8673	0.279658	14.2602	3.87307e-46	1.3415e-44
Mpp2	39.7898	3.50285	11.3361	0.245673	14.2582	3.98828e-46	1.37886e-44
St6galnac6	168.11	3.41522	10.668	0.239834	14.2399	5.17766e-46	1.78677e-44
Zzef1	5012.81	-1.90867	3.75462	0.134039	-14.2396	5.20132e-46	1.79164e-44
Prox1	176.691	5.73183	53.144	0.402606	14.2368	5.41302e-46	1.86115e-44
Cacna1c	45.6929	2.87174	7.31948	0.201753	14.2339	5.64204e-46	1.93634e-44
Snai3	38.4234	2.35156	5.10377	0.165347	14.222	6.69412e-46	2.29323e-44
Ubap1	1338.22	-0.92915	1.90415	0.0653506	-14.2179	7.09139e-46	2.42489e-44
Plcl2	821.946	-1.36723	2.57974	0.0961651	-14.2175	7.13537e-46	2.4355e-44
Pgrmc1	5355.23	-1.85157	3.60894	0.130243	-14.2163	7.26379e-46	2.47483e-44
Mrgprf	13.6474	3.94211	15.3706	0.277319	14.2151	7.38888e-46	2.51289e-44
Wdr12	143.933	1.53657	2.90103	0.108101	14.2141	7.48758e-46	2.54185e-44
Myo7b	12368.4	-1.86945	3.65393	0.131549	-14.2111	7.81928e-46	2.64966e-44
Slc12a4	150.487	3.00396	8.02201	0.211634	14.1941	9.96215e-46	3.36972e-44
Krt20	55388.9	-2.00109	4.00302	0.141011	-14.191	1.0413e-45	3.51587e-44
Etv3	1611.68	-1.48942	2.80776	0.10503	-14.1808	1.20395e-45	4.05776e-44
Rnf19a	1039.31	-1.13983	2.20356	0.0803852	-14.1797	1.22439e-45	4.11925e-44
Slc9a2	3632.08	-2.47754	5.56949	0.17474	-14.1785	1.24506e-45	4.1813e-44
Spp1	433.951	5.85634	57.9339	0.413312	14.1693	1.41968e-45	4.75924e-44
Abca5	44.3671	2.48878	5.61302	0.175705	14.1645	1.51906e-45	5.08329e-44
Capn6	79.6586	7.87131	234.154	0.555998	14.1571	1.68858e-45	5.64052e-44
Rnf19b	2000.3	-1.29509	2.45393	0.0915082	-14.1527	1.79645e-45	5.9902e-44
Pcyox1l	162.533	2.76346	6.79022	0.195279	14.1513	1.83326e-45	6.1021e-44
Chsy3	26.6165	5.83006	56.8883	0.412191	14.1441	2.03141e-45	6.74969e-44
Adamtsl3	15.5409	5.07146	33.6249	0.35878	14.1353	2.30213e-45	7.63568e-44
Siae	845.477	-1.67444	3.19196	0.11855	-14.1244	2.68813e-45	8.90021e-44
Ripk1	1220.43	-0.937626	1.91537	0.0664014	-14.1206	2.83697e-45	9.37649e-44
Arl6ip1	4923.72	-1.33874	2.52931	0.0948131	-14.1198	2.86768e-45	9.46133e-44
Cyp4f13	1333.19	-2.0521	4.1471	0.14546	-14.1077	3.40395e-45	1.12109e-43
Ptpro	181.291	4.82037	28.2538	0.341778	14.1038	3.59804e-45	1.18294e-43
Tmbim6	36503.1	-1.47882	2.78722	0.104962	-14.0891	4.43253e-45	1.45475e-43
Adam8	243.292	4.00135	16.015	0.284328	14.073	5.56421e-45	1.82298e-43
Magi3	1341.39	-1.79243	3.46399	0.127379	-14.0716	5.67321e-45	1.85545e-43
Dusp7	125.404	2.25225	4.76425	0.160093	14.0683	5.94467e-45	1.93911e-43
Popdc2	16.8465	3.75769	13.5263	0.267104	14.0683	5.94966e-45	1.93911e-43
Pptc7	1140.72	-1.05017	2.07078	0.0746898	-14.0605	6.64299e-45	2.16133e-43
Tmem198b	120.436	1.96579	3.90626	0.139832	14.0582	6.86086e-45	2.22835e-43
Mfn2	2851.98	-1.1522	2.22253	0.0819668	-14.0569	6.98421e-45	2.2645e-43
Cnksr3	412.31	-1.77077	3.41237	0.126115	-14.041	8.75076e-45	2.83238e-43
Dkk3	669.21	4.61069	24.4319	0.32839	14.0403	8.83601e-45	2.85505e-43
Soat1	344.083	2.2274	4.68291	0.158737	14.032	9.92501e-45	3.20141e-43
Garnl3	24.4785	3.83961	14.3165	0.273735	14.0268	1.06922e-44	3.44297e-43
Mpp5	1653.55	-1.72098	3.2966	0.122699	-14.0261	1.07947e-44	3.47003e-43
Ly75	480.144	-2.80657	6.99622	0.20014	-14.0231	1.12612e-44	3.61379e-43
Bag2	50.3137	2.89803	7.45408	0.206676	14.0221	1.14205e-44	3.65866e-43
Notch4	209.306	2.12091	4.3497	0.151282	14.0196	1.18291e-44	3.7831e-43
Rrp8	187.21	1.2414	2.36428	0.0885596	14.0177	1.21553e-44	3.8808e-43
Stc2	60.2822	4.31253	19.8701	0.307734	14.0138	1.28287e-44	4.08885e-43
Tgif2	101.927	3.89269	14.8531	0.27785	14.01	1.35338e-44	4.30626e-43
Telo2	174.819	1.22271	2.33385	0.0872985	14.0061	1.43077e-44	4.54483e-43
Cd99l2	170.531	1.83187	3.55997	0.130841	14.0007	1.54423e-44	4.89694e-43
Uap1	1978.42	-1.39458	2.62913	0.0996829	-13.9902	1.78927e-44	5.6644e-43
Lzts2	798.859	1.4668	2.76408	0.10485	13.9894	1.80806e-44	5.71425e-43
Erbb2ip	4724.6	-1.54749	2.92308	0.110626	-13.9885	1.83178e-44	5.77948e-43
Gadd45a	1226.13	-1.83424	3.56584	0.131215	-13.9789	2.09589e-44	6.60171e-43
5430411K18Rik	570.024	-0.969512	1.95818	0.0694696	-13.9559	2.89531e-44	9.10445e-43
Jag2	165.556	2.67829	6.40097	0.191932	13.9543	2.96017e-44	9.29286e-43
Irak1	892.911	1.1155	2.1667	0.0799402	13.9541	2.96882e-44	9.30444e-43
Igf1	178.821	4.56631	23.6918	0.327442	13.9454	3.35452e-44	1.04957e-42
Wwp2	2048.92	-1.11485	2.16572	0.0799773	-13.9396	3.64111e-44	1.13735e-42
Ccrl1	40.6875	2.72653	6.61864	0.195629	13.9373	3.76029e-44	1.17262e-42
Phlda1	1336.77	2.79461	6.93846	0.200595	13.9316	4.07092e-44	1.26738e-42
Nap1l1	861.329	2.10547	4.30339	0.151266	13.919	4.85317e-44	1.50842e-42
Lclat1	1403.23	-1.59755	3.0263	0.114872	-13.9073	5.71979e-44	1.77484e-42
Ap2a2	4400.17	-1.33429	2.5215	0.0959535	-13.9055	5.86198e-44	1.81596e-42
Fam20b	2958.84	-0.833377	1.78185	0.0599739	-13.8957	6.72914e-44	2.08116e-42
Ogdh	16108.3	-1.93471	3.82301	0.139233	-13.8955	6.74465e-44	2.08252e-42
Srxn1	6247.46	-1.80257	3.48842	0.129807	-13.8866	7.63531e-44	2.35366e-42
Atp11b	2670.16	-1.33688	2.52605	0.0963039	-13.8819	8.15613e-44	2.51008e-42
Patz1	193.498	1.87027	3.65602	0.134803	13.8742	9.08568e-44	2.79158e-42
Ppp1r15b	3790.89	-1.25953	2.39418	0.0907964	-13.8721	9.35379e-44	2.86926e-42
Gpr128	3879.94	-1.65386	3.14675	0.119247	-13.8693	9.72416e-44	2.978e-42
Poglut1	221.768	1.36453	2.57493	0.0985102	13.8517	1.24228e-43	3.79827e-42
Armc2	49.7527	-3.36795	10.3242	0.243244	-13.846	1.34534e-43	4.10667e-42
Gaa	639.826	1.71775	3.28923	0.124146	13.8366	1.53311e-43	4.67225e-42
Snhg5	223.5	1.62351	3.08123	0.11734	13.8359	1.54791e-43	4.7097e-42
Mamld1	38.1119	4.28072	19.4368	0.309454	13.8332	1.60804e-43	4.88475e-42
Glt25d1	1205.65	1.12269	2.17753	0.0812149	13.8237	1.83407e-43	5.56235e-42
Tbc1d19	47.0927	2.7623	6.78476	0.199914	13.8174	2.00115e-43	6.05929e-42
Dgkq	3029.16	-1.92636	3.80096	0.139502	-13.8089	2.25287e-43	6.79985e-42
Tesk2	1157.25	-2.3553	5.117	0.170564	-13.8089	2.25297e-43	6.79985e-42
2700081O15Rik	224.372	2.80422	6.98483	0.203156	13.8033	2.43392e-43	7.33419e-42
S100a11	2142.2	2.03169	4.08884	0.14725	13.7976	2.63634e-43	7.93141e-42
Arhgap32	1565.33	-1.18896	2.27989	0.0861738	-13.7972	2.64776e-43	7.95303e-42
Zc3hav1	1037.49	-1.24262	2.36629	0.0900641	-13.7971	2.65276e-43	7.95532e-42
Inhba	32.9372	5.06301	33.4286	0.367394	13.7809	3.32162e-43	9.94527e-42
2900026A02Rik	4173.14	-1.7798	3.43379	0.12921	-13.7745	3.63079e-43	1.08536e-41
2010002M12Rik	2686.01	-2.78969	6.91481	0.202643	-13.7665	4.05416e-43	1.21e-41
Arhgef40	355.504	2.23062	4.69335	0.162206	13.7517	4.97284e-43	1.47948e-41
Usp32	755.849	-1.13518	2.19646	0.0825478	-13.7518	4.97068e-43	1.47948e-41
0610030E20Rik	914.724	-1.12759	2.18494	0.0820242	-13.7471	5.3035e-43	1.57536e-41
Aspa	3068.09	-3.60261	12.1477	0.26207	-13.7467	5.32758e-43	1.58001e-41
Bmp8a	244.282	-3.32519	10.0226	0.241919	-13.745	5.45404e-43	1.61496e-41
Dennd5a	246.922	2.44101	5.43022	0.177614	13.7434	5.58133e-43	1.65005e-41
Msto1	204.663	1.3645	2.57487	0.0993664	13.732	6.52887e-43	1.92715e-41
Tnfaip8l3	247.593	-2.8426	7.17309	0.207089	-13.7264	7.05276e-43	2.07852e-41
Spint1	8437.26	-1.56226	2.95316	0.113823	-13.7254	7.15577e-43	2.10557e-41
Gpr20	21.6503	3.31481	9.95079	0.241531	13.7242	7.27513e-43	2.13734e-41
Slc25a5	24022.3	-1.58508	3.00025	0.115593	-13.7126	8.53308e-43	2.50299e-41
9430008C03Rik	221.805	1.12501	2.18103	0.08205	13.7113	8.6876e-43	2.54434e-41
Mras	103.056	1.99268	3.97976	0.145336	13.7109	8.73738e-43	2.55494e-41
AI646023	89.9059	-2.33189	5.03464	0.170096	-13.7093	8.93769e-43	2.60944e-41
Ccdc136	54.9241	4.12311	17.4252	0.300803	13.707	9.21869e-43	2.68731e-41
Eif3g	1118.22	0.726867	1.65504	0.0530383	13.7046	9.53405e-43	2.77493e-41
Ipmk	6792.21	-2.25089	4.75976	0.164248	-13.7042	9.58021e-43	2.78404e-41
Fggy	46.1781	2.44495	5.44509	0.178416	13.7037	9.64899e-43	2.7997e-41
Srgap2	190.536	1.61689	3.06712	0.118	13.7025	9.81421e-43	2.84324e-41
Arl6	30.9668	2.8901	7.41322	0.211027	13.6954	1.08191e-42	3.12953e-41
H2-Eb1	8975.2	-2.417	5.3406	0.176509	-13.6933	1.11262e-42	3.21342e-41
Ly6e	4494.6	2.32553	5.01251	0.169834	13.693	1.11867e-42	3.22593e-41
Azi2	1597.99	-0.97119	1.96046	0.0709414	-13.69	1.16458e-42	3.34802e-41
Zfp428	46.7048	2.2847	4.87263	0.166888	13.69	1.1644e-42	3.34802e-41
Fndc1	24.8193	4.51795	22.9108	0.33011	13.6862	1.22747e-42	3.52344e-41
Eml2	448.905	1.64521	3.12794	0.120427	13.6615	1.72302e-42	4.93836e-41
Psip1	314.175	1.3464	2.54277	0.0986078	13.6541	1.90845e-42	5.46149e-41
Ap1ar	1655.87	-1.26326	2.40038	0.0925272	-13.6529	1.94036e-42	5.54435e-41
Prnd	34.1337	4.90964	30.0571	0.359662	13.6507	1.99955e-42	5.7048e-41
Msln	209.026	6.16415	71.7123	0.451576	13.6503	2.01063e-42	5.72771e-41
Rnf128	8235.09	-1.74412	3.34991	0.127776	-13.6498	2.02409e-42	5.7573e-41
Nbr1	3797.69	-1.10542	2.15161	0.0810165	-13.6443	2.18168e-42	6.19617e-41
Pofut2	536.354	0.846889	1.79862	0.062081	13.6417	2.26273e-42	6.41666e-41
Robo1	174.77	5.49631	45.1391	0.402921	13.6411	2.27977e-42	6.45522e-41
Pdlim4	76.4469	3.82812	14.2029	0.280677	13.6389	2.35149e-42	6.64826e-41
Cd320	117.663	2.26677	4.81245	0.166207	13.6383	2.37127e-42	6.6941e-41
Tada2a	172.329	1.92789	3.80497	0.141452	13.6293	2.68167e-42	7.55901e-41
2210016F16Rik	3506.96	-1.79091	3.46033	0.131488	-13.6204	3.03051e-42	8.5295e-41
Crim1	1003.25	-1.43176	2.69775	0.105163	-13.6147	3.27443e-42	9.20223e-41
Tcn2	6274.9	-1.99965	3.99902	0.14689	-13.6132	3.34299e-42	9.38086e-41
Polr3d	217.201	1.41374	2.66427	0.103871	13.6105	3.46733e-42	9.71526e-41
Rasl11b	43.929	2.7387	6.67467	0.201317	13.6039	3.79526e-42	1.06182e-40
Fstl1	653.929	4.56055	23.5972	0.335271	13.6026	3.86709e-42	1.08031e-40
Bzw2	888.081	1.21574	2.32261	0.0893787	13.6022	3.88699e-42	1.08426e-40
Pttg1ip	4946.75	-1.57442	2.97817	0.115799	-13.5962	4.21819e-42	1.1749e-40
Sucla2	3527.07	-1.62106	3.076	0.119235	-13.5955	4.25984e-42	1.18474e-40
Mgat3	3112.31	-1.98659	3.96299	0.146135	-13.5942	4.33336e-42	1.20341e-40
Sh3kbp1	284.497	2.63135	6.19606	0.193572	13.5937	4.36496e-42	1.21039e-40
Cnst	765.323	-1.30305	2.4675	0.0960051	-13.5727	5.81324e-42	1.60962e-40
Gosr1	1065.78	-0.834339	1.78304	0.06148	-13.5709	5.95956e-42	1.6477e-40
Nop16	248.552	1.55988	2.9483	0.115022	13.5616	6.76662e-42	1.86808e-40
Shc4	13.1612	3.45895	10.9963	0.255176	13.5551	7.38952e-42	2.03705e-40
Stx11	93.0333	3.30095	9.85567	0.243544	13.5538	7.51982e-42	2.06993e-40
Fkbp9	325.284	2.98887	7.93853	0.220561	13.5513	7.78817e-42	2.14066e-40
Sox9	735.05	3.15766	8.92379	0.233025	13.5507	7.84364e-42	2.15276e-40
Lrrn2	15.8927	3.99393	15.9329	0.29505	13.5365	9.5283e-42	2.61131e-40
Pcdhgc3	157.039	3.33061	10.0604	0.246151	13.5308	1.02937e-41	2.81697e-40
E130303B06Rik	58.4679	1.6032	3.03816	0.118567	13.5214	1.16856e-41	3.19322e-40
Tgfb3	85.157	3.3576	10.2504	0.248327	13.5209	1.17703e-41	3.2117e-40
Ift81	59.9511	2.38745	5.23231	0.176777	13.5054	1.45295e-41	3.95882e-40
Prlr	1943.75	-2.93659	7.65597	0.217505	-13.5013	1.53718e-41	4.18224e-40
Kif26b	59.9234	4.65198	25.1411	0.344605	13.4995	1.57529e-41	4.27972e-40
Fjx1	11.2395	3.57011	11.8771	0.26452	13.4965	1.63891e-41	4.44614e-40
Zfp184	23.8345	4.12822	17.4871	0.305887	13.4959	1.65376e-41	4.47995e-40
Snx25	1596.3	-2.12367	4.35802	0.157413	-13.4911	1.76467e-41	4.77351e-40
Tmem98	2735.62	-1.29787	2.45865	0.0962176	-13.4889	1.81819e-41	4.9112e-40
Tspan9	280.632	3.17323	9.02062	0.235259	13.4882	1.83502e-41	4.94955e-40
Apoc4	17.3824	3.97203	15.6928	0.294539	13.4856	1.90072e-41	5.11939e-40
Btc	199.036	2.35628	5.12048	0.17478	13.4814	2.01226e-41	5.41205e-40
Myof	584.381	2.41255	5.32416	0.179029	13.4758	2.17225e-41	5.83401e-40
Entpd5	3457.08	-2.29323	4.90151	0.170197	-13.474	2.22613e-41	5.97015e-40
Ldlrad3	69.9064	3.74351	13.394	0.277869	13.4722	2.27975e-41	6.10523e-40
Me2	9055.69	-2.6414	6.23937	0.196176	-13.4644	2.53347e-41	6.77504e-40
Zkscan17	250.988	1.64486	3.12717	0.122177	13.4629	2.58526e-41	6.90371e-40
Cxcl5	63.3539	6.07485	67.4079	0.451379	13.4584	2.74767e-41	7.327e-40
Arhgdig	53.5624	3.50659	11.3655	0.260623	13.4546	2.89162e-41	7.69991e-40
Zfp532	87.7957	3.26891	9.63916	0.242981	13.4533	2.94255e-41	7.82444e-40
Fbxo8	898.559	-1.44945	2.73103	0.10774	-13.4531	2.9507e-41	7.83499e-40
Tpsb2	38.1011	4.7336	26.6045	0.351902	13.4515	3.01799e-41	8.00237e-40
Grtp1	889.511	-1.50039	2.82919	0.111574	-13.4474	3.18776e-41	8.44059e-40
Frmd4a	141.194	2.14962	4.43712	0.159896	13.4438	3.346e-41	8.84712e-40
Amt	65.7847	3.47873	11.1481	0.258875	13.4379	3.62675e-41	9.57595e-40
Agpat9	2374.46	-2.33013	5.02849	0.173598	-13.4226	4.46061e-41	1.17611e-39
Hdac6	239.552	1.45878	2.74876	0.108688	13.4217	4.50994e-41	1.18745e-39
Adamts2	76.6294	5.10264	34.3595	0.380283	13.418	4.74269e-41	1.24698e-39
Colec10	26.4273	3.77911	13.7286	0.281685	13.4161	4.86717e-41	1.27792e-39
Il1rl1	620.733	4.86762	29.1944	0.362944	13.4115	5.17808e-41	1.35766e-39
Cdc42ep1	391.185	3.3672	10.3188	0.251166	13.4063	5.55762e-41	1.45513e-39
Atp2b4	154.477	2.09593	4.27501	0.156345	13.4058	5.59424e-41	1.46065e-39
Ildr2	28.6908	5.08619	33.9699	0.379401	13.4058	5.58917e-41	1.46065e-39
B2m	25860.4	-2.33978	5.06225	0.174638	-13.3978	6.22461e-41	1.62298e-39
Slc39a6	142.536	2.04799	4.13529	0.152932	13.3915	6.77808e-41	1.76484e-39
Usp2	825.859	-2.56592	5.92134	0.191646	-13.3888	7.02736e-41	1.82721e-39
Fbxl3	2099.64	-1.51582	2.85962	0.113323	-13.3762	8.33255e-41	2.16358e-39
Thbs1	1291.32	4.48468	22.3885	0.335316	13.3745	8.52277e-41	2.20992e-39
Ramp3	58.5566	4.43946	21.6975	0.33196	13.3735	8.64171e-41	2.23767e-39
Fstl4	28.6963	3.95002	15.4552	0.295421	13.3708	8.95168e-41	2.31474e-39
Dok7	40.8055	4.01109	16.1235	0.30025	13.3591	1.04757e-40	2.70509e-39
Sema4a	5033.7	-1.5437	2.91541	0.115568	-13.3574	1.07175e-40	2.76373e-39
Ppie	282.297	1.14624	2.21336	0.0858414	13.353	1.13837e-40	2.9315e-39
Sco1	641.012	-1.26615	2.40519	0.0948676	-13.3465	1.241e-40	3.1914e-39
Gnpda1	1284.87	-2.36363	5.14664	0.177131	-13.344	1.28376e-40	3.29686e-39
Pepd	10549.7	-2.7628	6.78712	0.207065	-13.3426	1.30743e-40	3.35307e-39
Synj1	731.42	-1.17363	2.25578	0.0879945	-13.3375	1.40102e-40	3.58818e-39
Elp2	664.425	0.666547	1.58727	0.0500045	13.3297	1.55427e-40	3.97523e-39
Mov10	1480.89	-1.98192	3.95019	0.148697	-13.3286	1.57905e-40	4.03313e-39
Tmod1	19.6035	3.36335	10.2913	0.252376	13.3268	1.61785e-40	4.12661e-39
Itfg1	1727.25	-0.707889	1.63341	0.053138	-13.3217	1.73067e-40	4.40839e-39
Afap1	106.367	2.8409	7.16468	0.213271	13.3206	1.75627e-40	4.46754e-39
Phlpp2	2309.79	-2.70188	6.5065	0.202854	-13.3193	1.78735e-40	4.54046e-39
H2-K1	40092.3	-1.98139	3.94874	0.148793	-13.3165	1.85642e-40	4.70955e-39
Dctd	101.932	2.18858	4.55855	0.164415	13.3113	1.98993e-40	5.04141e-39
Arhgef5	3595.76	-1.04873	2.06871	0.0788005	-13.3087	2.05972e-40	5.21121e-39
Fgd4	246.872	-1.47475	2.77936	0.110826	-13.3069	2.10929e-40	5.32944e-39
3830431G21Rik	16.1706	2.61159	6.11179	0.196291	13.3047	2.17252e-40	5.48181e-39
Smarcc1	889.848	1.39702	2.63357	0.105017	13.3027	2.2312e-40	5.62233e-39
Prmt1	822.938	1.71935	3.29289	0.12926	13.3015	2.26762e-40	5.70644e-39
Ankrd13c	705.238	-0.807051	1.74963	0.0606787	-13.3004	2.30243e-40	5.78629e-39
Shisa4	16.1709	3.83837	14.3043	0.288623	13.2989	2.34792e-40	5.89272e-39
Casp1	2593.34	-1.8629	3.63739	0.140107	-13.2963	2.43265e-40	6.09721e-39
Gmip	991.809	-1.39063	2.62194	0.10463	-13.291	2.61196e-40	6.53791e-39
Lrrfip2	1639.72	-1.06254	2.08861	0.0799543	-13.2894	2.66827e-40	6.66996e-39
Serpine1	101.251	4.5327	23.1462	0.341145	13.2867	2.76345e-40	6.8987e-39
Hepacam2	965.931	-1.81419	3.51661	0.136607	-13.2803	3.01197e-40	7.50913e-39
Cdh13	134.495	5.52752	46.1265	0.416276	13.2785	3.08431e-40	7.67928e-39
Dcbld2	57.7137	2.54785	5.84762	0.191895	13.2773	3.13435e-40	7.79353e-39
Atp11a	372.613	2.73356	6.65097	0.20593	13.2742	3.26603e-40	8.11022e-39
Tbk1	1991.82	-1.59037	3.01127	0.119815	-13.2736	3.29488e-40	8.17105e-39
Crbn	1149.42	-1.53468	2.89725	0.115728	-13.2611	3.889e-40	9.63169e-39
Cd3eap	130.553	1.55564	2.93965	0.117327	13.259	3.9999e-40	9.89329e-39
Farsb	857.202	1.26697	2.40656	0.0955638	13.2579	4.06178e-40	1.00331e-38
Mmp19	68.3481	3.721	13.1866	0.28074	13.2543	4.26216e-40	1.05143e-38
Ldb3	1606.22	-1.97865	3.94125	0.149332	-13.25	4.51123e-40	1.11141e-38
Gipc2	3590.39	-1.85432	3.61582	0.139968	-13.2482	4.62041e-40	1.13682e-38
Fam43a	182.295	2.86314	7.27598	0.21614	13.2467	4.71463e-40	1.15848e-38
Rbl2	782.77	-0.977822	1.96949	0.0738184	-13.2463	4.73802e-40	1.1627e-38
Rnf43	1332.39	1.94035	3.83798	0.146573	13.2381	5.2854e-40	1.29534e-38
Ksr1	1676.93	-1.6997	3.24834	0.128417	-13.2359	5.44716e-40	1.33324e-38
4931428F04Rik	67.5255	2.14486	4.42248	0.16206	13.235	5.51256e-40	1.34749e-38
Galc	129.789	1.94292	3.84483	0.146828	13.2326	5.68873e-40	1.38875e-38
Lef1	40.9198	5.602	48.5702	0.42337	13.2319	5.74111e-40	1.39971e-38
Ppp6r1	3962.13	-0.763284	1.69735	0.0576872	-13.2314	5.77805e-40	1.40689e-38
Ikbkap	248.949	1.46186	2.75463	0.110486	13.2312	5.79306e-40	1.40872e-38
Xpnpep1	10983.8	-2.1502	4.43888	0.162703	-13.2154	7.148e-40	1.73596e-38
Sult4a1	17.7292	4.46427	22.0739	0.337872	13.2129	7.39105e-40	1.79266e-38
Smtn	506.512	1.77432	3.42076	0.134303	13.2113	7.5484e-40	1.82847e-38
Acsl4	252.792	3.08919	8.51015	0.233856	13.2098	7.70731e-40	1.86455e-38
Frmpd1	19.9641	6.7039	104.25	0.507512	13.2094	7.74869e-40	1.87215e-38
Chdh	4883.34	-1.80698	3.49908	0.136809	-13.208	7.88563e-40	1.90279e-38
Gls2	63.6791	2.82274	7.07504	0.213851	13.1996	8.8234e-40	2.12634e-38
Shf	375.211	2.83298	7.12543	0.214674	13.1967	9.16919e-40	2.20684e-38
Crlf1	30.4603	4.28561	19.5028	0.324796	13.1948	9.40378e-40	2.2604e-38
Mfsd8	361.281	-1.63538	3.10668	0.123996	-13.1889	1.01659e-39	2.44047e-38
Phka1	104.378	1.44867	2.72957	0.109852	13.1875	1.03592e-39	2.48369e-38
Tbx1	87.8815	5.72829	53.0136	0.434393	13.1869	1.04401e-39	2.4999e-38
Col5a2	720.539	4.67329	25.5153	0.354404	13.1863	1.05176e-39	2.51525e-38
March6	3438.3	-1.53456	2.897	0.116387	-13.185	1.07109e-39	2.5582e-38
Apold1	30.3075	3.58181	11.9738	0.271767	13.1797	1.14859e-39	2.73983e-38
Ankrd13a	4311.9	-1.03388	2.04753	0.0784462	-13.1795	1.1513e-39	2.7428e-38
Fam38a	455.759	2.48889	5.61347	0.188996	13.169	1.32333e-39	3.14865e-38
Snap29	1137.71	-1.36992	2.58456	0.104078	-13.1625	1.44276e-39	3.42847e-38
Fam195b	221.577	1.74366	3.34883	0.132488	13.1609	1.47402e-39	3.49833e-38
Arg1	105.107	4.75257	26.9567	0.361202	13.1576	1.53803e-39	3.64564e-38
BC057022	168.763	3.77593	13.6983	0.286985	13.1572	1.54634e-39	3.66071e-38
1200009I06Rik	5362.36	-3.33244	10.0731	0.253336	-13.1542	1.60943e-39	3.80526e-38
Hk1	630.942	2.07258	4.2064	0.157588	13.152	1.65823e-39	3.91572e-38
Ap1b1	2477.52	-0.846424	1.79804	0.064358	-13.1518	1.66143e-39	3.91836e-38
Zfp651	70.9754	3.08768	8.50127	0.234826	13.1488	1.72908e-39	4.07278e-38
Wdr77	529.534	1.11933	2.17246	0.0851362	13.1475	1.75873e-39	4.13742e-38
Fam125b	221.988	2.69622	6.48104	0.205099	13.146	1.79479e-39	4.21698e-38
Slc12a6	1513.77	-1.64463	3.12667	0.125182	-13.1378	1.99847e-39	4.68966e-38
Gpr17	193.552	-3.11375	8.65627	0.237055	-13.1351	2.07098e-39	4.85376e-38
Mthfd1l	246.231	2.21791	4.65219	0.168955	13.1272	2.29946e-39	5.38251e-38
Gnl2	524.661	0.840018	1.79007	0.0639986	13.1256	2.34981e-39	5.49353e-38
Sec23a	3767.8	-2.10809	4.31121	0.16066	-13.1214	2.48163e-39	5.79448e-38
Lpar1	799.416	-1.56836	2.96567	0.119535	-13.1205	2.51361e-39	5.86186e-38
Sema6a	1598.65	-2.0043	4.01195	0.15284	-13.1137	2.74677e-39	6.39767e-38
Mtm1	917.197	-1.98868	3.96873	0.151703	-13.109	2.92465e-39	6.80353e-38
Lgals8	1718.1	-1.13245	2.1923	0.086394	-13.1079	2.96609e-39	6.89138e-38
Nub1	1364.35	-0.882236	1.84323	0.0673533	-13.0986	3.35275e-39	7.78012e-38
2410089E03Rik	62.9482	1.8108	3.50836	0.138252	13.0979	3.38705e-39	7.85001e-38
Adap1	4497.26	-2.29151	4.89569	0.174965	-13.097	3.42561e-39	7.9296e-38
Plk2	297.117	2.8232	7.07732	0.215688	13.0893	3.78963e-39	8.76141e-38
Fkbp7	33.6146	2.13641	4.39667	0.163371	13.0771	4.45181e-39	1.02797e-37
Apol9b	598.342	-3.86636	14.5845	0.295687	-13.0759	4.52416e-39	1.04339e-37
Stra6	645.041	7.13918	140.963	0.546022	13.0749	4.58272e-39	1.0556e-37
Pear1	195.937	2.76121	6.77964	0.211231	13.072	4.76044e-39	1.09519e-37
Aasdhppt	229.667	1.17813	2.26284	0.0901351	13.0707	4.83871e-39	1.11184e-37
Spata2	1285.97	-1.50104	2.83047	0.114888	-13.0653	5.19605e-39	1.19249e-37
Acox3	1192.14	-1.18713	2.27699	0.0908641	-13.0649	5.22644e-39	1.198e-37
Fam188b	20.9873	3.85019	14.4219	0.294783	13.0611	5.49203e-39	1.25734e-37
Fam110c	699.611	-1.48288	2.79506	0.113555	-13.0587	5.66876e-39	1.29622e-37
Tuba1a	406.669	2.66638	6.34833	0.204186	13.0586	5.6774e-39	1.29662e-37
Aplp1	3760.75	-2.31126	4.96317	0.177	-13.0579	5.72493e-39	1.30588e-37
Fuca2	3431.4	-1.51785	2.86365	0.116244	-13.0575	5.7607e-39	1.31245e-37
Dyrk1a	1275.48	-0.948544	1.92992	0.0726447	-13.0573	5.77446e-39	1.31399e-37
C630043F03Rik	144.119	2.13614	4.39585	0.163621	13.0554	5.91908e-39	1.34527e-37
Fosl1	41.7121	3.97479	15.7228	0.304461	13.0552	5.93788e-39	1.34791e-37
Nav1	375.454	3.11081	8.63867	0.23836	13.0509	6.28337e-39	1.42461e-37
Nlrp6	4996.33	-2.1405	4.40914	0.164045	-13.0482	6.50435e-39	1.47293e-37
Paqr8	192.964	3.39223	10.4994	0.260098	13.0421	7.0469e-39	1.59387e-37
Psme2	3929.4	-1.6691	3.18016	0.127992	-13.0406	7.1868e-39	1.62356e-37
Thbs3	68.421	2.30365	4.93706	0.17667	13.0393	7.31601e-39	1.65076e-37
Cth	1093.97	-2.18651	4.55203	0.16769	-13.039	7.33957e-39	1.65409e-37
Inadl	2680.23	-1.10763	2.15491	0.0849498	-13.0386	7.38119e-39	1.66148e-37
Mrto4	230.871	1.43189	2.698	0.109821	13.0384	7.39769e-39	1.6632e-37
Nsg1	27.7178	4.00128	16.0142	0.306887	13.0383	7.4128e-39	1.6646e-37
Clrn3	5241.89	-2.46357	5.51578	0.189019	-13.0335	7.89513e-39	1.77079e-37
Ppat	204.041	2.18209	4.53811	0.167468	13.0299	8.26628e-39	1.85182e-37
Sorcs2	376.224	3.75419	13.4935	0.288127	13.0296	8.3001e-39	1.85718e-37
Pld1	2830.12	-1.24877	2.37638	0.0958429	-13.0293	8.33554e-39	1.86289e-37
Crtap	117.576	2.54814	5.8488	0.195647	13.0242	8.9158e-39	1.99021e-37
Ppp4r1	2402.08	-1.08088	2.11533	0.0829915	-13.024	8.93397e-39	1.99189e-37
Pln	13.2334	5.55909	47.1467	0.427056	13.0172	9.76549e-39	2.1747e-37
Rbpms	203.193	3.55606	11.762	0.273186	13.017	9.79824e-39	2.17941e-37
Peli1	1705.03	-1.87953	3.67955	0.144445	-13.0121	1.04475e-38	2.32107e-37
Aldh9a1	7609.18	-2.01342	4.03737	0.154749	-13.0108	1.06204e-38	2.35393e-37
Prnp	267.84	1.87411	3.66575	0.144042	13.0109	1.06119e-38	2.35393e-37
Ap1g2	1461.3	-1.21342	2.31887	0.0932739	-13.0093	1.08386e-38	2.39944e-37
Rpap2	105.085	1.22336	2.3349	0.0940437	13.0084	1.09573e-38	2.42286e-37
Selp	33.2839	5.1246	34.8866	0.394026	13.0057	1.13495e-38	2.50664e-37
Arhgap17	1441.22	-1.1925	2.28549	0.0917056	-13.0036	1.16723e-38	2.5749e-37
Adamts7	69.1727	4.53056	23.1118	0.348484	13.0008	1.21123e-38	2.66882e-37
Gucy2c	5727.97	-1.74148	3.34379	0.13397	-12.9991	1.23801e-38	2.72463e-37
Psmb10	3381.1	-1.71931	3.29279	0.132269	-12.9986	1.24605e-38	2.73911e-37
Ell2	1492.63	-1.51019	2.84848	0.116188	-12.9979	1.25769e-38	2.76147e-37
Eef1d	1576.57	0.622623	1.53967	0.0479035	12.9974	1.26526e-38	2.77485e-37
Flot2	280.193	2.29424	4.90496	0.176566	12.9936	1.32949e-38	2.91231e-37
Fam23a	5071.68	-2.8062	6.99439	0.216164	-12.9818	1.55179e-38	3.39531e-37
Calm1	35792.5	-1.54307	2.91414	0.118886	-12.9794	1.60088e-38	3.49864e-37
Nradd	38.8666	2.34341	5.07502	0.180574	12.9776	1.63949e-38	3.57469e-37
Snx9	421.812	-1.28289	2.43325	0.0988538	-12.9776	1.6392e-38	3.57469e-37
Armcx4	29.4661	3.63519	12.4251	0.280345	12.9668	1.88642e-38	4.10832e-37
1500009C09Rik	25.3018	6.18422	72.7169	0.477142	12.961	2.03656e-38	4.43017e-37
X99384	98.7031	3.4069	10.6067	0.262895	12.9592	2.08526e-38	4.53086e-37
Zbtb12	90.9997	1.73075	3.31901	0.13356	12.9586	2.10078e-38	4.5593e-37
Trim44	443.248	1.55839	2.94525	0.120303	12.9538	2.23529e-38	4.84562e-37
H2-T23	7760.27	-2.09012	4.25784	0.161354	-12.9536	2.24068e-38	4.8517e-37
Lysmd3	775.398	-2.02865	4.08022	0.156649	-12.9503	2.34084e-38	5.06274e-37
Tnfrsf14	457.565	-1.80203	3.4871	0.139151	-12.9502	2.34484e-38	5.06556e-37
Hyal1	77.5523	2.45602	5.48702	0.189688	12.9477	2.42091e-38	5.22388e-37
Bcl7a	203.655	1.6062	3.04448	0.124061	12.9468	2.44825e-38	5.2768e-37
Chl1	23.8031	5.33616	40.3965	0.412219	12.945	2.50894e-38	5.40141e-37
Gal	14.5901	6.13477	70.2667	0.474266	12.9353	2.8458e-38	6.1196e-37
Zfp316	89.7508	2.0767	4.21841	0.160555	12.9345	2.87534e-38	6.17605e-37
Plekhg6	1653.05	-2.65915	6.31659	0.205609	-12.933	2.93166e-38	6.28984e-37
Il22ra1	3723.31	-1.81265	3.51286	0.140173	-12.9315	2.99114e-38	6.41012e-37
Flnc	142.939	4.75868	27.0711	0.368	12.9312	3.00116e-38	6.42426e-37
Mmp3	45.9645	7.67828	204.83	0.593915	12.9283	3.11815e-38	6.66709e-37
Xpr1	1052.37	-1.3209	2.49822	0.102179	-12.9273	3.15665e-38	6.74173e-37
Ttc21b	84.3628	2.57535	5.96015	0.199241	12.9258	3.21858e-38	6.86619e-37
Tpst1	98.3779	2.71301	6.55689	0.209893	12.9257	3.22413e-38	6.87021e-37
Pabpc4	1221.72	1.05856	2.08285	0.0819127	12.923	3.33704e-38	7.10274e-37
Pitpna	8831.71	-1.25484	2.38641	0.0971089	-12.922	3.38306e-38	7.19254e-37
Btn3a3	1821.64	-2.60978	6.10409	0.202001	-12.9197	3.48715e-38	7.40546e-37
Fam20c	99.8495	3.31633	9.9613	0.25675	12.9166	3.62834e-38	7.6966e-37
Aftph	1505.21	-0.913218	1.88324	0.0707054	-12.9158	3.66531e-38	7.76625e-37
Rxra	3195.41	-1.47128	2.77268	0.113941	-12.9127	3.81655e-38	8.07757e-37
Dzip1l	38.0335	4.06443	16.7308	0.31498	12.9038	4.28475e-38	9.05829e-37
Uba7	2386.79	-1.75776	3.38174	0.136284	-12.8978	4.62911e-38	9.77528e-37
Fam176a	99.3806	3.52611	11.5203	0.273427	12.896	4.7421e-38	1.00026e-36
Slc39a4	6528.57	-2.03242	4.0909	0.157614	-12.895	4.80522e-38	1.01244e-36
Mtch2	5442.83	-1.45015	2.73236	0.112473	-12.8933	4.91013e-38	1.03338e-36
F5	267.969	5.30062	39.4136	0.411172	12.8915	5.02552e-38	1.05648e-36
Lrba	2235.35	-1.26675	2.40619	0.0982749	-12.8898	5.13499e-38	1.07829e-36
Timp3	385.854	3.3695	10.3353	0.261479	12.8863	5.37499e-38	1.12743e-36
Decr2	884.844	-1.25355	2.38428	0.0972833	-12.8856	5.42493e-38	1.13663e-36
Col1a1	2783.51	5.30733	39.5973	0.412099	12.8788	5.92745e-38	1.24018e-36
H2-Ab1	17964.6	-2.86352	7.2779	0.222346	-12.8787	5.93237e-38	1.24018e-36
9530008L14Rik	1528.35	-2.56428	5.91461	0.199127	-12.8776	6.01528e-38	1.25612e-36
Cdh3	12.1044	4.75874	27.0723	0.369714	12.8714	6.51897e-38	1.35979e-36
Parp10	917.198	-1.21848	2.32701	0.0946774	-12.8698	6.6607e-38	1.38781e-36
Prkca	2048.39	-1.48034	2.79014	0.115046	-12.8674	6.86866e-38	1.42955e-36
Clip3	36.6598	2.78664	6.90022	0.216575	12.8669	6.91373e-38	1.43734e-36
Capn9	397.432	-2.17816	4.52575	0.16935	-12.8619	7.37561e-38	1.53166e-36
Cirh1a	297.256	1.55283	2.93392	0.120781	12.8566	7.89975e-38	1.63806e-36
Igfbp1	33.2872	7.91708	241.701	0.615802	12.8565	7.9054e-38	1.63806e-36
Mn1	21.5074	2.77923	6.86487	0.216216	12.854	8.16967e-38	1.69095e-36
Slc35f5	2199.34	-0.965233	1.95238	0.0750945	-12.8536	8.21271e-38	1.69799e-36
Epn3	255.634	3.31948	9.98301	0.258364	12.8481	8.81901e-38	1.82133e-36
Vps54	1727.3	-1.07496	2.10667	0.0837156	-12.8407	9.70277e-38	2.00165e-36
Tmem9b	1585.86	-1.21809	2.32638	0.0948691	-12.8397	9.82711e-38	2.02508e-36
Snx13	1094.14	-1.07087	2.1007	0.0834484	-12.8327	1.0755e-37	2.21385e-36
Cx3cl1	2395.18	-1.39873	2.6367	0.109003	-12.8321	1.08372e-37	2.22834e-36
Mgat1	2205.57	-1.09065	2.1297	0.0850013	-12.831	1.09913e-37	2.25755e-36
Dgkd	5331.09	-1.43339	2.70081	0.111724	-12.8298	1.11646e-37	2.29063e-36
Pm20d1	1591.56	-2.24389	4.73671	0.174911	-12.8287	1.13197e-37	2.31747e-36
Ptgr2	1396.21	-1.20783	2.3099	0.0941504	-12.8287	1.13201e-37	2.31747e-36
Cobl	4855.23	-2.35823	5.12739	0.183935	-12.821	1.25151e-37	2.55932e-36
Myo1a	38881.6	-2.18465	4.54618	0.170408	-12.8202	1.26452e-37	2.58097e-36
Ush1c	5377.71	-1.90027	3.73283	0.148226	-12.8201	1.26485e-37	2.58097e-36
2700094K13Rik	241.388	1.63798	3.11229	0.127768	12.8199	1.26875e-37	2.58613e-36
Prmt6	201.805	1.4718	2.77368	0.11481	12.8195	1.27572e-37	2.59751e-36
Amdhd2	1351.59	-1.25055	2.37932	0.097565	-12.8176	1.30624e-37	2.65677e-36
Rnf185	825.376	-0.983966	1.97789	0.0767791	-12.8155	1.34194e-37	2.72644e-36
Ppp1r3b	114.303	2.73225	6.64492	0.213264	12.8116	1.41196e-37	2.86559e-36
D10Wsu102e	381.05	1.47909	2.78772	0.115483	12.8079	1.48153e-37	3.00355e-36
Letm1	3574.7	-1.18178	2.26856	0.0922705	-12.8078	1.48368e-37	3.00465e-36
Acadm	2510.93	-1.56805	2.96503	0.122482	-12.8023	1.59269e-37	3.22193e-36
Nrbp2	386.742	2.03174	4.08897	0.15874	12.7992	1.65677e-37	3.34796e-36
Cxcl1	35.6821	6.41367	85.2527	0.5013	12.7941	1.76936e-37	3.57163e-36
Ncoa2	833.416	-0.92041	1.89265	0.0719507	-12.7922	1.81186e-37	3.6535e-36
Lrrc19	1329.42	-2.38288	5.21575	0.186313	-12.7896	1.87427e-37	3.77528e-36
Rab8a	3659.51	-1.3571	2.56169	0.106115	-12.789	1.88994e-37	3.80278e-36
Rab23	101.428	1.5361	2.90009	0.120123	12.7877	1.92019e-37	3.85949e-36
Irf7	2543.99	-2.26826	4.81743	0.177385	-12.7873	1.93142e-37	3.87792e-36
Cdhr2	36282	-2.44616	5.44963	0.191403	-12.7802	2.11582e-37	4.24363e-36
Otop2	313.955	5.56458	47.3268	0.435559	12.7757	2.24058e-37	4.48906e-36
Zfp385a	95.7966	2.46625	5.52605	0.193174	12.767	2.50637e-37	5.0162e-36
Epb4.1l4b	6459.11	-1.07458	2.10612	0.0841805	-12.7652	2.56368e-37	5.12544e-36
Nt5dc2	38.541	3.17994	9.06269	0.249138	12.7638	2.61276e-37	5.21801e-36
9130401M01Rik	164.54	1.2637	2.4011	0.099029	12.7609	2.71092e-37	5.4083e-36
Podxl2	17.0211	4.10218	17.1743	0.32162	12.7547	2.93442e-37	5.84798e-36
Cacna2d1	85.738	2.79709	6.95038	0.219341	12.7522	3.02951e-37	6.03106e-36
Lamb2	338.12	3.44535	10.8931	0.270255	12.7485	3.17708e-37	6.31814e-36
4833439L19Rik	3503.48	-1.226	2.33917	0.0961938	-12.7451	3.32149e-37	6.59835e-36
Mrc2	113.366	3.81527	14.077	0.299449	12.741	3.49923e-37	6.94408e-36
Klhl29	18.166	3.10511	8.60458	0.243758	12.7385	3.6145e-37	7.16526e-36
A1cf	1097.49	-2.78359	6.88566	0.218559	-12.7361	3.72561e-37	7.37772e-36
Ghitm	5263.06	-1.02404	2.0336	0.0804166	-12.7342	3.81861e-37	7.55392e-36
Gm16039	404.341	-1.11182	2.16118	0.0873201	-12.7327	3.89343e-37	7.69382e-36
Cyr61	180.844	2.67998	6.40845	0.210596	12.7257	4.25801e-37	8.40542e-36
Grina	3445.13	-1.40906	2.65564	0.110727	-12.7255	4.26674e-37	8.41382e-36
Cfh	219.611	3.97279	15.701	0.312451	12.7149	4.88601e-37	9.62488e-36
Wdr90	171.112	1.58591	3.00198	0.124731	12.7147	4.90083e-37	9.64395e-36
Nptx1	64.9701	4.23597	18.8432	0.333223	12.7121	5.06356e-37	9.95374e-36
Fgf3	18.8955	7.49761	180.72	0.58988	12.7104	5.17629e-37	1.01647e-35
Scd3	19.4215	6.61783	98.2121	0.520691	12.7097	5.22323e-37	1.02462e-35
Gpr64	101.973	4.40871	21.24	0.346956	12.7068	5.4184e-37	1.06179e-35
Snx10	253.251	2.16522	4.48534	0.170474	12.7011	5.82677e-37	1.14062e-35
Muc6	4677.24	8.00086	256.152	0.629989	12.7	5.91276e-37	1.15625e-35
Tsen15	68.64	1.5049	2.83805	0.118509	12.6986	6.02174e-37	1.17634e-35
Tmem66	3396.76	-1.13206	2.19172	0.0891507	-12.6983	6.04131e-37	1.17893e-35
H2-DMa	1075.64	-2.37978	5.20456	0.187415	-12.6979	6.07317e-37	1.18392e-35
Gkn3	1958.37	7.86448	233.047	0.61951	12.6947	6.32952e-37	1.23261e-35
Utp14a	308.943	1.20138	2.29959	0.0946436	12.6937	6.40619e-37	1.24625e-35
Prkar1b	46.674	3.25126	9.52194	0.256173	12.6916	6.57861e-37	1.27847e-35
Cdk4	1478.82	1.38544	2.61252	0.109174	12.6902	6.70121e-37	1.30095e-35
Baiap2	197.728	2.02477	4.06926	0.159573	12.6887	6.83427e-37	1.32541e-35
BC022687	31.577	1.77229	3.41596	0.139686	12.6877	6.92052e-37	1.34075e-35
Gpr107	2057.58	-1.23117	2.34757	0.097052	-12.6857	7.09973e-37	1.37405e-35
Slc41a2	914.185	-1.82999	3.55535	0.144306	-12.6813	7.50441e-37	1.45088e-35
Prdx4	405.413	1.69173	3.23043	0.133408	12.6808	7.55449e-37	1.45906e-35
Zfp618	13.7184	4.25538	19.0984	0.335664	12.6775	7.879e-37	1.52017e-35
Tgif1	507.093	2.14855	4.43383	0.169501	12.6757	8.06192e-37	1.55387e-35
Galntl4	65.7625	4.33045	20.1185	0.341665	12.6745	8.1852e-37	1.57601e-35
Adap2	392.507	-1.74886	3.36092	0.138016	-12.6714	8.52045e-37	1.63888e-35
Hsdl1	584.305	-0.926489	1.90065	0.0731344	-12.6683	8.86063e-37	1.70257e-35
Ywhag	1370.69	1.52788	2.88361	0.120639	12.6648	9.26522e-37	1.77849e-35
Gprin3	69.5837	-3.27823	9.70162	0.258865	-12.6638	9.38123e-37	1.79892e-35
Bdnf	20.1453	4.27413	19.3483	0.337758	12.6544	1.05764e-36	2.02603e-35
Rimbp2	35.3264	-2.77186	6.82987	0.219081	-12.6522	1.08753e-36	2.08115e-35
Cfhr2	43.1105	7.25241	152.472	0.57335	12.6492	1.13058e-36	2.16134e-35
Polr3h	112.433	1.6657	3.17268	0.131763	12.6417	1.24414e-36	2.37602e-35
Pard6g	46.02	2.42682	5.37707	0.191973	12.6414	1.24751e-36	2.38003e-35
Nol10	154.1	1.56315	2.95498	0.12366	12.6407	1.25932e-36	2.40012e-35
Acvr2a	713.447	-1.53833	2.90458	0.121722	-12.6381	1.30237e-36	2.47966e-35
Cd276	214.446	3.21525	9.28721	0.254444	12.6364	1.33073e-36	2.53109e-35
C2cd2l	2929.32	-1.79644	3.47363	0.142187	-12.6344	1.36466e-36	2.59299e-35
Ctns	417.566	-1.08275	2.11807	0.0856999	-12.6342	1.36766e-36	2.59606e-35
Trim25	2770.69	-1.08183	2.11672	0.0856423	-12.6319	1.40761e-36	2.6692e-35
Hectd3	4171.54	-1.7836	3.44285	0.141233	-12.6288	1.46507e-36	2.77535e-35
Abat	2022.12	-2.92857	7.61358	0.231988	-12.6238	1.56099e-36	2.95408e-35
Hes2	583.271	-3.2746	9.6773	0.259448	-12.6214	1.60866e-36	3.04122e-35
Fgd1	39.858	2.87561	7.33914	0.227859	12.6201	1.63592e-36	3.08965e-35
Naip2	1498.17	-1.45249	2.7368	0.115102	-12.6192	1.65535e-36	3.12007e-35
Pgpep1	1907.72	-1.35088	2.55068	0.10705	-12.6192	1.65447e-36	3.12007e-35
Mxd1	13840.9	-2.40843	5.30897	0.190886	-12.6172	1.69851e-36	3.1982e-35
Amotl1	345.739	4.30249	19.7324	0.341056	12.6152	1.74117e-36	3.27524e-35
Ddx58	1066.78	-1.53214	2.89214	0.121482	-12.6121	1.81156e-36	3.40425e-35
Sox5	40.3783	4.18629	18.2053	0.331974	12.6103	1.85296e-36	3.47856e-35
A430105I19Rik	266.731	2.51058	5.69848	0.19911	12.609	1.88409e-36	3.53348e-35
Dio1	1381.34	-3.95379	15.4956	0.31358	-12.6085	1.8948e-36	3.55e-35
Kbtbd11	1929.47	-2.35322	5.10964	0.186651	-12.6076	1.91743e-36	3.58882e-35
Mettl7b	960.321	-3.39139	10.4933	0.269046	-12.6053	1.97503e-36	3.69295e-35
Elf4	1564.38	-1.27033	2.41218	0.100816	-12.6005	2.09797e-36	3.91892e-35
Zfyve1	1594	-1.43205	2.69829	0.113701	-12.5949	2.25246e-36	4.20332e-35
Pdzd3	1583.05	-2.44005	5.42662	0.193748	-12.5939	2.27979e-36	4.25009e-35
Prkcz	1558.44	-1.94056	3.83855	0.15411	-12.592	2.33611e-36	4.35078e-35
Pdpn	75.5204	3.51603	11.4401	0.279336	12.5871	2.4867e-36	4.62664e-35
Cgn	4360.83	-1.17403	2.25641	0.0932827	-12.5857	2.52987e-36	4.7023e-35
Lhfpl2	1766.95	-2.25079	4.75942	0.178848	-12.5849	2.5565e-36	4.74711e-35
Dnajb9	1102.3	-1.36502	2.57579	0.108477	-12.5835	2.60224e-36	4.82725e-35
Dnajc14	1545.52	-0.583413	1.49839	0.0463762	-12.58	2.72071e-36	5.04204e-35
Rbm11	40.5281	5.41429	42.6445	0.430396	12.5798	2.7275e-36	5.04964e-35
Ankfy1	1736.49	-0.937543	1.91526	0.0745425	-12.5773	2.81526e-36	5.20699e-35
Lphn2	365.183	2.19331	4.57353	0.174481	12.5705	3.0681e-36	5.66904e-35
Jak2	3127.1	-1.62045	3.07472	0.128947	-12.5668	3.21527e-36	5.93513e-35
5033414D02Rik	1146.24	-2.10201	4.29306	0.167269	-12.5666	3.22222e-36	5.94211e-35
2010001E11Rik	758.28	-3.09924	8.56965	0.246644	-12.5656	3.26218e-36	6.00991e-35
Hiatl1	1330.51	-1.03121	2.04373	0.082075	-12.5642	3.32199e-36	6.11408e-35
Espn	3185.19	-2.43235	5.39771	0.193638	-12.5613	3.44529e-36	6.3348e-35
Pip5k1b	1732.39	-1.31114	2.48137	0.104387	-12.5603	3.48909e-36	6.40907e-35
Mmp13	333.778	3.53773	11.6135	0.281662	12.5602	3.49581e-36	6.41514e-35
Pkn2	1808.57	-1.1866	2.27615	0.0944995	-12.5567	3.65417e-36	6.69919e-35
Nol12	198.351	0.956289	1.94031	0.0761661	12.5553	3.71736e-36	6.80839e-35
Cwh43	89.7496	3.85776	14.4978	0.30728	12.5546	3.75239e-36	6.86586e-35
Extl3	520.494	1.13768	2.20026	0.0906828	12.5457	4.1991e-36	7.67573e-35
Abcc9	131.208	4.44989	21.855	0.354807	12.5417	4.41294e-36	8.05877e-35
Klf4	6818.03	-2.38839	5.23574	0.19046	-12.5401	4.50296e-36	8.2072e-35
Zbtb24	436.162	-1.12938	2.18764	0.090061	-12.5401	4.50195e-36	8.2072e-35
Slc9a3r1	27903.9	-2.6478	6.26711	0.211158	-12.5394	4.54393e-36	8.27382e-35
Trim3	168.406	1.52886	2.88557	0.121943	12.5375	4.65496e-36	8.46779e-35
Lrrc1	1668.28	-1.34381	2.53821	0.107214	-12.5339	4.86854e-36	8.84774e-35
Rab11fip4	157.114	-2.13911	4.40489	0.170745	-12.5281	5.2407e-36	9.51486e-35
Hmox1	111.75	3.19426	9.15311	0.254997	12.5267	5.33439e-36	9.6756e-35
Gzmb	553.945	-3.0346	8.19419	0.242313	-12.5235	5.55561e-36	1.00671e-34
B4galnt2	14256.4	-1.19844	2.29492	0.0957605	-12.515	6.17973e-36	1.11873e-34
Man1a	2921.92	-1.82183	3.5353	0.145622	-12.5107	6.52535e-36	1.18016e-34
Itch	2018.35	-1.44176	2.71653	0.11527	-12.5077	6.77959e-36	1.22496e-34
Ltbp3	336.269	4.18113	18.1404	0.334383	12.504	7.09685e-36	1.28105e-34
Lpo	21.3076	7.3687	165.272	0.589526	12.4994	7.52533e-36	1.35709e-34
Gm8615	64.1323	-2.23156	4.69643	0.178574	-12.4966	7.79457e-36	1.40429e-34
Gm11974	64.464	1.49919	2.82684	0.119979	12.4955	7.9025e-36	1.42237e-34
Tmem176b	2485.02	1.89446	3.71784	0.151711	12.4873	8.7554e-36	1.57438e-34
Dok4	3148.91	-1.61745	3.06833	0.12955	-12.4852	8.99103e-36	1.6152e-34
Ggta1	209.298	2.20502	4.6108	0.176613	12.485	9.00884e-36	1.61685e-34
Nop14	294.157	1.28827	2.44234	0.103198	12.4835	9.18805e-36	1.64744e-34
Myo7a	1404.25	-1.21672	2.32417	0.0974689	-12.4831	9.22807e-36	1.65304e-34
Abhd12	2580.23	-1.07934	2.11307	0.0864734	-12.4817	9.39059e-36	1.68055e-34
Ankmy2	615.311	-0.816238	1.76081	0.065396	-12.4815	9.42369e-36	1.68487e-34
Fzd6	139.137	2.37658	5.19304	0.190455	12.4784	9.78901e-36	1.74852e-34
Cd74	32288.9	-2.44385	5.44092	0.195855	-12.4778	9.86282e-36	1.76003e-34
Dennd5b	1167.62	-2.10791	4.31065	0.168972	-12.4748	1.02404e-35	1.82566e-34
Lepr	104.055	4.04731	16.5333	0.32474	12.4632	1.18507e-35	2.11075e-34
Supt3h	59.2895	1.45506	2.74168	0.116826	12.4549	1.31477e-35	2.33954e-34
Sc5d	2410.19	-1.2025	2.30138	0.0965564	-12.4539	1.33242e-35	2.3687e-34
Glrx	6611.74	-2.27669	4.84566	0.182818	-12.4533	1.34106e-35	2.38181e-34
Sel1l3	3161.09	-1.11061	2.15937	0.0891884	-12.4524	1.35688e-35	2.40763e-34
Txnl4a	1184.26	0.634085	1.55195	0.0509253	12.4513	1.37623e-35	2.43966e-34
2400003C14Rik	2556.02	-0.787337	1.72589	0.0632347	-12.451	1.38082e-35	2.44548e-34
Plekha8	820.374	-1.49707	2.82269	0.120276	-12.447	1.45248e-35	2.56997e-34
Grasp	94.8679	2.81744	7.04912	0.226379	12.4457	1.47561e-35	2.60844e-34
Chrdl1	58.3664	4.71799	26.3183	0.379103	12.4451	1.48618e-35	2.62466e-34
Lipt2	147.336	2.34955	5.09664	0.188828	12.4428	1.5301e-35	2.69968e-34
Adpgk	282.584	1.50055	2.8295	0.120612	12.4411	1.56248e-35	2.75164e-34
Cidea	34.0943	4.90928	30.0498	0.3946	12.4412	1.56234e-35	2.75164e-34
Akr1c14	796.459	-4.08866	17.0141	0.328674	-12.4399	1.58773e-35	2.79348e-34
Qtrt1	243.52	1.94241	3.84347	0.156192	12.436	1.66583e-35	2.92815e-34
Tmem100	14.3924	4.12717	17.4744	0.331907	12.4347	1.69304e-35	2.9732e-34
Ndfip2	3901.27	-1.59914	3.02962	0.128604	-12.4346	1.69592e-35	2.97546e-34
Tmem8	4405.77	-1.50676	2.84171	0.121264	-12.4255	1.90116e-35	3.33245e-34
Tnfrsf22	18.6719	4.20319	18.4198	0.338358	12.4223	1.97806e-35	3.464e-34
Irf6	3658.59	-0.836244	1.7854	0.0673202	-12.4219	1.98836e-35	3.4788e-34
Tgfbr3	82.3179	2.36155	5.13923	0.19019	12.4168	2.11792e-35	3.70202e-34
4933439C10Rik	159.925	1.3876	2.61642	0.111773	12.4144	2.1842e-35	3.81432e-34
Gpr56	610.824	1.94083	3.83927	0.156376	12.4113	2.26875e-35	3.9583e-34
Pacs1	180.546	1.70324	3.25631	0.137257	12.4091	2.33309e-35	4.06676e-34
Dera	1948.55	-1.22227	2.33313	0.0985099	-12.4075	2.37833e-35	4.14179e-34
Lmf1	259.003	1.05286	2.07463	0.0848586	12.4072	2.38884e-35	4.15622e-34
Gtpbp2	3862.95	-1.21484	2.32115	0.0979166	-12.4069	2.39879e-35	4.16968e-34
Kdelc1	146.421	1.26103	2.39666	0.101661	12.4043	2.47816e-35	4.30365e-34
Wasf1	18.0636	3.87529	14.6751	0.312546	12.3991	2.64174e-35	4.5835e-34
Cdc42se2	4084.96	-1.52028	2.86846	0.122622	-12.398	2.67774e-35	4.64166e-34
Adamts17	74.0623	3.68679	12.8776	0.29739	12.3972	2.70726e-35	4.68851e-34
Lpar6	231.186	1.50549	2.83922	0.121459	12.395	2.78068e-35	4.81121e-34
Chmp1b	2053.75	-1.06656	2.09443	0.0860586	-12.3934	2.83688e-35	4.90393e-34
Foxp2	10.8751	3.63047	12.3845	0.293198	12.3823	3.25918e-35	5.62875e-34
2610029I01Rik	667.112	-2.28361	4.86894	0.184432	-12.3818	3.27812e-35	5.65627e-34
Fundc2	276.827	1.35881	2.56474	0.109771	12.3787	3.40971e-35	5.87791e-34
Osbpl11	669.248	-1.21797	2.3262	0.0983941	-12.3785	3.41579e-35	5.88299e-34
Abcd3	5339.25	-1.45737	2.74607	0.117789	-12.3727	3.67326e-35	6.32063e-34
Rbms2	448.154	0.779677	1.71675	0.0630183	12.3722	3.69455e-35	6.35145e-34
Tmlhe	576.848	-1.70073	3.25065	0.13747	-12.3717	3.71992e-35	6.38921e-34
Lmtk2	2074.22	-1.112	2.16145	0.0898913	-12.3705	3.77573e-35	6.47913e-34
Cdh17	28434.7	-1.4731	2.77617	0.119089	-12.3697	3.8131e-35	6.5373e-34
Rgma	37.5404	3.47764	11.1397	0.281156	12.3691	3.84309e-35	6.5827e-34
Sod3	258.295	3.18583	9.09977	0.257629	12.366	3.99326e-35	6.83368e-34
Vps41	1097.31	-0.629139	1.54664	0.0508773	-12.3658	4.00177e-35	6.84201e-34
Dhx30	677.515	0.845175	1.79648	0.0683562	12.3643	4.07831e-35	6.96652e-34
Polr1e	107.051	1.78793	3.45319	0.14462	12.3629	4.14661e-35	7.07675e-34
Calm3	8454.67	-1.09684	2.13885	0.0887225	-12.3626	4.16632e-35	7.10394e-34
Npc1l1	24532.8	-2.93388	7.64162	0.237371	-12.3599	4.30765e-35	7.33825e-34
Ttc17	764.926	-0.773296	1.70917	0.0625695	-12.359	4.35668e-35	7.41504e-34
Pkd2	279.995	1.68778	3.22161	0.136616	12.3542	4.6238e-35	7.86255e-34
Ttll1	53.2866	1.77851	3.43072	0.144065	12.3452	5.17168e-35	8.78624e-34
Adamts9	44.1961	3.86697	14.5907	0.313251	12.3446	5.20742e-35	8.83896e-34
Trafd1	1767.09	-1.29999	2.46227	0.105352	-12.3395	5.5517e-35	9.41481e-34
1110051M20Rik	52.1434	2.49764	5.64759	0.202418	12.339	5.58476e-35	9.46233e-34
Ppm1f	163.475	1.63183	3.09907	0.13236	12.3287	6.34423e-35	1.07394e-33
Sulf1	132.874	4.7389	26.7025	0.384432	12.327	6.47812e-35	1.09562e-33
Prkcdbp	160.109	3.97148	15.6868	0.322248	12.3243	6.70296e-35	1.13262e-33
Rrp1b	221.458	1.87974	3.6801	0.152614	12.317	7.33775e-35	1.23877e-33
Fkbp10	102.498	3.90364	14.9662	0.317053	12.3122	7.78242e-35	1.31266e-33
Cpne8	38.9926	3.81516	14.0759	0.30987	12.3121	7.79577e-35	1.31373e-33
Stard4	1723.63	-1.78974	3.45752	0.145403	-12.3088	8.12235e-35	1.36754e-33
Baiap3	238.791	-2.97729	7.87507	0.241933	-12.3063	8.38204e-35	1.41e-33
Gpr153	70.7149	3.88179	14.7413	0.31547	12.3048	8.53531e-35	1.4345e-33
Nfatc3	1054.76	-0.719371	1.64646	0.0584708	-12.3031	8.71973e-35	1.46418e-33
St3gal4	32642.7	-2.76575	6.80102	0.224859	-12.3	9.06171e-35	1.52025e-33
9130404H23Rik	1821.83	-2.26495	4.80639	0.184204	-12.2959	9.52967e-35	1.59733e-33
Fbf1	360.252	1.77345	3.4187	0.144238	12.2953	9.60015e-35	1.6077e-33
Bmyc	226.745	3.37806	10.3968	0.274771	12.2941	9.74314e-35	1.6302e-33
Dennd2c	16.4535	2.52985	5.77512	0.20586	12.2892	1.03527e-34	1.73064e-33
Zfp592	1126.75	-0.837606	1.78708	0.0681875	-12.2839	1.10589e-34	1.84705e-33
H6pd	594.469	1.73336	3.325	0.141145	12.2807	1.15057e-34	1.91997e-33
Golga4	3917.57	-1.31868	2.49438	0.107491	-12.2679	1.34749e-34	2.24658e-33
Tbc1d15	1442.36	-1.04913	2.06928	0.0855285	-12.2665	1.37106e-34	2.28384e-33
Nxt1	150.391	0.898641	1.86431	0.0732774	12.2635	1.42152e-34	2.3658e-33
Cdk16	2695.63	-0.689152	1.61234	0.0562014	-12.2622	1.44543e-34	2.40345e-33
Cmpk2	1044.51	-2.85523	7.23619	0.232915	-12.2587	1.50971e-34	2.50812e-33
Mtmr12	857.073	-0.976118	1.96716	0.0796337	-12.2576	1.52962e-34	2.53895e-33
Stxbp3a	1262.24	-1.19049	2.28229	0.0971729	-12.2512	1.65504e-34	2.7447e-33
Rab11fip5	130.688	3.16566	8.97344	0.258542	12.2443	1.80242e-34	2.98648e-33
Ttc8	38.7808	2.44458	5.44368	0.199698	12.2414	1.86777e-34	3.09203e-33
Col1a2	2510.86	4.46503	22.0855	0.364786	12.2401	1.89774e-34	3.13887e-33
Ppp1r14b	719.853	1.09469	2.13567	0.0894402	12.2393	1.9164e-34	3.16695e-33
[truncated: 22,147 more rows]

## Sheet: Upregulated
Supplementary Table 6. DEGs APC-T vs Control.
[truncated: 4,607 more rows]

[truncated: 1 more sheets: Downregulated]
